# Supplementary material for: Potential Role of Lysine Acetylation and Autophagy in Brown Film Formation and Postripening of Lentinula edodes Mycelium
Source: Microbiol Spectr. 2023 Jun 22;11(4):e02823-22. doi: 10.1128/spectrum.02823-22 (PMC10434168; doi:10.1128/spectrum.02823-22)
Supplement: Supplemental file 1 — Table S1. Download spectrum.02823-22-s0008.xls, XLS file, 2.1 MB [file spectrum.02823-22-s0008.xls]

## Sheet: day60vsday30
Table S1. The differentially acetylated proteins and acetylated sites
Protein accession	Position	day60/day30 Ratio	Regulated Type	day60/day30 P value	Amino acid	Protein description	Gene name	Localization probability	PEP	Score	Modified sequence	Charge	Mass error [ppm]	MS/MS Count	day30_1	day30_2	day30_3	day60_1	day60_2	day60_3	Subcellular localization	Biological Process	Cellular Component	Molecular Function	KEGG KO No.	KEGG Gene	KEGG pathway	Pfam ID	Domain description
A0A1Q3ET03	708	3.069	Up	0.0101797	K	Argonaute-like protein OS=Lentinula edodes OX=5353 GN=LENED_012466 PE=3 SV=1	LENED_012466	1	2.294e-07	171.46	LQCYQTK(1)NK	2	-0.017031	6	0.528	0.535	0.472	2.08	1.673	0.958	nucleus							PF08699; PF02170	Domain of unknown function (DUF1785); PAZ domain
A0A1Q3EPV7	118	1.679	Up	0.0086048	K	NAD-binding protein OS=Lentinula edodes OX=5353 GN=LENED_011377 PE=3 SV=1	LENED_011377	1	1.9452e-07	162.93	LDQVVHLK(1)EK	2	-0.70936	12	0.908	0.674	0.695	1.269	1.396	1.157	mitochondria							PF00106	short chain dehydrogenase
A0A1Q3EPV7	207	1.772	Up	0.0099806	K	NAD-binding protein OS=Lentinula edodes OX=5353 GN=LENED_011377 PE=3 SV=1	LENED_011377	1	1.83379e-12	153.7	AAVK(1)SLTESLAHELR	2	0.37183	15	0.887	0.738	0.577	1.32	1.349	1.234	mitochondria							PF00106	short chain dehydrogenase
A0A1Q3EPV7	70	2.444	Up	5.9204e-05	K	NAD-binding protein OS=Lentinula edodes OX=5353 GN=LENED_011377 PE=3 SV=1	LENED_011377	1	0.00161259	76.228	AAALELAK(1)LK	2	1.7182	2	0.597	0.632	0.542	1.434	1.391	1.504	mitochondria							PF00106	short chain dehydrogenase
A0A1Q3EB42	131	0.57	Down	0.0114358	K	Heat shock protein OS=Lentinula edodes OX=5353 GN=LENED_006130 PE=3 SV=1	LENED_006130	1	8.68095e-11	138.66	VVAK(1)SDGRPAVEIDNDGKK	4	-0.97063	18	1.589	1.094	1.124	0.767	0.701	0.701	mitochondria	GO:0006457 protein folding; GO:0006605 protein targeting; GO:0006626 protein targeting to mitochondrion; GO:0006790 sulfur compound metabolic process; GO:0006810 transport; GO:0006839 mitochondrial transport; GO:0006886 intracellular protein transport; GO:0006950 response to stress; GO:0006970 response to osmotic stress; GO:0006996 organelle organization; GO:0007005 mitochondrion organization; GO…	GO:0001405 presequence translocase-associated import motor; GO:0005576 extracellular region; GO:0005618 cell wall; GO:0005622 intracellular; GO:0005623 cell; GO:0005737 cytoplasm; GO:0005739 mitochondrion; GO:0005740 mitochondrial envelope; GO:0005743 mitochondrial inner membrane; GO:0005744 mitochondrial inner membrane presequence translocase complex; GO:0005759 mitochondrial matrix; GO:0005886 …	GO:0003824 catalytic activity; GO:0005488 binding; GO:0005515 protein binding; GO:0016462 pyrophosphatase activity; GO:0016787 hydrolase activity; GO:0016817 hydrolase activity, acting on acid anhydrides; GO:0016818 hydrolase activity, acting on acid anhydrides, in phosphorus-containing anhydrides; GO:0016887 ATPase activity; GO:0017111 nucleoside-triphosphatase activity; GO:0030234 enzyme regula…	K04043	dnaK, HSPA9; molecular chaperone DnaK	mrr03018 RNA degradation - Moniliophthora roreri;
A0A1Q3EB42	333	0.482	Down	0.0102823	K	Heat shock protein OS=Lentinula edodes OX=5353 GN=LENED_006130 PE=3 SV=1	LENED_006130	1	0.0169354	66.27	HINTK(1)LLR	2	-0.65477	2	1.331	1.031	1.631	0.67	0.715	0.54	mitochondria	GO:0006457 protein folding; GO:0006605 protein targeting; GO:0006626 protein targeting to mitochondrion; GO:0006790 sulfur compound metabolic process; GO:0006810 transport; GO:0006839 mitochondrial transport; GO:0006886 intracellular protein transport; GO:0006950 response to stress; GO:0006970 response to osmotic stress; GO:0006996 organelle organization; GO:0007005 mitochondrion organization; GO…	GO:0001405 presequence translocase-associated import motor; GO:0005576 extracellular region; GO:0005618 cell wall; GO:0005622 intracellular; GO:0005623 cell; GO:0005737 cytoplasm; GO:0005739 mitochondrion; GO:0005740 mitochondrial envelope; GO:0005743 mitochondrial inner membrane; GO:0005744 mitochondrial inner membrane presequence translocase complex; GO:0005759 mitochondrial matrix; GO:0005886 …	GO:0003824 catalytic activity; GO:0005488 binding; GO:0005515 protein binding; GO:0016462 pyrophosphatase activity; GO:0016787 hydrolase activity; GO:0016817 hydrolase activity, acting on acid anhydrides; GO:0016818 hydrolase activity, acting on acid anhydrides, in phosphorus-containing anhydrides; GO:0016887 ATPase activity; GO:0017111 nucleoside-triphosphatase activity; GO:0030234 enzyme regula…	K04043	dnaK, HSPA9; molecular chaperone DnaK	mrr03018 RNA degradation - Moniliophthora roreri;
A0A1Q3EB42	662	0.437	Down	0.031758	K	Heat shock protein OS=Lentinula edodes OX=5353 GN=LENED_006130 PE=3 SV=1	LENED_006130	0.804453	4.68919e-08	111.65	NAESSEEKPTEDSEK(0.804)K(0.196)EEK	3	-1.1282	1	1.772		1.281	0.84	0.647	0.515	mitochondria	GO:0006457 protein folding; GO:0006605 protein targeting; GO:0006626 protein targeting to mitochondrion; GO:0006790 sulfur compound metabolic process; GO:0006810 transport; GO:0006839 mitochondrial transport; GO:0006886 intracellular protein transport; GO:0006950 response to stress; GO:0006970 response to osmotic stress; GO:0006996 organelle organization; GO:0007005 mitochondrion organization; GO…	GO:0001405 presequence translocase-associated import motor; GO:0005576 extracellular region; GO:0005618 cell wall; GO:0005622 intracellular; GO:0005623 cell; GO:0005737 cytoplasm; GO:0005739 mitochondrion; GO:0005740 mitochondrial envelope; GO:0005743 mitochondrial inner membrane; GO:0005744 mitochondrial inner membrane presequence translocase complex; GO:0005759 mitochondrial matrix; GO:0005886 …	GO:0003824 catalytic activity; GO:0005488 binding; GO:0005515 protein binding; GO:0016462 pyrophosphatase activity; GO:0016787 hydrolase activity; GO:0016817 hydrolase activity, acting on acid anhydrides; GO:0016818 hydrolase activity, acting on acid anhydrides, in phosphorus-containing anhydrides; GO:0016887 ATPase activity; GO:0017111 nucleoside-triphosphatase activity; GO:0030234 enzyme regula…	K04043	dnaK, HSPA9; molecular chaperone DnaK	mrr03018 RNA degradation - Moniliophthora roreri;
A0A1Q3EB42	455	0.449	Down	0.04566	K	Heat shock protein OS=Lentinula edodes OX=5353 GN=LENED_006130 PE=3 SV=1	LENED_006130	1	0.0546797	72.928	NTTIPTK(1)K	2	-0.12652	1	1.313	0.837	1.897	0.614	0.478	0.724	mitochondria	GO:0006457 protein folding; GO:0006605 protein targeting; GO:0006626 protein targeting to mitochondrion; GO:0006790 sulfur compound metabolic process; GO:0006810 transport; GO:0006839 mitochondrial transport; GO:0006886 intracellular protein transport; GO:0006950 response to stress; GO:0006970 response to osmotic stress; GO:0006996 organelle organization; GO:0007005 mitochondrion organization; GO…	GO:0001405 presequence translocase-associated import motor; GO:0005576 extracellular region; GO:0005618 cell wall; GO:0005622 intracellular; GO:0005623 cell; GO:0005737 cytoplasm; GO:0005739 mitochondrion; GO:0005740 mitochondrial envelope; GO:0005743 mitochondrial inner membrane; GO:0005744 mitochondrial inner membrane presequence translocase complex; GO:0005759 mitochondrial matrix; GO:0005886 …	GO:0003824 catalytic activity; GO:0005488 binding; GO:0005515 protein binding; GO:0016462 pyrophosphatase activity; GO:0016787 hydrolase activity; GO:0016817 hydrolase activity, acting on acid anhydrides; GO:0016818 hydrolase activity, acting on acid anhydrides, in phosphorus-containing anhydrides; GO:0016887 ATPase activity; GO:0017111 nucleoside-triphosphatase activity; GO:0030234 enzyme regula…	K04043	dnaK, HSPA9; molecular chaperone DnaK	mrr03018 RNA degradation - Moniliophthora roreri;
A0A1Q3EB42	122	0.496	Down	0.0043372	K	Heat shock protein OS=Lentinula edodes OX=5353 GN=LENED_006130 PE=3 SV=1	LENED_006130	1	2.30779e-08	143.98	MYKDQEVQDDMK(1)HWPFK	3	-1.4812	21	1.516	1.227	1.214	0.56	0.625	0.779	mitochondria	GO:0006457 protein folding; GO:0006605 protein targeting; GO:0006626 protein targeting to mitochondrion; GO:0006790 sulfur compound metabolic process; GO:0006810 transport; GO:0006839 mitochondrial transport; GO:0006886 intracellular protein transport; GO:0006950 response to stress; GO:0006970 response to osmotic stress; GO:0006996 organelle organization; GO:0007005 mitochondrion organization; GO…	GO:0001405 presequence translocase-associated import motor; GO:0005576 extracellular region; GO:0005618 cell wall; GO:0005622 intracellular; GO:0005623 cell; GO:0005737 cytoplasm; GO:0005739 mitochondrion; GO:0005740 mitochondrial envelope; GO:0005743 mitochondrial inner membrane; GO:0005744 mitochondrial inner membrane presequence translocase complex; GO:0005759 mitochondrial matrix; GO:0005886 …	GO:0003824 catalytic activity; GO:0005488 binding; GO:0005515 protein binding; GO:0016462 pyrophosphatase activity; GO:0016787 hydrolase activity; GO:0016817 hydrolase activity, acting on acid anhydrides; GO:0016818 hydrolase activity, acting on acid anhydrides, in phosphorus-containing anhydrides; GO:0016887 ATPase activity; GO:0017111 nucleoside-triphosphatase activity; GO:0030234 enzyme regula…	K04043	dnaK, HSPA9; molecular chaperone DnaK	mrr03018 RNA degradation - Moniliophthora roreri;
A0A1Q3EB42	348	0.349	Down	0.0185633	K	Heat shock protein OS=Lentinula edodes OX=5353 GN=LENED_006130 PE=3 SV=1	LENED_006130	1	0.000155867	122.97	SQFESLVDPLVK(1)R	2	0.20322	5	1.997	0.978	1.421	0.356	0.651	0.527	mitochondria	GO:0006457 protein folding; GO:0006605 protein targeting; GO:0006626 protein targeting to mitochondrion; GO:0006790 sulfur compound metabolic process; GO:0006810 transport; GO:0006839 mitochondrial transport; GO:0006886 intracellular protein transport; GO:0006950 response to stress; GO:0006970 response to osmotic stress; GO:0006996 organelle organization; GO:0007005 mitochondrion organization; GO…	GO:0001405 presequence translocase-associated import motor; GO:0005576 extracellular region; GO:0005618 cell wall; GO:0005622 intracellular; GO:0005623 cell; GO:0005737 cytoplasm; GO:0005739 mitochondrion; GO:0005740 mitochondrial envelope; GO:0005743 mitochondrial inner membrane; GO:0005744 mitochondrial inner membrane presequence translocase complex; GO:0005759 mitochondrial matrix; GO:0005886 …	GO:0003824 catalytic activity; GO:0005488 binding; GO:0005515 protein binding; GO:0016462 pyrophosphatase activity; GO:0016787 hydrolase activity; GO:0016817 hydrolase activity, acting on acid anhydrides; GO:0016818 hydrolase activity, acting on acid anhydrides, in phosphorus-containing anhydrides; GO:0016887 ATPase activity; GO:0017111 nucleoside-triphosphatase activity; GO:0030234 enzyme regula…	K04043	dnaK, HSPA9; molecular chaperone DnaK	mrr03018 RNA degradation - Moniliophthora roreri;
A0A1Q3EB42	163	0.467	Down	0.0024585	K	Heat shock protein OS=Lentinula edodes OX=5353 GN=LENED_006130 PE=3 SV=1	LENED_006130	1	0.000162658	107.34	MK(1)ETAQQFLNK	2	-4.1372	3	1.559	1.248	1.247	0.74	0.564	0.588	mitochondria	GO:0006457 protein folding; GO:0006605 protein targeting; GO:0006626 protein targeting to mitochondrion; GO:0006790 sulfur compound metabolic process; GO:0006810 transport; GO:0006839 mitochondrial transport; GO:0006886 intracellular protein transport; GO:0006950 response to stress; GO:0006970 response to osmotic stress; GO:0006996 organelle organization; GO:0007005 mitochondrion organization; GO…	GO:0001405 presequence translocase-associated import motor; GO:0005576 extracellular region; GO:0005618 cell wall; GO:0005622 intracellular; GO:0005623 cell; GO:0005737 cytoplasm; GO:0005739 mitochondrion; GO:0005740 mitochondrial envelope; GO:0005743 mitochondrial inner membrane; GO:0005744 mitochondrial inner membrane presequence translocase complex; GO:0005759 mitochondrial matrix; GO:0005886 …	GO:0003824 catalytic activity; GO:0005488 binding; GO:0005515 protein binding; GO:0016462 pyrophosphatase activity; GO:0016787 hydrolase activity; GO:0016817 hydrolase activity, acting on acid anhydrides; GO:0016818 hydrolase activity, acting on acid anhydrides, in phosphorus-containing anhydrides; GO:0016887 ATPase activity; GO:0017111 nucleoside-triphosphatase activity; GO:0030234 enzyme regula…	K04043	dnaK, HSPA9; molecular chaperone DnaK	mrr03018 RNA degradation - Moniliophthora roreri;
A0A1Q3EB42	388	0.552	Down	0.030321	K	Heat shock protein OS=Lentinula edodes OX=5353 GN=LENED_006130 PE=3 SV=1	LENED_006130	1	4.75288e-07	146.16	VGETVK(1)SIFGR	2	-0.4571	6	1.546	0.954	1.334	0.581	0.841	0.694	mitochondria	GO:0006457 protein folding; GO:0006605 protein targeting; GO:0006626 protein targeting to mitochondrion; GO:0006790 sulfur compound metabolic process; GO:0006810 transport; GO:0006839 mitochondrial transport; GO:0006886 intracellular protein transport; GO:0006950 response to stress; GO:0006970 response to osmotic stress; GO:0006996 organelle organization; GO:0007005 mitochondrion organization; GO…	GO:0001405 presequence translocase-associated import motor; GO:0005576 extracellular region; GO:0005618 cell wall; GO:0005622 intracellular; GO:0005623 cell; GO:0005737 cytoplasm; GO:0005739 mitochondrion; GO:0005740 mitochondrial envelope; GO:0005743 mitochondrial inner membrane; GO:0005744 mitochondrial inner membrane presequence translocase complex; GO:0005759 mitochondrial matrix; GO:0005886 …	GO:0003824 catalytic activity; GO:0005488 binding; GO:0005515 protein binding; GO:0016462 pyrophosphatase activity; GO:0016787 hydrolase activity; GO:0016817 hydrolase activity, acting on acid anhydrides; GO:0016818 hydrolase activity, acting on acid anhydrides, in phosphorus-containing anhydrides; GO:0016887 ATPase activity; GO:0017111 nucleoside-triphosphatase activity; GO:0030234 enzyme regula…	K04043	dnaK, HSPA9; molecular chaperone DnaK	mrr03018 RNA degradation - Moniliophthora roreri;
A0A1Q3EB42	113	0.453	Down	0.0117557	K	Heat shock protein OS=Lentinula edodes OX=5353 GN=LENED_006130 PE=3 SV=1	LENED_006130	1	6.92126e-06	134.56	MYK(1)DQEVQDDMK	2	-0.55592	5	1.252	1.216	1.564	0.434	0.623	0.769	mitochondria	GO:0006457 protein folding; GO:0006605 protein targeting; GO:0006626 protein targeting to mitochondrion; GO:0006790 sulfur compound metabolic process; GO:0006810 transport; GO:0006839 mitochondrial transport; GO:0006886 intracellular protein transport; GO:0006950 response to stress; GO:0006970 response to osmotic stress; GO:0006996 organelle organization; GO:0007005 mitochondrion organization; GO…	GO:0001405 presequence translocase-associated import motor; GO:0005576 extracellular region; GO:0005618 cell wall; GO:0005622 intracellular; GO:0005623 cell; GO:0005737 cytoplasm; GO:0005739 mitochondrion; GO:0005740 mitochondrial envelope; GO:0005743 mitochondrial inner membrane; GO:0005744 mitochondrial inner membrane presequence translocase complex; GO:0005759 mitochondrial matrix; GO:0005886 …	GO:0003824 catalytic activity; GO:0005488 binding; GO:0005515 protein binding; GO:0016462 pyrophosphatase activity; GO:0016787 hydrolase activity; GO:0016817 hydrolase activity, acting on acid anhydrides; GO:0016818 hydrolase activity, acting on acid anhydrides, in phosphorus-containing anhydrides; GO:0016887 ATPase activity; GO:0017111 nucleoside-triphosphatase activity; GO:0030234 enzyme regula…	K04043	dnaK, HSPA9; molecular chaperone DnaK	mrr03018 RNA degradation - Moniliophthora roreri;
A0A1Q3EGX2	74	1.898	Up	0.04866	K	DUF636 domain-containing protein OS=Lentinula edodes OX=5353 GN=LENED_008364 PE=4 SV=1	LENED_008364	1	8.71607e-13	172.11	DATQDSGNALK(1)R	2	1.0461	6	0.905	0.789	0.412	1.368	1.214	1.415	cytoplasm							PF04828	Glutathione-dependent formaldehyde-activating enzyme
A0A1Q3DWK8	433	0.086	Down	0.043399	K	Glycoside hydrolase family 13 protein OS=Lentinula edodes OX=5353 GN=LENED_000562 PE=4 SV=1	LENED_000562	1	9.817e-41	202.51	HK(1)SDGEWELGNIVHTLTNR	3	0.026788	4	0.429	1.478	3.229	0.034	0.102	0.306	cytoplasm	GO:0000271 polysaccharide biosynthetic process; GO:0005975 carbohydrate metabolic process; GO:0005976 polysaccharide metabolic process; GO:0005977 glycogen metabolic process; GO:0005978 glycogen biosynthetic process; GO:0006073 cellular glucan metabolic process; GO:0006091 generation of precursor metabolites and energy; GO:0006112 energy reserve metabolic process; GO:0008152 metabolic process; GO…	GO:0005622 intracellular; GO:0005623 cell; GO:0005737 cytoplasm; GO:0044424 intracellular part; GO:0044464 cell part;	GO:0003824 catalytic activity; GO:0003844 1,4-alpha-glucan branching enzyme activity; GO:0016740 transferase activity; GO:0016757 transferase activity, transferring glycosyl groups; GO:0016758 transferase activity, transferring hexosyl groups;	K00700	GBE1, glgB; 1,4-alpha-glucan branching enzyme [EC:2.4.1.18]	mrr00500 Starch and sucrose metabolism - Moniliophthora roreri; mrr01100 Metabolic pathways - Moniliophthora roreri; mrr01110 Biosynthesis of secondary metabolites - Moniliophthora roreri;	PF02922; PF00128; PF02806	Carbohydrate-binding module 48 (Isoamylase N-terminal domain); Alpha amylase, catalytic domain; Alpha amylase, C-terminal all-beta domain
A0A1Q3E2C3	309	0.646	Down	0.03552	K	Acetyl-acetyl transferase OS=Lentinula edodes OX=5353 GN=LENED_002828 PE=3 SV=1	LENED_002828	1	9.7516e-05	85.837	IMGVGPAYAIPHVLK(1)K	3	0.059501	9	1.268	0.936	1.415	0.834	0.811	0.694	cytoplasm	GO:0006082 organic acid metabolic process; GO:0006629 lipid metabolic process; GO:0006631 fatty acid metabolic process; GO:0006635 fatty acid beta-oxidation; GO:0008152 metabolic process; GO:0009056 catabolic process; GO:0009062 fatty acid catabolic process; GO:0009987 cellular process; GO:0016042 lipid catabolic process; GO:0016054 organic acid catabolic process; GO:0019395 fatty acid oxidation;…	GO:0005622 intracellular; GO:0005623 cell; GO:0005737 cytoplasm; GO:0005739 mitochondrion; GO:0005740 mitochondrial envelope; GO:0005758 mitochondrial intermembrane space; GO:0005777 peroxisome; GO:0005782 peroxisomal matrix; GO:0031907 microbody lumen; GO:0031967 organelle envelope; GO:0031970 organelle envelope lumen; GO:0031974 membrane-enclosed lumen; GO:0031975 envelope; GO:0042579 microbody…	GO:0003676 nucleic acid binding; GO:0003723 RNA binding; GO:0003729 mRNA binding; GO:0003824 catalytic activity; GO:0003988 acetyl-CoA C-acyltransferase activity; GO:0005488 binding; GO:0016408 C-acyltransferase activity; GO:0016740 transferase activity; GO:0016746 transferase activity, transferring acyl groups; GO:0016747 transferase activity, transferring acyl groups other than amino-acyl group…	K07513	ACAA1; acetyl-CoA acyltransferase 1 [EC:2.3.1.16]	mrr00071 Fatty acid degradation - Moniliophthora roreri; mrr00280 Valine, leucine and isoleucine degradation - Moniliophthora roreri; mrr00592 alpha-Linolenic acid metabolism - Moniliophthora roreri; mrr01040 Biosynthesis of unsaturated fatty acids - Moniliophthora roreri; mrr01100 Metabolic pathways - Moniliophthora roreri; mrr01110 Biosynthesis of secondary metabolites - Moniliophthora roreri; …	PF00108; PF02803	Thiolase, N-terminal domain; Thiolase, C-terminal domain
A0A1Q3E2C3	380	0.644	Down	0.044943	K	Acetyl-acetyl transferase OS=Lentinula edodes OX=5353 GN=LENED_002828 PE=3 SV=1	LENED_002828	1	9.3906e-06	124.25	QIATGLNIAK(1)HDNEK	3	-1.1595	12	1.437	0.968	1.22	0.636	0.884	0.815	cytoplasm	GO:0006082 organic acid metabolic process; GO:0006629 lipid metabolic process; GO:0006631 fatty acid metabolic process; GO:0006635 fatty acid beta-oxidation; GO:0008152 metabolic process; GO:0009056 catabolic process; GO:0009062 fatty acid catabolic process; GO:0009987 cellular process; GO:0016042 lipid catabolic process; GO:0016054 organic acid catabolic process; GO:0019395 fatty acid oxidation;…	GO:0005622 intracellular; GO:0005623 cell; GO:0005737 cytoplasm; GO:0005739 mitochondrion; GO:0005740 mitochondrial envelope; GO:0005758 mitochondrial intermembrane space; GO:0005777 peroxisome; GO:0005782 peroxisomal matrix; GO:0031907 microbody lumen; GO:0031967 organelle envelope; GO:0031970 organelle envelope lumen; GO:0031974 membrane-enclosed lumen; GO:0031975 envelope; GO:0042579 microbody…	GO:0003676 nucleic acid binding; GO:0003723 RNA binding; GO:0003729 mRNA binding; GO:0003824 catalytic activity; GO:0003988 acetyl-CoA C-acyltransferase activity; GO:0005488 binding; GO:0016408 C-acyltransferase activity; GO:0016740 transferase activity; GO:0016746 transferase activity, transferring acyl groups; GO:0016747 transferase activity, transferring acyl groups other than amino-acyl group…	K07513	ACAA1; acetyl-CoA acyltransferase 1 [EC:2.3.1.16]	mrr00071 Fatty acid degradation - Moniliophthora roreri; mrr00280 Valine, leucine and isoleucine degradation - Moniliophthora roreri; mrr00592 alpha-Linolenic acid metabolism - Moniliophthora roreri; mrr01040 Biosynthesis of unsaturated fatty acids - Moniliophthora roreri; mrr01100 Metabolic pathways - Moniliophthora roreri; mrr01110 Biosynthesis of secondary metabolites - Moniliophthora roreri; …	PF00108; PF02803	Thiolase, N-terminal domain; Thiolase, C-terminal domain
A0A1Q3E4W2	211	1.989	Up	0.033064	K	Duf1479 domain-containing protein OS=Lentinula edodes OX=5353 GN=LENED_003913 PE=4 SV=1	LENED_003913	1	0.000200018	99.283	K(1)HDPYALSGR	2	-0.43203	10	0.778	0.748	0.518	1.372	1.393	1.301	cytoplasm
A0A1Q3E559	109	0.05	Down	5.9635e-05	K	Small heat shock protein OS=Lentinula edodes OX=5353 GN=LENED_003931 PE=3 SV=1	LENED_003931	1	0.00488036	109.01	SVGK(1)FSR	2	-0.41985	6	2.248	1.806	1.5	0.084	0.078	0.116	cytoplasm	GO:0006457 protein folding; GO:0006950 response to stress; GO:0006986 response to unfolded protein; GO:0009266 response to temperature stimulus; GO:0009408 response to heat; GO:0009628 response to abiotic stimulus; GO:0009987 cellular process; GO:0010033 response to organic substance; GO:0033554 cellular response to stress; GO:0034605 cellular response to heat; GO:0034620 cellular response to unf…	GO:0005622 intracellular; GO:0005623 cell; GO:0005634 nucleus; GO:0005737 cytoplasm; GO:0043226 organelle; GO:0043227 membrane-bounded organelle; GO:0043229 intracellular organelle; GO:0043231 intracellular membrane-bounded organelle; GO:0044424 intracellular part; GO:0044464 cell part;	GO:0005488 binding; GO:0005515 protein binding; GO:0042802 identical protein binding; GO:0051082 unfolded protein binding;	K13993	HSP20; HSP20 family protein	mrr04141 Protein processing in endoplasmic reticulum - Moniliophthora roreri;
A0A1Q3E559	70	0.024	Down	0.00037553	K	Small heat shock protein OS=Lentinula edodes OX=5353 GN=LENED_003931 PE=3 SV=1	LENED_003931	1	0.000579634	111.12	NLVTATFEFPGVK(1)K	2	0.18395	6	1.151	1.594	2.783	0.037	0.031	0.063	cytoplasm	GO:0006457 protein folding; GO:0006950 response to stress; GO:0006986 response to unfolded protein; GO:0009266 response to temperature stimulus; GO:0009408 response to heat; GO:0009628 response to abiotic stimulus; GO:0009987 cellular process; GO:0010033 response to organic substance; GO:0033554 cellular response to stress; GO:0034605 cellular response to heat; GO:0034620 cellular response to unf…	GO:0005622 intracellular; GO:0005623 cell; GO:0005634 nucleus; GO:0005737 cytoplasm; GO:0043226 organelle; GO:0043227 membrane-bounded organelle; GO:0043229 intracellular organelle; GO:0043231 intracellular membrane-bounded organelle; GO:0044424 intracellular part; GO:0044464 cell part;	GO:0005488 binding; GO:0005515 protein binding; GO:0042802 identical protein binding; GO:0051082 unfolded protein binding;	K13993	HSP20; HSP20 family protein	mrr04141 Protein processing in endoplasmic reticulum - Moniliophthora roreri;
A0A1Q3E559	55	0.051	Down	0.0092789	K	Small heat shock protein OS=Lentinula edodes OX=5353 GN=LENED_003931 PE=3 SV=1	LENED_003931	1	8.70935e-14	152.54	MDLHEDK(1)EK	2	-0.24782	15	2.86	0.89	1.048	0.08		0.084	cytoplasm	GO:0006457 protein folding; GO:0006950 response to stress; GO:0006986 response to unfolded protein; GO:0009266 response to temperature stimulus; GO:0009408 response to heat; GO:0009628 response to abiotic stimulus; GO:0009987 cellular process; GO:0010033 response to organic substance; GO:0033554 cellular response to stress; GO:0034605 cellular response to heat; GO:0034620 cellular response to unf…	GO:0005622 intracellular; GO:0005623 cell; GO:0005634 nucleus; GO:0005737 cytoplasm; GO:0043226 organelle; GO:0043227 membrane-bounded organelle; GO:0043229 intracellular organelle; GO:0043231 intracellular membrane-bounded organelle; GO:0044424 intracellular part; GO:0044464 cell part;	GO:0005488 binding; GO:0005515 protein binding; GO:0042802 identical protein binding; GO:0051082 unfolded protein binding;	K13993	HSP20; HSP20 family protein	mrr04141 Protein processing in endoplasmic reticulum - Moniliophthora roreri;
A0A1Q3E559	48	0.053	Down	0.0048582	K	Small heat shock protein OS=Lentinula edodes OX=5353 GN=LENED_003931 PE=3 SV=1	LENED_003931	1	1.43649e-12	166.9	PK(1)MDLHEDKEK	4	1.0436	13	1.954	1.319	1.411		0.044	0.12	cytoplasm	GO:0006457 protein folding; GO:0006950 response to stress; GO:0006986 response to unfolded protein; GO:0009266 response to temperature stimulus; GO:0009408 response to heat; GO:0009628 response to abiotic stimulus; GO:0009987 cellular process; GO:0010033 response to organic substance; GO:0033554 cellular response to stress; GO:0034605 cellular response to heat; GO:0034620 cellular response to unf…	GO:0005622 intracellular; GO:0005623 cell; GO:0005634 nucleus; GO:0005737 cytoplasm; GO:0043226 organelle; GO:0043227 membrane-bounded organelle; GO:0043229 intracellular organelle; GO:0043231 intracellular membrane-bounded organelle; GO:0044424 intracellular part; GO:0044464 cell part;	GO:0005488 binding; GO:0005515 protein binding; GO:0042802 identical protein binding; GO:0051082 unfolded protein binding;	K13993	HSP20; HSP20 family protein	mrr04141 Protein processing in endoplasmic reticulum - Moniliophthora roreri;
A0A1Q3EC57	24	3.915	Up	0.0067958	K	Histone H3 OS=Lentinula edodes OX=5353 GN=LENED_006546 PE=3 SV=1	LENED_006546	1	0.000197773	151.97	QLAVK(1)SAR	2	-0.2653	14	0.538	0.452	0.285	2.222	1.603	1.167	nucleus	GO:0000003 reproduction; GO:0000075 cell cycle checkpoint; GO:0000278 mitotic cell cycle; GO:0001672 regulation of chromatin assembly or disassembly; GO:0003006 developmental process involved in reproduction; GO:0006139 nucleobase-containing compound metabolic process; GO:0006259 DNA metabolic process; GO:0006281 DNA repair; GO:0006289 nucleotide-excision repair; GO:0006323 DNA packaging; GO:0006…	GO:0000228 nuclear chromosome; GO:0000775 chromosome, centromeric region; GO:0000785 chromatin; GO:0000786 nucleosome; GO:0000788 nuclear nucleosome; GO:0000790 nuclear chromatin; GO:0000792 heterochromatin; GO:0005622 intracellular; GO:0005623 cell; GO:0005634 nucleus; GO:0005657 replication fork; GO:0005694 chromosome; GO:0005720 nuclear heterochromatin; GO:0005721 pericentric heterochromatin; …	GO:0003676 nucleic acid binding; GO:0003677 DNA binding; GO:0003682 chromatin binding; GO:0005488 binding; GO:0031490 chromatin DNA binding; GO:0031491 nucleosome binding; GO:0031492 nucleosomal DNA binding; GO:0044877 macromolecular complex binding; GO:0097159 organic cyclic compound binding; GO:1901363 heterocyclic compound binding;	K11253	H3; histone H3		PF00125	Core histone H2A/H2B/H3/H4
A0A1Q3EC57	19	3.796	Up	0.0107762	K	Histone H3 OS=Lentinula edodes OX=5353 GN=LENED_006546 PE=3 SV=1	LENED_006546	1	0.0123053	112.13	K(1)QLAVK(1)SAR	2	0.49117	6	0.573	0.465	0.27	2.28	1.524	1.161	nucleus	GO:0000003 reproduction; GO:0000075 cell cycle checkpoint; GO:0000278 mitotic cell cycle; GO:0001672 regulation of chromatin assembly or disassembly; GO:0003006 developmental process involved in reproduction; GO:0006139 nucleobase-containing compound metabolic process; GO:0006259 DNA metabolic process; GO:0006281 DNA repair; GO:0006289 nucleotide-excision repair; GO:0006323 DNA packaging; GO:0006…	GO:0000228 nuclear chromosome; GO:0000775 chromosome, centromeric region; GO:0000785 chromatin; GO:0000786 nucleosome; GO:0000788 nuclear nucleosome; GO:0000790 nuclear chromatin; GO:0000792 heterochromatin; GO:0005622 intracellular; GO:0005623 cell; GO:0005634 nucleus; GO:0005657 replication fork; GO:0005694 chromosome; GO:0005720 nuclear heterochromatin; GO:0005721 pericentric heterochromatin; …	GO:0003676 nucleic acid binding; GO:0003677 DNA binding; GO:0003682 chromatin binding; GO:0005488 binding; GO:0031490 chromatin DNA binding; GO:0031491 nucleosome binding; GO:0031492 nucleosomal DNA binding; GO:0044877 macromolecular complex binding; GO:0097159 organic cyclic compound binding; GO:1901363 heterocyclic compound binding;	K11253	H3; histone H3		PF00125	Core histone H2A/H2B/H3/H4
A0A1Q3EDN6	317	0.258	Down	0.014376	K	PLP-dependent transferase OS=Lentinula edodes OX=5353 GN=LENED_007127 PE=4 SV=1	LENED_007127	1	9.52608e-05	100.11	LDTFSK(1)TVCPGSR	2	-0.8656	4	1.448	0.938	1.734	0.303		0.407	cytoplasm				K00838	ARO8; aromatic amino acid aminotransferase I / 2-aminoadipate transaminase [EC:2.6.1.57 2.6.1.39 2.6.1.27 2.6.1.5]	mrr00130 Ubiquinone and other terpenoid-quinone biosynthesis - Moniliophthora roreri; mrr00270 Cysteine and methionine metabolism - Moniliophthora roreri; mrr00300 Lysine biosynthesis - Moniliophthora roreri; mrr00350 Tyrosine metabolism - Moniliophthora roreri; mrr00360 Phenylalanine metabolism - Moniliophthora roreri; mrr00380 Tryptophan metabolism - Moniliophthora roreri; mrr00400 Phenylalanin…	PF00155	Aminotransferase class I and II
A0A1Q3ER70	209	0.597	Down	0.027062	K	FAD NAD-binding domain-containing protein OS=Lentinula edodes OX=5353 GN=LENED_011877 PE=3 SV=1	LENED_011877	1	0.000189651	104.01	GLALHAK(1)WYR	3	-0.50136	6	1.331	0.927	1.457	0.755	0.671	0.792	nucleus	GO:0006457 protein folding; GO:0008152 metabolic process; GO:0009987 cellular process; GO:0034975 protein folding in endoplasmic reticulum; GO:0055114 oxidation-reduction process;	GO:0005622 intracellular; GO:0005623 cell; GO:0005737 cytoplasm; GO:0005783 endoplasmic reticulum; GO:0005789 endoplasmic reticulum membrane; GO:0012505 endomembrane system; GO:0016020 membrane; GO:0031984 organelle subcompartment; GO:0042175 nuclear outer membrane-endoplasmic reticulum membrane network; GO:0043226 organelle; GO:0043227 membrane-bounded organelle; GO:0043229 intracellular organel…	GO:0000166 nucleotide binding; GO:0003824 catalytic activity; GO:0004497 monooxygenase activity; GO:0004499 N,N-dimethylaniline monooxygenase activity; GO:0005488 binding; GO:0016491 oxidoreductase activity; GO:0016705 oxidoreductase activity, acting on paired donors, with incorporation or reduction of molecular oxygen; GO:0016709 oxidoreductase activity, acting on paired donors, with incorporati…
A0A1Q3E0Z2	81	2.173	Up	0.0189958	K	Cytochrome P450 monooxygenase OS=Lentinula edodes OX=5353 GN=LENED_002474 PE=3 SV=1	LENED_002474	1	0.000673532	71.879	SEVVHALHEK(1)YGR	3	-0.34781	5	0.84	0.651	0.533		1.509	1.423	cytoplasm	GO:0008152 metabolic process; GO:0055114 oxidation-reduction process;	GO:0005622 intracellular; GO:0005623 cell; GO:0043226 organelle; GO:0043227 membrane-bounded organelle; GO:0043229 intracellular organelle; GO:0043231 intracellular membrane-bounded organelle; GO:0044424 intracellular part; GO:0044464 cell part;	GO:0003824 catalytic activity; GO:0004497 monooxygenase activity; GO:0016491 oxidoreductase activity; GO:0016705 oxidoreductase activity, acting on paired donors, with incorporation or reduction of molecular oxygen; GO:0016709 oxidoreductase activity, acting on paired donors, with incorporation or reduction of molecular oxygen, NAD(P)H as one donor, and incorporation of one atom of oxygen; GO:001…	K07824	E1.14.13.12; benzoate 4-monooxygenase [EC:1.14.13.12]	mrr01100 Metabolic pathways - Moniliophthora roreri;	PF00067	Cytochrome P450
A0A1Q3EPD8	22	0.473	Down	0.032435	K	Cytoplasmic protein OS=Lentinula edodes OX=5353 GN=LENED_011088 PE=4 SV=1	LENED_011088	1	0.000767725	87.667	DK(1)VENEELIK	2	-0.001136	3	1.22	1.882	0.916	0.708	0.555	0.636	nucleus		GO:0005622 intracellular; GO:0005623 cell; GO:0005737 cytoplasm; GO:0044424 intracellular part; GO:0044464 cell part;					PF05670	Domain of unknown function (DUF814)
A0A1Q3EBY1	466	2.438	Up	0.00115821	K	Di-copper centre-containing protein OS=Lentinula edodes OX=5353 GN=LENED_006419 PE=4 SV=1	LENED_006419	1	3.71575e-07	136.6	LK(1)YGISHPIIPALR	2	0.024276	25	0.687	0.6	0.5	1.468	1.585	1.304	cytoplasm				K00505	TYR; tyrosinase [EC:1.14.18.1]	mrr00350 Tyrosine metabolism - Moniliophthora roreri; mrr01100 Metabolic pathways - Moniliophthora roreri; mrr01110 Biosynthesis of secondary metabolites - Moniliophthora roreri;	PF00264	Common central domain of tyrosinase
A0A1Q3EBY1	255	2.285	Up	0.0140783	K	Di-copper centre-containing protein OS=Lentinula edodes OX=5353 GN=LENED_006419 PE=4 SV=1	LENED_006419	1	0.00610032	91.9	YGWK(1)SLR	2	-0.15224	6	0.735	0.607	0.522	1.086	1.901	1.272	cytoplasm				K00505	TYR; tyrosinase [EC:1.14.18.1]	mrr00350 Tyrosine metabolism - Moniliophthora roreri; mrr01100 Metabolic pathways - Moniliophthora roreri; mrr01110 Biosynthesis of secondary metabolites - Moniliophthora roreri;	PF00264	Common central domain of tyrosinase
A0A1Q3EBY1	129	1.944	Up	0.0060628	K	Di-copper centre-containing protein OS=Lentinula edodes OX=5353 GN=LENED_006419 PE=4 SV=1	LENED_006419	1	0.00058976	114.86	K(1)IWITAAQQLR	2	-0.37122	3	0.631	0.723	0.71	1.115	1.646	1.252	cytoplasm				K00505	TYR; tyrosinase [EC:1.14.18.1]	mrr00350 Tyrosine metabolism - Moniliophthora roreri; mrr01100 Metabolic pathways - Moniliophthora roreri; mrr01110 Biosynthesis of secondary metabolites - Moniliophthora roreri;	PF00264	Common central domain of tyrosinase
A0A1Q3EBY1	47	2.069	Up	0.02248	K	Di-copper centre-containing protein OS=Lentinula edodes OX=5353 GN=LENED_006419 PE=4 SV=1	LENED_006419	1	4.78659e-18	135.63	IQQAEYK(1)PVAAK	2	0.29521	5	0.83	0.545	0.636	1.811	1.288	1.062	cytoplasm				K00505	TYR; tyrosinase [EC:1.14.18.1]	mrr00350 Tyrosine metabolism - Moniliophthora roreri; mrr01100 Metabolic pathways - Moniliophthora roreri; mrr01110 Biosynthesis of secondary metabolites - Moniliophthora roreri;	PF00264	Common central domain of tyrosinase
A0A1Q3EPI9	1030	0.566	Down	0.047902	K	Pyridoxal-dependent decarboxylase domain protein OS=Lentinula edodes OX=5353 GN=LENED_011241 PE=4 SV=1	LENED_011241	1	0.00671607	78.516	ECK(1)VSVYR	2	-1.3048	6	1.175	1.362	1.241	0.471	0.984	0.684	mitochondria							PF00282	Pyridoxal-dependent decarboxylase conserved domain
A0A1Q3EPI9	877	0.522	Down	0.028624	K	Pyridoxal-dependent decarboxylase domain protein OS=Lentinula edodes OX=5353 GN=LENED_011241 PE=4 SV=1	LENED_011241	1	1.66666e-09	138.42	TNFIVRPLNMLPAEIK(1)GNR	3	0.37305	18	1.444	1.04	1.401	0.469	0.795	0.763	mitochondria							PF00282	Pyridoxal-dependent decarboxylase conserved domain
A0A1Q3EPI9	723	0.286	Down	0.0117834	K	Pyridoxal-dependent decarboxylase domain protein OS=Lentinula edodes OX=5353 GN=LENED_011241 PE=4 SV=1	LENED_011241	1	0.000131958	148.52	LSSELAK(1)NR	2	-1.4164	6	1.266	1.002	2.244	0.331	0.53	0.431	mitochondria							PF00282	Pyridoxal-dependent decarboxylase conserved domain
A0A1Q3EPI9	1134	0.434	Down	0.0125024	K	Pyridoxal-dependent decarboxylase domain protein OS=Lentinula edodes OX=5353 GN=LENED_011241 PE=4 SV=1	LENED_011241	1	0.000706558	88.495	GQQPPIVK(1)GK	2	-0.29549	4	1.259	1.077	1.75	0.45	0.668	0.655	mitochondria							PF00282	Pyridoxal-dependent decarboxylase conserved domain
A0A1Q3EPI9	733	0.314	Down	0.027976	K	Pyridoxal-dependent decarboxylase domain protein OS=Lentinula edodes OX=5353 GN=LENED_011241 PE=4 SV=1	LENED_011241	1	0.000166297	118.23	MDLVEYDK(1)AR	2	0.7149	13	1.859	0.784	1.86	0.618	0.439	0.358	mitochondria							PF00282	Pyridoxal-dependent decarboxylase conserved domain
A0A1Q3EPI9	498	0.284	Down	0.048776	K	Pyridoxal-dependent decarboxylase domain protein OS=Lentinula edodes OX=5353 GN=LENED_011241 PE=4 SV=1	LENED_011241	1	1.40615e-06	150.1	NLK(1)FYPLSLR	2	2.4272	25	1.284	0.869	2.358	0.192	0.629	0.461	mitochondria							PF00282	Pyridoxal-dependent decarboxylase conserved domain
A0A1Q3EPI9	529	0.291	Down	0.020265	K	Pyridoxal-dependent decarboxylase domain protein OS=Lentinula edodes OX=5353 GN=LENED_011241 PE=4 SV=1	LENED_011241	1	1.46938e-10	153.81	VDTCTHESK(1)FLK	3	-1.3612	12	2.034	0.829	1.731	0.564	0.448	0.326	mitochondria							PF00282	Pyridoxal-dependent decarboxylase conserved domain
A0A1Q3EPI9	1311	0.325	Down	0.0067392	K	Pyridoxal-dependent decarboxylase domain protein OS=Lentinula edodes OX=5353 GN=LENED_011241 PE=4 SV=1	LENED_011241	1	7.05894e-11	160.84	GHK(1)YMQMIDDFK	2	0.39794	44	1.429	1.198	1.779	0.316	0.559	0.559	mitochondria							PF00282	Pyridoxal-dependent decarboxylase conserved domain
A0A1Q3E2L5	78	1.834	Up	0.00076073	K	Short-chain dehydrogenase OS=Lentinula edodes OX=5353 GN=LENED_003080 PE=3 SV=1	LENED_003080	1	9.58727e-08	121.72	TVSK(1)SAIVTGAGQGIGK	2	-0.048758	2	0.722	0.749	0.667	1.31	1.18	1.431	mitochondria							PF00106	short chain dehydrogenase
A0A1Q3E2L5	290	2.831	Up	0.0026376	K	Short-chain dehydrogenase OS=Lentinula edodes OX=5353 GN=LENED_003080 PE=3 SV=1	LENED_003080	1	0.000937386	99.568	TK(1)STITLGR	2	0.26794	4	0.643	0.552	0.417	1.56	1.738	1.266	mitochondria							PF00106	short chain dehydrogenase
A0A1Q3EPW5	6	0.611	Down	0.033862	K	Thioredoxin reductase OS=Lentinula edodes OX=5353 GN=LENED_011387 PE=3 SV=1	LENED_011387	1	0.0037443	89.355	APVPK(1)STK	2	0.86903	6	1.404	1.26	1.02	0.635	0.667	0.95	mitochondria	GO:0000302 response to reactive oxygen species; GO:0000303 response to superoxide; GO:0000305 response to oxygen radical; GO:0006801 superoxide metabolic process; GO:0006950 response to stress; GO:0006979 response to oxidative stress; GO:0008152 metabolic process; GO:0009636 response to toxic substance; GO:0009987 cellular process; GO:0010035 response to inorganic substance; GO:0019430 removal of…	GO:0005622 intracellular; GO:0005623 cell; GO:0005737 cytoplasm; GO:0005739 mitochondrion; GO:0005740 mitochondrial envelope; GO:0005758 mitochondrial intermembrane space; GO:0005829 cytosol; GO:0031967 organelle envelope; GO:0031970 organelle envelope lumen; GO:0031974 membrane-enclosed lumen; GO:0031975 envelope; GO:0043226 organelle; GO:0043227 membrane-bounded organelle; GO:0043229 intracellu…	GO:0003824 catalytic activity; GO:0004791 thioredoxin-disulfide reductase activity; GO:0005488 binding; GO:0005506 iron ion binding; GO:0008198 ferrous iron binding; GO:0015036 disulfide oxidoreductase activity; GO:0016209 antioxidant activity; GO:0016491 oxidoreductase activity; GO:0016651 oxidoreductase activity, acting on NAD(P)H; GO:0016667 oxidoreductase activity, acting on a sulfur group of…	K00384	trxB, TRR; thioredoxin reductase (NADPH) [EC:1.8.1.9]	mrr00450 Selenocompound metabolism - Moniliophthora roreri;	PF07992	Pyridine nucleotide-disulphide oxidoreductase
A0A1Q3EPW5	89	0.512	Down	0.0160012	K	Thioredoxin reductase OS=Lentinula edodes OX=5353 GN=LENED_011387 PE=3 SV=1	LENED_011387	1	3.6381e-05	124.43	FGTK(1)IITETVSK	2	0.32219	6	1.11	1.68	1.112	0.561	0.761	0.676	mitochondria	GO:0000302 response to reactive oxygen species; GO:0000303 response to superoxide; GO:0000305 response to oxygen radical; GO:0006801 superoxide metabolic process; GO:0006950 response to stress; GO:0006979 response to oxidative stress; GO:0008152 metabolic process; GO:0009636 response to toxic substance; GO:0009987 cellular process; GO:0010035 response to inorganic substance; GO:0019430 removal of…	GO:0005622 intracellular; GO:0005623 cell; GO:0005737 cytoplasm; GO:0005739 mitochondrion; GO:0005740 mitochondrial envelope; GO:0005758 mitochondrial intermembrane space; GO:0005829 cytosol; GO:0031967 organelle envelope; GO:0031970 organelle envelope lumen; GO:0031974 membrane-enclosed lumen; GO:0031975 envelope; GO:0043226 organelle; GO:0043227 membrane-bounded organelle; GO:0043229 intracellu…	GO:0003824 catalytic activity; GO:0004791 thioredoxin-disulfide reductase activity; GO:0005488 binding; GO:0005506 iron ion binding; GO:0008198 ferrous iron binding; GO:0015036 disulfide oxidoreductase activity; GO:0016209 antioxidant activity; GO:0016491 oxidoreductase activity; GO:0016651 oxidoreductase activity, acting on NAD(P)H; GO:0016667 oxidoreductase activity, acting on a sulfur group of…	K00384	trxB, TRR; thioredoxin reductase (NADPH) [EC:1.8.1.9]	mrr00450 Selenocompound metabolism - Moniliophthora roreri;	PF07992	Pyridine nucleotide-disulphide oxidoreductase
A0A1Q3EBS7	318	2.283	Up	0.037203	K	La like protein OS=Lentinula edodes OX=5353 GN=LENED_006392 PE=4 SV=1	LENED_006392	1	0.00135918	79.659	LPLK(1)DLFEGR	2	-1.0634	1	0.711	0.512			1.434	1.358	cytoplasm	GO:0000966 RNA 5'-end processing; GO:0001682 tRNA 5'-leader removal; GO:0006139 nucleobase-containing compound metabolic process; GO:0006351 transcription, DNA-templated; GO:0006353 DNA-templated transcription, termination; GO:0006383 transcription from RNA polymerase III promoter; GO:0006386 termination of RNA polymerase III transcription; GO:0006396 RNA processing; GO:0006399 tRNA metabolic pro…	GO:0005622 intracellular; GO:0005623 cell; GO:0005634 nucleus; GO:0005654 nucleoplasm; GO:0005730 nucleolus; GO:0005737 cytoplasm; GO:0031974 membrane-enclosed lumen; GO:0031981 nuclear lumen; GO:0043226 organelle; GO:0043227 membrane-bounded organelle; GO:0043228 non-membrane-bounded organelle; GO:0043229 intracellular organelle; GO:0043231 intracellular membrane-bounded organelle; GO:0043232 in…	GO:0000049 tRNA binding; GO:0003676 nucleic acid binding; GO:0003723 RNA binding; GO:0003725 double-stranded RNA binding; GO:0003727 single-stranded RNA binding; GO:0005488 binding; GO:0033592 RNA strand annealing activity; GO:0097159 organic cyclic compound binding; GO:0097617 annealing activity; GO:1901363 heterocyclic compound binding;	K11090	LA, SSB; lupus La protein		PF05383; PF00076; PF08777	La domain; RNA recognition motif. (a.k.a. RRM, RBD, or RNP domain); RNA binding motif
A0A1Q3EMH3	35	0.662	Down	0.0051766	K	Ubiquitin carboxyl-terminal hydrolase 5 OS=Lentinula edodes OX=5353 GN=LENED_010471 PE=3 SV=1	LENED_010471	1	1.53238e-28	192.18	NHEAFAAK(1)HMPDLGQDIK	3	-0.082371	11	1.238	1.172	1.162	0.698	0.771	0.896	nucleus	GO:0006282 regulation of DNA repair; GO:0006464 cellular protein modification process; GO:0006508 proteolysis; GO:0006807 nitrogen compound metabolic process; GO:0008152 metabolic process; GO:0009889 regulation of biosynthetic process; GO:0009890 negative regulation of biosynthetic process; GO:0009892 negative regulation of metabolic process; GO:0009987 cellular process; GO:0010556 regulation of …	GO:0005622 intracellular; GO:0005623 cell; GO:0005634 nucleus; GO:0005737 cytoplasm; GO:0005777 peroxisome; GO:0005783 endoplasmic reticulum; GO:0005829 cytosol; GO:0012505 endomembrane system; GO:0042579 microbody; GO:0043226 organelle; GO:0043227 membrane-bounded organelle; GO:0043229 intracellular organelle; GO:0043231 intracellular membrane-bounded organelle; GO:0044424 intracellular part; GO…	GO:0003824 catalytic activity; GO:0004175 endopeptidase activity; GO:0004843 thiol-dependent ubiquitin-specific protease activity; GO:0008233 peptidase activity; GO:0008234 cysteine-type peptidase activity; GO:0016787 hydrolase activity; GO:0019783 ubiquitin-like protein-specific protease activity; GO:0036459 thiol-dependent ubiquitinyl hydrolase activity; GO:0070011 peptidase activity, acting on…	K11838	USP7, UBP15; ubiquitin carboxyl-terminal hydrolase 7 [EC:3.4.19.12]		PF00917	MATH domain
A0A1Q3EGV5	40	1.553	Up	0.0049814	K	40S ribosomal protein S20 OS=Lentinula edodes OX=5353 GN=LENED_008386 PE=3 SV=1	LENED_008386	1	3.51418e-11	164.11	SLEK(1)FSTDLINR	3	0.26891	9	0.734	0.744	0.882	1.117	1.211	1.337	cytoplasm	GO:0000462 maturation of SSU-rRNA from tricistronic rRNA transcript (SSU-rRNA, 5.8S rRNA, LSU-rRNA); GO:0002181 cytoplasmic translation; GO:0006139 nucleobase-containing compound metabolic process; GO:0006364 rRNA processing; GO:0006396 RNA processing; GO:0006412 translation; GO:0006518 peptide metabolic process; GO:0006725 cellular aromatic compound metabolic process; GO:0006807 nitrogen compoun…	GO:0005622 intracellular; GO:0005623 cell; GO:0005737 cytoplasm; GO:0005829 cytosol; GO:0005840 ribosome; GO:0015935 small ribosomal subunit; GO:0022626 cytosolic ribosome; GO:0022627 cytosolic small ribosomal subunit; GO:0032991 macromolecular complex; GO:0043226 organelle; GO:0043228 non-membrane-bounded organelle; GO:0043229 intracellular organelle; GO:0043232 intracellular non-membrane-bounde…	GO:0003676 nucleic acid binding; GO:0003723 RNA binding; GO:0003729 mRNA binding; GO:0003735 structural constituent of ribosome; GO:0005198 structural molecule activity; GO:0005488 binding; GO:0097159 organic cyclic compound binding; GO:1901363 heterocyclic compound binding;	K02969	RP-S20e, RPS20; small subunit ribosomal protein S20e	mrr03010 Ribosome - Moniliophthora roreri;
A0A1Q3EGV5	89	1.846	Up	0.024817	K	40S ribosomal protein S20 OS=Lentinula edodes OX=5353 GN=LENED_008386 PE=3 SV=1	LENED_008386	1	0.0102393	83.206	YELK(1)VHK	2	-0.67166	3	0.805	0.756	0.6	1.633	1.365	0.991	cytoplasm	GO:0000462 maturation of SSU-rRNA from tricistronic rRNA transcript (SSU-rRNA, 5.8S rRNA, LSU-rRNA); GO:0002181 cytoplasmic translation; GO:0006139 nucleobase-containing compound metabolic process; GO:0006364 rRNA processing; GO:0006396 RNA processing; GO:0006412 translation; GO:0006518 peptide metabolic process; GO:0006725 cellular aromatic compound metabolic process; GO:0006807 nitrogen compoun…	GO:0005622 intracellular; GO:0005623 cell; GO:0005737 cytoplasm; GO:0005829 cytosol; GO:0005840 ribosome; GO:0015935 small ribosomal subunit; GO:0022626 cytosolic ribosome; GO:0022627 cytosolic small ribosomal subunit; GO:0032991 macromolecular complex; GO:0043226 organelle; GO:0043228 non-membrane-bounded organelle; GO:0043229 intracellular organelle; GO:0043232 intracellular non-membrane-bounde…	GO:0003676 nucleic acid binding; GO:0003723 RNA binding; GO:0003729 mRNA binding; GO:0003735 structural constituent of ribosome; GO:0005198 structural molecule activity; GO:0005488 binding; GO:0097159 organic cyclic compound binding; GO:1901363 heterocyclic compound binding;	K02969	RP-S20e, RPS20; small subunit ribosomal protein S20e	mrr03010 Ribosome - Moniliophthora roreri;
A0A1Q3EGV5	68	1.968	Up	0.0119154	K	40S ribosomal protein S20 OS=Lentinula edodes OX=5353 GN=LENED_008386 PE=3 SV=1	LENED_008386	1	0.00459943	110.81	VLK(1)ITTR	2	0.44827	6	0.822	0.732	0.513	1.526	1.343	1.199	cytoplasm	GO:0000462 maturation of SSU-rRNA from tricistronic rRNA transcript (SSU-rRNA, 5.8S rRNA, LSU-rRNA); GO:0002181 cytoplasmic translation; GO:0006139 nucleobase-containing compound metabolic process; GO:0006364 rRNA processing; GO:0006396 RNA processing; GO:0006412 translation; GO:0006518 peptide metabolic process; GO:0006725 cellular aromatic compound metabolic process; GO:0006807 nitrogen compoun…	GO:0005622 intracellular; GO:0005623 cell; GO:0005737 cytoplasm; GO:0005829 cytosol; GO:0005840 ribosome; GO:0015935 small ribosomal subunit; GO:0022626 cytosolic ribosome; GO:0022627 cytosolic small ribosomal subunit; GO:0032991 macromolecular complex; GO:0043226 organelle; GO:0043228 non-membrane-bounded organelle; GO:0043229 intracellular organelle; GO:0043232 intracellular non-membrane-bounde…	GO:0003676 nucleic acid binding; GO:0003723 RNA binding; GO:0003729 mRNA binding; GO:0003735 structural constituent of ribosome; GO:0005198 structural molecule activity; GO:0005488 binding; GO:0097159 organic cyclic compound binding; GO:1901363 heterocyclic compound binding;	K02969	RP-S20e, RPS20; small subunit ribosomal protein S20e	mrr03010 Ribosome - Moniliophthora roreri;
A0A1Q3EGV5	65	2.295	Up	0.0045363	K	40S ribosomal protein S20 OS=Lentinula edodes OX=5353 GN=LENED_008386 PE=3 SV=1	LENED_008386	1	0.0141639	75.738	LPTK(1)VLK	2	0.3988	3	0.691	0.691	0.484	1.672	1.343	1.268	cytoplasm	GO:0000462 maturation of SSU-rRNA from tricistronic rRNA transcript (SSU-rRNA, 5.8S rRNA, LSU-rRNA); GO:0002181 cytoplasmic translation; GO:0006139 nucleobase-containing compound metabolic process; GO:0006364 rRNA processing; GO:0006396 RNA processing; GO:0006412 translation; GO:0006518 peptide metabolic process; GO:0006725 cellular aromatic compound metabolic process; GO:0006807 nitrogen compoun…	GO:0005622 intracellular; GO:0005623 cell; GO:0005737 cytoplasm; GO:0005829 cytosol; GO:0005840 ribosome; GO:0015935 small ribosomal subunit; GO:0022626 cytosolic ribosome; GO:0022627 cytosolic small ribosomal subunit; GO:0032991 macromolecular complex; GO:0043226 organelle; GO:0043228 non-membrane-bounded organelle; GO:0043229 intracellular organelle; GO:0043232 intracellular non-membrane-bounde…	GO:0003676 nucleic acid binding; GO:0003723 RNA binding; GO:0003729 mRNA binding; GO:0003735 structural constituent of ribosome; GO:0005198 structural molecule activity; GO:0005488 binding; GO:0097159 organic cyclic compound binding; GO:1901363 heterocyclic compound binding;	K02969	RP-S20e, RPS20; small subunit ribosomal protein S20e	mrr03010 Ribosome - Moniliophthora roreri;
A0A1Q3E3J5	250	0.592	Down	0.03768	K	Glyceraldehyde-3-phosphate dehydrogenase OS=Lentinula edodes OX=5353 GN=LENED_003203 PE=3 SV=1	LENED_003203	1	1.43238e-08	161.99	TEK(1)SATYDEIK	2	-0.64169	12	1.531	1.297	0.936	0.766	0.834	0.63	cytoplasm	GO:0001932 regulation of protein phosphorylation; GO:0001934 positive regulation of protein phosphorylation; GO:0005975 carbohydrate metabolic process; GO:0005996 monosaccharide metabolic process; GO:0006006 glucose metabolic process; GO:0006007 glucose catabolic process; GO:0006082 organic acid metabolic process; GO:0006090 pyruvate metabolic process; GO:0006091 generation of precursor metabolit…	GO:0005576 extracellular region; GO:0005618 cell wall; GO:0005622 intracellular; GO:0005623 cell; GO:0005634 nucleus; GO:0005737 cytoplasm; GO:0005739 mitochondrion; GO:0005811 lipid particle; GO:0005829 cytosol; GO:0005886 plasma membrane; GO:0009277 fungal-type cell wall; GO:0016020 membrane; GO:0030312 external encapsulating structure; GO:0032991 macromolecular complex; GO:0043226 organelle; G…	GO:0003676 nucleic acid binding; GO:0003682 chromatin binding; GO:0003723 RNA binding; GO:0003824 catalytic activity; GO:0004365 glyceraldehyde-3-phosphate dehydrogenase (NAD+) (phosphorylating) activity; GO:0005488 binding; GO:0016491 oxidoreductase activity; GO:0016620 oxidoreductase activity, acting on the aldehyde or oxo group of donors, NAD or NADP as acceptor; GO:0016903 oxidoreductase acti…	K00134	GAPDH, gapA; glyceraldehyde 3-phosphate dehydrogenase [EC:1.2.1.12]	mrr00010 Glycolysis / Gluconeogenesis - Moniliophthora roreri; mrr01100 Metabolic pathways - Moniliophthora roreri; mrr01110 Biosynthesis of secondary metabolites - Moniliophthora roreri; mrr01130 Biosynthesis of antibiotics - Moniliophthora roreri; mrr01200 Carbon metabolism - Moniliophthora roreri; mrr01230 Biosynthesis of amino acids - Moniliophthora roreri;	PF00044; PF02800	Glyceraldehyde 3-phosphate dehydrogenase, NAD binding domain; Glyceraldehyde 3-phosphate dehydrogenase, C-terminal domain
A0A1Q3EPX3	79	1.684	Up	0.044496	K	Clavaminate synthase-like protein OS=Lentinula edodes OX=5353 GN=LENED_011385 PE=3 SV=1	LENED_011385	1	0.0111971	65.933	FFK(1)LPISSK	2	-0.14516	4	0.801		0.707	1.389		1.15	plasma membrane							PF03171	2OG-Fe(II) oxygenase superfamily
A0A1Q3E920	254	0.551	Down	0.033315	K	Mitochondrial carrier OS=Lentinula edodes OX=5353 GN=LENED_005477 PE=3 SV=1	LENED_005477	1	7.41856e-08	107.78	MMMTSGTGQK(1)YASMFDAGR	3	0.056317	7	1.218	0.922	1.671	0.657	0.77	0.671	mitochondria	GO:0006091 generation of precursor metabolites and energy; GO:0006810 transport; GO:0006811 ion transport; GO:0006820 anion transport; GO:0006839 mitochondrial transport; GO:0006855 drug transmembrane transport; GO:0006862 nucleotide transport; GO:0006915 apoptotic process; GO:0006996 organelle organization; GO:0007005 mitochondrion organization; GO:0007006 mitochondrial membrane organization; GO…	GO:0005622 intracellular; GO:0005623 cell; GO:0005737 cytoplasm; GO:0005739 mitochondrion; GO:0005740 mitochondrial envelope; GO:0005743 mitochondrial inner membrane; GO:0016020 membrane; GO:0016021 integral component of membrane; GO:0019866 organelle inner membrane; GO:0031090 organelle membrane; GO:0031224 intrinsic component of membrane; GO:0031966 mitochondrial membrane; GO:0031967 organelle …	GO:0000295 adenine nucleotide transmembrane transporter activity; GO:0005215 transporter activity; GO:0005346 purine ribonucleotide transmembrane transporter activity; GO:0005347 ATP transmembrane transporter activity; GO:0005471 ATP:ADP antiporter activity; GO:0008509 anion transmembrane transporter activity; GO:0008514 organic anion transmembrane transporter activity; GO:0015075 ion transmembra…	K05863	SLC25A4S, ANT; solute carrier family 25 (mitochondrial adenine nucleotide translocator), member 4/5/6/31
A0A1Q3EJS7	49	4.668	Up	0.0077833	K	Glutamate decarboxylase OS=Lentinula edodes OX=5353 GN=LENED_009408 PE=3 SV=1	LENED_009408	1	0.000567168	84.753	YGTQPLPK(1)YHFSSK	2	-0.91009	5	0.346	0.493	0.228	1.385	1.179	2.417	cytoplasm	GO:0006082 organic acid metabolic process; GO:0006520 cellular amino acid metabolic process; GO:0006536 glutamate metabolic process; GO:0006538 glutamate catabolic process; GO:0006807 nitrogen compound metabolic process; GO:0006950 response to stress; GO:0006979 response to oxidative stress; GO:0008152 metabolic process; GO:0009056 catabolic process; GO:0009063 cellular amino acid catabolic proce…	GO:0005622 intracellular; GO:0005623 cell; GO:0005737 cytoplasm; GO:0044424 intracellular part; GO:0044464 cell part;	GO:0003824 catalytic activity; GO:0004351 glutamate decarboxylase activity; GO:0016829 lyase activity; GO:0016830 carbon-carbon lyase activity; GO:0016831 carboxy-lyase activity;	K01580	E4.1.1.15, gadB, gadA, GAD; glutamate decarboxylase [EC:4.1.1.15]	mrr00250 Alanine, aspartate and glutamate metabolism - Moniliophthora roreri; mrr00410 beta-Alanine metabolism - Moniliophthora roreri; mrr00430 Taurine and hypotaurine metabolism - Moniliophthora roreri; mrr00650 Butanoate metabolism - Moniliophthora roreri; mrr01100 Metabolic pathways - Moniliophthora roreri; mrr01110 Biosynthesis of secondary metabolites - Moniliophthora roreri;	PF00282	Pyridoxal-dependent decarboxylase conserved domain
A0A1Q3EJS7	19	7.961	Up	0.0102976	K	Glutamate decarboxylase OS=Lentinula edodes OX=5353 GN=LENED_009408 PE=3 SV=1	LENED_009408	1	0.00834416	87.258	LVQDSHDK(1)K	2	-1.3879	2	0.315	0.151	0.325	1.634		2.564	cytoplasm	GO:0006082 organic acid metabolic process; GO:0006520 cellular amino acid metabolic process; GO:0006536 glutamate metabolic process; GO:0006538 glutamate catabolic process; GO:0006807 nitrogen compound metabolic process; GO:0006950 response to stress; GO:0006979 response to oxidative stress; GO:0008152 metabolic process; GO:0009056 catabolic process; GO:0009063 cellular amino acid catabolic proce…	GO:0005622 intracellular; GO:0005623 cell; GO:0005737 cytoplasm; GO:0044424 intracellular part; GO:0044464 cell part;	GO:0003824 catalytic activity; GO:0004351 glutamate decarboxylase activity; GO:0016829 lyase activity; GO:0016830 carbon-carbon lyase activity; GO:0016831 carboxy-lyase activity;	K01580	E4.1.1.15, gadB, gadA, GAD; glutamate decarboxylase [EC:4.1.1.15]	mrr00250 Alanine, aspartate and glutamate metabolism - Moniliophthora roreri; mrr00410 beta-Alanine metabolism - Moniliophthora roreri; mrr00430 Taurine and hypotaurine metabolism - Moniliophthora roreri; mrr00650 Butanoate metabolism - Moniliophthora roreri; mrr01100 Metabolic pathways - Moniliophthora roreri; mrr01110 Biosynthesis of secondary metabolites - Moniliophthora roreri;	PF00282	Pyridoxal-dependent decarboxylase conserved domain
A0A1Q3EJS7	5	5.757	Up	0.00106202	K	Glutamate decarboxylase OS=Lentinula edodes OX=5353 GN=LENED_009408 PE=3 SV=1	LENED_009408	1	0.00014645	117.79	ALSK(1)HINADR	2	0.30049	10	0.274	0.409	0.231	1.415	2.152	1.695	cytoplasm	GO:0006082 organic acid metabolic process; GO:0006520 cellular amino acid metabolic process; GO:0006536 glutamate metabolic process; GO:0006538 glutamate catabolic process; GO:0006807 nitrogen compound metabolic process; GO:0006950 response to stress; GO:0006979 response to oxidative stress; GO:0008152 metabolic process; GO:0009056 catabolic process; GO:0009063 cellular amino acid catabolic proce…	GO:0005622 intracellular; GO:0005623 cell; GO:0005737 cytoplasm; GO:0044424 intracellular part; GO:0044464 cell part;	GO:0003824 catalytic activity; GO:0004351 glutamate decarboxylase activity; GO:0016829 lyase activity; GO:0016830 carbon-carbon lyase activity; GO:0016831 carboxy-lyase activity;	K01580	E4.1.1.15, gadB, gadA, GAD; glutamate decarboxylase [EC:4.1.1.15]	mrr00250 Alanine, aspartate and glutamate metabolism - Moniliophthora roreri; mrr00410 beta-Alanine metabolism - Moniliophthora roreri; mrr00430 Taurine and hypotaurine metabolism - Moniliophthora roreri; mrr00650 Butanoate metabolism - Moniliophthora roreri; mrr01100 Metabolic pathways - Moniliophthora roreri; mrr01110 Biosynthesis of secondary metabolites - Moniliophthora roreri;	PF00282	Pyridoxal-dependent decarboxylase conserved domain
A0A1Q3DZH6	169	3.89	Up	0.009463	K	Mitochondrial carrier OS=Lentinula edodes OX=5353 GN=LENED_001930 PE=3 SV=1	LENED_001930	1	0.000733746	117.09	QFNGLVDVYK(1)K	2	2.2014	12	0.435	0.423	0.411	1.605	2.036	1.296	mitochondria	GO:0006091 generation of precursor metabolites and energy; GO:0006810 transport; GO:0006811 ion transport; GO:0006820 anion transport; GO:0006839 mitochondrial transport; GO:0006855 drug transmembrane transport; GO:0006862 nucleotide transport; GO:0006915 apoptotic process; GO:0006996 organelle organization; GO:0007005 mitochondrion organization; GO:0007006 mitochondrial membrane organization; GO…	GO:0005622 intracellular; GO:0005623 cell; GO:0005737 cytoplasm; GO:0005739 mitochondrion; GO:0005740 mitochondrial envelope; GO:0005743 mitochondrial inner membrane; GO:0016020 membrane; GO:0016021 integral component of membrane; GO:0019866 organelle inner membrane; GO:0031090 organelle membrane; GO:0031224 intrinsic component of membrane; GO:0031966 mitochondrial membrane; GO:0031967 organelle …	GO:0000295 adenine nucleotide transmembrane transporter activity; GO:0005215 transporter activity; GO:0005346 purine ribonucleotide transmembrane transporter activity; GO:0005347 ATP transmembrane transporter activity; GO:0005471 ATP:ADP antiporter activity; GO:0008509 anion transmembrane transporter activity; GO:0008514 organic anion transmembrane transporter activity; GO:0015075 ion transmembra…	K05863	SLC25A4S, ANT; solute carrier family 25 (mitochondrial adenine nucleotide translocator), member 4/5/6/31
A0A1Q3E046	53	2.026	Up	0.048303	K	Glutathione S-transferase OS=Lentinula edodes OX=5353 GN=LENED_002147 PE=3 SV=1	LENED_002147	0.999993	0.000925612	63.025	NKPEWYQPK(1)INPASK	3	1.3743	5	0.889	0.699	0.414	1.063	1.308	1.686	mitochondria				K00799	GST, gst; glutathione S-transferase [EC:2.5.1.18]	mrr00480 Glutathione metabolism - Moniliophthora roreri; mrr01100 Metabolic pathways - Moniliophthora roreri;	PF13409	Glutathione S-transferase, N-terminal domain
A0A1Q3E046	59	2.131	Up	0.038916	K	Glutathione S-transferase OS=Lentinula edodes OX=5353 GN=LENED_002147 PE=3 SV=1	LENED_002147	1	0.000215423	85.473	INPASK(1)VPAIAYGGPK	3	-0.15506	13	0.664	0.828	0.432	1.073	1.19	1.837	mitochondria				K00799	GST, gst; glutathione S-transferase [EC:2.5.1.18]	mrr00480 Glutathione metabolism - Moniliophthora roreri; mrr01100 Metabolic pathways - Moniliophthora roreri;	PF13409	Glutathione S-transferase, N-terminal domain
A0A1Q3E046	69	2.221	Up	0.0045035	K	Glutathione S-transferase OS=Lentinula edodes OX=5353 GN=LENED_002147 PE=3 SV=1	LENED_002147	1	2.14668e-16	128.66	VPAIAYGGPK(1)TTGDQPSPSSTK	3	0.032339	6	0.688	0.577	0.612	1.243	1.171	1.754	mitochondria				K00799	GST, gst; glutathione S-transferase [EC:2.5.1.18]	mrr00480 Glutathione metabolism - Moniliophthora roreri; mrr01100 Metabolic pathways - Moniliophthora roreri;	PF13409	Glutathione S-transferase, N-terminal domain
A0A1Q3E046	46	2.226	Up	0.0111554	K	Glutathione S-transferase OS=Lentinula edodes OX=5353 GN=LENED_002147 PE=3 SV=1	LENED_002147	1	0.00264429	78.264	NK(1)PEWYQPK	2	0.85912	5	0.697	0.583	0.594	1.359	1.016	1.797	mitochondria				K00799	GST, gst; glutathione S-transferase [EC:2.5.1.18]	mrr00480 Glutathione metabolism - Moniliophthora roreri; mrr01100 Metabolic pathways - Moniliophthora roreri;	PF13409	Glutathione S-transferase, N-terminal domain
A0A1Q3E046	44	2.113	Up	0.036045	K	Glutathione S-transferase OS=Lentinula edodes OX=5353 GN=LENED_002147 PE=3 SV=1	LENED_002147	0.999938	3.89852e-09	150.34	YEIDLK(1)NKPEWYQPK	2	0.32481	10	0.694	0.762	0.476	0.973	1.258	1.852	mitochondria				K00799	GST, gst; glutathione S-transferase [EC:2.5.1.18]	mrr00480 Glutathione metabolism - Moniliophthora roreri; mrr01100 Metabolic pathways - Moniliophthora roreri;	PF13409	Glutathione S-transferase, N-terminal domain
A0A1Q3ELT2	842	0.209	Down	0.0038371	K	Sad1-unc-like c-terminal(predicted) OS=Lentinula edodes OX=5353 GN=LENED_010192 PE=4 SV=1	LENED_010192	1	0.0304945	42.031	NVLDALQNLK(1)DK	2	-1.1743	1	1.291	2.144	1.364	0.213	0.373	0.416	nucleus
A0A1Q3E6L9	163	3.224	Up	0.034077	K	Uracil phosphoribosyltransferase OS=Lentinula edodes OX=5353 GN=LENED_004559 PE=4 SV=1	LENED_004559	1	1.89189e-27	218.18	K(1)WQQAECDQLR	3	-0.19616	8	0.383	0.345	0.722	1.538	1.64	1.497	cytoplasm							PF13207	AAA domain
A0A1Q3E6L9	230	8.659	Up	0.0027992	K	Uracil phosphoribosyltransferase OS=Lentinula edodes OX=5353 GN=LENED_004559 PE=4 SV=1	LENED_004559	1	0.000164414	107.09	LK(1)TTLVMDGDR	2	-0.92614	4	0.302	0.167	0.271		2.277	1.995	cytoplasm							PF13207	AAA domain
A0A1Q3EME5	192	2.2	Up	0.0036776	K	Protein vip1 OS=Lentinula edodes OX=5353 GN=LENED_010445 PE=4 SV=1	LENED_010445	1	0.0193511	74.464	ALGSPFGK(1)K	2	0.042776	3	0.674	0.638	0.612	1.632	1.511	1.089	cytoplasm,nucleus							PF00076	RNA recognition motif. (a.k.a. RRM, RBD, or RNP domain)
A0A1Q3EME5	148	2.765	Up	0.0145178	K	Protein vip1 OS=Lentinula edodes OX=5353 GN=LENED_010445 PE=4 SV=1	LENED_010445	1	0.000604409	89.266	ALGPDK(1)TISGK	2	0.063753	5	0.62	0.54	0.496	2.049	1.582	0.948	cytoplasm,nucleus							PF00076	RNA recognition motif. (a.k.a. RRM, RBD, or RNP domain)
A0A1Q3EME5	184	3.048	Up	0.031045	K	Protein vip1 OS=Lentinula edodes OX=5353 GN=LENED_010445 PE=4 SV=1	LENED_010445	1	8.51876e-07	131.18	TAHEYYTK(1)ALGSPFGK	2	0.62737	8	0.551	0.28	0.703	1.575	2.098	1.002	cytoplasm,nucleus							PF00076	RNA recognition motif. (a.k.a. RRM, RBD, or RNP domain)
A0A1Q3EME5	176	1.547	Up	0.0097973	K	Protein vip1 OS=Lentinula edodes OX=5353 GN=LENED_010445 PE=4 SV=1	LENED_010445	1	1.91297e-23	199.3	GVSK(1)TAHEYYTK	3	0.5281	12	0.938	0.771	0.68	1.256	1.259	1.18	cytoplasm,nucleus							PF00076	RNA recognition motif. (a.k.a. RRM, RBD, or RNP domain)
A0A1Q3DY35	405	1.545	Up	0.028782	K	L-glutamine D-fructose 6-phosphate amidotansferase OS=Lentinula edodes OX=5353 GN=LENED_001319 PE=4 SV=1	LENED_001319	1	0.000130298	124.51	LLK(1)YVYDSQADKK	2	-0.59464	14	0.994	0.709	0.677	1.112	1.212	1.354	cytoplasm	GO:0000271 polysaccharide biosynthetic process; GO:0005975 carbohydrate metabolic process; GO:0005976 polysaccharide metabolic process; GO:0006002 fructose 6-phosphate metabolic process; GO:0006022 aminoglycan metabolic process; GO:0006023 aminoglycan biosynthetic process; GO:0006030 chitin metabolic process; GO:0006031 chitin biosynthetic process; GO:0006037 cell wall chitin metabolic process; G…		GO:0003824 catalytic activity; GO:0004360 glutamine-fructose-6-phosphate transaminase (isomerizing) activity; GO:0008483 transaminase activity; GO:0016740 transferase activity; GO:0016769 transferase activity, transferring nitrogenous groups; GO:0070548 L-glutamine aminotransferase activity;	K00820	glmS, GFPT; glucosamine---fructose-6-phosphate aminotransferase (isomerizing) [EC:2.6.1.16]	mrr00250 Alanine, aspartate and glutamate metabolism - Moniliophthora roreri; mrr00520 Amino sugar and nucleotide sugar metabolism - Moniliophthora roreri; mrr01100 Metabolic pathways - Moniliophthora roreri; mrr01130 Biosynthesis of antibiotics - Moniliophthora roreri;	PF13522; PF01380	Glutamine amidotransferase domain; SIS domain
A0A1Q3EHD1	28	2.685	Up	0.00141996	K	FAD NAD-P-binding domain-containing protein OS=Lentinula edodes OX=5353 GN=LENED_008539 PE=4 SV=1	LENED_008539	1	0.0329673	50.353	VQPPLK(1)NTR	2	-0.30735	1	0.529	0.493		1.334	1.242	1.54	plasma membrane
A0A1Q3EHT6	496	2.922	Up	0.0096048	K	Acyl-synthetase OS=Lentinula edodes OX=5353 GN=LENED_008663 PE=4 SV=1	LENED_008663	1	0.0371541	61.962	ENLSK(1)YK	2	-0.95226	1	0.577		0.384	1.29	1.636	1.286	cytoskeleton							PF13193	Domain of unknown function (DUF4009)
A0A1Q3E4N2	183	1.774	Up	0.038338	K	Rhodocoxin reductase OS=Lentinula edodes OX=5353 GN=LENED_003613 PE=4 SV=1	LENED_003613	1	0.000219997	99.5	ALITDASK(1)LQWK	2	-0.87851	4	0.712	0.888	0.59	1.284	1.312	1.288	cytoplasm	GO:0006915 apoptotic process; GO:0008152 metabolic process; GO:0008219 cell death; GO:0009987 cellular process; GO:0012501 programmed cell death; GO:0055114 oxidation-reduction process;	GO:0005622 intracellular; GO:0005623 cell; GO:0005634 nucleus; GO:0005737 cytoplasm; GO:0005739 mitochondrion; GO:0005740 mitochondrial envelope; GO:0005743 mitochondrial inner membrane; GO:0016020 membrane; GO:0019866 organelle inner membrane; GO:0031090 organelle membrane; GO:0031966 mitochondrial membrane; GO:0031967 organelle envelope; GO:0031975 envelope; GO:0043226 organelle; GO:0043227 mem…	GO:0003824 catalytic activity; GO:0016491 oxidoreductase activity; GO:0016651 oxidoreductase activity, acting on NAD(P)H; GO:0016667 oxidoreductase activity, acting on a sulfur group of donors; GO:0016668 oxidoreductase activity, acting on a sulfur group of donors, NAD(P) as acceptor;				PF00355; PF07992; PF00069	Rieske [2Fe-2S] domain; Pyridine nucleotide-disulphide oxidoreductase; Protein kinase domain
A0A1Q3E4N2	154	1.72	Up	0.0038622	K	Rhodocoxin reductase OS=Lentinula edodes OX=5353 GN=LENED_003613 PE=4 SV=1	LENED_003613	1	6.8641e-05	115.79	EHGYK(1)FPITVISK	3	-0.20799	14	0.815	0.801	0.617	1.251	1.268	1.321	cytoplasm	GO:0006915 apoptotic process; GO:0008152 metabolic process; GO:0008219 cell death; GO:0009987 cellular process; GO:0012501 programmed cell death; GO:0055114 oxidation-reduction process;	GO:0005622 intracellular; GO:0005623 cell; GO:0005634 nucleus; GO:0005737 cytoplasm; GO:0005739 mitochondrion; GO:0005740 mitochondrial envelope; GO:0005743 mitochondrial inner membrane; GO:0016020 membrane; GO:0019866 organelle inner membrane; GO:0031090 organelle membrane; GO:0031966 mitochondrial membrane; GO:0031967 organelle envelope; GO:0031975 envelope; GO:0043226 organelle; GO:0043227 mem…	GO:0003824 catalytic activity; GO:0016491 oxidoreductase activity; GO:0016651 oxidoreductase activity, acting on NAD(P)H; GO:0016667 oxidoreductase activity, acting on a sulfur group of donors; GO:0016668 oxidoreductase activity, acting on a sulfur group of donors, NAD(P) as acceptor;				PF00355; PF07992; PF00069	Rieske [2Fe-2S] domain; Pyridine nucleotide-disulphide oxidoreductase; Protein kinase domain
A0A1Q3E4N2	335	2.636	Up	0.00694	K	Rhodocoxin reductase OS=Lentinula edodes OX=5353 GN=LENED_003613 PE=4 SV=1	LENED_003613	1	2.66712e-07	169.65	FHMQSK(1)VEK	3	-0.1157	21	0.67	0.635	0.383	1.67	1.278	1.502	cytoplasm	GO:0006915 apoptotic process; GO:0008152 metabolic process; GO:0008219 cell death; GO:0009987 cellular process; GO:0012501 programmed cell death; GO:0055114 oxidation-reduction process;	GO:0005622 intracellular; GO:0005623 cell; GO:0005634 nucleus; GO:0005737 cytoplasm; GO:0005739 mitochondrion; GO:0005740 mitochondrial envelope; GO:0005743 mitochondrial inner membrane; GO:0016020 membrane; GO:0019866 organelle inner membrane; GO:0031090 organelle membrane; GO:0031966 mitochondrial membrane; GO:0031967 organelle envelope; GO:0031975 envelope; GO:0043226 organelle; GO:0043227 mem…	GO:0003824 catalytic activity; GO:0016491 oxidoreductase activity; GO:0016651 oxidoreductase activity, acting on NAD(P)H; GO:0016667 oxidoreductase activity, acting on a sulfur group of donors; GO:0016668 oxidoreductase activity, acting on a sulfur group of donors, NAD(P) as acceptor;				PF00355; PF07992; PF00069	Rieske [2Fe-2S] domain; Pyridine nucleotide-disulphide oxidoreductase; Protein kinase domain
A0A1Q3E4N2	494	1.779	Up	0.008964	K	Rhodocoxin reductase OS=Lentinula edodes OX=5353 GN=LENED_003613 PE=4 SV=1	LENED_003613	1	0.00137631	79.427	FIAYYVK(1)QGK	2	0.76185	6	0.702	0.881	0.611	1.454	1.268	1.181	cytoplasm	GO:0006915 apoptotic process; GO:0008152 metabolic process; GO:0008219 cell death; GO:0009987 cellular process; GO:0012501 programmed cell death; GO:0055114 oxidation-reduction process;	GO:0005622 intracellular; GO:0005623 cell; GO:0005634 nucleus; GO:0005737 cytoplasm; GO:0005739 mitochondrion; GO:0005740 mitochondrial envelope; GO:0005743 mitochondrial inner membrane; GO:0016020 membrane; GO:0019866 organelle inner membrane; GO:0031090 organelle membrane; GO:0031966 mitochondrial membrane; GO:0031967 organelle envelope; GO:0031975 envelope; GO:0043226 organelle; GO:0043227 mem…	GO:0003824 catalytic activity; GO:0016491 oxidoreductase activity; GO:0016651 oxidoreductase activity, acting on NAD(P)H; GO:0016667 oxidoreductase activity, acting on a sulfur group of donors; GO:0016668 oxidoreductase activity, acting on a sulfur group of donors, NAD(P) as acceptor;				PF00355; PF07992; PF00069	Rieske [2Fe-2S] domain; Pyridine nucleotide-disulphide oxidoreductase; Protein kinase domain
A0A1Q3E4N2	321	3.137	Up	0.0129226	K	Rhodocoxin reductase OS=Lentinula edodes OX=5353 GN=LENED_003613 PE=4 SV=1	LENED_003613	1	0.000463487	138.25	K(1)FHESQGVK	2	0.71947	11	0.694	0.452	0.362	2.208	1.295	1.227	cytoplasm	GO:0006915 apoptotic process; GO:0008152 metabolic process; GO:0008219 cell death; GO:0009987 cellular process; GO:0012501 programmed cell death; GO:0055114 oxidation-reduction process;	GO:0005622 intracellular; GO:0005623 cell; GO:0005634 nucleus; GO:0005737 cytoplasm; GO:0005739 mitochondrion; GO:0005740 mitochondrial envelope; GO:0005743 mitochondrial inner membrane; GO:0016020 membrane; GO:0019866 organelle inner membrane; GO:0031090 organelle membrane; GO:0031966 mitochondrial membrane; GO:0031967 organelle envelope; GO:0031975 envelope; GO:0043226 organelle; GO:0043227 mem…	GO:0003824 catalytic activity; GO:0016491 oxidoreductase activity; GO:0016651 oxidoreductase activity, acting on NAD(P)H; GO:0016667 oxidoreductase activity, acting on a sulfur group of donors; GO:0016668 oxidoreductase activity, acting on a sulfur group of donors, NAD(P) as acceptor;				PF00355; PF07992; PF00069	Rieske [2Fe-2S] domain; Pyridine nucleotide-disulphide oxidoreductase; Protein kinase domain
A0A1Q3E4N2	175	2.521	Up	0.0059204	K	Rhodocoxin reductase OS=Lentinula edodes OX=5353 GN=LENED_003613 PE=4 SV=1	LENED_003613	1	0.00018142	105.65	LSK(1)ALITDASK	2	-0.41147	3	0.766	0.557	0.425	1.625	1.386	1.395	cytoplasm	GO:0006915 apoptotic process; GO:0008152 metabolic process; GO:0008219 cell death; GO:0009987 cellular process; GO:0012501 programmed cell death; GO:0055114 oxidation-reduction process;	GO:0005622 intracellular; GO:0005623 cell; GO:0005634 nucleus; GO:0005737 cytoplasm; GO:0005739 mitochondrion; GO:0005740 mitochondrial envelope; GO:0005743 mitochondrial inner membrane; GO:0016020 membrane; GO:0019866 organelle inner membrane; GO:0031090 organelle membrane; GO:0031966 mitochondrial membrane; GO:0031967 organelle envelope; GO:0031975 envelope; GO:0043226 organelle; GO:0043227 mem…	GO:0003824 catalytic activity; GO:0016491 oxidoreductase activity; GO:0016651 oxidoreductase activity, acting on NAD(P)H; GO:0016667 oxidoreductase activity, acting on a sulfur group of donors; GO:0016668 oxidoreductase activity, acting on a sulfur group of donors, NAD(P) as acceptor;				PF00355; PF07992; PF00069	Rieske [2Fe-2S] domain; Pyridine nucleotide-disulphide oxidoreductase; Protein kinase domain
A0A1Q3E4N2	329	1.799	Up	0.047259	K	Rhodocoxin reductase OS=Lentinula edodes OX=5353 GN=LENED_003613 PE=4 SV=1	LENED_003613	1	2.79714e-13	166.23	FHESQGVK(1)FHMQSK	3	-0.15096	18	0.985	0.73	0.464	1.316	1.205	1.4	cytoplasm	GO:0006915 apoptotic process; GO:0008152 metabolic process; GO:0008219 cell death; GO:0009987 cellular process; GO:0012501 programmed cell death; GO:0055114 oxidation-reduction process;	GO:0005622 intracellular; GO:0005623 cell; GO:0005634 nucleus; GO:0005737 cytoplasm; GO:0005739 mitochondrion; GO:0005740 mitochondrial envelope; GO:0005743 mitochondrial inner membrane; GO:0016020 membrane; GO:0019866 organelle inner membrane; GO:0031090 organelle membrane; GO:0031966 mitochondrial membrane; GO:0031967 organelle envelope; GO:0031975 envelope; GO:0043226 organelle; GO:0043227 mem…	GO:0003824 catalytic activity; GO:0016491 oxidoreductase activity; GO:0016651 oxidoreductase activity, acting on NAD(P)H; GO:0016667 oxidoreductase activity, acting on a sulfur group of donors; GO:0016668 oxidoreductase activity, acting on a sulfur group of donors, NAD(P) as acceptor;				PF00355; PF07992; PF00069	Rieske [2Fe-2S] domain; Pyridine nucleotide-disulphide oxidoreductase; Protein kinase domain
A0A1Q3E4N2	195	2.333	Up	0.0155003	K	Rhodocoxin reductase OS=Lentinula edodes OX=5353 GN=LENED_003613 PE=4 SV=1	LENED_003613	1	0.0354613	56.659	IK(1)YGVNLR	2	-1.8102	1	0.63	0.725	0.465	1.002	1.644	1.6	cytoplasm	GO:0006915 apoptotic process; GO:0008152 metabolic process; GO:0008219 cell death; GO:0009987 cellular process; GO:0012501 programmed cell death; GO:0055114 oxidation-reduction process;	GO:0005622 intracellular; GO:0005623 cell; GO:0005634 nucleus; GO:0005737 cytoplasm; GO:0005739 mitochondrion; GO:0005740 mitochondrial envelope; GO:0005743 mitochondrial inner membrane; GO:0016020 membrane; GO:0019866 organelle inner membrane; GO:0031090 organelle membrane; GO:0031966 mitochondrial membrane; GO:0031967 organelle envelope; GO:0031975 envelope; GO:0043226 organelle; GO:0043227 mem…	GO:0003824 catalytic activity; GO:0016491 oxidoreductase activity; GO:0016651 oxidoreductase activity, acting on NAD(P)H; GO:0016667 oxidoreductase activity, acting on a sulfur group of donors; GO:0016668 oxidoreductase activity, acting on a sulfur group of donors, NAD(P) as acceptor;				PF00355; PF07992; PF00069	Rieske [2Fe-2S] domain; Pyridine nucleotide-disulphide oxidoreductase; Protein kinase domain
A0A1Q3E8U4	251	0.562	Down	0.0043648	K	Heat shock protein hsp98 OS=Lentinula edodes OX=5353 GN=LENED_005390 PE=3 SV=1	LENED_005390	1	0.00130179	126.07	YK(1)GEYEER	2	0.94096	5	1.279	1.465	1.056	0.68	0.723	0.733	cytoplasm	GO:0000302 response to reactive oxygen species; GO:0001302 replicative cell aging; GO:0001306 age-dependent response to oxidative stress; GO:0001315 age-dependent response to reactive oxygen species; GO:0001316 age-dependent response to reactive oxygen species involved in replicative cell aging; GO:0001317 accumulation of oxidatively modified proteins involved in replicative cell aging; GO:000131…	GO:0005622 intracellular; GO:0005623 cell; GO:0005634 nucleus; GO:0005737 cytoplasm; GO:0005829 cytosol; GO:0031974 membrane-enclosed lumen; GO:0031981 nuclear lumen; GO:0032991 macromolecular complex; GO:0034399 nuclear periphery; GO:0043226 organelle; GO:0043227 membrane-bounded organelle; GO:0043229 intracellular organelle; GO:0043231 intracellular membrane-bounded organelle; GO:0043233 organe…	GO:0000166 nucleotide binding; GO:0003824 catalytic activity; GO:0005488 binding; GO:0005515 protein binding; GO:0005524 ATP binding; GO:0008144 drug binding; GO:0016462 pyrophosphatase activity; GO:0016787 hydrolase activity; GO:0016817 hydrolase activity, acting on acid anhydrides; GO:0016818 hydrolase activity, acting on acid anhydrides, in phosphorus-containing anhydrides; GO:0016887 ATPase a…	K03695	clpB; ATP-dependent Clp protease ATP-binding subunit ClpB		PF00004; PF07724; PF10431	ATPase family associated with various cellular activities (AAA); AAA domain (Cdc48 subfamily); C-terminal, D2-small domain, of ClpB protein
A0A1Q3E8U4	199	0.606	Down	0.034121	K	Heat shock protein hsp98 OS=Lentinula edodes OX=5353 GN=LENED_005390 PE=3 SV=1	LENED_005390	1	0.000342427	73.802	TK(1)NNPVLIGEPGVGK	3	-0.61124	7	1.447	1.28	0.987	0.822	0.593	0.834	cytoplasm	GO:0000302 response to reactive oxygen species; GO:0001302 replicative cell aging; GO:0001306 age-dependent response to oxidative stress; GO:0001315 age-dependent response to reactive oxygen species; GO:0001316 age-dependent response to reactive oxygen species involved in replicative cell aging; GO:0001317 accumulation of oxidatively modified proteins involved in replicative cell aging; GO:000131…	GO:0005622 intracellular; GO:0005623 cell; GO:0005634 nucleus; GO:0005737 cytoplasm; GO:0005829 cytosol; GO:0031974 membrane-enclosed lumen; GO:0031981 nuclear lumen; GO:0032991 macromolecular complex; GO:0034399 nuclear periphery; GO:0043226 organelle; GO:0043227 membrane-bounded organelle; GO:0043229 intracellular organelle; GO:0043231 intracellular membrane-bounded organelle; GO:0043233 organe…	GO:0000166 nucleotide binding; GO:0003824 catalytic activity; GO:0005488 binding; GO:0005515 protein binding; GO:0005524 ATP binding; GO:0008144 drug binding; GO:0016462 pyrophosphatase activity; GO:0016787 hydrolase activity; GO:0016817 hydrolase activity, acting on acid anhydrides; GO:0016818 hydrolase activity, acting on acid anhydrides, in phosphorus-containing anhydrides; GO:0016887 ATPase a…	K03695	clpB; ATP-dependent Clp protease ATP-binding subunit ClpB		PF00004; PF07724; PF10431	ATPase family associated with various cellular activities (AAA); AAA domain (Cdc48 subfamily); C-terminal, D2-small domain, of ClpB protein
A0A1Q3E8U4	137	0.329	Down	0.048083	K	Heat shock protein hsp98 OS=Lentinula edodes OX=5353 GN=LENED_005390 PE=3 SV=1	LENED_005390	1	4.69226e-07	117.18	EASLTEATLK(1)TAIEQTR	2	1.7632	3	0.838	1.275	1.786		0.323	0.533	cytoplasm	GO:0000302 response to reactive oxygen species; GO:0001302 replicative cell aging; GO:0001306 age-dependent response to oxidative stress; GO:0001315 age-dependent response to reactive oxygen species; GO:0001316 age-dependent response to reactive oxygen species involved in replicative cell aging; GO:0001317 accumulation of oxidatively modified proteins involved in replicative cell aging; GO:000131…	GO:0005622 intracellular; GO:0005623 cell; GO:0005634 nucleus; GO:0005737 cytoplasm; GO:0005829 cytosol; GO:0031974 membrane-enclosed lumen; GO:0031981 nuclear lumen; GO:0032991 macromolecular complex; GO:0034399 nuclear periphery; GO:0043226 organelle; GO:0043227 membrane-bounded organelle; GO:0043229 intracellular organelle; GO:0043231 intracellular membrane-bounded organelle; GO:0043233 organe…	GO:0000166 nucleotide binding; GO:0003824 catalytic activity; GO:0005488 binding; GO:0005515 protein binding; GO:0005524 ATP binding; GO:0008144 drug binding; GO:0016462 pyrophosphatase activity; GO:0016787 hydrolase activity; GO:0016817 hydrolase activity, acting on acid anhydrides; GO:0016818 hydrolase activity, acting on acid anhydrides, in phosphorus-containing anhydrides; GO:0016887 ATPase a…	K03695	clpB; ATP-dependent Clp protease ATP-binding subunit ClpB		PF00004; PF07724; PF10431	ATPase family associated with various cellular activities (AAA); AAA domain (Cdc48 subfamily); C-terminal, D2-small domain, of ClpB protein
A0A1Q3E8U4	212	0.417	Down	0.033297	K	Heat shock protein hsp98 OS=Lentinula edodes OX=5353 GN=LENED_005390 PE=3 SV=1	LENED_005390	1	3.82922e-13	118.36	NNPVLIGEPGVGK(1)TSIAEGLAQR	3	0.67001	4	1.005	1.357	1.389		0.386	0.658	cytoplasm	GO:0000302 response to reactive oxygen species; GO:0001302 replicative cell aging; GO:0001306 age-dependent response to oxidative stress; GO:0001315 age-dependent response to reactive oxygen species; GO:0001316 age-dependent response to reactive oxygen species involved in replicative cell aging; GO:0001317 accumulation of oxidatively modified proteins involved in replicative cell aging; GO:000131…	GO:0005622 intracellular; GO:0005623 cell; GO:0005634 nucleus; GO:0005737 cytoplasm; GO:0005829 cytosol; GO:0031974 membrane-enclosed lumen; GO:0031981 nuclear lumen; GO:0032991 macromolecular complex; GO:0034399 nuclear periphery; GO:0043226 organelle; GO:0043227 membrane-bounded organelle; GO:0043229 intracellular organelle; GO:0043231 intracellular membrane-bounded organelle; GO:0043233 organe…	GO:0000166 nucleotide binding; GO:0003824 catalytic activity; GO:0005488 binding; GO:0005515 protein binding; GO:0005524 ATP binding; GO:0008144 drug binding; GO:0016462 pyrophosphatase activity; GO:0016787 hydrolase activity; GO:0016817 hydrolase activity, acting on acid anhydrides; GO:0016818 hydrolase activity, acting on acid anhydrides, in phosphorus-containing anhydrides; GO:0016887 ATPase a…	K03695	clpB; ATP-dependent Clp protease ATP-binding subunit ClpB		PF00004; PF07724; PF10431	ATPase family associated with various cellular activities (AAA); AAA domain (Cdc48 subfamily); C-terminal, D2-small domain, of ClpB protein
A0A1Q3E8U4	647	0.612	Down	0.00374	K	Heat shock protein hsp98 OS=Lentinula edodes OX=5353 GN=LENED_005390 PE=3 SV=1	LENED_005390	1	1.06825e-29	208.79	IDGSEYSEK(1)HSIAR	2	0.8099	23	1.363	1.274	1.061	0.781	0.711	0.77	cytoplasm	GO:0000302 response to reactive oxygen species; GO:0001302 replicative cell aging; GO:0001306 age-dependent response to oxidative stress; GO:0001315 age-dependent response to reactive oxygen species; GO:0001316 age-dependent response to reactive oxygen species involved in replicative cell aging; GO:0001317 accumulation of oxidatively modified proteins involved in replicative cell aging; GO:000131…	GO:0005622 intracellular; GO:0005623 cell; GO:0005634 nucleus; GO:0005737 cytoplasm; GO:0005829 cytosol; GO:0031974 membrane-enclosed lumen; GO:0031981 nuclear lumen; GO:0032991 macromolecular complex; GO:0034399 nuclear periphery; GO:0043226 organelle; GO:0043227 membrane-bounded organelle; GO:0043229 intracellular organelle; GO:0043231 intracellular membrane-bounded organelle; GO:0043233 organe…	GO:0000166 nucleotide binding; GO:0003824 catalytic activity; GO:0005488 binding; GO:0005515 protein binding; GO:0005524 ATP binding; GO:0008144 drug binding; GO:0016462 pyrophosphatase activity; GO:0016787 hydrolase activity; GO:0016817 hydrolase activity, acting on acid anhydrides; GO:0016818 hydrolase activity, acting on acid anhydrides, in phosphorus-containing anhydrides; GO:0016887 ATPase a…	K03695	clpB; ATP-dependent Clp protease ATP-binding subunit ClpB		PF00004; PF07724; PF10431	ATPase family associated with various cellular activities (AAA); AAA domain (Cdc48 subfamily); C-terminal, D2-small domain, of ClpB protein
A0A1Q3DZQ7	450	1.503	Up	0.031457	K	Phosphoglucomutase OS=Lentinula edodes OX=5353 GN=LENED_002022 PE=3 SV=1	LENED_002022	1	3.95689e-60	229.4	NK(1)SLDNTTHVSASTGGK	3	-0.05428	13	0.987	0.794	0.653	1.214	1.327	1.118	cytoplasm	GO:0000271 polysaccharide biosynthetic process; GO:0005975 carbohydrate metabolic process; GO:0005976 polysaccharide metabolic process; GO:0005977 glycogen metabolic process; GO:0005978 glycogen biosynthetic process; GO:0005984 disaccharide metabolic process; GO:0005991 trehalose metabolic process; GO:0005992 trehalose biosynthetic process; GO:0005996 monosaccharide metabolic process; GO:0006006 …	GO:0005622 intracellular; GO:0005623 cell; GO:0005737 cytoplasm; GO:0005829 cytosol; GO:0044424 intracellular part; GO:0044444 cytoplasmic part; GO:0044464 cell part;	GO:0003824 catalytic activity; GO:0004614 phosphoglucomutase activity; GO:0016853 isomerase activity; GO:0016866 intramolecular transferase activity; GO:0016868 intramolecular transferase activity, phosphotransferases;	K01835	pgm; phosphoglucomutase [EC:5.4.2.2]	mrr00010 Glycolysis / Gluconeogenesis - Moniliophthora roreri; mrr00030 Pentose phosphate pathway - Moniliophthora roreri; mrr00052 Galactose metabolism - Moniliophthora roreri; mrr00230 Purine metabolism - Moniliophthora roreri; mrr00500 Starch and sucrose metabolism - Moniliophthora roreri; mrr00520 Amino sugar and nucleotide sugar metabolism - Moniliophthora roreri; mrr01100 Metabolic pathways…	PF02878; PF02879; PF02880	Phosphoglucomutase/phosphomannomutase, alpha/beta/alpha domain I; Phosphoglucomutase/phosphomannomutase, alpha/beta/alpha domain II; Phosphoglucomutase/phosphomannomutase, alpha/beta/alpha domain III
A0A1Q3DZQ7	338	1.726	Up	0.0028247	K	Phosphoglucomutase OS=Lentinula edodes OX=5353 GN=LENED_002022 PE=3 SV=1	LENED_002022	1	0.0211316	65.404	AIDLVAQK(1)K	2	-0.044493	4	0.86	0.729	0.645	1.29	1.314	1.252	cytoplasm	GO:0000271 polysaccharide biosynthetic process; GO:0005975 carbohydrate metabolic process; GO:0005976 polysaccharide metabolic process; GO:0005977 glycogen metabolic process; GO:0005978 glycogen biosynthetic process; GO:0005984 disaccharide metabolic process; GO:0005991 trehalose metabolic process; GO:0005992 trehalose biosynthetic process; GO:0005996 monosaccharide metabolic process; GO:0006006 …	GO:0005622 intracellular; GO:0005623 cell; GO:0005737 cytoplasm; GO:0005829 cytosol; GO:0044424 intracellular part; GO:0044444 cytoplasmic part; GO:0044464 cell part;	GO:0003824 catalytic activity; GO:0004614 phosphoglucomutase activity; GO:0016853 isomerase activity; GO:0016866 intramolecular transferase activity; GO:0016868 intramolecular transferase activity, phosphotransferases;	K01835	pgm; phosphoglucomutase [EC:5.4.2.2]	mrr00010 Glycolysis / Gluconeogenesis - Moniliophthora roreri; mrr00030 Pentose phosphate pathway - Moniliophthora roreri; mrr00052 Galactose metabolism - Moniliophthora roreri; mrr00230 Purine metabolism - Moniliophthora roreri; mrr00500 Starch and sucrose metabolism - Moniliophthora roreri; mrr00520 Amino sugar and nucleotide sugar metabolism - Moniliophthora roreri; mrr01100 Metabolic pathways…	PF02878; PF02879; PF02880	Phosphoglucomutase/phosphomannomutase, alpha/beta/alpha domain I; Phosphoglucomutase/phosphomannomutase, alpha/beta/alpha domain II; Phosphoglucomutase/phosphomannomutase, alpha/beta/alpha domain III
A0A1Q3EA19	68	3.524	Up	0.0037016	K	Histone H3 OS=Lentinula edodes OX=5353 GN=LENED_005841 PE=3 SV=1	LENED_005841	1	0.00422986	140.45	K(1)STGGK(1)APR	2	-0.09256	11	0.493	0.577	0.299	1.806	1.63	1.389	nucleus	GO:0000003 reproduction; GO:0000075 cell cycle checkpoint; GO:0000278 mitotic cell cycle; GO:0001672 regulation of chromatin assembly or disassembly; GO:0003006 developmental process involved in reproduction; GO:0006139 nucleobase-containing compound metabolic process; GO:0006259 DNA metabolic process; GO:0006281 DNA repair; GO:0006289 nucleotide-excision repair; GO:0006323 DNA packaging; GO:0006…	GO:0000228 nuclear chromosome; GO:0000775 chromosome, centromeric region; GO:0000785 chromatin; GO:0000786 nucleosome; GO:0000788 nuclear nucleosome; GO:0000790 nuclear chromatin; GO:0000792 heterochromatin; GO:0005622 intracellular; GO:0005623 cell; GO:0005634 nucleus; GO:0005657 replication fork; GO:0005694 chromosome; GO:0005720 nuclear heterochromatin; GO:0005721 pericentric heterochromatin; …	GO:0003676 nucleic acid binding; GO:0003677 DNA binding; GO:0003682 chromatin binding; GO:0005488 binding; GO:0031490 chromatin DNA binding; GO:0031491 nucleosome binding; GO:0031492 nucleosomal DNA binding; GO:0044877 macromolecular complex binding; GO:0097159 organic cyclic compound binding; GO:1901363 heterocyclic compound binding;	K11253	H3; histone H3		PF00125	Core histone H2A/H2B/H3/H4
A0A1Q3EA19	77	4.07	Up	0.0052824	K	Histone H3 OS=Lentinula edodes OX=5353 GN=LENED_005841 PE=3 SV=1	LENED_005841	1	0.000339119	150.61	K(1)QLATK(1)AARK(1)TAATATGGVK	3	0.55777	17	0.459	0.522	0.249	2	1.705	1.301	nucleus	GO:0000003 reproduction; GO:0000075 cell cycle checkpoint; GO:0000278 mitotic cell cycle; GO:0001672 regulation of chromatin assembly or disassembly; GO:0003006 developmental process involved in reproduction; GO:0006139 nucleobase-containing compound metabolic process; GO:0006259 DNA metabolic process; GO:0006281 DNA repair; GO:0006289 nucleotide-excision repair; GO:0006323 DNA packaging; GO:0006…	GO:0000228 nuclear chromosome; GO:0000775 chromosome, centromeric region; GO:0000785 chromatin; GO:0000786 nucleosome; GO:0000788 nuclear nucleosome; GO:0000790 nuclear chromatin; GO:0000792 heterochromatin; GO:0005622 intracellular; GO:0005623 cell; GO:0005634 nucleus; GO:0005657 replication fork; GO:0005694 chromosome; GO:0005720 nuclear heterochromatin; GO:0005721 pericentric heterochromatin; …	GO:0003676 nucleic acid binding; GO:0003677 DNA binding; GO:0003682 chromatin binding; GO:0005488 binding; GO:0031490 chromatin DNA binding; GO:0031491 nucleosome binding; GO:0031492 nucleosomal DNA binding; GO:0044877 macromolecular complex binding; GO:0097159 organic cyclic compound binding; GO:1901363 heterocyclic compound binding;	K11253	H3; histone H3		PF00125	Core histone H2A/H2B/H3/H4
A0A1Q3EA19	116	1.882	Up	0.0055189	K	Histone H3 OS=Lentinula edodes OX=5353 GN=LENED_005841 PE=3 SV=1	LENED_005841	1	1.64681e-19	210.93	YQK(1)STELLIR	2	3.6079	95	0.868	0.633	0.622	1.439	1.333	1.224	nucleus	GO:0000003 reproduction; GO:0000075 cell cycle checkpoint; GO:0000278 mitotic cell cycle; GO:0001672 regulation of chromatin assembly or disassembly; GO:0003006 developmental process involved in reproduction; GO:0006139 nucleobase-containing compound metabolic process; GO:0006259 DNA metabolic process; GO:0006281 DNA repair; GO:0006289 nucleotide-excision repair; GO:0006323 DNA packaging; GO:0006…	GO:0000228 nuclear chromosome; GO:0000775 chromosome, centromeric region; GO:0000785 chromatin; GO:0000786 nucleosome; GO:0000788 nuclear nucleosome; GO:0000790 nuclear chromatin; GO:0000792 heterochromatin; GO:0005622 intracellular; GO:0005623 cell; GO:0005634 nucleus; GO:0005657 replication fork; GO:0005694 chromosome; GO:0005720 nuclear heterochromatin; GO:0005721 pericentric heterochromatin; …	GO:0003676 nucleic acid binding; GO:0003677 DNA binding; GO:0003682 chromatin binding; GO:0005488 binding; GO:0031490 chromatin DNA binding; GO:0031491 nucleosome binding; GO:0031492 nucleosomal DNA binding; GO:0044877 macromolecular complex binding; GO:0097159 organic cyclic compound binding; GO:1901363 heterocyclic compound binding;	K11253	H3; histone H3		PF00125	Core histone H2A/H2B/H3/H4
A0A1Q3EA19	73	3.524	Up	0.0037046	K	Histone H3 OS=Lentinula edodes OX=5353 GN=LENED_005841 PE=3 SV=1	LENED_005841	1	0.00422986	140.45	STGGK(1)APR	2	-1.8839	13	0.493	0.577	0.299	1.806	1.631	1.388	nucleus	GO:0000003 reproduction; GO:0000075 cell cycle checkpoint; GO:0000278 mitotic cell cycle; GO:0001672 regulation of chromatin assembly or disassembly; GO:0003006 developmental process involved in reproduction; GO:0006139 nucleobase-containing compound metabolic process; GO:0006259 DNA metabolic process; GO:0006281 DNA repair; GO:0006289 nucleotide-excision repair; GO:0006323 DNA packaging; GO:0006…	GO:0000228 nuclear chromosome; GO:0000775 chromosome, centromeric region; GO:0000785 chromatin; GO:0000786 nucleosome; GO:0000788 nuclear nucleosome; GO:0000790 nuclear chromatin; GO:0000792 heterochromatin; GO:0005622 intracellular; GO:0005623 cell; GO:0005634 nucleus; GO:0005657 replication fork; GO:0005694 chromosome; GO:0005720 nuclear heterochromatin; GO:0005721 pericentric heterochromatin; …	GO:0003676 nucleic acid binding; GO:0003677 DNA binding; GO:0003682 chromatin binding; GO:0005488 binding; GO:0031490 chromatin DNA binding; GO:0031491 nucleosome binding; GO:0031492 nucleosomal DNA binding; GO:0044877 macromolecular complex binding; GO:0097159 organic cyclic compound binding; GO:1901363 heterocyclic compound binding;	K11253	H3; histone H3		PF00125	Core histone H2A/H2B/H3/H4
A0A1Q3EA19	86	7.934	Up	0.00136202	K	Histone H3 OS=Lentinula edodes OX=5353 GN=LENED_005841 PE=3 SV=1	LENED_005841	1	0.000758605	96.745	K(1)TAATATGGVK(0.863)K(0.137)PHR	3	0.30569	8		0.225	0.177	1.934	1.282	1.568	nucleus	GO:0000003 reproduction; GO:0000075 cell cycle checkpoint; GO:0000278 mitotic cell cycle; GO:0001672 regulation of chromatin assembly or disassembly; GO:0003006 developmental process involved in reproduction; GO:0006139 nucleobase-containing compound metabolic process; GO:0006259 DNA metabolic process; GO:0006281 DNA repair; GO:0006289 nucleotide-excision repair; GO:0006323 DNA packaging; GO:0006…	GO:0000228 nuclear chromosome; GO:0000775 chromosome, centromeric region; GO:0000785 chromatin; GO:0000786 nucleosome; GO:0000788 nuclear nucleosome; GO:0000790 nuclear chromatin; GO:0000792 heterochromatin; GO:0005622 intracellular; GO:0005623 cell; GO:0005634 nucleus; GO:0005657 replication fork; GO:0005694 chromosome; GO:0005720 nuclear heterochromatin; GO:0005721 pericentric heterochromatin; …	GO:0003676 nucleic acid binding; GO:0003677 DNA binding; GO:0003682 chromatin binding; GO:0005488 binding; GO:0031490 chromatin DNA binding; GO:0031491 nucleosome binding; GO:0031492 nucleosomal DNA binding; GO:0044877 macromolecular complex binding; GO:0097159 organic cyclic compound binding; GO:1901363 heterocyclic compound binding;	K11253	H3; histone H3		PF00125	Core histone H2A/H2B/H3/H4
A0A1Q3EA19	96	3.421	Up	0.0057585	K	Histone H3 OS=Lentinula edodes OX=5353 GN=LENED_005841 PE=3 SV=1	LENED_005841	0.862933	0.000758605	94.487	K(1)TAATATGGVK(0.863)K(0.137)PHR	3	0.30569	4		0.472	0.37	1.658	1.524	1.139	nucleus	GO:0000003 reproduction; GO:0000075 cell cycle checkpoint; GO:0000278 mitotic cell cycle; GO:0001672 regulation of chromatin assembly or disassembly; GO:0003006 developmental process involved in reproduction; GO:0006139 nucleobase-containing compound metabolic process; GO:0006259 DNA metabolic process; GO:0006281 DNA repair; GO:0006289 nucleotide-excision repair; GO:0006323 DNA packaging; GO:0006…	GO:0000228 nuclear chromosome; GO:0000775 chromosome, centromeric region; GO:0000785 chromatin; GO:0000786 nucleosome; GO:0000788 nuclear nucleosome; GO:0000790 nuclear chromatin; GO:0000792 heterochromatin; GO:0005622 intracellular; GO:0005623 cell; GO:0005634 nucleus; GO:0005657 replication fork; GO:0005694 chromosome; GO:0005720 nuclear heterochromatin; GO:0005721 pericentric heterochromatin; …	GO:0003676 nucleic acid binding; GO:0003677 DNA binding; GO:0003682 chromatin binding; GO:0005488 binding; GO:0031490 chromatin DNA binding; GO:0031491 nucleosome binding; GO:0031492 nucleosomal DNA binding; GO:0044877 macromolecular complex binding; GO:0097159 organic cyclic compound binding; GO:1901363 heterocyclic compound binding;	K11253	H3; histone H3		PF00125	Core histone H2A/H2B/H3/H4
A0A1Q3EA19	82	4.117	Up	0.0049564	K	Histone H3 OS=Lentinula edodes OX=5353 GN=LENED_005841 PE=3 SV=1	LENED_005841	1	0.000339119	150.61	QLATK(1)AAR	2	1.7926	22	0.455	0.515	0.249	2.001	1.719	1.299	nucleus	GO:0000003 reproduction; GO:0000075 cell cycle checkpoint; GO:0000278 mitotic cell cycle; GO:0001672 regulation of chromatin assembly or disassembly; GO:0003006 developmental process involved in reproduction; GO:0006139 nucleobase-containing compound metabolic process; GO:0006259 DNA metabolic process; GO:0006281 DNA repair; GO:0006289 nucleotide-excision repair; GO:0006323 DNA packaging; GO:0006…	GO:0000228 nuclear chromosome; GO:0000775 chromosome, centromeric region; GO:0000785 chromatin; GO:0000786 nucleosome; GO:0000788 nuclear nucleosome; GO:0000790 nuclear chromatin; GO:0000792 heterochromatin; GO:0005622 intracellular; GO:0005623 cell; GO:0005634 nucleus; GO:0005657 replication fork; GO:0005694 chromosome; GO:0005720 nuclear heterochromatin; GO:0005721 pericentric heterochromatin; …	GO:0003676 nucleic acid binding; GO:0003677 DNA binding; GO:0003682 chromatin binding; GO:0005488 binding; GO:0031490 chromatin DNA binding; GO:0031491 nucleosome binding; GO:0031492 nucleosomal DNA binding; GO:0044877 macromolecular complex binding; GO:0097159 organic cyclic compound binding; GO:1901363 heterocyclic compound binding;	K11253	H3; histone H3		PF00125	Core histone H2A/H2B/H3/H4
A0A1Q3EFW3	380	1.996	Up	0.0103773	K	Cell division control GTP binding protein OS=Lentinula edodes OX=5353 GN=LENED_007969 PE=3 SV=1	LENED_007969	1	9.58789e-08	164.33	MVFQQK(1)VQEK	2	-0.94908	12	0.788	0.598	0.667	1.628	1.411	1.059	nucleus	GO:0000278 mitotic cell cycle; GO:0000281 mitotic cytokinesis; GO:0000910 cytokinesis; GO:0000921 septin ring assembly; GO:0006996 organelle organization; GO:0007010 cytoskeleton organization; GO:0007049 cell cycle; GO:0007163 establishment or maintenance of cell polarity; GO:0009987 cellular process; GO:0016043 cellular component organization; GO:0022402 cell cycle process; GO:0022411 cellular c…	GO:0000144 cellular bud neck septin ring; GO:0000399 cellular bud neck septin structure; GO:0001400 mating projection base; GO:0005618 cell wall; GO:0005619 ascospore wall; GO:0005622 intracellular; GO:0005623 cell; GO:0005628 prospore membrane; GO:0005737 cytoplasm; GO:0005826 actomyosin contractile ring; GO:0005856 cytoskeleton; GO:0005933 cellular bud; GO:0005935 cellular bud neck; GO:0005937 …	GO:0000166 nucleotide binding; GO:0001882 nucleoside binding; GO:0001883 purine nucleoside binding; GO:0005198 structural molecule activity; GO:0005488 binding; GO:0005525 GTP binding; GO:0005543 phospholipid binding; GO:0008289 lipid binding; GO:0010314 phosphatidylinositol-5-phosphate binding; GO:0017076 purine nucleotide binding; GO:0019001 guanyl nucleotide binding; GO:0032549 ribonucleoside …	K16944	SEPT7, CDC3; septin 7		PF00735	Septin
A0A1Q3DX58	35	0.645	Down	0.0114811	K	Ubiquitin activating enzyme OS=Lentinula edodes OX=5353 GN=LENED_000880 PE=4 SV=1	LENED_000880	1	0.000148438	92.856	QLYVLGHEAMK(1)R	3	0.027425	10	1.086	1.239	1.167	0.813	0.688		cytoplasm	GO:0006464 cellular protein modification process; GO:0006508 proteolysis; GO:0006511 ubiquitin-dependent protein catabolic process; GO:0006807 nitrogen compound metabolic process; GO:0006950 response to stress; GO:0006974 cellular response to DNA damage stimulus; GO:0008152 metabolic process; GO:0009056 catabolic process; GO:0009057 macromolecule catabolic process; GO:0009987 cellular process; GO…	GO:0005622 intracellular; GO:0005623 cell; GO:0005634 nucleus; GO:0005737 cytoplasm; GO:0043226 organelle; GO:0043227 membrane-bounded organelle; GO:0043229 intracellular organelle; GO:0043231 intracellular membrane-bounded organelle; GO:0044424 intracellular part; GO:0044464 cell part;	GO:0000166 nucleotide binding; GO:0000287 magnesium ion binding; GO:0003824 catalytic activity; GO:0004839 ubiquitin activating enzyme activity; GO:0005488 binding; GO:0005524 ATP binding; GO:0008144 drug binding; GO:0008641 small protein activating enzyme activity; GO:0016874 ligase activity; GO:0016877 ligase activity, forming carbon-sulfur bonds; GO:0017076 purine nucleotide binding; GO:003055…	K03178	UBE1, UBA1; ubiquitin-activating enzyme E1 [EC:6.2.1.45]	mrr04120 Ubiquitin mediated proteolysis - Moniliophthora roreri;	PF00899; PF10585; PF09358	ThiF family; Ubiquitin-activating enzyme active site ; Ubiquitin-activating enzyme e1 C-terminal domain
A0A1Q3EKG6	8	2.586	Up	0.0032422	K	Esterase lipase thioesterase family protein OS=Lentinula edodes OX=5353 GN=LENED_009609 PE=4 SV=1	LENED_009609	1	0.00584752	96.492	IAELK(1)ER	2	0.0073164	6	0.677	0.614	0.426	1.538	1.593	1.31	cytoplasm							PF07859	alpha/beta hydrolase fold
A0A1Q3DZE8	305	0.617	Down	0.020884	K	Cytochrome p450 OS=Lentinula edodes OX=5353 GN=LENED_001636 PE=3 SV=1	LENED_001636	1	0.00101737	78.324	RK(1)DIIYNIVSR	3	-0.21564	2	1.402	1.342	0.945	0.741	0.743	0.792	plasma membrane							PF00067	Cytochrome P450
A0A1Q3EAS9	45	3.834	Up	0.0092969	K	Unplaced genomic scaffold GYMLUscaffold_24, whole genome shotgun sequence(predicted) OS=Lentinula edodes OX=5353 GN=LENED_006126 PE=4 SV=1	LENED_006126	1	0.00459943	110.81	YFK(1)ESSR	2	-0.20597	4	0.67	0.281	0.342	1.845	1.883	1.23	extracellular
A0A1Q3E0L1	32	0.156	Down	0.00161999	K	Formate dehydrogenase OS=Lentinula edodes OX=5353 GN=LENED_002235 PE=3 SV=1	LENED_002235	1	2.22446e-13	184.24	LGIDK(1)WLASR	2	-0.12799	7	2.321	1.219	1.546	0.196	0.264	0.334	cytoplasm	GO:0006082 organic acid metabolic process; GO:0006083 acetate metabolic process; GO:0008152 metabolic process; GO:0009056 catabolic process; GO:0009987 cellular process; GO:0015942 formate metabolic process; GO:0016054 organic acid catabolic process; GO:0016999 antibiotic metabolic process; GO:0017001 antibiotic catabolic process; GO:0017144 drug metabolic process; GO:0019752 carboxylic acid meta…	GO:0005576 extracellular region; GO:0005622 intracellular; GO:0005623 cell; GO:0005737 cytoplasm; GO:0005829 cytosol; GO:0044424 intracellular part; GO:0044444 cytoplasmic part; GO:0044464 cell part;	GO:0003824 catalytic activity; GO:0008863 formate dehydrogenase (NAD+) activity; GO:0016491 oxidoreductase activity; GO:0016620 oxidoreductase activity, acting on the aldehyde or oxo group of donors, NAD or NADP as acceptor; GO:0016903 oxidoreductase activity, acting on the aldehyde or oxo group of donors;	K00122	FDH; formate dehydrogenase [EC:1.17.1.9]	mrr00630 Glyoxylate and dicarboxylate metabolism - Moniliophthora roreri; mrr00680 Methane metabolism - Moniliophthora roreri; mrr01100 Metabolic pathways - Moniliophthora roreri; mrr01200 Carbon metabolism - Moniliophthora roreri;	PF00389; PF02826	D-isomer specific 2-hydroxyacid dehydrogenase, catalytic domain; D-isomer specific 2-hydroxyacid dehydrogenase, NAD binding domain
A0A1Q3E0L1	203	0.134	Down	0.000124051	K	Formate dehydrogenase OS=Lentinula edodes OX=5353 GN=LENED_002235 PE=3 SV=1	LENED_002235	1	0.0134615	77.058	EQAIK(1)AR	2	0.9853	4	2.114	1.392	1.657	0.226	0.207	0.258	cytoplasm	GO:0006082 organic acid metabolic process; GO:0006083 acetate metabolic process; GO:0008152 metabolic process; GO:0009056 catabolic process; GO:0009987 cellular process; GO:0015942 formate metabolic process; GO:0016054 organic acid catabolic process; GO:0016999 antibiotic metabolic process; GO:0017001 antibiotic catabolic process; GO:0017144 drug metabolic process; GO:0019752 carboxylic acid meta…	GO:0005576 extracellular region; GO:0005622 intracellular; GO:0005623 cell; GO:0005737 cytoplasm; GO:0005829 cytosol; GO:0044424 intracellular part; GO:0044444 cytoplasmic part; GO:0044464 cell part;	GO:0003824 catalytic activity; GO:0008863 formate dehydrogenase (NAD+) activity; GO:0016491 oxidoreductase activity; GO:0016620 oxidoreductase activity, acting on the aldehyde or oxo group of donors, NAD or NADP as acceptor; GO:0016903 oxidoreductase activity, acting on the aldehyde or oxo group of donors;	K00122	FDH; formate dehydrogenase [EC:1.17.1.9]	mrr00630 Glyoxylate and dicarboxylate metabolism - Moniliophthora roreri; mrr00680 Methane metabolism - Moniliophthora roreri; mrr01100 Metabolic pathways - Moniliophthora roreri; mrr01200 Carbon metabolism - Moniliophthora roreri;	PF00389; PF02826	D-isomer specific 2-hydroxyacid dehydrogenase, catalytic domain; D-isomer specific 2-hydroxyacid dehydrogenase, NAD binding domain
A0A1Q3E0L1	286	0.064	Down	0.00045801	K	Formate dehydrogenase OS=Lentinula edodes OX=5353 GN=LENED_002235 PE=3 SV=1	LENED_002235	1	2.44149e-12	132.79	GYAGDVWNVQPAPK(1)DHPWR	3	-1.1662	2	2.109	1.355	1.988	0.078	0.104	0.168	cytoplasm	GO:0006082 organic acid metabolic process; GO:0006083 acetate metabolic process; GO:0008152 metabolic process; GO:0009056 catabolic process; GO:0009987 cellular process; GO:0015942 formate metabolic process; GO:0016054 organic acid catabolic process; GO:0016999 antibiotic metabolic process; GO:0017001 antibiotic catabolic process; GO:0017144 drug metabolic process; GO:0019752 carboxylic acid meta…	GO:0005576 extracellular region; GO:0005622 intracellular; GO:0005623 cell; GO:0005737 cytoplasm; GO:0005829 cytosol; GO:0044424 intracellular part; GO:0044444 cytoplasmic part; GO:0044464 cell part;	GO:0003824 catalytic activity; GO:0008863 formate dehydrogenase (NAD+) activity; GO:0016491 oxidoreductase activity; GO:0016620 oxidoreductase activity, acting on the aldehyde or oxo group of donors, NAD or NADP as acceptor; GO:0016903 oxidoreductase activity, acting on the aldehyde or oxo group of donors;	K00122	FDH; formate dehydrogenase [EC:1.17.1.9]	mrr00630 Glyoxylate and dicarboxylate metabolism - Moniliophthora roreri; mrr00680 Methane metabolism - Moniliophthora roreri; mrr01100 Metabolic pathways - Moniliophthora roreri; mrr01200 Carbon metabolism - Moniliophthora roreri;	PF00389; PF02826	D-isomer specific 2-hydroxyacid dehydrogenase, catalytic domain; D-isomer specific 2-hydroxyacid dehydrogenase, NAD binding domain
A0A1Q3E0L1	241	0.061	Down	0.0048237	K	Formate dehydrogenase OS=Lentinula edodes OX=5353 GN=LENED_002235 PE=3 SV=1	LENED_002235	0.996398	3.2086e-05	101.05	LLSK(0.996)FK(0.004)PGAWLVNTAR	3	-1.3567	5	1.8	1.275	2.349	0.034	0.148	0.15	cytoplasm	GO:0006082 organic acid metabolic process; GO:0006083 acetate metabolic process; GO:0008152 metabolic process; GO:0009056 catabolic process; GO:0009987 cellular process; GO:0015942 formate metabolic process; GO:0016054 organic acid catabolic process; GO:0016999 antibiotic metabolic process; GO:0017001 antibiotic catabolic process; GO:0017144 drug metabolic process; GO:0019752 carboxylic acid meta…	GO:0005576 extracellular region; GO:0005622 intracellular; GO:0005623 cell; GO:0005737 cytoplasm; GO:0005829 cytosol; GO:0044424 intracellular part; GO:0044444 cytoplasmic part; GO:0044464 cell part;	GO:0003824 catalytic activity; GO:0008863 formate dehydrogenase (NAD+) activity; GO:0016491 oxidoreductase activity; GO:0016620 oxidoreductase activity, acting on the aldehyde or oxo group of donors, NAD or NADP as acceptor; GO:0016903 oxidoreductase activity, acting on the aldehyde or oxo group of donors;	K00122	FDH; formate dehydrogenase [EC:1.17.1.9]	mrr00630 Glyoxylate and dicarboxylate metabolism - Moniliophthora roreri; mrr00680 Methane metabolism - Moniliophthora roreri; mrr01100 Metabolic pathways - Moniliophthora roreri; mrr01200 Carbon metabolism - Moniliophthora roreri;	PF00389; PF02826	D-isomer specific 2-hydroxyacid dehydrogenase, catalytic domain; D-isomer specific 2-hydroxyacid dehydrogenase, NAD binding domain
A0A1Q3E0L1	323	0.027	Down	0.0058396	K	Formate dehydrogenase OS=Lentinula edodes OX=5353 GN=LENED_002235 PE=3 SV=1	LENED_002235	1	5.1623e-07	130.01	YAAGTK(1)SILENYFEGR	2	0.29141	9	0.674	1.533	3.237	0.015	0.058	0.075	cytoplasm	GO:0006082 organic acid metabolic process; GO:0006083 acetate metabolic process; GO:0008152 metabolic process; GO:0009056 catabolic process; GO:0009987 cellular process; GO:0015942 formate metabolic process; GO:0016054 organic acid catabolic process; GO:0016999 antibiotic metabolic process; GO:0017001 antibiotic catabolic process; GO:0017144 drug metabolic process; GO:0019752 carboxylic acid meta…	GO:0005576 extracellular region; GO:0005622 intracellular; GO:0005623 cell; GO:0005737 cytoplasm; GO:0005829 cytosol; GO:0044424 intracellular part; GO:0044444 cytoplasmic part; GO:0044464 cell part;	GO:0003824 catalytic activity; GO:0008863 formate dehydrogenase (NAD+) activity; GO:0016491 oxidoreductase activity; GO:0016620 oxidoreductase activity, acting on the aldehyde or oxo group of donors, NAD or NADP as acceptor; GO:0016903 oxidoreductase activity, acting on the aldehyde or oxo group of donors;	K00122	FDH; formate dehydrogenase [EC:1.17.1.9]	mrr00630 Glyoxylate and dicarboxylate metabolism - Moniliophthora roreri; mrr00680 Methane metabolism - Moniliophthora roreri; mrr01100 Metabolic pathways - Moniliophthora roreri; mrr01200 Carbon metabolism - Moniliophthora roreri;	PF00389; PF02826	D-isomer specific 2-hydroxyacid dehydrogenase, catalytic domain; D-isomer specific 2-hydroxyacid dehydrogenase, NAD binding domain
A0A1Q3E0L1	184	0.041	Down	0.003965	K	Formate dehydrogenase OS=Lentinula edodes OX=5353 GN=LENED_002235 PE=3 SV=1	LENED_002235	1	3.07874e-05	98.281	LVPFDCK(1)EHLYYDYAK	2	-1.0928	9	1.451	1.624	2.408	0.02	0.079	0.126	cytoplasm	GO:0006082 organic acid metabolic process; GO:0006083 acetate metabolic process; GO:0008152 metabolic process; GO:0009056 catabolic process; GO:0009987 cellular process; GO:0015942 formate metabolic process; GO:0016054 organic acid catabolic process; GO:0016999 antibiotic metabolic process; GO:0017001 antibiotic catabolic process; GO:0017144 drug metabolic process; GO:0019752 carboxylic acid meta…	GO:0005576 extracellular region; GO:0005622 intracellular; GO:0005623 cell; GO:0005737 cytoplasm; GO:0005829 cytosol; GO:0044424 intracellular part; GO:0044444 cytoplasmic part; GO:0044464 cell part;	GO:0003824 catalytic activity; GO:0008863 formate dehydrogenase (NAD+) activity; GO:0016491 oxidoreductase activity; GO:0016620 oxidoreductase activity, acting on the aldehyde or oxo group of donors, NAD or NADP as acceptor; GO:0016903 oxidoreductase activity, acting on the aldehyde or oxo group of donors;	K00122	FDH; formate dehydrogenase [EC:1.17.1.9]	mrr00630 Glyoxylate and dicarboxylate metabolism - Moniliophthora roreri; mrr00680 Methane metabolism - Moniliophthora roreri; mrr01100 Metabolic pathways - Moniliophthora roreri; mrr01200 Carbon metabolism - Moniliophthora roreri;	PF00389; PF02826	D-isomer specific 2-hydroxyacid dehydrogenase, catalytic domain; D-isomer specific 2-hydroxyacid dehydrogenase, NAD binding domain
A0A1Q3EAK3	52	37.809	Up	0.000137545	K	Aldehyde dehydrogenase OS=Lentinula edodes OX=5353 GN=LENED_005943 PE=3 SV=1	LENED_005943	1	0.000151382	108.98	IITK(1)VAEATSK	2	0.27977	8	0.068	0.063	0.031	2.133	2.166	1.826	cytoplasm				K00128	ALDH; aldehyde dehydrogenase (NAD+) [EC:1.2.1.3]	mrr00010 Glycolysis / Gluconeogenesis - Moniliophthora roreri; mrr00053 Ascorbate and aldarate metabolism - Moniliophthora roreri; mrr00071 Fatty acid degradation - Moniliophthora roreri; mrr00280 Valine, leucine and isoleucine degradation - Moniliophthora roreri; mrr00310 Lysine degradation - Moniliophthora roreri; mrr00330 Arginine and proline metabolism - Moniliophthora roreri; mrr00340 Histid…
A0A1Q3EAK3	260	6.19	Up	4.847e-06	K	Aldehyde dehydrogenase OS=Lentinula edodes OX=5353 GN=LENED_005943 PE=3 SV=1	LENED_005943	1	1.51377e-23	206.49	KIMEAAAK(1)SNLK	2	-0.9091	36	0.313	0.265	0.283	1.894	1.633	1.803	cytoplasm				K00128	ALDH; aldehyde dehydrogenase (NAD+) [EC:1.2.1.3]	mrr00010 Glycolysis / Gluconeogenesis - Moniliophthora roreri; mrr00053 Ascorbate and aldarate metabolism - Moniliophthora roreri; mrr00071 Fatty acid degradation - Moniliophthora roreri; mrr00280 Valine, leucine and isoleucine degradation - Moniliophthora roreri; mrr00310 Lysine degradation - Moniliophthora roreri; mrr00330 Arginine and proline metabolism - Moniliophthora roreri; mrr00340 Histid…
A0A1Q3ENC8	21	2.629	Up	0.0166006	K	NAD dependent epimerase dehydratase OS=Lentinula edodes OX=5353 GN=LENED_010791 PE=4 SV=1	LENED_010791	1	6.57539e-05	82.877	EAFK(1)STPHQVLALSNTR	3	3.432	5	0.707	0.585	0.609	1.274	2.058		cytoplasm				K00789	metK; S-adenosylmethionine synthetase [EC:2.5.1.6]	mrr00270 Cysteine and methionine metabolism - Moniliophthora roreri; mrr01100 Metabolic pathways - Moniliophthora roreri; mrr01110 Biosynthesis of secondary metabolites - Moniliophthora roreri; mrr01230 Biosynthesis of amino acids - Moniliophthora roreri;	PF04321	RmlD substrate binding domain
A0A1Q3EI93	49	0.647	Down	0.0031391	K	Mov34-domain-containing protein OS=Lentinula edodes OX=5353 GN=LENED_008860 PE=4 SV=1	LENED_008860	1	0.0180924	46.475	DPHYFK(1)SCK	3	-0.8504	2	1.285	1.104	1.234	0.842	0.795	0.707	cytoplasm	GO:0000003 reproduction; GO:0000338 protein deneddylation; GO:0000749 response to pheromone involved in conjugation with cellular fusion; GO:0000754 adaptation of signaling pathway by response to pheromone involved in conjugation with cellular fusion; GO:0000909 sporocarp development involved in sexual reproduction; GO:0003006 developmental process involved in reproduction; GO:0006464 cellular pr…	GO:0005622 intracellular; GO:0005623 cell; GO:0005634 nucleus; GO:0008180 COP9 signalosome; GO:0032991 macromolecular complex; GO:0043226 organelle; GO:0043227 membrane-bounded organelle; GO:0043229 intracellular organelle; GO:0043231 intracellular membrane-bounded organelle; GO:0044422 organelle part; GO:0044424 intracellular part; GO:0044428 nuclear part; GO:0044446 intracellular organelle part…	GO:0003824 catalytic activity; GO:0004175 endopeptidase activity; GO:0004222 metalloendopeptidase activity; GO:0008233 peptidase activity; GO:0008234 cysteine-type peptidase activity; GO:0008237 metallopeptidase activity; GO:0016787 hydrolase activity; GO:0019783 ubiquitin-like protein-specific protease activity; GO:0019784 NEDD8-specific protease activity; GO:0070011 peptidase activity, acting o…	K09613	COPS5, CSN5; COP9 signalosome complex subunit 5 [EC:3.4.-.-]
A0A1Q3DZX4	190	0.192	Down	0.0146	K	Alpha-ketoglutarate-dependent taurine dioxygenase OS=Lentinula edodes OX=5353 GN=LENED_001931 PE=4 SV=1	LENED_001931	1	3.61391e-05	124.51	SNPDSGPK(1)HIER	2	-0.06999	5	1.362	0.805	2.662	0.309	0.231	0.387	cytoplasm,nucleus							PF02668	Taurine catabolism dioxygenase TauD, TfdA family
A0A1Q3E8V7	115	0.33	Down	0.04118	K	Serine/threonine-protein phosphatase OS=Lentinula edodes OX=5353 GN=LENED_005338 PE=3 SV=1	LENED_005338	1	9.94066e-05	116.55	IK(1)YPENFFLLR	2	1.6218	10	1.062	1.368	1.916	0.207	0.554	0.672	mitochondria	GO:0006464 cellular protein modification process; GO:0006470 protein dephosphorylation; GO:0006793 phosphorus metabolic process; GO:0006796 phosphate-containing compound metabolic process; GO:0006807 nitrogen compound metabolic process; GO:0006873 cellular ion homeostasis; GO:0006875 cellular metal ion homeostasis; GO:0006883 cellular sodium ion homeostasis; GO:0007154 cell communication; GO:0007…	GO:0000322 storage vacuole; GO:0000323 lytic vacuole; GO:0000324 fungal-type vacuole; GO:0005622 intracellular; GO:0005623 cell; GO:0005634 nucleus; GO:0005737 cytoplasm; GO:0005773 vacuole; GO:0005886 plasma membrane; GO:0016020 membrane; GO:0019897 extrinsic component of plasma membrane; GO:0019898 extrinsic component of membrane; GO:0043226 organelle; GO:0043227 membrane-bounded organelle; GO:…	GO:0003824 catalytic activity; GO:0004721 phosphoprotein phosphatase activity; GO:0004722 protein serine/threonine phosphatase activity; GO:0016787 hydrolase activity; GO:0016788 hydrolase activity, acting on ester bonds; GO:0016791 phosphatase activity; GO:0042578 phosphoric ester hydrolase activity;	K06269	PPP1C; serine/threonine-protein phosphatase PP1 catalytic subunit [EC:3.1.3.16]	mrr03015 mRNA surveillance pathway - Moniliophthora roreri; mrr04113 Meiosis - yeast - Moniliophthora roreri;	PF00149	Calcineurin-like phosphoesterase
A0A1Q3EGP0	407	0.488	Down	0.013277	K	2og-fe oxygenase OS=Lentinula edodes OX=5353 GN=LENED_008259 PE=3 SV=1	LENED_008259	1	0.00905965	64.485	APK(1)NLPIGR	2	-0.14216	2	1.663	1.266		0.75	0.62	0.773	plasma membrane							PF03061; PF03171	Thioesterase superfamily; 2OG-Fe(II) oxygenase superfamily
A0A1Q3ET41	270	0.29	Down	0.040305	K	Fructose--bisphosphatase OS=Lentinula edodes OX=5353 GN=LENED_012597 PE=3 SV=1	LENED_012597	1	0.000359671	103.66	TFLYGGIFGYPDDK(1)K	2	-0.9194	8	1.062	1.58	1.826	0.16	0.46	0.674	cytoplasm	GO:0001558 regulation of cell growth; GO:0005975 carbohydrate metabolic process; GO:0005984 disaccharide metabolic process; GO:0005985 sucrose metabolic process; GO:0005986 sucrose biosynthetic process; GO:0005996 monosaccharide metabolic process; GO:0006000 fructose metabolic process; GO:0006002 fructose 6-phosphate metabolic process; GO:0006006 glucose metabolic process; GO:0006094 gluconeogene…	GO:0005622 intracellular; GO:0005623 cell; GO:0005737 cytoplasm; GO:0005829 cytosol; GO:0042597 periplasmic space; GO:0044424 intracellular part; GO:0044444 cytoplasmic part; GO:0044464 cell part;	GO:0000166 nucleotide binding; GO:0003824 catalytic activity; GO:0005488 binding; GO:0008144 drug binding; GO:0016208 AMP binding; GO:0016787 hydrolase activity; GO:0016788 hydrolase activity, acting on ester bonds; GO:0016791 phosphatase activity; GO:0017076 purine nucleotide binding; GO:0019203 carbohydrate phosphatase activity; GO:0030246 carbohydrate binding; GO:0030554 adenyl nucleotide bind…	K03841	FBP, fbp; fructose-1,6-bisphosphatase I [EC:3.1.3.11]	mrr00010 Glycolysis / Gluconeogenesis - Moniliophthora roreri; mrr00030 Pentose phosphate pathway - Moniliophthora roreri; mrr00051 Fructose and mannose metabolism - Moniliophthora roreri; mrr00680 Methane metabolism - Moniliophthora roreri; mrr01100 Metabolic pathways - Moniliophthora roreri; mrr01110 Biosynthesis of secondary metabolites - Moniliophthora roreri; mrr01130 Biosynthesis of antibio…	PF00316	Fructose-1-6-bisphosphatase
A0A1Q3ESE3	162	0.437	Down	0.047002	K	GTP binding protein OS=Lentinula edodes OX=5353 GN=LENED_012322 PE=3 SV=1	LENED_012322	1	7.82776e-11	176.18	YIK(1)DQHSAYLR	2	-0.17484	7	2.001	1.132	1.032	0.442	0.867	0.513	mitochondria	GO:0000003 reproduction; GO:0000278 mitotic cell cycle; GO:0000280 nuclear division; GO:0000281 mitotic cytokinesis; GO:0000910 cytokinesis; GO:0000921 septin ring assembly; GO:0001410 chlamydospore formation; GO:0003006 developmental process involved in reproduction; GO:0006033 chitin localization; GO:0006810 transport; GO:0006996 organelle organization; GO:0007010 cytoskeleton organization; GO:…	GO:0000131 incipient cellular bud site; GO:0000144 cellular bud neck septin ring; GO:0000399 cellular bud neck septin structure; GO:0001400 mating projection base; GO:0001411 hyphal tip; GO:0005622 intracellular; GO:0005623 cell; GO:0005628 prospore membrane; GO:0005737 cytoplasm; GO:0005819 spindle; GO:0005826 actomyosin contractile ring; GO:0005856 cytoskeleton; GO:0005874 microtubule; GO:00058…	GO:0000166 nucleotide binding; GO:0001882 nucleoside binding; GO:0001883 purine nucleoside binding; GO:0003824 catalytic activity; GO:0003924 GTPase activity; GO:0005198 structural molecule activity; GO:0005488 binding; GO:0005515 protein binding; GO:0005525 GTP binding; GO:0005543 phospholipid binding; GO:0005545 1-phosphatidylinositol binding; GO:0008289 lipid binding; GO:0010314 phosphatidylin…	K16938	SEPT3_9_12; septin 3/9/12		PF00735	Septin
A0A1Q3ETI2	281	0.572	Down	0.0062404	K	DEAD-domain-containing protein OS=Lentinula edodes OX=5353 GN=LENED_012798 PE=4 SV=1	LENED_012798	0.999999	0.00081088	77.185	KVDWLTEK(1)MHSR	3	-0.15079	2	1.274	1.062	1.424	0.655	0.691	0.805	nucleus	GO:0002181 cytoplasmic translation; GO:0002183 cytoplasmic translational initiation; GO:0006139 nucleobase-containing compound metabolic process; GO:0006412 translation; GO:0006413 translational initiation; GO:0006417 regulation of translation; GO:0006446 regulation of translational initiation; GO:0006518 peptide metabolic process; GO:0006725 cellular aromatic compound metabolic process; GO:00068…	GO:0005622 intracellular; GO:0005623 cell; GO:0005634 nucleus; GO:0005730 nucleolus; GO:0005737 cytoplasm; GO:0005829 cytosol; GO:0005840 ribosome; GO:0005886 plasma membrane; GO:0010494 cytoplasmic stress granule; GO:0016020 membrane; GO:0016281 eukaryotic translation initiation factor 4F complex; GO:0031974 membrane-enclosed lumen; GO:0031981 nuclear lumen; GO:0032991 macromolecular complex; GO…	GO:0003676 nucleic acid binding; GO:0003723 RNA binding; GO:0003724 RNA helicase activity; GO:0003743 translation initiation factor activity; GO:0003824 catalytic activity; GO:0004004 ATP-dependent RNA helicase activity; GO:0004386 helicase activity; GO:0005488 binding; GO:0008026 ATP-dependent helicase activity; GO:0008135 translation factor activity, RNA binding; GO:0008186 RNA-dependent ATPase…	K03257	EIF4A; translation initiation factor 4A	mrr03013 RNA transport - Moniliophthora roreri;	PF00270	DEAD/DEAH box helicase
A0A1Q3ETI2	59	0.638	Down	0.000177365	K	DEAD-domain-containing protein OS=Lentinula edodes OX=5353 GN=LENED_012798 PE=4 SV=1	LENED_012798	1	0.00764983	46.493	AIVPVVK(1)GHDVIAQAQSGTGK	3	0.33538	1	1.145	1.253	1.227	0.786	0.741	0.784	nucleus	GO:0002181 cytoplasmic translation; GO:0002183 cytoplasmic translational initiation; GO:0006139 nucleobase-containing compound metabolic process; GO:0006412 translation; GO:0006413 translational initiation; GO:0006417 regulation of translation; GO:0006446 regulation of translational initiation; GO:0006518 peptide metabolic process; GO:0006725 cellular aromatic compound metabolic process; GO:00068…	GO:0005622 intracellular; GO:0005623 cell; GO:0005634 nucleus; GO:0005730 nucleolus; GO:0005737 cytoplasm; GO:0005829 cytosol; GO:0005840 ribosome; GO:0005886 plasma membrane; GO:0010494 cytoplasmic stress granule; GO:0016020 membrane; GO:0016281 eukaryotic translation initiation factor 4F complex; GO:0031974 membrane-enclosed lumen; GO:0031981 nuclear lumen; GO:0032991 macromolecular complex; GO…	GO:0003676 nucleic acid binding; GO:0003723 RNA binding; GO:0003724 RNA helicase activity; GO:0003743 translation initiation factor activity; GO:0003824 catalytic activity; GO:0004004 ATP-dependent RNA helicase activity; GO:0004386 helicase activity; GO:0005488 binding; GO:0008026 ATP-dependent helicase activity; GO:0008135 translation factor activity, RNA binding; GO:0008186 RNA-dependent ATPase…	K03257	EIF4A; translation initiation factor 4A	mrr03013 RNA transport - Moniliophthora roreri;	PF00270	DEAD/DEAH box helicase
A0A1Q3EQ88	136	1.66	Up	0.0162438	K	Glutathione transferase epsilon 1 OS=Lentinula edodes OX=5353 GN=LENED_011516 PE=4 SV=1	LENED_011516	1	4.79629e-08	147.96	K(1)YSVHPEAEPHK	4	-0.73756	12	0.956	0.711	0.618	1.23	1.234	1.33	cytoplasm							PF13417	Glutathione S-transferase, N-terminal domain
A0A1Q3EQ88	228	1.621	Up	0.030159	K	Glutathione transferase epsilon 1 OS=Lentinula edodes OX=5353 GN=LENED_011516 PE=4 SV=1	LENED_011516	1	4.17604e-14	140.35	IAAALGAK(1)NK	2	0.41336	5	0.611	0.918	0.789	1.325	1.391	1.042	cytoplasm							PF13417	Glutathione S-transferase, N-terminal domain
A0A1Q3DW18	69	1.888	Up	0.03266	K	Phospholipid:diacylglycerol acyltransferase OS=Lentinula edodes OX=5353 GN=LENED_000639 PE=4 SV=1	LENED_000639	1	0.0447333	49.081	K(1)HESSLFATR	3	-0.26797	1	0.561	0.993	0.55	1.201	1.535	1.237	mitochondria	GO:0006629 lipid metabolic process; GO:0006638 neutral lipid metabolic process; GO:0006639 acylglycerol metabolic process; GO:0006641 triglyceride metabolic process; GO:0006643 membrane lipid metabolic process; GO:0006665 sphingolipid metabolic process; GO:0006672 ceramide metabolic process; GO:0006807 nitrogen compound metabolic process; GO:0006996 organelle organization; GO:0008152 metabolic pr…	GO:0005622 intracellular; GO:0005623 cell; GO:0005737 cytoplasm; GO:0005783 endoplasmic reticulum; GO:0005789 endoplasmic reticulum membrane; GO:0005811 lipid particle; GO:0012505 endomembrane system; GO:0016020 membrane; GO:0016021 integral component of membrane; GO:0030176 integral component of endoplasmic reticulum membrane; GO:0031224 intrinsic component of membrane; GO:0031227 intrinsic comp…	GO:0003824 catalytic activity; GO:0008080 N-acetyltransferase activity; GO:0016407 acetyltransferase activity; GO:0016410 N-acyltransferase activity; GO:0016740 transferase activity; GO:0016746 transferase activity, transferring acyl groups; GO:0016747 transferase activity, transferring acyl groups other than amino-acyl groups; GO:0046027 phospholipid:diacylglycerol acyltransferase activity;	K00679	E2.3.1.158; phospholipid:diacylglycerol acyltransferase [EC:2.3.1.158]	mrr00561 Glycerolipid metabolism - Moniliophthora roreri; mrr01100 Metabolic pathways - Moniliophthora roreri;
A0A1Q3ES11	82	0.407	Down	0.022178	K	DUF1640-domain-containing protein OS=Lentinula edodes OX=5353 GN=LENED_012212 PE=4 SV=1	LENED_012212	1	2.97057e-61	235.7	ADQEK(1)HHYTQQVDFAQAK	3	-0.64349	7	2.035	1.006	1.189	0.524	0.496	0.701	mitochondria	GO:0006810 transport; GO:0006811 ion transport; GO:0006812 cation transport; GO:0006816 calcium ion transport; GO:0006839 mitochondrial transport; GO:0006851 mitochondrial calcium ion transport; GO:0006996 organelle organization; GO:0007005 mitochondrion organization; GO:0008535 respiratory chain complex IV assembly; GO:0009987 cellular process; GO:0016043 cellular component organization; GO:0017…	GO:0005622 intracellular; GO:0005623 cell; GO:0005737 cytoplasm; GO:0005739 mitochondrion; GO:0005740 mitochondrial envelope; GO:0005743 mitochondrial inner membrane; GO:0016020 membrane; GO:0016021 integral component of membrane; GO:0019866 organelle inner membrane; GO:0031090 organelle membrane; GO:0031224 intrinsic component of membrane; GO:0031300 intrinsic component of organelle membrane; GO…
A0A1Q3E3H1	113	0.575	Down	0.0041024	K	T-complex protein 1 OS=Lentinula edodes OX=5353 GN=LENED_003321 PE=3 SV=1	LENED_003321	1	7.31426e-05	88.427	LIAMK(1)IHPQTIVEGYR	3	0.70293	2	1.14	1.31	1.296	0.675	0.64	0.84	cytoplasm	GO:0006457 protein folding; GO:0006458 'de novo' protein folding; GO:0009987 cellular process; GO:0061077 chaperone-mediated protein folding;	GO:0005622 intracellular; GO:0005623 cell; GO:0005737 cytoplasm; GO:0005829 cytosol; GO:0005832 chaperonin-containing T-complex; GO:0005856 cytoskeleton; GO:0032991 macromolecular complex; GO:0043226 organelle; GO:0043228 non-membrane-bounded organelle; GO:0043229 intracellular organelle; GO:0043232 intracellular non-membrane-bounded organelle; GO:0044424 intracellular part; GO:0044444 cytoplasmi…	GO:0000166 nucleotide binding; GO:0005488 binding; GO:0005515 protein binding; GO:0005524 ATP binding; GO:0008144 drug binding; GO:0017076 purine nucleotide binding; GO:0030554 adenyl nucleotide binding; GO:0032553 ribonucleotide binding; GO:0032555 purine ribonucleotide binding; GO:0032559 adenyl ribonucleotide binding; GO:0035639 purine ribonucleoside triphosphate binding; GO:0036094 small mole…	K09494	CCT2; T-complex protein 1 subunit beta
A0A1Q3DW39	79	1.634	Up	0.012222	K	THP2 domain protein OS=Lentinula edodes OX=5353 GN=LENED_000655 PE=4 SV=1	LENED_000655	1	0.0364859	68.525	DQALSLVK(1)K	2	0.079601	1	0.831	0.784	0.69	1.268	1.252	1.247	nucleus
A0A1Q3ESR3	486	0.659	Down	0.0126151	K	ARM repeat-containing protein OS=Lentinula edodes OX=5353 GN=LENED_012494 PE=4 SV=1	LENED_012494	1	0.000655377	74.962	LIPILLHPK(1)APR	3	0.04199	6	1.408	1.046	1.149	0.759	0.852	0.763	cytoplasm,nucleus	GO:0000060 protein import into nucleus, translocation; GO:0000278 mitotic cell cycle; GO:0000280 nuclear division; GO:0006606 protein import into nucleus; GO:0006607 NLS-bearing protein import into nucleus; GO:0006610 ribosomal protein import into nucleus; GO:0006810 transport; GO:0006886 intracellular protein transport; GO:0006913 nucleocytoplasmic transport; GO:0006996 organelle organization; G…	GO:0005622 intracellular; GO:0005623 cell; GO:0005634 nucleus; GO:0005635 nuclear envelope; GO:0005643 nuclear pore; GO:0005737 cytoplasm; GO:0005819 spindle; GO:0005829 cytosol; GO:0005856 cytoskeleton; GO:0005933 cellular bud; GO:0005934 cellular bud tip; GO:0005935 cellular bud neck; GO:0012505 endomembrane system; GO:0015630 microtubule cytoskeleton; GO:0016020 membrane; GO:0016021 integral c…	GO:0000166 nucleotide binding; GO:0001882 nucleoside binding; GO:0001883 purine nucleoside binding; GO:0005048 signal sequence binding; GO:0005215 transporter activity; GO:0005488 binding; GO:0005525 GTP binding; GO:0008139 nuclear localization sequence binding; GO:0008565 protein transporter activity; GO:0017076 purine nucleotide binding; GO:0019001 guanyl nucleotide binding; GO:0032549 ribonucl…	K18752	TNPO1, IPO2, KPNB2; transportin-1
A0A1Q3ESC1	164	0.373	Down	0.032844	K	Polyadenylate-binding protein OS=Lentinula edodes OX=5353 GN=LENED_012354 PE=3 SV=1	LENED_012354	1	1.41939e-05	82.635	SK(1)GYGFVHYETAEAADGAIK	3	0.15163	3	1.45	1.197	1.608	0.256	0.585	0.746	nucleus	GO:0006403 RNA localization; GO:0006405 RNA export from nucleus; GO:0006406 mRNA export from nucleus; GO:0006417 regulation of translation; GO:0006446 regulation of translational initiation; GO:0006611 protein export from nucleus; GO:0006810 transport; GO:0006886 intracellular protein transport; GO:0006913 nucleocytoplasmic transport; GO:0008104 protein localization; GO:0008152 metabolic process;…	GO:0005622 intracellular; GO:0005623 cell; GO:0005634 nucleus; GO:0005681 spliceosomal complex; GO:0005737 cytoplasm; GO:0005840 ribosome; GO:0010494 cytoplasmic stress granule; GO:0032991 macromolecular complex; GO:0035770 ribonucleoprotein granule; GO:0036464 cytoplasmic ribonucleoprotein granule; GO:0043226 organelle; GO:0043227 membrane-bounded organelle; GO:0043228 non-membrane-bounded organ…	GO:0003676 nucleic acid binding; GO:0003682 chromatin binding; GO:0003723 RNA binding; GO:0003727 single-stranded RNA binding; GO:0003729 mRNA binding; GO:0004857 enzyme inhibitor activity; GO:0005488 binding; GO:0008143 poly(A) binding; GO:0008428 ribonuclease inhibitor activity; GO:0030234 enzyme regulator activity; GO:0070717 poly-purine tract binding; GO:0097159 organic cyclic compound bindin…	K13126	PABPC; polyadenylate-binding protein	mrr03013 RNA transport - Moniliophthora roreri; mrr03015 mRNA surveillance pathway - Moniliophthora roreri; mrr03018 RNA degradation - Moniliophthora roreri;	PF00076	RNA recognition motif. (a.k.a. RRM, RBD, or RNP domain)
A0A1Q3E9D5	612	1.74	Up	0.0036568	K	MFS general substrate transporter OS=Lentinula edodes OX=5353 GN=LENED_005414 PE=4 SV=1	LENED_005414	1	0.00101849	76.01	DLLISAIQSSK(1)SK	2	0.81824	3	0.721	0.808	0.675	1.112	1.291	1.433	plasma membrane							PF00076	RNA recognition motif. (a.k.a. RRM, RBD, or RNP domain)
A0A1Q3E9D5	683	1.794	Up	0.0057393	K	MFS general substrate transporter OS=Lentinula edodes OX=5353 GN=LENED_005414 PE=4 SV=1	LENED_005414	1	0.00771196	88.029	ALPEK(1)WR	2	-0.33858	3		0.752	0.612	1.214	1.177	1.279	plasma membrane							PF00076	RNA recognition motif. (a.k.a. RRM, RBD, or RNP domain)
A0A1Q3E799	93	0.151	Down	0.020637	K	DNA breaking-rejoining enzyme OS=Lentinula edodes OX=5353 GN=LENED_004813 PE=4 SV=1	LENED_004813	1	0.00247846	72.705	GK(1)LSVIK(1)GWTIMK	2	1.7887	1	0.773	2.068	2.097	0.099	0.27	0.379	mitochondria
A0A1Q3E799	88	0.151	Down	0.020637	K	DNA breaking-rejoining enzyme OS=Lentinula edodes OX=5353 GN=LENED_004813 PE=4 SV=1	LENED_004813	1	0.00247846	72.705	GK(1)LSVIK(1)GWTIMK	2	1.7887	1	0.773	2.068	2.097	0.099	0.27	0.379	mitochondria
A0A1Q3END3	12	1.588	Up	0.025344	K	Mitogen-activated protein kinase OS=Lentinula edodes OX=5353 GN=LENED_010783 PE=3 SV=1	LENED_010783	1	2.43598e-52	228.73	PDTTQTQTEAK(1)SASK	2	0.33772	6	1.002	0.641	0.707	1.188	1.301	1.242	nucleus	GO:0000003 reproduction; GO:0000165 MAPK cascade; GO:0000746 conjugation; GO:0000747 conjugation with cellular fusion; GO:0000749 response to pheromone involved in conjugation with cellular fusion; GO:0000750 pheromone-dependent signal transduction involved in conjugation with cellular fusion; GO:0001403 invasive growth in response to glucose limitation; GO:0001932 regulation of protein phosphory…	GO:0005622 intracellular; GO:0005623 cell; GO:0005634 nucleus; GO:0005737 cytoplasm; GO:0005739 mitochondrion; GO:0005937 mating projection; GO:0010494 cytoplasmic stress granule; GO:0030427 site of polarized growth; GO:0032991 macromolecular complex; GO:0035770 ribonucleoprotein granule; GO:0036464 cytoplasmic ribonucleoprotein granule; GO:0042995 cell projection; GO:0043226 organelle; GO:004322…	GO:0000166 nucleotide binding; GO:0003824 catalytic activity; GO:0004672 protein kinase activity; GO:0004674 protein serine/threonine kinase activity; GO:0004707 MAP kinase activity; GO:0005488 binding; GO:0005524 ATP binding; GO:0008144 drug binding; GO:0016301 kinase activity; GO:0016740 transferase activity; GO:0016772 transferase activity, transferring phosphorus-containing groups; GO:0016773…	K04371	MAPK1_3; mitogen-activated protein kinase 1/3 [EC:2.7.11.24]	mrr04011 MAPK signaling pathway - yeast - Moniliophthora roreri; mrr04111 Cell cycle - yeast - Moniliophthora roreri; mrr04933 AGE-RAGE signaling pathway in diabetic complications - Moniliophthora roreri;	PF00069	Protein kinase domain
A0A1Q3EMC8	892	1.702	Up	0.021938	K	Vacuolar protein 8 OS=Lentinula edodes OX=5353 GN=LENED_010392 PE=4 SV=1	LENED_010392	1	0.00835913	86.794	NK(1)TAIVK	2	0.81119	3	0.664	0.665	0.923	1.532	1.19	1.111	nucleus	GO:0000011 vacuole inheritance; GO:0006914 autophagy; GO:0006996 organelle organization; GO:0007033 vacuole organization; GO:0008104 protein localization; GO:0008152 metabolic process; GO:0009056 catabolic process; GO:0009607 response to biotic stimulus; GO:0009987 cellular process; GO:0016043 cellular component organization; GO:0016050 vesicle organization; GO:0016236 macroautophagy; GO:0016237 …	GO:0000322 storage vacuole; GO:0000323 lytic vacuole; GO:0000324 fungal-type vacuole; GO:0000329 fungal-type vacuole membrane; GO:0005622 intracellular; GO:0005623 cell; GO:0005634 nucleus; GO:0005737 cytoplasm; GO:0005773 vacuole; GO:0005774 vacuolar membrane; GO:0005829 cytosol; GO:0016020 membrane; GO:0031090 organelle membrane; GO:0032991 macromolecular complex; GO:0043226 organelle; GO:00432…	GO:0005488 binding; GO:0005515 protein binding; GO:0043495 protein anchor;	K08332	VAC8; vacuolar protein 8
A0A1Q3EMC8	688	1.902	Up	0.020197	K	Vacuolar protein 8 OS=Lentinula edodes OX=5353 GN=LENED_010392 PE=4 SV=1	LENED_010392	1	0.000324625	90.759	IAK(1)SGALVPLTR	2	-0.47141	6	0.747	0.547	0.813	1.287	1.643	1.077	nucleus	GO:0000011 vacuole inheritance; GO:0006914 autophagy; GO:0006996 organelle organization; GO:0007033 vacuole organization; GO:0008104 protein localization; GO:0008152 metabolic process; GO:0009056 catabolic process; GO:0009607 response to biotic stimulus; GO:0009987 cellular process; GO:0016043 cellular component organization; GO:0016050 vesicle organization; GO:0016236 macroautophagy; GO:0016237 …	GO:0000322 storage vacuole; GO:0000323 lytic vacuole; GO:0000324 fungal-type vacuole; GO:0000329 fungal-type vacuole membrane; GO:0005622 intracellular; GO:0005623 cell; GO:0005634 nucleus; GO:0005737 cytoplasm; GO:0005773 vacuole; GO:0005774 vacuolar membrane; GO:0005829 cytosol; GO:0016020 membrane; GO:0031090 organelle membrane; GO:0032991 macromolecular complex; GO:0043226 organelle; GO:00432…	GO:0005488 binding; GO:0005515 protein binding; GO:0043495 protein anchor;	K08332	VAC8; vacuolar protein 8
A0A1Q3EHZ7	106	0.35	Down	0.0025561	K	Mitochondrial protein OS=Lentinula edodes OX=5353 GN=LENED_008761 PE=4 SV=1	LENED_008761	1	0.000321474	137.95	NLQEQVK(1)SK	2	3.1542	6	1.708	1.073	1.586	0.474	0.49	0.564	cytoplasm	GO:0006082 organic acid metabolic process; GO:0006520 cellular amino acid metabolic process; GO:0006570 tyrosine metabolic process; GO:0006572 tyrosine catabolic process; GO:0006725 cellular aromatic compound metabolic process; GO:0006807 nitrogen compound metabolic process; GO:0008152 metabolic process; GO:0009056 catabolic process; GO:0009063 cellular amino acid catabolic process; GO:0009072 ar…	GO:0005622 intracellular; GO:0005623 cell; GO:0005737 cytoplasm; GO:0005739 mitochondrion; GO:0043226 organelle; GO:0043227 membrane-bounded organelle; GO:0043229 intracellular organelle; GO:0043231 intracellular membrane-bounded organelle; GO:0044424 intracellular part; GO:0044444 cytoplasmic part; GO:0044464 cell part;	GO:0003824 catalytic activity; GO:0016787 hydrolase activity; GO:0016822 hydrolase activity, acting on acid carbon-carbon bonds; GO:0016823 hydrolase activity, acting on acid carbon-carbon bonds, in ketonic substances; GO:0047621 acylpyruvate hydrolase activity;	K01557	FAHD1; acylpyruvate hydrolase [EC:3.7.1.5]	mrr00350 Tyrosine metabolism - Moniliophthora roreri; mrr01100 Metabolic pathways - Moniliophthora roreri;
A0A1Q3EDC9	159	0.307	Down	0.0026592	K	Threonine dehydratase OS=Lentinula edodes OX=5353 GN=LENED_007047 PE=3 SV=1	LENED_007047	1	1.65155e-05	97.065	VILHGIDFDEAK(1)AECAR	3	-1.2358	2	1.354	1.426	1.699	0.354	0.617	0.402	cytoplasm	GO:0006082 organic acid metabolic process; GO:0006520 cellular amino acid metabolic process; GO:0006549 isoleucine metabolic process; GO:0006566 threonine metabolic process; GO:0006567 threonine catabolic process; GO:0006807 nitrogen compound metabolic process; GO:0008152 metabolic process; GO:0008652 cellular amino acid biosynthetic process; GO:0009056 catabolic process; GO:0009058 biosynthetic …	GO:0005622 intracellular; GO:0005623 cell; GO:0005737 cytoplasm; GO:0005739 mitochondrion; GO:0043226 organelle; GO:0043227 membrane-bounded organelle; GO:0043229 intracellular organelle; GO:0043231 intracellular membrane-bounded organelle; GO:0044424 intracellular part; GO:0044444 cytoplasmic part; GO:0044464 cell part;	GO:0003824 catalytic activity; GO:0004794 L-threonine ammonia-lyase activity; GO:0016829 lyase activity; GO:0016840 carbon-nitrogen lyase activity; GO:0016841 ammonia-lyase activity;	K01754	E4.3.1.19, ilvA, tdcB; threonine dehydratase [EC:4.3.1.19]	mrr00260 Glycine, serine and threonine metabolism - Moniliophthora roreri; mrr00290 Valine, leucine and isoleucine biosynthesis - Moniliophthora roreri; mrr01100 Metabolic pathways - Moniliophthora roreri; mrr01110 Biosynthesis of secondary metabolites - Moniliophthora roreri; mrr01130 Biosynthesis of antibiotics - Moniliophthora roreri; mrr01200 Carbon metabolism - Moniliophthora roreri; mrr0123…	PF00585	C-terminal regulatory domain of Threonine dehydratase
A0A1Q3E465	132	0.43	Down	0.0052638	K	Phosphoglycerate kinase OS=Lentinula edodes OX=5353 GN=LENED_003585 PE=3 SV=1	LENED_003585	1	2.24559e-42	243.4	FHIEEEGSVK(1)NK	2	0.71882	11	1.798	1.25	1.119	0.581	0.648	0.563	cytoplasm	GO:0005975 carbohydrate metabolic process; GO:0005996 monosaccharide metabolic process; GO:0006006 glucose metabolic process; GO:0006007 glucose catabolic process; GO:0006082 organic acid metabolic process; GO:0006090 pyruvate metabolic process; GO:0006091 generation of precursor metabolites and energy; GO:0006094 gluconeogenesis; GO:0006096 glycolytic process; GO:0006139 nucleobase-containing co…	GO:0005622 intracellular; GO:0005623 cell; GO:0005737 cytoplasm; GO:0005739 mitochondrion; GO:0005829 cytosol; GO:0005886 plasma membrane; GO:0016020 membrane; GO:0043226 organelle; GO:0043227 membrane-bounded organelle; GO:0043229 intracellular organelle; GO:0043231 intracellular membrane-bounded organelle; GO:0044424 intracellular part; GO:0044444 cytoplasmic part; GO:0044464 cell part; GO:0071…	GO:0000166 nucleotide binding; GO:0003824 catalytic activity; GO:0004618 phosphoglycerate kinase activity; GO:0005488 binding; GO:0005524 ATP binding; GO:0008144 drug binding; GO:0016301 kinase activity; GO:0016740 transferase activity; GO:0016772 transferase activity, transferring phosphorus-containing groups; GO:0016774 phosphotransferase activity, carboxyl group as acceptor; GO:0017076 purine …	K00927	PGK, pgk; phosphoglycerate kinase [EC:2.7.2.3]	mrr00010 Glycolysis / Gluconeogenesis - Moniliophthora roreri; mrr01100 Metabolic pathways - Moniliophthora roreri; mrr01110 Biosynthesis of secondary metabolites - Moniliophthora roreri; mrr01130 Biosynthesis of antibiotics - Moniliophthora roreri; mrr01200 Carbon metabolism - Moniliophthora roreri; mrr01230 Biosynthesis of amino acids - Moniliophthora roreri;	PF00162	Phosphoglycerate kinase
A0A1Q3E465	383	0.519	Down	0.045136	K	Phosphoglycerate kinase OS=Lentinula edodes OX=5353 GN=LENED_003585 PE=3 SV=1	LENED_003585	1	7.22316e-13	115.54	GAVVIVGGGDTATLVAQHK(1)SEDK	3	0.45884	6	1.089	1.423	1.339	0.422	0.64	0.936	cytoplasm	GO:0005975 carbohydrate metabolic process; GO:0005996 monosaccharide metabolic process; GO:0006006 glucose metabolic process; GO:0006007 glucose catabolic process; GO:0006082 organic acid metabolic process; GO:0006090 pyruvate metabolic process; GO:0006091 generation of precursor metabolites and energy; GO:0006094 gluconeogenesis; GO:0006096 glycolytic process; GO:0006139 nucleobase-containing co…	GO:0005622 intracellular; GO:0005623 cell; GO:0005737 cytoplasm; GO:0005739 mitochondrion; GO:0005829 cytosol; GO:0005886 plasma membrane; GO:0016020 membrane; GO:0043226 organelle; GO:0043227 membrane-bounded organelle; GO:0043229 intracellular organelle; GO:0043231 intracellular membrane-bounded organelle; GO:0044424 intracellular part; GO:0044444 cytoplasmic part; GO:0044464 cell part; GO:0071…	GO:0000166 nucleotide binding; GO:0003824 catalytic activity; GO:0004618 phosphoglycerate kinase activity; GO:0005488 binding; GO:0005524 ATP binding; GO:0008144 drug binding; GO:0016301 kinase activity; GO:0016740 transferase activity; GO:0016772 transferase activity, transferring phosphorus-containing groups; GO:0016774 phosphotransferase activity, carboxyl group as acceptor; GO:0017076 purine …	K00927	PGK, pgk; phosphoglycerate kinase [EC:2.7.2.3]	mrr00010 Glycolysis / Gluconeogenesis - Moniliophthora roreri; mrr01100 Metabolic pathways - Moniliophthora roreri; mrr01110 Biosynthesis of secondary metabolites - Moniliophthora roreri; mrr01130 Biosynthesis of antibiotics - Moniliophthora roreri; mrr01200 Carbon metabolism - Moniliophthora roreri; mrr01230 Biosynthesis of amino acids - Moniliophthora roreri;	PF00162	Phosphoglycerate kinase
A0A1Q3DZU8	21	3.006	Up	0.0142211	K	Unplaced genomic scaffold GYMLUscaffold_25, whole genome shotgun sequence(predicted) OS=Lentinula edodes OX=5353 GN=LENED_001783 PE=4 SV=1	LENED_001783	1	0.00288315	52.599	ASRK(1)SAGQTNTNAK(1)K	2	0.54694	4	0.463	0.473		1.041	1.822	1.358	nucleus							PF09365	Conserved hypothetical protein (DUF2461)
A0A1Q3DZU8	31	3.006	Up	0.0142211	K	Unplaced genomic scaffold GYMLUscaffold_25, whole genome shotgun sequence(predicted) OS=Lentinula edodes OX=5353 GN=LENED_001783 PE=4 SV=1	LENED_001783	1	0.00288315	52.599	ASRK(1)SAGQTNTNAK(1)K	2	0.54694	4	0.463	0.473		1.041	1.822	1.358	nucleus							PF09365	Conserved hypothetical protein (DUF2461)
A0A1Q3EAZ7	65	3.469	Up	0.0054205	K	Ribonuclease iii OS=Lentinula edodes OX=5353 GN=LENED_006202 PE=4 SV=1	LENED_006202	1	0.00793318	46.206	SGLATK(1)QAQGLVAPR	2	0.95556	5	0.363	0.478		1.712	1.477	1.187	nucleus							PF00035	Double-stranded RNA binding motif
A0A1Q3E695	608	2.424	Up	0.043996	K	Leukotriene-a4 partial OS=Lentinula edodes OX=5353 GN=LENED_004428 PE=4 SV=1	LENED_004428	1	0.0233893	45.28	VNK(1)DLAVNAFQK	2	-0.75383	1	0.551	0.647		1.699		1.205	cytoplasm	GO:0006508 proteolysis; GO:0006518 peptide metabolic process; GO:0006629 lipid metabolic process; GO:0006807 nitrogen compound metabolic process; GO:0008104 protein localization; GO:0008152 metabolic process; GO:0009056 catabolic process; GO:0009057 macromolecule catabolic process; GO:0009987 cellular process; GO:0019538 protein metabolic process; GO:0030163 protein catabolic process; GO:0033036 …	GO:0000322 storage vacuole; GO:0000323 lytic vacuole; GO:0000324 fungal-type vacuole; GO:0000328 fungal-type vacuole lumen; GO:0005622 intracellular; GO:0005623 cell; GO:0005634 nucleus; GO:0005737 cytoplasm; GO:0005768 endosome; GO:0005770 late endosome; GO:0005771 multivesicular body; GO:0005773 vacuole; GO:0005775 vacuolar lumen; GO:0012505 endomembrane system; GO:0031410 cytoplasmic vesicle; …	GO:0003824 catalytic activity; GO:0004177 aminopeptidase activity; GO:0004301 epoxide hydrolase activity; GO:0005488 binding; GO:0008233 peptidase activity; GO:0008235 metalloexopeptidase activity; GO:0008237 metallopeptidase activity; GO:0008238 exopeptidase activity; GO:0008270 zinc ion binding; GO:0016787 hydrolase activity; GO:0016801 hydrolase activity, acting on ether bonds; GO:0016803 ethe…	K01254	LTA4H; leukotriene-A4 hydrolase [EC:3.3.2.6]	mrr00590 Arachidonic acid metabolism - Moniliophthora roreri; mrr01100 Metabolic pathways - Moniliophthora roreri;	PF01433	Peptidase family M1
A0A1Q3E3Z4	144	2.088	Up	0.0071566	K	Aspartate-semialdehyde dehydrogenase OS=Lentinula edodes OX=5353 GN=LENED_003576 PE=4 SV=1	LENED_003576	1	0.000439421	88.075	AANIPLFSNAK(1)NYR	2	0.5937	9	0.776	0.709	0.49	1.248	1.461	1.415	mitochondria	GO:0000096 sulfur amino acid metabolic process; GO:0000097 sulfur amino acid biosynthetic process; GO:0006082 organic acid metabolic process; GO:0006520 cellular amino acid metabolic process; GO:0006555 methionine metabolic process; GO:0006566 threonine metabolic process; GO:0006790 sulfur compound metabolic process; GO:0006807 nitrogen compound metabolic process; GO:0008152 metabolic process; GO…	GO:0005622 intracellular; GO:0005623 cell; GO:0005634 nucleus; GO:0005737 cytoplasm; GO:0005886 plasma membrane; GO:0016020 membrane; GO:0043226 organelle; GO:0043227 membrane-bounded organelle; GO:0043229 intracellular organelle; GO:0043231 intracellular membrane-bounded organelle; GO:0044424 intracellular part; GO:0044464 cell part; GO:0071944 cell periphery;	GO:0003824 catalytic activity; GO:0004073 aspartate-semialdehyde dehydrogenase activity; GO:0016491 oxidoreductase activity; GO:0016620 oxidoreductase activity, acting on the aldehyde or oxo group of donors, NAD or NADP as acceptor; GO:0016903 oxidoreductase activity, acting on the aldehyde or oxo group of donors;	K00133	asd; aspartate-semialdehyde dehydrogenase [EC:1.2.1.11]	mrr00260 Glycine, serine and threonine metabolism - Moniliophthora roreri; mrr00261 Monobactam biosynthesis - Moniliophthora roreri; mrr00270 Cysteine and methionine metabolism - Moniliophthora roreri; mrr00300 Lysine biosynthesis - Moniliophthora roreri; mrr01100 Metabolic pathways - Moniliophthora roreri; mrr01110 Biosynthesis of secondary metabolites - Moniliophthora roreri; mrr01130 Biosynthe…	PF01118; PF02774	Semialdehyde dehydrogenase, NAD binding domain; Semialdehyde dehydrogenase, dimerisation domain
A0A1Q3ELI4	237	3.053	Up	0.0025036	K	Classes i and OS=Lentinula edodes OX=5353 GN=LENED_010070 PE=4 SV=1	LENED_010070	1	0.00492646	97.635	LDIQQTK(1)K	2	0.4866	5	0.47	0.555	0.505	1.873	1.674	1.124	cytoplasm							PF00155	Aminotransferase class I and II
A0A1Q3ELI4	228	2.903	Up	0.00043856	K	Classes i and OS=Lentinula edodes OX=5353 GN=LENED_010070 PE=4 SV=1	LENED_010070	1	0.000288758	89.624	LVPVPTALDPSNK(1)YK	2	0.36185	10	0.546	0.517	0.507	1.515	1.516	1.526	cytoplasm							PF00155	Aminotransferase class I and II
A0A1Q3EQK1	119	3.802	Up	0.00114037	K	Meiotically up-regulated gene 180 protein OS=Lentinula edodes OX=5353 GN=LENED_011620 PE=4 SV=1	LENED_011620	1	0.0153595	101.28	LMWIGPK(1)R	2	-0.38691	3	0.412	0.364		1.441	1.685	1.3	plasma membrane							PF07859	alpha/beta hydrolase fold
A0A1Q3EQK1	55	8.517	Up	0.022436	K	Meiotically up-regulated gene 180 protein OS=Lentinula edodes OX=5353 GN=LENED_011620 PE=4 SV=1	LENED_011620	0.999995	0.000894411	122.52	SK(1)HKPYPR	2	-0.34498	22	0.4	0.179	0.088	1.266	3.502	0.913	plasma membrane							PF07859	alpha/beta hydrolase fold
A0A1Q3EQC1	246	0.4	Down	0.0067441	K	Threonine aldolase OS=Lentinula edodes OX=5353 GN=LENED_011442 PE=4 SV=1	LENED_011442	1	0.00167751	58.693	GLGAPIGSCLVGPK(1)EYITR	2	0.58967	3	1.418	1.125	1.284		0.438	0.583	cytoskeleton				K01620	ltaE; threonine aldolase [EC:4.1.2.48]	mrr00260 Glycine, serine and threonine metabolism - Moniliophthora roreri; mrr01100 Metabolic pathways - Moniliophthora roreri; mrr01110 Biosynthesis of secondary metabolites - Moniliophthora roreri; mrr01130 Biosynthesis of antibiotics - Moniliophthora roreri; mrr01230 Biosynthesis of amino acids - Moniliophthora roreri;	PF01212	Beta-eliminating lyase
A0A1Q3EHD3	188	1.832	Up	0.0159417	K	GTP-binding protein RAB5 OS=Lentinula edodes OX=5353 GN=LENED_008527 PE=4 SV=1	LENED_008527	1	0.000153574	105.95	APTGPK(1)SVDLNK	2	-0.047199	6	0.783	0.8	0.583	1.553	1.352	1.064	mitochondria	GO:0006605 protein targeting; GO:0006623 protein targeting to vacuole; GO:0006810 transport; GO:0006886 intracellular protein transport; GO:0006892 post-Golgi vesicle-mediated transport; GO:0006895 Golgi to endosome transport; GO:0006897 endocytosis; GO:0006906 vesicle fusion; GO:0006996 organelle organization; GO:0007032 endosome organization; GO:0007034 vacuolar transport; GO:0007154 cell commu…	GO:0000322 storage vacuole; GO:0000323 lytic vacuole; GO:0000324 fungal-type vacuole; GO:0000329 fungal-type vacuole membrane; GO:0005622 intracellular; GO:0005623 cell; GO:0005737 cytoplasm; GO:0005768 endosome; GO:0005769 early endosome; GO:0005770 late endosome; GO:0005773 vacuole; GO:0005774 vacuolar membrane; GO:0010008 endosome membrane; GO:0012505 endomembrane system; GO:0016020 membrane; …	GO:0000166 nucleotide binding; GO:0001882 nucleoside binding; GO:0001883 purine nucleoside binding; GO:0003824 catalytic activity; GO:0003924 GTPase activity; GO:0005488 binding; GO:0005525 GTP binding; GO:0016462 pyrophosphatase activity; GO:0016787 hydrolase activity; GO:0016817 hydrolase activity, acting on acid anhydrides; GO:0016818 hydrolase activity, acting on acid anhydrides, in phosphoru…	K07889	RAB5C; Ras-related protein Rab-5C	mrr04144 Endocytosis - Moniliophthora roreri; mrr04145 Phagosome - Moniliophthora roreri;	PF00071	Ras family
A0A1Q3E4P5	39	0.376	Down	0.00059691	K	Isocitrate lyase OS=Lentinula edodes OX=5353 GN=LENED_003859 PE=4 SV=1	LENED_003859	1	6.7415e-06	129.38	VTRPYTAADVVSK(1)R	3	1.998	9	1.677	1.353	1.269	0.485	0.571	0.56	cytoplasm	GO:0005975 carbohydrate metabolic process; GO:0006081 cellular aldehyde metabolic process; GO:0006082 organic acid metabolic process; GO:0006083 acetate metabolic process; GO:0006097 glyoxylate cycle; GO:0006629 lipid metabolic process; GO:0006631 fatty acid metabolic process; GO:0008152 metabolic process; GO:0009056 catabolic process; GO:0009062 fatty acid catabolic process; GO:0009987 cellular …	GO:0005622 intracellular; GO:0005623 cell; GO:0005737 cytoplasm; GO:0005777 peroxisome; GO:0005782 peroxisomal matrix; GO:0031907 microbody lumen; GO:0031974 membrane-enclosed lumen; GO:0042579 microbody; GO:0043226 organelle; GO:0043227 membrane-bounded organelle; GO:0043229 intracellular organelle; GO:0043231 intracellular membrane-bounded organelle; GO:0043233 organelle lumen; GO:0044422 organ…	GO:0003824 catalytic activity; GO:0004451 isocitrate lyase activity; GO:0016829 lyase activity; GO:0016830 carbon-carbon lyase activity; GO:0016833 oxo-acid-lyase activity;	K01637	E4.1.3.1, aceA; isocitrate lyase [EC:4.1.3.1]	mrr00630 Glyoxylate and dicarboxylate metabolism - Moniliophthora roreri; mrr01100 Metabolic pathways - Moniliophthora roreri; mrr01110 Biosynthesis of secondary metabolites - Moniliophthora roreri; mrr01200 Carbon metabolism - Moniliophthora roreri;	PF00463	Isocitrate lyase family
A0A1Q3E4P5	181	0.408	Down	0.00090245	K	Isocitrate lyase OS=Lentinula edodes OX=5353 GN=LENED_003859 PE=4 SV=1	LENED_003859	1	0.0131561	70.056	LTK(1)LFVEK	2	-0.15619	1	1.557	1.313	1.325	0.48	0.637	0.596	cytoplasm	GO:0005975 carbohydrate metabolic process; GO:0006081 cellular aldehyde metabolic process; GO:0006082 organic acid metabolic process; GO:0006083 acetate metabolic process; GO:0006097 glyoxylate cycle; GO:0006629 lipid metabolic process; GO:0006631 fatty acid metabolic process; GO:0008152 metabolic process; GO:0009056 catabolic process; GO:0009062 fatty acid catabolic process; GO:0009987 cellular …	GO:0005622 intracellular; GO:0005623 cell; GO:0005737 cytoplasm; GO:0005777 peroxisome; GO:0005782 peroxisomal matrix; GO:0031907 microbody lumen; GO:0031974 membrane-enclosed lumen; GO:0042579 microbody; GO:0043226 organelle; GO:0043227 membrane-bounded organelle; GO:0043229 intracellular organelle; GO:0043231 intracellular membrane-bounded organelle; GO:0043233 organelle lumen; GO:0044422 organ…	GO:0003824 catalytic activity; GO:0004451 isocitrate lyase activity; GO:0016829 lyase activity; GO:0016830 carbon-carbon lyase activity; GO:0016833 oxo-acid-lyase activity;	K01637	E4.1.3.1, aceA; isocitrate lyase [EC:4.1.3.1]	mrr00630 Glyoxylate and dicarboxylate metabolism - Moniliophthora roreri; mrr01100 Metabolic pathways - Moniliophthora roreri; mrr01110 Biosynthesis of secondary metabolites - Moniliophthora roreri; mrr01200 Carbon metabolism - Moniliophthora roreri;	PF00463	Isocitrate lyase family
A0A1Q3E4P5	475	0.361	Down	0.0025228	K	Isocitrate lyase OS=Lentinula edodes OX=5353 GN=LENED_003859 PE=4 SV=1	LENED_003859	1	0.00389121	88.819	EYAK(1)TGMK	2	-1.7378	6	1.755	1.503	1.093	0.477	0.523	0.571	cytoplasm	GO:0005975 carbohydrate metabolic process; GO:0006081 cellular aldehyde metabolic process; GO:0006082 organic acid metabolic process; GO:0006083 acetate metabolic process; GO:0006097 glyoxylate cycle; GO:0006629 lipid metabolic process; GO:0006631 fatty acid metabolic process; GO:0008152 metabolic process; GO:0009056 catabolic process; GO:0009062 fatty acid catabolic process; GO:0009987 cellular …	GO:0005622 intracellular; GO:0005623 cell; GO:0005737 cytoplasm; GO:0005777 peroxisome; GO:0005782 peroxisomal matrix; GO:0031907 microbody lumen; GO:0031974 membrane-enclosed lumen; GO:0042579 microbody; GO:0043226 organelle; GO:0043227 membrane-bounded organelle; GO:0043229 intracellular organelle; GO:0043231 intracellular membrane-bounded organelle; GO:0043233 organelle lumen; GO:0044422 organ…	GO:0003824 catalytic activity; GO:0004451 isocitrate lyase activity; GO:0016829 lyase activity; GO:0016830 carbon-carbon lyase activity; GO:0016833 oxo-acid-lyase activity;	K01637	E4.1.3.1, aceA; isocitrate lyase [EC:4.1.3.1]	mrr00630 Glyoxylate and dicarboxylate metabolism - Moniliophthora roreri; mrr01100 Metabolic pathways - Moniliophthora roreri; mrr01110 Biosynthesis of secondary metabolites - Moniliophthora roreri; mrr01200 Carbon metabolism - Moniliophthora roreri;	PF00463	Isocitrate lyase family
A0A1Q3E4P5	20	0.532	Down	0.0188815	K	Isocitrate lyase OS=Lentinula edodes OX=5353 GN=LENED_003859 PE=4 SV=1	LENED_003859	1	1.22284e-08	167.12	QVEQWWK(1)SPR	2	-0.14384	6	1.563	1.336	0.982	0.657	0.6	0.809	cytoplasm	GO:0005975 carbohydrate metabolic process; GO:0006081 cellular aldehyde metabolic process; GO:0006082 organic acid metabolic process; GO:0006083 acetate metabolic process; GO:0006097 glyoxylate cycle; GO:0006629 lipid metabolic process; GO:0006631 fatty acid metabolic process; GO:0008152 metabolic process; GO:0009056 catabolic process; GO:0009062 fatty acid catabolic process; GO:0009987 cellular …	GO:0005622 intracellular; GO:0005623 cell; GO:0005737 cytoplasm; GO:0005777 peroxisome; GO:0005782 peroxisomal matrix; GO:0031907 microbody lumen; GO:0031974 membrane-enclosed lumen; GO:0042579 microbody; GO:0043226 organelle; GO:0043227 membrane-bounded organelle; GO:0043229 intracellular organelle; GO:0043231 intracellular membrane-bounded organelle; GO:0043233 organelle lumen; GO:0044422 organ…	GO:0003824 catalytic activity; GO:0004451 isocitrate lyase activity; GO:0016829 lyase activity; GO:0016830 carbon-carbon lyase activity; GO:0016833 oxo-acid-lyase activity;	K01637	E4.1.3.1, aceA; isocitrate lyase [EC:4.1.3.1]	mrr00630 Glyoxylate and dicarboxylate metabolism - Moniliophthora roreri; mrr01100 Metabolic pathways - Moniliophthora roreri; mrr01110 Biosynthesis of secondary metabolites - Moniliophthora roreri; mrr01200 Carbon metabolism - Moniliophthora roreri;	PF00463	Isocitrate lyase family
A0A1Q3E4P5	201	0.237	Down	0.0039398	K	Isocitrate lyase OS=Lentinula edodes OX=5353 GN=LENED_003859 PE=4 SV=1	LENED_003859	1	8.05699e-18	168.05	GAAGIHVEDQAPGTK(1)K	3	0.81612	9	2.341	1.166	1.304	0.424	0.399	0.315	cytoplasm	GO:0005975 carbohydrate metabolic process; GO:0006081 cellular aldehyde metabolic process; GO:0006082 organic acid metabolic process; GO:0006083 acetate metabolic process; GO:0006097 glyoxylate cycle; GO:0006629 lipid metabolic process; GO:0006631 fatty acid metabolic process; GO:0008152 metabolic process; GO:0009056 catabolic process; GO:0009062 fatty acid catabolic process; GO:0009987 cellular …	GO:0005622 intracellular; GO:0005623 cell; GO:0005737 cytoplasm; GO:0005777 peroxisome; GO:0005782 peroxisomal matrix; GO:0031907 microbody lumen; GO:0031974 membrane-enclosed lumen; GO:0042579 microbody; GO:0043226 organelle; GO:0043227 membrane-bounded organelle; GO:0043229 intracellular organelle; GO:0043231 intracellular membrane-bounded organelle; GO:0043233 organelle lumen; GO:0044422 organ…	GO:0003824 catalytic activity; GO:0004451 isocitrate lyase activity; GO:0016829 lyase activity; GO:0016830 carbon-carbon lyase activity; GO:0016833 oxo-acid-lyase activity;	K01637	E4.1.3.1, aceA; isocitrate lyase [EC:4.1.3.1]	mrr00630 Glyoxylate and dicarboxylate metabolism - Moniliophthora roreri; mrr01100 Metabolic pathways - Moniliophthora roreri; mrr01110 Biosynthesis of secondary metabolites - Moniliophthora roreri; mrr01200 Carbon metabolism - Moniliophthora roreri;	PF00463	Isocitrate lyase family
A0A1Q3E4P5	65	0.265	Down	0.00192488	K	Isocitrate lyase OS=Lentinula edodes OX=5353 GN=LENED_003859 PE=4 SV=1	LENED_003859	1	2.31141e-06	146.71	FFALLGEHAK(1)R	3	-0.51767	12	1.223	2.094	1.297	0.389	0.455	0.379	cytoplasm	GO:0005975 carbohydrate metabolic process; GO:0006081 cellular aldehyde metabolic process; GO:0006082 organic acid metabolic process; GO:0006083 acetate metabolic process; GO:0006097 glyoxylate cycle; GO:0006629 lipid metabolic process; GO:0006631 fatty acid metabolic process; GO:0008152 metabolic process; GO:0009056 catabolic process; GO:0009062 fatty acid catabolic process; GO:0009987 cellular …	GO:0005622 intracellular; GO:0005623 cell; GO:0005737 cytoplasm; GO:0005777 peroxisome; GO:0005782 peroxisomal matrix; GO:0031907 microbody lumen; GO:0031974 membrane-enclosed lumen; GO:0042579 microbody; GO:0043226 organelle; GO:0043227 membrane-bounded organelle; GO:0043229 intracellular organelle; GO:0043231 intracellular membrane-bounded organelle; GO:0043233 organelle lumen; GO:0044422 organ…	GO:0003824 catalytic activity; GO:0004451 isocitrate lyase activity; GO:0016829 lyase activity; GO:0016830 carbon-carbon lyase activity; GO:0016833 oxo-acid-lyase activity;	K01637	E4.1.3.1, aceA; isocitrate lyase [EC:4.1.3.1]	mrr00630 Glyoxylate and dicarboxylate metabolism - Moniliophthora roreri; mrr01100 Metabolic pathways - Moniliophthora roreri; mrr01110 Biosynthesis of secondary metabolites - Moniliophthora roreri; mrr01200 Carbon metabolism - Moniliophthora roreri;	PF00463	Isocitrate lyase family
A0A1Q3E4P5	44	0.155	Down	0.0067431	K	Isocitrate lyase OS=Lentinula edodes OX=5353 GN=LENED_003859 PE=4 SV=1	LENED_003859	1	0.00784592	50.158	GTIK(1)IEYPSNILAQK	2	-0.21451	1		1.689	2.118	0.188	0.326	0.372	cytoplasm	GO:0005975 carbohydrate metabolic process; GO:0006081 cellular aldehyde metabolic process; GO:0006082 organic acid metabolic process; GO:0006083 acetate metabolic process; GO:0006097 glyoxylate cycle; GO:0006629 lipid metabolic process; GO:0006631 fatty acid metabolic process; GO:0008152 metabolic process; GO:0009056 catabolic process; GO:0009062 fatty acid catabolic process; GO:0009987 cellular …	GO:0005622 intracellular; GO:0005623 cell; GO:0005737 cytoplasm; GO:0005777 peroxisome; GO:0005782 peroxisomal matrix; GO:0031907 microbody lumen; GO:0031974 membrane-enclosed lumen; GO:0042579 microbody; GO:0043226 organelle; GO:0043227 membrane-bounded organelle; GO:0043229 intracellular organelle; GO:0043231 intracellular membrane-bounded organelle; GO:0043233 organelle lumen; GO:0044422 organ…	GO:0003824 catalytic activity; GO:0004451 isocitrate lyase activity; GO:0016829 lyase activity; GO:0016830 carbon-carbon lyase activity; GO:0016833 oxo-acid-lyase activity;	K01637	E4.1.3.1, aceA; isocitrate lyase [EC:4.1.3.1]	mrr00630 Glyoxylate and dicarboxylate metabolism - Moniliophthora roreri; mrr01100 Metabolic pathways - Moniliophthora roreri; mrr01110 Biosynthesis of secondary metabolites - Moniliophthora roreri; mrr01200 Carbon metabolism - Moniliophthora roreri;	PF00463	Isocitrate lyase family
A0A1Q3DZB3	243	1.587	Up	0.039358	K	Aldo keto reductase OS=Lentinula edodes OX=5353 GN=LENED_001748 PE=4 SV=1	LENED_001748	1	0.0039773	114.78	FK(1)EENFK	2	0.57677	5	0.829	0.901	0.633	1.481	1.255	1.014	cytoplasm	GO:0006081 cellular aldehyde metabolic process; GO:0006725 cellular aromatic compound metabolic process; GO:0006766 vitamin metabolic process; GO:0006767 water-soluble vitamin metabolic process; GO:0006807 nitrogen compound metabolic process; GO:0008152 metabolic process; GO:0009058 biosynthetic process; GO:0009110 vitamin biosynthetic process; GO:0009987 cellular process; GO:0017144 drug metabol…	GO:0005622 intracellular; GO:0005623 cell; GO:0005634 nucleus; GO:0043226 organelle; GO:0043227 membrane-bounded organelle; GO:0043229 intracellular organelle; GO:0043231 intracellular membrane-bounded organelle; GO:0044424 intracellular part; GO:0044464 cell part;	GO:0003824 catalytic activity; GO:0004033 aldo-keto reductase (NADP) activity; GO:0016491 oxidoreductase activity; GO:0016614 oxidoreductase activity, acting on CH-OH group of donors; GO:0016616 oxidoreductase activity, acting on the CH-OH group of donors, NAD or NADP as acceptor; GO:0050236 pyridoxine:NADP 4-dehydrogenase activity;	K05275	E1.1.1.65; pyridoxine 4-dehydrogenase [EC:1.1.1.65]		PF00248	Aldo/keto reductase family
A0A1Q3EE43	197	6.356	Up	0.020063	K	FK506-binding protein OS=Lentinula edodes OX=5353 GN=LENED_007308 PE=3 SV=1	LENED_007308	1	0.000372935	77.372	DSLASSETAK(1)HPSK	3	-0.025832	1	0.353		0.149	2.3	1.293	1.193	cytoplasm	GO:0000003 reproduction; GO:0000075 cell cycle checkpoint; GO:0000412 histone peptidyl-prolyl isomerization; GO:0000413 protein peptidyl-prolyl isomerization; GO:0000414 regulation of histone H3-K36 methylation; GO:0000415 negative regulation of histone H3-K36 methylation; GO:0006323 DNA packaging; GO:0006325 chromatin organization; GO:0006333 chromatin assembly or disassembly; GO:0006334 nucleos…	GO:0005622 intracellular; GO:0005623 cell; GO:0005634 nucleus; GO:0005730 nucleolus; GO:0005737 cytoplasm; GO:0031974 membrane-enclosed lumen; GO:0031981 nuclear lumen; GO:0043226 organelle; GO:0043227 membrane-bounded organelle; GO:0043228 non-membrane-bounded organelle; GO:0043229 intracellular organelle; GO:0043231 intracellular membrane-bounded organelle; GO:0043232 intracellular non-membrane…	GO:0003755 peptidyl-prolyl cis-trans isomerase activity; GO:0003824 catalytic activity; GO:0005488 binding; GO:0005527 macrolide binding; GO:0005528 FK506 binding; GO:0008144 drug binding; GO:0016853 isomerase activity; GO:0016859 cis-trans isomerase activity; GO:0097159 organic cyclic compound binding; GO:1901363 heterocyclic compound binding;	K14826	FPR3_4; FK506-binding nuclear protein [EC:5.2.1.8]		PF00254	FKBP-type peptidyl-prolyl cis-trans isomerase
A0A1Q3EHQ0	273	0.631	Down	0.020704	K	Flavin dependent monooxygenase OS=Lentinula edodes OX=5353 GN=LENED_008689 PE=4 SV=1	LENED_008689	1	0.00576861	81.972	IK(1)NVSAIK	2	0.83414	5	1.297	1.319		0.843	0.928	0.705	cytoplasm	GO:0006457 protein folding; GO:0008152 metabolic process; GO:0009987 cellular process; GO:0034975 protein folding in endoplasmic reticulum; GO:0055114 oxidation-reduction process;	GO:0005622 intracellular; GO:0005623 cell; GO:0005737 cytoplasm; GO:0005783 endoplasmic reticulum; GO:0005789 endoplasmic reticulum membrane; GO:0012505 endomembrane system; GO:0016020 membrane; GO:0031984 organelle subcompartment; GO:0042175 nuclear outer membrane-endoplasmic reticulum membrane network; GO:0043226 organelle; GO:0043227 membrane-bounded organelle; GO:0043229 intracellular organel…	GO:0000166 nucleotide binding; GO:0003824 catalytic activity; GO:0004497 monooxygenase activity; GO:0004499 N,N-dimethylaniline monooxygenase activity; GO:0005488 binding; GO:0016491 oxidoreductase activity; GO:0016705 oxidoreductase activity, acting on paired donors, with incorporation or reduction of molecular oxygen; GO:0016709 oxidoreductase activity, acting on paired donors, with incorporati…
A0A1Q3EF43	108	0.599	Down	0.048836	K	Mov34-domain-containing protein OS=Lentinula edodes OX=5353 GN=LENED_007716 PE=4 SV=1	LENED_007716	1	3.45877e-07	139.32	LIGWYHTGPK(1)LR	3	-0.7577	7	1.089	0.947	1.423		0.678	0.704	cytoplasm	GO:0006508 proteolysis; GO:0006511 ubiquitin-dependent protein catabolic process; GO:0006807 nitrogen compound metabolic process; GO:0007088 regulation of mitotic nuclear division; GO:0007346 regulation of mitotic cell cycle; GO:0008152 metabolic process; GO:0009056 catabolic process; GO:0009057 macromolecule catabolic process; GO:0009896 positive regulation of catabolic process; GO:0009987 cellu…	GO:0000502 proteasome complex; GO:0005622 intracellular; GO:0005623 cell; GO:0005737 cytoplasm; GO:0005819 spindle; GO:0005829 cytosol; GO:0005838 proteasome regulatory particle; GO:0005856 cytoskeleton; GO:0008541 proteasome regulatory particle, lid subcomplex; GO:0015630 microtubule cytoskeleton; GO:0022624 proteasome accessory complex; GO:0031597 cytosolic proteasome complex; GO:0032991 macrom…	GO:0005488 binding; GO:0005515 protein binding;	K03038	PSMD7, RPN8; 26S proteasome regulatory subunit N8	mrr03050 Proteasome - Moniliophthora roreri;
A0A1Q3DYG6	220	1.699	Up	0.0053017	K	Mitochondrial escape protein 2 OS=Lentinula edodes OX=5353 GN=LENED_001540 PE=4 SV=1	LENED_001540	1	8.59928e-05	115.57	IYSK(1)SEAPPVDK	2	0.62888	6	0.88	0.736	0.636	1.3	1.208	1.319	mitochondria	GO:0000002 mitochondrial genome maintenance; GO:0006996 organelle organization; GO:0007005 mitochondrion organization; GO:0009987 cellular process; GO:0016043 cellular component organization; GO:0071840 cellular component organization or biogenesis;	GO:0005622 intracellular; GO:0005623 cell; GO:0005737 cytoplasm; GO:0005739 mitochondrion; GO:0005740 mitochondrial envelope; GO:0005743 mitochondrial inner membrane; GO:0016020 membrane; GO:0016021 integral component of membrane; GO:0019866 organelle inner membrane; GO:0031090 organelle membrane; GO:0031224 intrinsic component of membrane; GO:0031300 intrinsic component of organelle membrane; GO…	GO:0003676 nucleic acid binding; GO:0003723 RNA binding; GO:0005488 binding; GO:0097159 organic cyclic compound binding; GO:1901363 heterocyclic compound binding;
A0A1Q3E615	907	3.202	Up	0.000117546	K	Nonsense-mediated mrna decay protein OS=Lentinula edodes OX=5353 GN=LENED_004347 PE=4 SV=1	LENED_004347	1	0.040327	56.27	LFK(1)ALPK	2	1.325	2	0.498	0.528	0.438	1.73	1.44	1.518	mitochondria	GO:0006403 RNA localization; GO:0006405 RNA export from nucleus; GO:0006406 mRNA export from nucleus; GO:0006606 protein import into nucleus; GO:0006611 protein export from nucleus; GO:0006810 transport; GO:0006886 intracellular protein transport; GO:0006913 nucleocytoplasmic transport; GO:0008104 protein localization; GO:0008152 metabolic process; GO:0010467 gene expression; GO:0015031 protein t…	GO:0005622 intracellular; GO:0005623 cell; GO:0005634 nucleus; GO:0005635 nuclear envelope; GO:0005643 nuclear pore; GO:0005737 cytoplasm; GO:0005829 cytosol; GO:0012505 endomembrane system; GO:0016020 membrane; GO:0016021 integral component of membrane; GO:0031224 intrinsic component of membrane; GO:0031967 organelle envelope; GO:0031974 membrane-enclosed lumen; GO:0031975 envelope; GO:0031981 n…	GO:0000166 nucleotide binding; GO:0001882 nucleoside binding; GO:0001883 purine nucleoside binding; GO:0005049 nuclear export signal receptor activity; GO:0005215 transporter activity; GO:0005488 binding; GO:0005525 GTP binding; GO:0008565 protein transporter activity; GO:0017076 purine nucleotide binding; GO:0019001 guanyl nucleotide binding; GO:0032549 ribonucleoside binding; GO:0032550 purine …	K20223	IPO7, RANBP7; importin-7
A0A1Q3E043	327	0.443	Down	0.033038	K	Glutaryl-dehydrogenase OS=Lentinula edodes OX=5353 GN=LENED_002088 PE=3 SV=1	LENED_002088	1	0.00271358	69.864	PIASFQLIQK(1)K	2	1.1081	1	1.521	0.989	1.265		0.666	0.449	mitochondria				K00252	GCDH, gcdH; glutaryl-CoA dehydrogenase [EC:1.3.8.6]	mrr00071 Fatty acid degradation - Moniliophthora roreri; mrr00310 Lysine degradation - Moniliophthora roreri; mrr00380 Tryptophan metabolism - Moniliophthora roreri; mrr01100 Metabolic pathways - Moniliophthora roreri; mrr01130 Biosynthesis of antibiotics - Moniliophthora roreri;	PF02771; PF02770; PF00441	Acyl-CoA dehydrogenase, N-terminal domain; Acyl-CoA dehydrogenase, middle domain; Acyl-CoA dehydrogenase, C-terminal domain
A0A1Q3E043	364	0.417	Down	0.002562	K	Glutaryl-dehydrogenase OS=Lentinula edodes OX=5353 GN=LENED_002088 PE=3 SV=1	LENED_002088	1	2.9145e-05	95.205	LKDQGLLAPEMVSLVK(1)K	3	-0.8731	6	1.678	1.147	1.365	0.559	0.661	0.527	mitochondria				K00252	GCDH, gcdH; glutaryl-CoA dehydrogenase [EC:1.3.8.6]	mrr00071 Fatty acid degradation - Moniliophthora roreri; mrr00310 Lysine degradation - Moniliophthora roreri; mrr00380 Tryptophan metabolism - Moniliophthora roreri; mrr01100 Metabolic pathways - Moniliophthora roreri; mrr01130 Biosynthesis of antibiotics - Moniliophthora roreri;	PF02771; PF02770; PF00441	Acyl-CoA dehydrogenase, N-terminal domain; Acyl-CoA dehydrogenase, middle domain; Acyl-CoA dehydrogenase, C-terminal domain
A0A1Q3E953	328	1.631	Up	0.0119609	K	Elongation factor 1-alpha OS=Lentinula edodes OX=5353 GN=LENED_005448 PE=3 SV=1	LENED_005448	1	9.35022e-18	177.42	RGNVASDSK(1)NDPAK	3	1.056	17	0.892	0.808	0.615	1.327	1.231	1.217	cytoplasm	GO:0002181 cytoplasmic translation; GO:0002182 cytoplasmic translational elongation; GO:0006403 RNA localization; GO:0006405 RNA export from nucleus; GO:0006409 tRNA export from nucleus; GO:0006412 translation; GO:0006414 translational elongation; GO:0006518 peptide metabolic process; GO:0006611 protein export from nucleus; GO:0006807 nitrogen compound metabolic process; GO:0006810 transport; GO:…	GO:0000322 storage vacuole; GO:0000323 lytic vacuole; GO:0000324 fungal-type vacuole; GO:0000329 fungal-type vacuole membrane; GO:0005618 cell wall; GO:0005622 intracellular; GO:0005623 cell; GO:0005737 cytoplasm; GO:0005739 mitochondrion; GO:0005773 vacuole; GO:0005774 vacuolar membrane; GO:0005829 cytosol; GO:0005840 ribosome; GO:0005853 eukaryotic translation elongation factor 1 complex; GO:00…	GO:0000166 nucleotide binding; GO:0001882 nucleoside binding; GO:0001883 purine nucleoside binding; GO:0003676 nucleic acid binding; GO:0003723 RNA binding; GO:0003746 translation elongation factor activity; GO:0003824 catalytic activity; GO:0003924 GTPase activity; GO:0005488 binding; GO:0005515 protein binding; GO:0005516 calmodulin binding; GO:0005525 GTP binding; GO:0008135 translation factor…	K03231	EEF1A; elongation factor 1-alpha	mrr03013 RNA transport - Moniliophthora roreri;	PF00009; PF03144; PF03143	Elongation factor Tu GTP binding domain; Elongation factor Tu domain 2; Elongation factor Tu C-terminal domain
A0A1Q3EHU6	277	1.595	Up	0.026161	K	Defective in cullin neddylation protein OS=Lentinula edodes OX=5353 GN=LENED_008708 PE=4 SV=1	LENED_008708	1	0.0169354	66.27	SIDTK(1)FEK	2	1.8127	4	0.686	0.82	0.874		1.376	1.155	endoplasmic reticulum	GO:0006464 cellular protein modification process; GO:0006807 nitrogen compound metabolic process; GO:0008152 metabolic process; GO:0009893 positive regulation of metabolic process; GO:0009987 cellular process; GO:0010604 positive regulation of macromolecule metabolic process; GO:0019222 regulation of metabolic process; GO:0019538 protein metabolic process; GO:0031323 regulation of cellular metabo…	GO:0000151 ubiquitin ligase complex; GO:0005622 intracellular; GO:0005623 cell; GO:0005634 nucleus; GO:0032991 macromolecular complex; GO:0043226 organelle; GO:0043227 membrane-bounded organelle; GO:0043229 intracellular organelle; GO:0043231 intracellular membrane-bounded organelle; GO:0044424 intracellular part; GO:0044464 cell part; GO:1902494 catalytic complex; GO:1990234 transferase complex;	GO:0005488 binding; GO:0005515 protein binding; GO:0019899 enzyme binding; GO:0030674 protein binding, bridging; GO:0031624 ubiquitin conjugating enzyme binding; GO:0032182 ubiquitin-like protein binding; GO:0043130 ubiquitin binding; GO:0044390 ubiquitin-like protein conjugating enzyme binding; GO:0060090 binding, bridging; GO:0097602 cullin family protein binding;	K17822	DCUN1D1_2; DCN1-like protein 1/2
A0A1Q3EQ38	379	0.043	Down	0.045799	K	6-phosphogluconate dehydrogenase, decarboxylating OS=Lentinula edodes OX=5353 GN=LENED_011465 PE=3 SV=1	LENED_011465	1	1.30386e-07	134.88	LESLLFDDFFNK(1)AVHK	3	0.26855	7	0.199	1.645	3.463	0.024	0.048	0.158	cytoplasm	GO:0005975 carbohydrate metabolic process; GO:0006081 cellular aldehyde metabolic process; GO:0006082 organic acid metabolic process; GO:0006090 pyruvate metabolic process; GO:0006091 generation of precursor metabolites and energy; GO:0006096 glycolytic process; GO:0006098 pentose-phosphate shunt; GO:0006139 nucleobase-containing compound metabolic process; GO:0006163 purine nucleotide metabolic …	GO:0005622 intracellular; GO:0005623 cell; GO:0005737 cytoplasm; GO:0005739 mitochondrion; GO:0005829 cytosol; GO:0005886 plasma membrane; GO:0016020 membrane; GO:0043226 organelle; GO:0043227 membrane-bounded organelle; GO:0043229 intracellular organelle; GO:0043231 intracellular membrane-bounded organelle; GO:0044424 intracellular part; GO:0044444 cytoplasmic part; GO:0044464 cell part; GO:0071…	GO:0000166 nucleotide binding; GO:0003824 catalytic activity; GO:0004616 phosphogluconate dehydrogenase (decarboxylating) activity; GO:0005488 binding; GO:0016491 oxidoreductase activity; GO:0016614 oxidoreductase activity, acting on CH-OH group of donors; GO:0016616 oxidoreductase activity, acting on the CH-OH group of donors, NAD or NADP as acceptor; GO:0036094 small molecule binding; GO:004803…	K00033	PGD, gnd, gntZ; 6-phosphogluconate dehydrogenase [EC:1.1.1.44 1.1.1.343]	mrr00030 Pentose phosphate pathway - Moniliophthora roreri; mrr00480 Glutathione metabolism - Moniliophthora roreri; mrr01100 Metabolic pathways - Moniliophthora roreri; mrr01110 Biosynthesis of secondary metabolites - Moniliophthora roreri; mrr01130 Biosynthesis of antibiotics - Moniliophthora roreri; mrr01200 Carbon metabolism - Moniliophthora roreri;	PF03446; PF00393	NAD binding domain of 6-phosphogluconate dehydrogenase; 6-phosphogluconate dehydrogenase, C-terminal domain
A0A1Q3EQ38	284	1.822	Up	0.021376	K	6-phosphogluconate dehydrogenase, decarboxylating OS=Lentinula edodes OX=5353 GN=LENED_011465 PE=3 SV=1	LENED_011465	1	0.000263771	116.13	ASK(1)VIAGPQK	2	1.5333	6	0.855	0.671	0.652	1.676	1.235	1.057	cytoplasm	GO:0005975 carbohydrate metabolic process; GO:0006081 cellular aldehyde metabolic process; GO:0006082 organic acid metabolic process; GO:0006090 pyruvate metabolic process; GO:0006091 generation of precursor metabolites and energy; GO:0006096 glycolytic process; GO:0006098 pentose-phosphate shunt; GO:0006139 nucleobase-containing compound metabolic process; GO:0006163 purine nucleotide metabolic …	GO:0005622 intracellular; GO:0005623 cell; GO:0005737 cytoplasm; GO:0005739 mitochondrion; GO:0005829 cytosol; GO:0005886 plasma membrane; GO:0016020 membrane; GO:0043226 organelle; GO:0043227 membrane-bounded organelle; GO:0043229 intracellular organelle; GO:0043231 intracellular membrane-bounded organelle; GO:0044424 intracellular part; GO:0044444 cytoplasmic part; GO:0044464 cell part; GO:0071…	GO:0000166 nucleotide binding; GO:0003824 catalytic activity; GO:0004616 phosphogluconate dehydrogenase (decarboxylating) activity; GO:0005488 binding; GO:0016491 oxidoreductase activity; GO:0016614 oxidoreductase activity, acting on CH-OH group of donors; GO:0016616 oxidoreductase activity, acting on the CH-OH group of donors, NAD or NADP as acceptor; GO:0036094 small molecule binding; GO:004803…	K00033	PGD, gnd, gntZ; 6-phosphogluconate dehydrogenase [EC:1.1.1.44 1.1.1.343]	mrr00030 Pentose phosphate pathway - Moniliophthora roreri; mrr00480 Glutathione metabolism - Moniliophthora roreri; mrr01100 Metabolic pathways - Moniliophthora roreri; mrr01110 Biosynthesis of secondary metabolites - Moniliophthora roreri; mrr01130 Biosynthesis of antibiotics - Moniliophthora roreri; mrr01200 Carbon metabolism - Moniliophthora roreri;	PF03446; PF00393	NAD binding domain of 6-phosphogluconate dehydrogenase; 6-phosphogluconate dehydrogenase, C-terminal domain
A0A1Q3ENM7	1328	0.319	Down	0.028002	K	Sh3 domain-containing protein OS=Lentinula edodes OX=5353 GN=LENED_010910 PE=4 SV=1	LENED_010910	1	0.00271333	63.691	ASEILPGDIAWMHEAK(1)FK	3	-1.7935	5	0.929	1.226	1.777		0.339	0.497	nucleus	GO:0006996 organelle organization; GO:0007010 cytoskeleton organization; GO:0008064 regulation of actin polymerization or depolymerization; GO:0009987 cellular process; GO:0010639 negative regulation of organelle organization; GO:0016043 cellular component organization; GO:0030029 actin filament-based process; GO:0030036 actin cytoskeleton organization; GO:0030832 regulation of actin filament len…	GO:0005622 intracellular; GO:0005623 cell; GO:0005737 cytoplasm; GO:0005856 cytoskeleton; GO:0005938 cell cortex; GO:0015629 actin cytoskeleton; GO:0030479 actin cortical patch; GO:0030863 cortical cytoskeleton; GO:0030864 cortical actin cytoskeleton; GO:0043226 organelle; GO:0043228 non-membrane-bounded organelle; GO:0043229 intracellular organelle; GO:0043232 intracellular non-membrane-bounded …	GO:0005488 binding; GO:0005515 protein binding; GO:0008092 cytoskeletal protein binding; GO:0017022 myosin binding; GO:0017024 myosin I binding;	K20521	BBC1, MTI1; myosin tail region-interacting protein MTI1
A0A1Q3EJY8	151	1.778	Up	0.035924	K	Signal transducer OS=Lentinula edodes OX=5353 GN=LENED_009538 PE=4 SV=1	LENED_009538	1	0.000179851	103.4	EIGAK(1)YIECSAK	2	-1.0064	5	0.871	0.736	0.603	1.337	1.618	0.975	cytoplasm	GO:0000278 mitotic cell cycle; GO:0000281 mitotic cytokinesis; GO:0000910 cytokinesis; GO:0000912 assembly of actomyosin apparatus involved in cytokinesis; GO:0000915 actomyosin contractile ring assembly; GO:0000917 barrier septum assembly; GO:0000920 cell separation after cytokinesis; GO:0006996 organelle organization; GO:0007010 cytoskeleton organization; GO:0007049 cell cycle; GO:0007346 regul…	GO:0000935 barrier septum; GO:0005622 intracellular; GO:0005623 cell; GO:0005737 cytoplasm; GO:0005938 cell cortex; GO:0030428 cell septum; GO:0032153 cell division site; GO:0032155 cell division site part; GO:0044424 intracellular part; GO:0044444 cytoplasmic part; GO:0044464 cell part; GO:0071944 cell periphery; GO:0099568 cytoplasmic region;	GO:0003824 catalytic activity; GO:0003924 GTPase activity; GO:0016462 pyrophosphatase activity; GO:0016787 hydrolase activity; GO:0016817 hydrolase activity, acting on acid anhydrides; GO:0016818 hydrolase activity, acting on acid anhydrides, in phosphorus-containing anhydrides; GO:0017111 nucleoside-triphosphatase activity;				PF00071	Ras family
A0A1Q3E4D9	38	1.772	Up	0.0054585	K	Unplaced genomic scaffold K443scaffold_1, whole genome shotgun sequence(predicted) OS=Lentinula edodes OX=5353 GN=LENED_003761 PE=4 SV=1	LENED_003761	1	0.000591727	90.05	AAGK(1)TYTLGR	2	-1.0759	5	0.665	0.886	0.641	1.373	1.26	1.252	nucleus
A0A1Q3ESJ3	129	9.694	Up	0.00052011	K	Clavaminate synthase-like protein OS=Lentinula edodes OX=5353 GN=LENED_012375 PE=4 SV=1	LENED_012375	1	0.000152882	133.23	HLTHK(1)TFHK	3	-1.1367	4	0.191	0.167	0.231	1.871	2.554	1.285	cytoplasm	GO:0006139 nucleobase-containing compound metabolic process; GO:0006144 purine nucleobase metabolic process; GO:0006145 purine nucleobase catabolic process; GO:0006151 xanthine oxidation; GO:0006725 cellular aromatic compound metabolic process; GO:0006807 nitrogen compound metabolic process; GO:0008152 metabolic process; GO:0009056 catabolic process; GO:0009112 nucleobase metabolic process; GO:00…		GO:0003824 catalytic activity; GO:0005488 binding; GO:0005506 iron ion binding; GO:0016491 oxidoreductase activity; GO:0043167 ion binding; GO:0043169 cation binding; GO:0046872 metal ion binding; GO:0046914 transition metal ion binding; GO:0051213 dioxygenase activity; GO:0097641 alpha-ketoglutarate-dependent xanthine dioxygenase activity;	K23516			PF02668	Taurine catabolism dioxygenase TauD, TfdA family
A0A1Q3E992	148	2.184	Up	0.0068827	K	NIF-domain-containing protein OS=Lentinula edodes OX=5353 GN=LENED_005557 PE=4 SV=1	LENED_005557	1	0.00884415	74.376	PK(1)PPFLSR	2	0.16024	5	0.688	0.768	0.468	1.511	1.392	1.299	nucleus	GO:0006355 regulation of transcription, DNA-templated; GO:0006357 regulation of transcription from RNA polymerase II promoter; GO:0006464 cellular protein modification process; GO:0006470 protein dephosphorylation; GO:0006793 phosphorus metabolic process; GO:0006796 phosphate-containing compound metabolic process; GO:0006807 nitrogen compound metabolic process; GO:0006950 response to stress; GO:0…	GO:0005622 intracellular; GO:0005623 cell; GO:0005737 cytoplasm; GO:0005829 cytosol; GO:0005886 plasma membrane; GO:0016020 membrane; GO:0044424 intracellular part; GO:0044444 cytoplasmic part; GO:0044464 cell part; GO:0071944 cell periphery;	GO:0003824 catalytic activity; GO:0004721 phosphoprotein phosphatase activity; GO:0016787 hydrolase activity; GO:0016788 hydrolase activity, acting on ester bonds; GO:0016791 phosphatase activity; GO:0042578 phosphoric ester hydrolase activity;	K15731	CTDSP; carboxy-terminal domain RNA polymerase II polypeptide A small phosphatase [EC:3.1.3.16]
A0A1Q3E3G4	159	1.55	Up	1.94965e-05	K	Ribosomal protein S5 OS=Lentinula edodes OX=5353 GN=LENED_003385 PE=3 SV=1	LENED_003385	1	2.66398e-07	91.64	GYWGTALGEPHTVPSK(1)VSGK	3	0.69358	4	0.772	0.811	0.791	1.206	1.255	1.219	cytoplasm	GO:0002181 cytoplasmic translation; GO:0006403 RNA localization; GO:0006405 RNA export from nucleus; GO:0006407 rRNA export from nucleus; GO:0006412 translation; GO:0006417 regulation of translation; GO:0006450 regulation of translational fidelity; GO:0006518 peptide metabolic process; GO:0006611 protein export from nucleus; GO:0006807 nitrogen compound metabolic process; GO:0006810 transport; GO…	GO:0005622 intracellular; GO:0005623 cell; GO:0005737 cytoplasm; GO:0005829 cytosol; GO:0005840 ribosome; GO:0015935 small ribosomal subunit; GO:0022626 cytosolic ribosome; GO:0022627 cytosolic small ribosomal subunit; GO:0030684 preribosome; GO:0032040 small-subunit processome; GO:0032991 macromolecular complex; GO:0043226 organelle; GO:0043228 non-membrane-bounded organelle; GO:0043229 intracel…	GO:0003676 nucleic acid binding; GO:0003723 RNA binding; GO:0003735 structural constituent of ribosome; GO:0005198 structural molecule activity; GO:0005488 binding; GO:0019843 rRNA binding; GO:0070181 small ribosomal subunit rRNA binding; GO:0097159 organic cyclic compound binding; GO:1901363 heterocyclic compound binding;	K02981	RP-S2e, RPS2; small subunit ribosomal protein S2e	mrr03010 Ribosome - Moniliophthora roreri;	PF00333; PF03719	Ribosomal protein S5, N-terminal domain; Ribosomal protein S5, C-terminal domain
A0A1Q3E3G4	42	2.354	Up	0.0072795	K	Ribosomal protein S5 OS=Lentinula edodes OX=5353 GN=LENED_003385 PE=3 SV=1	LENED_003385	1	0.00123833	94.007	KDDEKEWVPVTK(1)LGR	3	-0.37048	9	0.732	0.63	0.478	1.778	1.35	1.204	cytoplasm	GO:0002181 cytoplasmic translation; GO:0006403 RNA localization; GO:0006405 RNA export from nucleus; GO:0006407 rRNA export from nucleus; GO:0006412 translation; GO:0006417 regulation of translation; GO:0006450 regulation of translational fidelity; GO:0006518 peptide metabolic process; GO:0006611 protein export from nucleus; GO:0006807 nitrogen compound metabolic process; GO:0006810 transport; GO…	GO:0005622 intracellular; GO:0005623 cell; GO:0005737 cytoplasm; GO:0005829 cytosol; GO:0005840 ribosome; GO:0015935 small ribosomal subunit; GO:0022626 cytosolic ribosome; GO:0022627 cytosolic small ribosomal subunit; GO:0030684 preribosome; GO:0032040 small-subunit processome; GO:0032991 macromolecular complex; GO:0043226 organelle; GO:0043228 non-membrane-bounded organelle; GO:0043229 intracel…	GO:0003676 nucleic acid binding; GO:0003723 RNA binding; GO:0003735 structural constituent of ribosome; GO:0005198 structural molecule activity; GO:0005488 binding; GO:0019843 rRNA binding; GO:0070181 small ribosomal subunit rRNA binding; GO:0097159 organic cyclic compound binding; GO:1901363 heterocyclic compound binding;	K02981	RP-S2e, RPS2; small subunit ribosomal protein S2e	mrr03010 Ribosome - Moniliophthora roreri;	PF00333; PF03719	Ribosomal protein S5, N-terminal domain; Ribosomal protein S5, C-terminal domain
A0A1Q3EDG9	287	0.535	Down	0.0039386	K	Galactokinase gal OS=Lentinula edodes OX=5353 GN=LENED_007025 PE=4 SV=1	LENED_007025	1	1.67313e-15	196.16	AVTAK(1)HNYNLR	2	2.2207	12	1.453	1.323	1.09	0.624	0.678	0.768	cytoplasm	GO:0000409 regulation of transcription by galactose; GO:0000411 positive regulation of transcription by galactose; GO:0000429 carbon catabolite regulation of transcription from RNA polymerase II promoter; GO:0000431 regulation of transcription from RNA polymerase II promoter by galactose; GO:0000435 positive regulation of transcription from RNA polymerase II promoter by galactose; GO:0000436 carb…	GO:0005622 intracellular; GO:0005623 cell; GO:0005634 nucleus; GO:0005737 cytoplasm; GO:0043226 organelle; GO:0043227 membrane-bounded organelle; GO:0043229 intracellular organelle; GO:0043231 intracellular membrane-bounded organelle; GO:0044424 intracellular part; GO:0044464 cell part;	GO:0003824 catalytic activity; GO:0004335 galactokinase activity; GO:0005488 binding; GO:0005515 protein binding; GO:0016301 kinase activity; GO:0016740 transferase activity; GO:0016772 transferase activity, transferring phosphorus-containing groups; GO:0016773 phosphotransferase activity, alcohol group as acceptor; GO:0019200 carbohydrate kinase activity;	K00849	galK; galactokinase [EC:2.7.1.6]	mrr00052 Galactose metabolism - Moniliophthora roreri; mrr00520 Amino sugar and nucleotide sugar metabolism - Moniliophthora roreri; mrr01100 Metabolic pathways - Moniliophthora roreri;	PF10509	Galactokinase galactose-binding signature
A0A1Q3EDG9	311	0.4	Down	0.0050156	K	Galactokinase gal OS=Lentinula edodes OX=5353 GN=LENED_007025 PE=4 SV=1	LENED_007025	1	0.001304	125.97	HLELK(1)VEK	2	-1.1691	6	1.869	1.194	1.187	0.514	0.622	0.564	cytoplasm	GO:0000409 regulation of transcription by galactose; GO:0000411 positive regulation of transcription by galactose; GO:0000429 carbon catabolite regulation of transcription from RNA polymerase II promoter; GO:0000431 regulation of transcription from RNA polymerase II promoter by galactose; GO:0000435 positive regulation of transcription from RNA polymerase II promoter by galactose; GO:0000436 carb…	GO:0005622 intracellular; GO:0005623 cell; GO:0005634 nucleus; GO:0005737 cytoplasm; GO:0043226 organelle; GO:0043227 membrane-bounded organelle; GO:0043229 intracellular organelle; GO:0043231 intracellular membrane-bounded organelle; GO:0044424 intracellular part; GO:0044464 cell part;	GO:0003824 catalytic activity; GO:0004335 galactokinase activity; GO:0005488 binding; GO:0005515 protein binding; GO:0016301 kinase activity; GO:0016740 transferase activity; GO:0016772 transferase activity, transferring phosphorus-containing groups; GO:0016773 phosphotransferase activity, alcohol group as acceptor; GO:0019200 carbohydrate kinase activity;	K00849	galK; galactokinase [EC:2.7.1.6]	mrr00052 Galactose metabolism - Moniliophthora roreri; mrr00520 Amino sugar and nucleotide sugar metabolism - Moniliophthora roreri; mrr01100 Metabolic pathways - Moniliophthora roreri;	PF10509	Galactokinase galactose-binding signature
A0A1Q3EDG9	407	0.495	Down	0.00069599	K	Galactokinase gal OS=Lentinula edodes OX=5353 GN=LENED_007025 PE=4 SV=1	LENED_007025	1	8.38868e-05	120.77	AK(1)HVFSEASR	3	0.69309	9	1.463	1.211	1.298	0.637	0.719	0.609	cytoplasm	GO:0000409 regulation of transcription by galactose; GO:0000411 positive regulation of transcription by galactose; GO:0000429 carbon catabolite regulation of transcription from RNA polymerase II promoter; GO:0000431 regulation of transcription from RNA polymerase II promoter by galactose; GO:0000435 positive regulation of transcription from RNA polymerase II promoter by galactose; GO:0000436 carb…	GO:0005622 intracellular; GO:0005623 cell; GO:0005634 nucleus; GO:0005737 cytoplasm; GO:0043226 organelle; GO:0043227 membrane-bounded organelle; GO:0043229 intracellular organelle; GO:0043231 intracellular membrane-bounded organelle; GO:0044424 intracellular part; GO:0044464 cell part;	GO:0003824 catalytic activity; GO:0004335 galactokinase activity; GO:0005488 binding; GO:0005515 protein binding; GO:0016301 kinase activity; GO:0016740 transferase activity; GO:0016772 transferase activity, transferring phosphorus-containing groups; GO:0016773 phosphotransferase activity, alcohol group as acceptor; GO:0019200 carbohydrate kinase activity;	K00849	galK; galactokinase [EC:2.7.1.6]	mrr00052 Galactose metabolism - Moniliophthora roreri; mrr00520 Amino sugar and nucleotide sugar metabolism - Moniliophthora roreri; mrr01100 Metabolic pathways - Moniliophthora roreri;	PF10509	Galactokinase galactose-binding signature
A0A1Q3EI76	89	2.404	Up	0.041084	K	Aldehyde dehydrogenase OS=Lentinula edodes OX=5353 GN=LENED_008835 PE=3 SV=1	LENED_008835	1	0.00149143	79.23	STLSSFEK(1)WAK	2	0.098671	5	0.579	0.626	0.601	1.273	1.97	1.098	cytoplasm	GO:0006081 cellular aldehyde metabolic process; GO:0006082 organic acid metabolic process; GO:0006520 cellular amino acid metabolic process; GO:0006570 tyrosine metabolic process; GO:0006629 lipid metabolic process; GO:0006643 membrane lipid metabolic process; GO:0006665 sphingolipid metabolic process; GO:0006725 cellular aromatic compound metabolic process; GO:0006732 coenzyme metabolic process;…	GO:0005622 intracellular; GO:0005623 cell; GO:0005737 cytoplasm; GO:0005739 mitochondrion; GO:0005740 mitochondrial envelope; GO:0005741 mitochondrial outer membrane; GO:0005768 endosome; GO:0005783 endoplasmic reticulum; GO:0005811 lipid particle; GO:0012505 endomembrane system; GO:0016020 membrane; GO:0016021 integral component of membrane; GO:0019867 outer membrane; GO:0031090 organelle membra…	GO:0003824 catalytic activity; GO:0004028 3-chloroallyl aldehyde dehydrogenase activity; GO:0004029 aldehyde dehydrogenase (NAD) activity; GO:0016491 oxidoreductase activity; GO:0016620 oxidoreductase activity, acting on the aldehyde or oxo group of donors, NAD or NADP as acceptor; GO:0016903 oxidoreductase activity, acting on the aldehyde or oxo group of donors; GO:0018484 4-hydroxybenzaldehyde …
A0A1Q3EI76	284	1.644	Up	0.03752	K	Aldehyde dehydrogenase OS=Lentinula edodes OX=5353 GN=LENED_008835 PE=3 SV=1	LENED_008835	1	0.00158239	60.489	EFYPDK(1)ASAPGQMSR	2	0.35502	2	0.657	0.757	0.871	0.988	1.577	1.192	cytoplasm	GO:0006081 cellular aldehyde metabolic process; GO:0006082 organic acid metabolic process; GO:0006520 cellular amino acid metabolic process; GO:0006570 tyrosine metabolic process; GO:0006629 lipid metabolic process; GO:0006643 membrane lipid metabolic process; GO:0006665 sphingolipid metabolic process; GO:0006725 cellular aromatic compound metabolic process; GO:0006732 coenzyme metabolic process;…	GO:0005622 intracellular; GO:0005623 cell; GO:0005737 cytoplasm; GO:0005739 mitochondrion; GO:0005740 mitochondrial envelope; GO:0005741 mitochondrial outer membrane; GO:0005768 endosome; GO:0005783 endoplasmic reticulum; GO:0005811 lipid particle; GO:0012505 endomembrane system; GO:0016020 membrane; GO:0016021 integral component of membrane; GO:0019867 outer membrane; GO:0031090 organelle membra…	GO:0003824 catalytic activity; GO:0004028 3-chloroallyl aldehyde dehydrogenase activity; GO:0004029 aldehyde dehydrogenase (NAD) activity; GO:0016491 oxidoreductase activity; GO:0016620 oxidoreductase activity, acting on the aldehyde or oxo group of donors, NAD or NADP as acceptor; GO:0016903 oxidoreductase activity, acting on the aldehyde or oxo group of donors; GO:0018484 4-hydroxybenzaldehyde …
A0A1Q3ECB6	1455	1.826	Up	0.048336	K	Snf2 family helicase OS=Lentinula edodes OX=5353 GN=LENED_006668 PE=4 SV=1	LENED_006668	1	8.4781e-05	129.89	IQYNTSK(1)AER	2	0.46739	4	0.748	0.735	0.638	1.061	0.985	1.826	nucleus	GO:0000724 double-strand break repair via homologous recombination; GO:0000725 recombinational repair; GO:0000726 non-recombinational repair; GO:0006139 nucleobase-containing compound metabolic process; GO:0006259 DNA metabolic process; GO:0006281 DNA repair; GO:0006302 double-strand break repair; GO:0006303 double-strand break repair via nonhomologous end joining; GO:0006310 DNA recombination; G…	GO:0000228 nuclear chromosome; GO:0000785 chromatin; GO:0000790 nuclear chromatin; GO:0005622 intracellular; GO:0005623 cell; GO:0005634 nucleus; GO:0005694 chromosome; GO:0005737 cytoplasm; GO:0005739 mitochondrion; GO:0031974 membrane-enclosed lumen; GO:0031981 nuclear lumen; GO:0043226 organelle; GO:0043227 membrane-bounded organelle; GO:0043228 non-membrane-bounded organelle; GO:0043229 intra…	GO:0003824 catalytic activity; GO:0004386 helicase activity; GO:0004842 ubiquitin-protein transferase activity; GO:0005488 binding; GO:0008094 DNA-dependent ATPase activity; GO:0008270 zinc ion binding; GO:0016462 pyrophosphatase activity; GO:0016740 transferase activity; GO:0016787 hydrolase activity; GO:0016817 hydrolase activity, acting on acid anhydrides; GO:0016818 hydrolase activity, acting…	K15710	SHPRH; E3 ubiquitin-protein ligase SHPRH [EC:3.6.4.- 2.3.2.27]		PF00097	Zinc finger, C3HC4 type (RING finger)
A0A1Q3E014	199	3.425	Up	0.0138992	K	Peroxin19 pex19p OS=Lentinula edodes OX=5353 GN=LENED_001861 PE=4 SV=1	LENED_001861	1	8.922e-13	133.78	STAASTSASGAGSDFQSK(1)IK	2	-0.19569	6	0.45	0.406		1.692	1.707	0.999	nucleus	GO:0006605 protein targeting; GO:0006612 protein targeting to membrane; GO:0006625 protein targeting to peroxisome; GO:0006810 transport; GO:0006886 intracellular protein transport; GO:0006996 organelle organization; GO:0007031 peroxisome organization; GO:0008104 protein localization; GO:0009987 cellular process; GO:0015031 protein transport; GO:0015833 peptide transport; GO:0015919 peroxisomal m…	GO:0005622 intracellular; GO:0005623 cell; GO:0005737 cytoplasm; GO:0005777 peroxisome; GO:0005778 peroxisomal membrane; GO:0005783 endoplasmic reticulum; GO:0005829 cytosol; GO:0012505 endomembrane system; GO:0016020 membrane; GO:0031090 organelle membrane; GO:0031903 microbody membrane; GO:0032991 macromolecular complex; GO:0042579 microbody; GO:0043226 organelle; GO:0043227 membrane-bounded or…	GO:0000268 peroxisome targeting sequence binding; GO:0005048 signal sequence binding; GO:0005488 binding; GO:0005515 protein binding; GO:0033218 amide binding; GO:0033328 peroxisome membrane targeting sequence binding; GO:0042277 peptide binding;	K13337	PEX19; peroxin-19	mrr04146 Peroxisome - Moniliophthora roreri;
A0A1Q3E2I9	645	3.047	Up	0.013605	K	Heme peroxidase OS=Lentinula edodes OX=5353 GN=LENED_003065 PE=4 SV=1	LENED_003065	1	6.84776e-07	140.24	QK(1)IAQNYTFTRPVAAPIPK	3	-0.651	11	0.616	0.422	0.506	1.958	1.804	0.942	cytoplasm							PF03098; PF00067	Animal haem peroxidase; Cytochrome P450
A0A1Q3E2I9	434	1.733	Up	0.024664	K	Heme peroxidase OS=Lentinula edodes OX=5353 GN=LENED_003065 PE=4 SV=1	LENED_003065	1	0.00114052	100.02	ILAQLDPDPSK(1)R	2	1.1106	6	0.756	0.641	0.84	1.641	1.172	1.063	cytoplasm							PF03098; PF00067	Animal haem peroxidase; Cytochrome P450
A0A1Q3EHG3	342	1.712	Up	0.022761	K	Aspartate aminotransferase OS=Lentinula edodes OX=5353 GN=LENED_008562 PE=4 SV=1	LENED_008562	1	0.000973422	84.882	VK(1)SQLSVLQR	2	-0.42571	11	0.893	0.613	0.745	1.551	1.1	1.203	cytoplasm	GO:0006082 organic acid metabolic process; GO:0006103 2-oxoglutarate metabolic process; GO:0006520 cellular amino acid metabolic process; GO:0006531 aspartate metabolic process; GO:0006532 aspartate biosynthetic process; GO:0006536 glutamate metabolic process; GO:0006807 nitrogen compound metabolic process; GO:0008152 metabolic process; GO:0008652 cellular amino acid biosynthetic process; GO:0009…		GO:0003824 catalytic activity; GO:0004069 L-aspartate:2-oxoglutarate aminotransferase activity; GO:0008483 transaminase activity; GO:0016740 transferase activity; GO:0016769 transferase activity, transferring nitrogenous groups;	K14454	GOT1; aspartate aminotransferase, cytoplasmic [EC:2.6.1.1]	mrr00220 Arginine biosynthesis - Moniliophthora roreri; mrr00250 Alanine, aspartate and glutamate metabolism - Moniliophthora roreri; mrr00270 Cysteine and methionine metabolism - Moniliophthora roreri; mrr00330 Arginine and proline metabolism - Moniliophthora roreri; mrr00350 Tyrosine metabolism - Moniliophthora roreri; mrr00360 Phenylalanine metabolism - Moniliophthora roreri; mrr00400 Phenylal…	PF00155	Aminotransferase class I and II
A0A1Q3ERC2	1103	0.29	Down	0.0081408	K	Glycosyltransferase family 2 protein OS=Lentinula edodes OX=5353 GN=LENED_011942 PE=4 SV=1	LENED_011942	1	0.00814799	80.312	LSDYSRSWK(1)RLK	2	-1.1848	2	1.193	2.211	1.116	0.356	0.426	0.529	plasma membrane		GO:0005622 intracellular; GO:0005623 cell; GO:0005737 cytoplasm; GO:0005886 plasma membrane; GO:0012506 vesicle membrane; GO:0016020 membrane; GO:0030659 cytoplasmic vesicle membrane; GO:0031090 organelle membrane; GO:0031410 cytoplasmic vesicle; GO:0031982 vesicle; GO:0043226 organelle; GO:0043227 membrane-bounded organelle; GO:0043229 intracellular organelle; GO:0044422 organelle part; GO:00444…		K00698	CHS1; chitin synthase [EC:2.4.1.16]	mrr00520 Amino sugar and nucleotide sugar metabolism - Moniliophthora roreri; mrr01100 Metabolic pathways - Moniliophthora roreri;
A0A1Q3EHP0	307	2	Up	0.043155	K	V-type proton ATPase subunit a OS=Lentinula edodes OX=5353 GN=LENED_008602 PE=3 SV=1	LENED_008602	1	0.00667656	63.185	RTELTK(1)IGESLR	2	1.3878	1	0.764	0.697	0.593	1.321	1.882	0.905	mitochondria	GO:0006082 organic acid metabolic process; GO:0006139 nucleobase-containing compound metabolic process; GO:0006163 purine nucleotide metabolic process; GO:0006164 purine nucleotide biosynthetic process; GO:0006725 cellular aromatic compound metabolic process; GO:0006753 nucleoside phosphate metabolic process; GO:0006754 ATP biosynthetic process; GO:0006793 phosphorus metabolic process; GO:0006796…	GO:0000220 vacuolar proton-transporting V-type ATPase, V0 domain; GO:0000322 storage vacuole; GO:0000323 lytic vacuole; GO:0000324 fungal-type vacuole; GO:0000329 fungal-type vacuole membrane; GO:0005622 intracellular; GO:0005623 cell; GO:0005737 cytoplasm; GO:0005768 endosome; GO:0005770 late endosome; GO:0005773 vacuole; GO:0005774 vacuolar membrane; GO:0005794 Golgi apparatus; GO:0012505 endom…	GO:0000166 nucleotide binding; GO:0003824 catalytic activity; GO:0005215 transporter activity; GO:0005488 binding; GO:0005515 protein binding; GO:0005524 ATP binding; GO:0008144 drug binding; GO:0008324 cation transmembrane transporter activity; GO:0015075 ion transmembrane transporter activity; GO:0015077 monovalent inorganic cation transmembrane transporter activity; GO:0015078 hydrogen ion tra…	K02154	ATPeV0A, ATP6N; V-type H+-transporting ATPase subunit a	mrr00190 Oxidative phosphorylation - Moniliophthora roreri; mrr01100 Metabolic pathways - Moniliophthora roreri; mrr04145 Phagosome - Moniliophthora roreri;
A0A1Q3EI59	216	2.156	Up	0.030341	K	Alpha beta OS=Lentinula edodes OX=5353 GN=LENED_008863 PE=4 SV=1	LENED_008863	1	0.0104418	80.438	EVLK(1)SIVR	2	1.3501	2	0.822	0.608	0.508	1.379	1.409	1.391	cytoplasm,nucleus
A0A1Q3EF98	504	1.735	Up	0.027005	K	Cytoplasm protein OS=Lentinula edodes OX=5353 GN=LENED_007772 PE=4 SV=1	LENED_007772	1	0.0065673	79.059	NTWIK(1)QPR	2	0.18959	1	1.002	0.625	0.599	1.191	1.316	1.355	cytoskeleton				K01469	OPLAH, OXP1, oplAH; 5-oxoprolinase (ATP-hydrolysing) [EC:3.5.2.9]	mrr00480 Glutathione metabolism - Moniliophthora roreri; mrr01100 Metabolic pathways - Moniliophthora roreri;
A0A1Q3EDL7	272	0.383	Down	0.03918	K	Peroxisomal hydratase-dehydrogenase-epimerase OS=Lentinula edodes OX=5353 GN=LENED_007065 PE=4 SV=1	LENED_007065	1	0.0366226	40.941	WSEITDFSQPK(1)YLK	2	-0.28542	1	0.972	1.325	1.511		0.344	0.629	cytoplasm				K14729	FOX2; multifunctional beta-oxidation protein [EC:4.2.1.- 1.1.1.-]	mrr00410 beta-Alanine metabolism - Moniliophthora roreri; mrr00640 Propanoate metabolism - Moniliophthora roreri; mrr01100 Metabolic pathways - Moniliophthora roreri; mrr01200 Carbon metabolism - Moniliophthora roreri;	PF00106	short chain dehydrogenase
A0A1Q3EDL7	173	0.497	Down	0.0183998	K	Peroxisomal hydratase-dehydrogenase-epimerase OS=Lentinula edodes OX=5353 GN=LENED_007065 PE=4 SV=1	LENED_007065	1	0.00154073	73.082	TLAFEGSK(1)YNIK	2	-2.5553	5	1.495	0.917	1.546	0.688	0.595	0.685	cytoplasm				K14729	FOX2; multifunctional beta-oxidation protein [EC:4.2.1.- 1.1.1.-]	mrr00410 beta-Alanine metabolism - Moniliophthora roreri; mrr00640 Propanoate metabolism - Moniliophthora roreri; mrr01100 Metabolic pathways - Moniliophthora roreri; mrr01200 Carbon metabolism - Moniliophthora roreri;	PF00106	short chain dehydrogenase
A0A1Q3EDL7	261	0.436	Down	0.021719	K	Peroxisomal hydratase-dehydrogenase-epimerase OS=Lentinula edodes OX=5353 GN=LENED_007065 PE=4 SV=1	LENED_007065	1	8.99219e-05	112.42	AK(1)WSEITDFSQPK	2	-2.1067	6	1.535	1.036	1.528	0.394	0.66	0.734	cytoplasm				K14729	FOX2; multifunctional beta-oxidation protein [EC:4.2.1.- 1.1.1.-]	mrr00410 beta-Alanine metabolism - Moniliophthora roreri; mrr00640 Propanoate metabolism - Moniliophthora roreri; mrr01100 Metabolic pathways - Moniliophthora roreri; mrr01200 Carbon metabolism - Moniliophthora roreri;	PF00106	short chain dehydrogenase
A0A1Q3EDL7	428	0.405	Down	0.0035828	K	Peroxisomal hydratase-dehydrogenase-epimerase OS=Lentinula edodes OX=5353 GN=LENED_007065 PE=4 SV=1	LENED_007065	1	0.00216644	74.165	AVWPVFQK(1)QK	2	1.5641	1	1.674	1.109	1.436	0.663	0.5	0.546	cytoplasm				K14729	FOX2; multifunctional beta-oxidation protein [EC:4.2.1.- 1.1.1.-]	mrr00410 beta-Alanine metabolism - Moniliophthora roreri; mrr00640 Propanoate metabolism - Moniliophthora roreri; mrr01100 Metabolic pathways - Moniliophthora roreri; mrr01200 Carbon metabolism - Moniliophthora roreri;	PF00106	short chain dehydrogenase
A0A1Q3EDL7	121	0.204	Down	0.00097721	K	Peroxisomal hydratase-dehydrogenase-epimerase OS=Lentinula edodes OX=5353 GN=LENED_007065 PE=4 SV=1	LENED_007065	1	0.000181122	100.22	GAFACTK(1)AAWPIFR	2	-1.008	4	1.519	1.423	1.891	0.256	0.441	0.29	cytoplasm				K14729	FOX2; multifunctional beta-oxidation protein [EC:4.2.1.- 1.1.1.-]	mrr00410 beta-Alanine metabolism - Moniliophthora roreri; mrr00640 Propanoate metabolism - Moniliophthora roreri; mrr01100 Metabolic pathways - Moniliophthora roreri; mrr01200 Carbon metabolism - Moniliophthora roreri;	PF00106	short chain dehydrogenase
A0A1Q3EJE9	138	0.641	Down	0.0175237	K	BTB domain-containing protein(predicted) OS=Lentinula edodes OX=5353 GN=LENED_009221 PE=4 SV=1	LENED_009221	1	0.000477932	90.697	LATK(1)WDMSTAR	2	1.6543	4	1.346	1.262	1.04	0.878	0.8	0.66	nucleus							PF00651	BTB/POZ domain
A0A1Q3EQ20	252	0.616	Down	0.032237	K	V-type proton ATPase subunit C OS=Lentinula edodes OX=5353 GN=LENED_011445 PE=3 SV=1	LENED_011445	1	0.0107453	82.241	ENK(1)FTIR	2	-0.56741	5	1.494	1.025	1.177	0.655	0.916	0.707	nucleus	GO:0006810 transport; GO:0006811 ion transport; GO:0006812 cation transport; GO:0006873 cellular ion homeostasis; GO:0006885 regulation of pH; GO:0007035 vacuolar acidification; GO:0009987 cellular process; GO:0015672 monovalent inorganic cation transport; GO:0015988 energy coupled proton transmembrane transport, against electrochemical gradient; GO:0015991 ATP hydrolysis coupled proton transport…	GO:0000221 vacuolar proton-transporting V-type ATPase, V1 domain; GO:0000322 storage vacuole; GO:0000323 lytic vacuole; GO:0000324 fungal-type vacuole; GO:0000329 fungal-type vacuole membrane; GO:0005622 intracellular; GO:0005623 cell; GO:0005737 cytoplasm; GO:0005773 vacuole; GO:0005774 vacuolar membrane; GO:0016020 membrane; GO:0016021 integral component of membrane; GO:0016469 proton-transport…	GO:0003824 catalytic activity; GO:0005215 transporter activity; GO:0008324 cation transmembrane transporter activity; GO:0008553 hydrogen-exporting ATPase activity, phosphorylative mechanism; GO:0015075 ion transmembrane transporter activity; GO:0015077 monovalent inorganic cation transmembrane transporter activity; GO:0015078 hydrogen ion transmembrane transporter activity; GO:0015318 inorganic …	K02148	ATPeV1C, ATP6C; V-type H+-transporting ATPase subunit C	mrr00190 Oxidative phosphorylation - Moniliophthora roreri; mrr01100 Metabolic pathways - Moniliophthora roreri; mrr04145 Phagosome - Moniliophthora roreri;
A0A1Q3EEZ4	49	3.838	Up	0.0110393	K	40S ribosomal protein S12 OS=Lentinula edodes OX=5353 GN=LENED_007650 PE=3 SV=1	LENED_007650	1	0.0262042	45.68	LVYHHLK(1)K	3	-0.17524	3	0.54	0.509	0.224	1.871	1.233	1.782	mitochondria	GO:0001732 formation of cytoplasmic translation initiation complex; GO:0002181 cytoplasmic translation; GO:0002183 cytoplasmic translational initiation; GO:0006412 translation; GO:0006413 translational initiation; GO:0006417 regulation of translation; GO:0006446 regulation of translational initiation; GO:0006518 peptide metabolic process; GO:0006807 nitrogen compound metabolic process; GO:0007049…	GO:0005622 intracellular; GO:0005623 cell; GO:0005737 cytoplasm; GO:0044424 intracellular part; GO:0044464 cell part;	GO:0000166 nucleotide binding; GO:0000287 magnesium ion binding; GO:0005488 binding; GO:0005524 ATP binding; GO:0008144 drug binding; GO:0017076 purine nucleotide binding; GO:0030554 adenyl nucleotide binding; GO:0032553 ribonucleotide binding; GO:0032555 purine ribonucleotide binding; GO:0032559 adenyl ribonucleotide binding; GO:0035639 purine ribonucleoside triphosphate binding; GO:0036094 smal…				PF01248	Ribosomal protein L7Ae/L30e/S12e/Gadd45 family
A0A1Q3EN90	1876	2.775	Up	0.0024178	K	Fatty acid synthase OS=Lentinula edodes OX=5353 GN=LENED_010754 PE=3 SV=1	LENED_010754	1	0.00105494	84.169	ISK(1)SFSDAALR	2	0.31802	6	0.511	0.637	0.489	1.724	1.653	1.166	cytoplasm	GO:0001676 long-chain fatty acid metabolic process; GO:0006082 organic acid metabolic process; GO:0006629 lipid metabolic process; GO:0006631 fatty acid metabolic process; GO:0006633 fatty acid biosynthetic process; GO:0008152 metabolic process; GO:0008610 lipid biosynthetic process; GO:0009058 biosynthetic process; GO:0009987 cellular process; GO:0016053 organic acid biosynthetic process; GO:001…	GO:0005622 intracellular; GO:0005623 cell; GO:0005737 cytoplasm; GO:0005829 cytosol; GO:0005835 fatty acid synthase complex; GO:0032991 macromolecular complex; GO:0044424 intracellular part; GO:0044444 cytoplasmic part; GO:0044445 cytosolic part; GO:0044464 cell part;	GO:0003824 catalytic activity; GO:0004312 fatty acid synthase activity; GO:0004314 [acyl-carrier-protein] S-malonyltransferase activity; GO:0004315 3-oxoacyl-[acyl-carrier-protein] synthase activity; GO:0004316 3-oxoacyl-[acyl-carrier-protein] reductase (NADPH) activity; GO:0008897 holo-[acyl-carrier-protein] synthase activity; GO:0016417 S-acyltransferase activity; GO:0016419 S-malonyltransferas…				PF13452; PF01575; PF00698; PF00106; PF00109; PF02801; PF01648	Metal-binding domain of MaoC dehydratase; MaoC like domain; Acyl transferase domain; short chain dehydrogenase; Beta-ketoacyl synthase, N-terminal domain; Beta-ketoacyl synthase, C-terminal domain; 4'-phosphopantetheinyl transferase superfamily
A0A1Q3EN90	2823	3.715	Up	0.048742	K	Fatty acid synthase OS=Lentinula edodes OX=5353 GN=LENED_010754 PE=3 SV=1	LENED_010754	1	7.55818e-13	166.03	EIDGIDDK(1)SELAHR	2	-0.056855	8	0.221	0.754	0.354	2.772	1.139	1.026	cytoplasm	GO:0001676 long-chain fatty acid metabolic process; GO:0006082 organic acid metabolic process; GO:0006629 lipid metabolic process; GO:0006631 fatty acid metabolic process; GO:0006633 fatty acid biosynthetic process; GO:0008152 metabolic process; GO:0008610 lipid biosynthetic process; GO:0009058 biosynthetic process; GO:0009987 cellular process; GO:0016053 organic acid biosynthetic process; GO:001…	GO:0005622 intracellular; GO:0005623 cell; GO:0005737 cytoplasm; GO:0005829 cytosol; GO:0005835 fatty acid synthase complex; GO:0032991 macromolecular complex; GO:0044424 intracellular part; GO:0044444 cytoplasmic part; GO:0044445 cytosolic part; GO:0044464 cell part;	GO:0003824 catalytic activity; GO:0004312 fatty acid synthase activity; GO:0004314 [acyl-carrier-protein] S-malonyltransferase activity; GO:0004315 3-oxoacyl-[acyl-carrier-protein] synthase activity; GO:0004316 3-oxoacyl-[acyl-carrier-protein] reductase (NADPH) activity; GO:0008897 holo-[acyl-carrier-protein] synthase activity; GO:0016417 S-acyltransferase activity; GO:0016419 S-malonyltransferas…				PF13452; PF01575; PF00698; PF00106; PF00109; PF02801; PF01648	Metal-binding domain of MaoC dehydratase; MaoC like domain; Acyl transferase domain; short chain dehydrogenase; Beta-ketoacyl synthase, N-terminal domain; Beta-ketoacyl synthase, C-terminal domain; 4'-phosphopantetheinyl transferase superfamily
A0A1Q3EN90	1728	2.795	Up	0.033122	K	Fatty acid synthase OS=Lentinula edodes OX=5353 GN=LENED_010754 PE=3 SV=1	LENED_010754	1	0.0134157	47.977	EK(1)TVHFGGIK	3	-0.2988	4	0.481	0.529		1.641	1.688	0.906	cytoplasm	GO:0001676 long-chain fatty acid metabolic process; GO:0006082 organic acid metabolic process; GO:0006629 lipid metabolic process; GO:0006631 fatty acid metabolic process; GO:0006633 fatty acid biosynthetic process; GO:0008152 metabolic process; GO:0008610 lipid biosynthetic process; GO:0009058 biosynthetic process; GO:0009987 cellular process; GO:0016053 organic acid biosynthetic process; GO:001…	GO:0005622 intracellular; GO:0005623 cell; GO:0005737 cytoplasm; GO:0005829 cytosol; GO:0005835 fatty acid synthase complex; GO:0032991 macromolecular complex; GO:0044424 intracellular part; GO:0044444 cytoplasmic part; GO:0044445 cytosolic part; GO:0044464 cell part;	GO:0003824 catalytic activity; GO:0004312 fatty acid synthase activity; GO:0004314 [acyl-carrier-protein] S-malonyltransferase activity; GO:0004315 3-oxoacyl-[acyl-carrier-protein] synthase activity; GO:0004316 3-oxoacyl-[acyl-carrier-protein] reductase (NADPH) activity; GO:0008897 holo-[acyl-carrier-protein] synthase activity; GO:0016417 S-acyltransferase activity; GO:0016419 S-malonyltransferas…				PF13452; PF01575; PF00698; PF00106; PF00109; PF02801; PF01648	Metal-binding domain of MaoC dehydratase; MaoC like domain; Acyl transferase domain; short chain dehydrogenase; Beta-ketoacyl synthase, N-terminal domain; Beta-ketoacyl synthase, C-terminal domain; 4'-phosphopantetheinyl transferase superfamily
A0A1Q3EN90	869	2.962	Up	0.012002	K	Fatty acid synthase OS=Lentinula edodes OX=5353 GN=LENED_010754 PE=3 SV=1	LENED_010754	1	0.000788403	87.184	EFDDTVFK(1)LPK	2	0.050367	4	0.421	0.537		1.517	1.669	1.07	cytoplasm	GO:0001676 long-chain fatty acid metabolic process; GO:0006082 organic acid metabolic process; GO:0006629 lipid metabolic process; GO:0006631 fatty acid metabolic process; GO:0006633 fatty acid biosynthetic process; GO:0008152 metabolic process; GO:0008610 lipid biosynthetic process; GO:0009058 biosynthetic process; GO:0009987 cellular process; GO:0016053 organic acid biosynthetic process; GO:001…	GO:0005622 intracellular; GO:0005623 cell; GO:0005737 cytoplasm; GO:0005829 cytosol; GO:0005835 fatty acid synthase complex; GO:0032991 macromolecular complex; GO:0044424 intracellular part; GO:0044444 cytoplasmic part; GO:0044445 cytosolic part; GO:0044464 cell part;	GO:0003824 catalytic activity; GO:0004312 fatty acid synthase activity; GO:0004314 [acyl-carrier-protein] S-malonyltransferase activity; GO:0004315 3-oxoacyl-[acyl-carrier-protein] synthase activity; GO:0004316 3-oxoacyl-[acyl-carrier-protein] reductase (NADPH) activity; GO:0008897 holo-[acyl-carrier-protein] synthase activity; GO:0016417 S-acyltransferase activity; GO:0016419 S-malonyltransferas…				PF13452; PF01575; PF00698; PF00106; PF00109; PF02801; PF01648	Metal-binding domain of MaoC dehydratase; MaoC like domain; Acyl transferase domain; short chain dehydrogenase; Beta-ketoacyl synthase, N-terminal domain; Beta-ketoacyl synthase, C-terminal domain; 4'-phosphopantetheinyl transferase superfamily
A0A1Q3EN90	2235	4.808	Up	0.010324	K	Fatty acid synthase OS=Lentinula edodes OX=5353 GN=LENED_010754 PE=3 SV=1	LENED_010754	1	0.0121339	60.064	SIK(1)DLVGGK	2	0.62973	5	0.364	0.357	0.356	2.251	1.62	1.307	cytoplasm	GO:0001676 long-chain fatty acid metabolic process; GO:0006082 organic acid metabolic process; GO:0006629 lipid metabolic process; GO:0006631 fatty acid metabolic process; GO:0006633 fatty acid biosynthetic process; GO:0008152 metabolic process; GO:0008610 lipid biosynthetic process; GO:0009058 biosynthetic process; GO:0009987 cellular process; GO:0016053 organic acid biosynthetic process; GO:001…	GO:0005622 intracellular; GO:0005623 cell; GO:0005737 cytoplasm; GO:0005829 cytosol; GO:0005835 fatty acid synthase complex; GO:0032991 macromolecular complex; GO:0044424 intracellular part; GO:0044444 cytoplasmic part; GO:0044445 cytosolic part; GO:0044464 cell part;	GO:0003824 catalytic activity; GO:0004312 fatty acid synthase activity; GO:0004314 [acyl-carrier-protein] S-malonyltransferase activity; GO:0004315 3-oxoacyl-[acyl-carrier-protein] synthase activity; GO:0004316 3-oxoacyl-[acyl-carrier-protein] reductase (NADPH) activity; GO:0008897 holo-[acyl-carrier-protein] synthase activity; GO:0016417 S-acyltransferase activity; GO:0016419 S-malonyltransferas…				PF13452; PF01575; PF00698; PF00106; PF00109; PF02801; PF01648	Metal-binding domain of MaoC dehydratase; MaoC like domain; Acyl transferase domain; short chain dehydrogenase; Beta-ketoacyl synthase, N-terminal domain; Beta-ketoacyl synthase, C-terminal domain; 4'-phosphopantetheinyl transferase superfamily
A0A1Q3EN90	3761	4.371	Up	0.00074386	K	Fatty acid synthase OS=Lentinula edodes OX=5353 GN=LENED_010754 PE=3 SV=1	LENED_010754	1	4.40565e-11	164.41	ARPDAK(1)SGSFAYTTK	2	-0.41631	9	0.4	0.441	0.32	1.948	1.83	1.297	cytoplasm	GO:0001676 long-chain fatty acid metabolic process; GO:0006082 organic acid metabolic process; GO:0006629 lipid metabolic process; GO:0006631 fatty acid metabolic process; GO:0006633 fatty acid biosynthetic process; GO:0008152 metabolic process; GO:0008610 lipid biosynthetic process; GO:0009058 biosynthetic process; GO:0009987 cellular process; GO:0016053 organic acid biosynthetic process; GO:001…	GO:0005622 intracellular; GO:0005623 cell; GO:0005737 cytoplasm; GO:0005829 cytosol; GO:0005835 fatty acid synthase complex; GO:0032991 macromolecular complex; GO:0044424 intracellular part; GO:0044444 cytoplasmic part; GO:0044445 cytosolic part; GO:0044464 cell part;	GO:0003824 catalytic activity; GO:0004312 fatty acid synthase activity; GO:0004314 [acyl-carrier-protein] S-malonyltransferase activity; GO:0004315 3-oxoacyl-[acyl-carrier-protein] synthase activity; GO:0004316 3-oxoacyl-[acyl-carrier-protein] reductase (NADPH) activity; GO:0008897 holo-[acyl-carrier-protein] synthase activity; GO:0016417 S-acyltransferase activity; GO:0016419 S-malonyltransferas…				PF13452; PF01575; PF00698; PF00106; PF00109; PF02801; PF01648	Metal-binding domain of MaoC dehydratase; MaoC like domain; Acyl transferase domain; short chain dehydrogenase; Beta-ketoacyl synthase, N-terminal domain; Beta-ketoacyl synthase, C-terminal domain; 4'-phosphopantetheinyl transferase superfamily
A0A1Q3EN90	3654	3.403	Up	0.00099703	K	Fatty acid synthase OS=Lentinula edodes OX=5353 GN=LENED_010754 PE=3 SV=1	LENED_010754	1	8.81196e-64	266.01	NADNVDDHFQK(1)R	3	0.55943	95	0.491	0.508	0.411	1.907	1.644	1.247	cytoplasm	GO:0001676 long-chain fatty acid metabolic process; GO:0006082 organic acid metabolic process; GO:0006629 lipid metabolic process; GO:0006631 fatty acid metabolic process; GO:0006633 fatty acid biosynthetic process; GO:0008152 metabolic process; GO:0008610 lipid biosynthetic process; GO:0009058 biosynthetic process; GO:0009987 cellular process; GO:0016053 organic acid biosynthetic process; GO:001…	GO:0005622 intracellular; GO:0005623 cell; GO:0005737 cytoplasm; GO:0005829 cytosol; GO:0005835 fatty acid synthase complex; GO:0032991 macromolecular complex; GO:0044424 intracellular part; GO:0044444 cytoplasmic part; GO:0044445 cytosolic part; GO:0044464 cell part;	GO:0003824 catalytic activity; GO:0004312 fatty acid synthase activity; GO:0004314 [acyl-carrier-protein] S-malonyltransferase activity; GO:0004315 3-oxoacyl-[acyl-carrier-protein] synthase activity; GO:0004316 3-oxoacyl-[acyl-carrier-protein] reductase (NADPH) activity; GO:0008897 holo-[acyl-carrier-protein] synthase activity; GO:0016417 S-acyltransferase activity; GO:0016419 S-malonyltransferas…				PF13452; PF01575; PF00698; PF00106; PF00109; PF02801; PF01648	Metal-binding domain of MaoC dehydratase; MaoC like domain; Acyl transferase domain; short chain dehydrogenase; Beta-ketoacyl synthase, N-terminal domain; Beta-ketoacyl synthase, C-terminal domain; 4'-phosphopantetheinyl transferase superfamily
A0A1Q3EN90	2148	3.726	Up	0.0044587	K	Fatty acid synthase OS=Lentinula edodes OX=5353 GN=LENED_010754 PE=3 SV=1	LENED_010754	1	1.59843e-47	247.79	EILCHAK(1)HSK	3	1.3978	12	0.511	0.452	0.362	2.153	1.692	1.092	cytoplasm	GO:0001676 long-chain fatty acid metabolic process; GO:0006082 organic acid metabolic process; GO:0006629 lipid metabolic process; GO:0006631 fatty acid metabolic process; GO:0006633 fatty acid biosynthetic process; GO:0008152 metabolic process; GO:0008610 lipid biosynthetic process; GO:0009058 biosynthetic process; GO:0009987 cellular process; GO:0016053 organic acid biosynthetic process; GO:001…	GO:0005622 intracellular; GO:0005623 cell; GO:0005737 cytoplasm; GO:0005829 cytosol; GO:0005835 fatty acid synthase complex; GO:0032991 macromolecular complex; GO:0044424 intracellular part; GO:0044444 cytoplasmic part; GO:0044445 cytosolic part; GO:0044464 cell part;	GO:0003824 catalytic activity; GO:0004312 fatty acid synthase activity; GO:0004314 [acyl-carrier-protein] S-malonyltransferase activity; GO:0004315 3-oxoacyl-[acyl-carrier-protein] synthase activity; GO:0004316 3-oxoacyl-[acyl-carrier-protein] reductase (NADPH) activity; GO:0008897 holo-[acyl-carrier-protein] synthase activity; GO:0016417 S-acyltransferase activity; GO:0016419 S-malonyltransferas…				PF13452; PF01575; PF00698; PF00106; PF00109; PF02801; PF01648	Metal-binding domain of MaoC dehydratase; MaoC like domain; Acyl transferase domain; short chain dehydrogenase; Beta-ketoacyl synthase, N-terminal domain; Beta-ketoacyl synthase, C-terminal domain; 4'-phosphopantetheinyl transferase superfamily
A0A1Q3EN90	3447	5.149	Up	0.0021837	K	Fatty acid synthase OS=Lentinula edodes OX=5353 GN=LENED_010754 PE=3 SV=1	LENED_010754	1	1.99383e-18	178.67	GIVAFTSTSTDK(1)AGR	3	0.45455	12	0.365	0.343	0.315	2.007	2.185	1.075	cytoplasm	GO:0001676 long-chain fatty acid metabolic process; GO:0006082 organic acid metabolic process; GO:0006629 lipid metabolic process; GO:0006631 fatty acid metabolic process; GO:0006633 fatty acid biosynthetic process; GO:0008152 metabolic process; GO:0008610 lipid biosynthetic process; GO:0009058 biosynthetic process; GO:0009987 cellular process; GO:0016053 organic acid biosynthetic process; GO:001…	GO:0005622 intracellular; GO:0005623 cell; GO:0005737 cytoplasm; GO:0005829 cytosol; GO:0005835 fatty acid synthase complex; GO:0032991 macromolecular complex; GO:0044424 intracellular part; GO:0044444 cytoplasmic part; GO:0044445 cytosolic part; GO:0044464 cell part;	GO:0003824 catalytic activity; GO:0004312 fatty acid synthase activity; GO:0004314 [acyl-carrier-protein] S-malonyltransferase activity; GO:0004315 3-oxoacyl-[acyl-carrier-protein] synthase activity; GO:0004316 3-oxoacyl-[acyl-carrier-protein] reductase (NADPH) activity; GO:0008897 holo-[acyl-carrier-protein] synthase activity; GO:0016417 S-acyltransferase activity; GO:0016419 S-malonyltransferas…				PF13452; PF01575; PF00698; PF00106; PF00109; PF02801; PF01648	Metal-binding domain of MaoC dehydratase; MaoC like domain; Acyl transferase domain; short chain dehydrogenase; Beta-ketoacyl synthase, N-terminal domain; Beta-ketoacyl synthase, C-terminal domain; 4'-phosphopantetheinyl transferase superfamily
A0A1Q3EN90	405	3.073	Up	0.0049619	K	Fatty acid synthase OS=Lentinula edodes OX=5353 GN=LENED_010754 PE=3 SV=1	LENED_010754	1	5.09187e-26	195.38	APSGADQSK(1)IAFSQR	3	1.0561	9	0.495	0.555	0.478	2.06	1.563	1.073	cytoplasm	GO:0001676 long-chain fatty acid metabolic process; GO:0006082 organic acid metabolic process; GO:0006629 lipid metabolic process; GO:0006631 fatty acid metabolic process; GO:0006633 fatty acid biosynthetic process; GO:0008152 metabolic process; GO:0008610 lipid biosynthetic process; GO:0009058 biosynthetic process; GO:0009987 cellular process; GO:0016053 organic acid biosynthetic process; GO:001…	GO:0005622 intracellular; GO:0005623 cell; GO:0005737 cytoplasm; GO:0005829 cytosol; GO:0005835 fatty acid synthase complex; GO:0032991 macromolecular complex; GO:0044424 intracellular part; GO:0044444 cytoplasmic part; GO:0044445 cytosolic part; GO:0044464 cell part;	GO:0003824 catalytic activity; GO:0004312 fatty acid synthase activity; GO:0004314 [acyl-carrier-protein] S-malonyltransferase activity; GO:0004315 3-oxoacyl-[acyl-carrier-protein] synthase activity; GO:0004316 3-oxoacyl-[acyl-carrier-protein] reductase (NADPH) activity; GO:0008897 holo-[acyl-carrier-protein] synthase activity; GO:0016417 S-acyltransferase activity; GO:0016419 S-malonyltransferas…				PF13452; PF01575; PF00698; PF00106; PF00109; PF02801; PF01648	Metal-binding domain of MaoC dehydratase; MaoC like domain; Acyl transferase domain; short chain dehydrogenase; Beta-ketoacyl synthase, N-terminal domain; Beta-ketoacyl synthase, C-terminal domain; 4'-phosphopantetheinyl transferase superfamily
A0A1Q3EJL5	154	0.519	Down	0.026741	K	Nadh-ubiquinone oxidoreductase subunit OS=Lentinula edodes OX=5353 GN=LENED_009406 PE=4 SV=1	LENED_009406	1	0.000357525	76.82	TVCNELGGIK(1)PGETTK	2	0.03219	1	1.288	1.036	1.365	0.535	0.741		mitochondria	GO:0006091 generation of precursor metabolites and energy; GO:0006119 oxidative phosphorylation; GO:0006120 mitochondrial electron transport, NADH to ubiquinone; GO:0006139 nucleobase-containing compound metabolic process; GO:0006163 purine nucleotide metabolic process; GO:0006725 cellular aromatic compound metabolic process; GO:0006753 nucleoside phosphate metabolic process; GO:0006793 phosphoru…	GO:0005622 intracellular; GO:0005623 cell; GO:0005737 cytoplasm; GO:0005739 mitochondrion; GO:0005740 mitochondrial envelope; GO:0005743 mitochondrial inner membrane; GO:0005746 mitochondrial respiratory chain; GO:0005747 mitochondrial respiratory chain complex I; GO:0016020 membrane; GO:0019866 organelle inner membrane; GO:0030964 NADH dehydrogenase complex; GO:0031090 organelle membrane; GO:003…	GO:0003824 catalytic activity; GO:0003954 NADH dehydrogenase activity; GO:0008137 NADH dehydrogenase (ubiquinone) activity; GO:0016491 oxidoreductase activity; GO:0016651 oxidoreductase activity, acting on NAD(P)H; GO:0016655 oxidoreductase activity, acting on NAD(P)H, quinone or similar compound as acceptor; GO:0050136 NADH dehydrogenase (quinone) activity;	K03943	NDUFV2; NADH dehydrogenase (ubiquinone) flavoprotein 2 [EC:1.6.5.3 1.6.99.3]	mrr00190 Oxidative phosphorylation - Moniliophthora roreri; mrr01100 Metabolic pathways - Moniliophthora roreri;
A0A1Q3DXR0	100	0.211	Down	0.007925	K	Gamma-butyrobetaine hydroxylase OS=Lentinula edodes OX=5353 GN=LENED_001289 PE=4 SV=1	LENED_001289	1	6.21245e-05	88.311	DSCHSPECK(1)HPETTQK	4	-0.087033	2	1.826	1.481	0.972		0.293	0.309	nucleus							PF02668	Taurine catabolism dioxygenase TauD, TfdA family
A0A1Q3E448	88	0.644	Down	0.034277	K	Nadp:d-xylose dehydrogenase OS=Lentinula edodes OX=5353 GN=LENED_003665 PE=4 SV=1	LENED_003665	1	3.4933e-10	159.52	K(1)HVLCEKPVTSNR	3	-0.19806	17	1.363	1.265	1.014	0.739	0.95	0.655	cytoplasm	GO:0005975 carbohydrate metabolic process; GO:0005996 monosaccharide metabolic process; GO:0008152 metabolic process; GO:0009056 catabolic process; GO:0016052 carbohydrate catabolic process; GO:0019321 pentose metabolic process; GO:0019323 pentose catabolic process; GO:0042732 D-xylose metabolic process; GO:0042843 D-xylose catabolic process; GO:0044238 primary metabolic process; GO:0044281 small…		GO:0003824 catalytic activity; GO:0016491 oxidoreductase activity; GO:0016614 oxidoreductase activity, acting on CH-OH group of donors; GO:0016616 oxidoreductase activity, acting on the CH-OH group of donors, NAD or NADP as acceptor; GO:0047837 D-xylose 1-dehydrogenase (NADP+) activity;
A0A1Q3EEW7	246	1.697	Up	0.0149393	K	Non-specific serine/threonine protein kinase OS=Lentinula edodes OX=5353 GN=LENED_007572 PE=4 SV=1	LENED_007572	1	0.00693105	77.732	IYALK(1)TIR	2	0.43475	6	0.795	0.629	0.814	1.03	1.368	1.401	mitochondria	GO:0000749 response to pheromone involved in conjugation with cellular fusion; GO:0001101 response to acid chemical; GO:0001932 regulation of protein phosphorylation; GO:0001933 negative regulation of protein phosphorylation; GO:0006464 cellular protein modification process; GO:0006468 protein phosphorylation; GO:0006469 negative regulation of protein kinase activity; GO:0006629 lipid metabolic p…	GO:0000228 nuclear chromosome; GO:0000785 chromatin; GO:0000790 nuclear chromatin; GO:0005622 intracellular; GO:0005623 cell; GO:0005634 nucleus; GO:0005694 chromosome; GO:0005737 cytoplasm; GO:0005829 cytosol; GO:0005886 plasma membrane; GO:0005933 cellular bud; GO:0005935 cellular bud neck; GO:0016020 membrane; GO:0030427 site of polarized growth; GO:0031974 membrane-enclosed lumen; GO:0031981 …	GO:0003824 catalytic activity; GO:0004672 protein kinase activity; GO:0004674 protein serine/threonine kinase activity; GO:0004857 enzyme inhibitor activity; GO:0004860 protein kinase inhibitor activity; GO:0016301 kinase activity; GO:0016740 transferase activity; GO:0016772 transferase activity, transferring phosphorus-containing groups; GO:0016773 phosphotransferase activity, alcohol group as a…	K13303	SGK2; serum/glucocorticoid-regulated kinase 2 [EC:2.7.11.1]		PF00069	Protein kinase domain
A0A1Q3EPV9	30	3.709	Up	0.00165745	K	Dimeric alpha+beta barrel OS=Lentinula edodes OX=5353 GN=LENED_011287 PE=4 SV=1	LENED_011287	1	0.000321327	88.134	EHVK(1)IFSNVK	3	-0.45909	6	0.483	0.438	0.404	2.031	1.713	1.171	nucleus							PF07110	EthD domain
A0A1Q3EPV9	26	2.79	Up	0.00139768	K	Dimeric alpha+beta barrel OS=Lentinula edodes OX=5353 GN=LENED_011287 PE=4 SV=1	LENED_011287	1	0.000559492	78.903	FLEHWTK(1)EHVK	3	-0.58494	12	0.591	0.488	0.551	1.579	1.771	1.198	nucleus							PF07110	EthD domain
A0A1Q3EPV9	19	2.971	Up	0.0044159	K	Dimeric alpha+beta barrel OS=Lentinula edodes OX=5353 GN=LENED_011287 PE=4 SV=1	LENED_011287	1	0.000587802	113.69	EK(1)FLEHWTK	2	0.36391	9	0.56	0.614	0.387	1.866	1.56	1.212	nucleus							PF07110	EthD domain
A0A1Q3EPV9	17	5.804	Up	0.0176175	K	Dimeric alpha+beta barrel OS=Lentinula edodes OX=5353 GN=LENED_011287 PE=4 SV=1	LENED_011287	0.999999	0.0156041	78.136	RKEDLTK(1)EK	3	0.059379	2	0.275		0.27	2.014	1.774	0.957	nucleus							PF07110	EthD domain
A0A1Q3EE06	165	0.541	Down	0.020545	K	Transcription factor OS=Lentinula edodes OX=5353 GN=LENED_007290 PE=4 SV=1	LENED_007290	1	1.10284e-05	115.57	AAGLGVWNPHGPK(1)AR	3	-0.12954	6	1.633	0.981	1.248	0.62	0.694	0.775	cytoplasm	GO:0006139 nucleobase-containing compound metabolic process; GO:0006325 chromatin organization; GO:0006342 chromatin silencing; GO:0006355 regulation of transcription, DNA-templated; GO:0006401 RNA catabolic process; GO:0006725 cellular aromatic compound metabolic process; GO:0006807 nitrogen compound metabolic process; GO:0006996 organelle organization; GO:0008152 metabolic process; GO:0009056 c…	GO:0005622 intracellular; GO:0005623 cell; GO:0005634 nucleus; GO:0005737 cytoplasm; GO:0016442 RISC complex; GO:0031332 RNAi effector complex; GO:0032991 macromolecular complex; GO:0043226 organelle; GO:0043227 membrane-bounded organelle; GO:0043229 intracellular organelle; GO:0043231 intracellular membrane-bounded organelle; GO:0044424 intracellular part; GO:0044464 cell part; GO:1990904 ribonu…	GO:0003676 nucleic acid binding; GO:0003723 RNA binding; GO:0003824 catalytic activity; GO:0004518 nuclease activity; GO:0005488 binding; GO:0016787 hydrolase activity; GO:0016788 hydrolase activity, acting on ester bonds; GO:0097159 organic cyclic compound binding; GO:1901363 heterocyclic compound binding;	K15979	SND1; staphylococcal nuclease domain-containing protein 1		PF00565; PF00567	Staphylococcal nuclease homologue; Tudor domain
A0A1Q3EL64	328	0.02	Down	0.00162214	K	Cyclohexanone monooxygenase OS=Lentinula edodes OX=5353 GN=LENED_009969 PE=4 SV=1	LENED_009969	1	0.00039023	100.98	SPHPFGVK(1)R	2	-1.4688	3	1.442	1.251	2.017		0.044	0.019	cytoplasm							PF07992	Pyridine nucleotide-disulphide oxidoreductase
A0A1Q3EIS2	54	2.045	Up	0.0033412	K	DUF1716-domain-containing protein OS=Lentinula edodes OX=5353 GN=LENED_009088 PE=4 SV=1	LENED_009088	1	0.000219405	97.797	GIETLPNSPGGK(1)SK	2	3.6102	6	0.813	0.625	0.573	1.507	1.307	1.298	nucleus	GO:0000375 RNA splicing, via transesterification reactions; GO:0000377 RNA splicing, via transesterification reactions with bulged adenosine as nucleophile; GO:0000398 mRNA splicing, via spliceosome; GO:0006139 nucleobase-containing compound metabolic process; GO:0006396 RNA processing; GO:0006397 mRNA processing; GO:0006725 cellular aromatic compound metabolic process; GO:0006807 nitrogen compou…	GO:0005622 intracellular; GO:0005623 cell; GO:0005634 nucleus; GO:0005681 spliceosomal complex; GO:0032991 macromolecular complex; GO:0043226 organelle; GO:0043227 membrane-bounded organelle; GO:0043229 intracellular organelle; GO:0043231 intracellular membrane-bounded organelle; GO:0044422 organelle part; GO:0044424 intracellular part; GO:0044428 nuclear part; GO:0044446 intracellular organelle …		K12864	CTNNBL1; beta-catenin-like protein 1	mrr03040 Spliceosome - Moniliophthora roreri;	PF08216	Eukaryotic domain of unknown function (DUF1716)
A0A1Q3E4J7	67	0.479	Down	0.022844	K	Mitochondrial processing peptidase beta subunit OS=Lentinula edodes OX=5353 GN=LENED_003583 PE=3 SV=1	LENED_003583	1	3.15335e-07	97.271	AETDK(1)TNGTAHFLEHMAFK	4	-0.82192	9	1.244	1.241	1.49	0.408	0.801	0.697	mitochondria	GO:0006091 generation of precursor metabolites and energy; GO:0006119 oxidative phosphorylation; GO:0006122 mitochondrial electron transport, ubiquinol to cytochrome c; GO:0006139 nucleobase-containing compound metabolic process; GO:0006163 purine nucleotide metabolic process; GO:0006508 proteolysis; GO:0006605 protein targeting; GO:0006626 protein targeting to mitochondrion; GO:0006627 protein p…	GO:0005622 intracellular; GO:0005623 cell; GO:0005737 cytoplasm; GO:0005739 mitochondrion; GO:0005740 mitochondrial envelope; GO:0005743 mitochondrial inner membrane; GO:0005746 mitochondrial respiratory chain; GO:0005750 mitochondrial respiratory chain complex III; GO:0005759 mitochondrial matrix; GO:0016020 membrane; GO:0017087 mitochondrial processing peptidase complex; GO:0019866 organelle in…	GO:0003824 catalytic activity; GO:0004175 endopeptidase activity; GO:0004222 metalloendopeptidase activity; GO:0005488 binding; GO:0008233 peptidase activity; GO:0008237 metallopeptidase activity; GO:0008270 zinc ion binding; GO:0016787 hydrolase activity; GO:0043167 ion binding; GO:0043169 cation binding; GO:0046872 metal ion binding; GO:0046914 transition metal ion binding; GO:0070011 peptidase…	K17732	PMPCB, MAS1; mitochondrial-processing peptidase subunit beta [EC:3.4.24.64]		PF05193	Peptidase M16 inactive domain
A0A1Q3E4J7	116	0.505	Down	0.0076588	K	Mitochondrial processing peptidase beta subunit OS=Lentinula edodes OX=5353 GN=LENED_003583 PE=3 SV=1	LENED_003583	1	0.000296819	92.039	EQTVYYAK(1)SFSK	2	0.079135	7	1.615	1.052	1.287	0.605	0.73	0.66	mitochondria	GO:0006091 generation of precursor metabolites and energy; GO:0006119 oxidative phosphorylation; GO:0006122 mitochondrial electron transport, ubiquinol to cytochrome c; GO:0006139 nucleobase-containing compound metabolic process; GO:0006163 purine nucleotide metabolic process; GO:0006508 proteolysis; GO:0006605 protein targeting; GO:0006626 protein targeting to mitochondrion; GO:0006627 protein p…	GO:0005622 intracellular; GO:0005623 cell; GO:0005737 cytoplasm; GO:0005739 mitochondrion; GO:0005740 mitochondrial envelope; GO:0005743 mitochondrial inner membrane; GO:0005746 mitochondrial respiratory chain; GO:0005750 mitochondrial respiratory chain complex III; GO:0005759 mitochondrial matrix; GO:0016020 membrane; GO:0017087 mitochondrial processing peptidase complex; GO:0019866 organelle in…	GO:0003824 catalytic activity; GO:0004175 endopeptidase activity; GO:0004222 metalloendopeptidase activity; GO:0005488 binding; GO:0008233 peptidase activity; GO:0008237 metallopeptidase activity; GO:0008270 zinc ion binding; GO:0016787 hydrolase activity; GO:0043167 ion binding; GO:0043169 cation binding; GO:0046872 metal ion binding; GO:0046914 transition metal ion binding; GO:0070011 peptidase…	K17732	PMPCB, MAS1; mitochondrial-processing peptidase subunit beta [EC:3.4.24.64]		PF05193	Peptidase M16 inactive domain
A0A1Q3E4J7	230	0.436	Down	0.047916	K	Mitochondrial processing peptidase beta subunit OS=Lentinula edodes OX=5353 GN=LENED_003583 PE=3 SV=1	LENED_003583	1	1.98331e-12	130.02	LAEK(1)HFSSLPVSANPLALGR	3	0.36537	13	1.311	1.556	1.217	0.29	0.702	0.788	mitochondria	GO:0006091 generation of precursor metabolites and energy; GO:0006119 oxidative phosphorylation; GO:0006122 mitochondrial electron transport, ubiquinol to cytochrome c; GO:0006139 nucleobase-containing compound metabolic process; GO:0006163 purine nucleotide metabolic process; GO:0006508 proteolysis; GO:0006605 protein targeting; GO:0006626 protein targeting to mitochondrion; GO:0006627 protein p…	GO:0005622 intracellular; GO:0005623 cell; GO:0005737 cytoplasm; GO:0005739 mitochondrion; GO:0005740 mitochondrial envelope; GO:0005743 mitochondrial inner membrane; GO:0005746 mitochondrial respiratory chain; GO:0005750 mitochondrial respiratory chain complex III; GO:0005759 mitochondrial matrix; GO:0016020 membrane; GO:0017087 mitochondrial processing peptidase complex; GO:0019866 organelle in…	GO:0003824 catalytic activity; GO:0004175 endopeptidase activity; GO:0004222 metalloendopeptidase activity; GO:0005488 binding; GO:0008233 peptidase activity; GO:0008237 metallopeptidase activity; GO:0008270 zinc ion binding; GO:0016787 hydrolase activity; GO:0043167 ion binding; GO:0043169 cation binding; GO:0046872 metal ion binding; GO:0046914 transition metal ion binding; GO:0070011 peptidase…	K17732	PMPCB, MAS1; mitochondrial-processing peptidase subunit beta [EC:3.4.24.64]		PF05193	Peptidase M16 inactive domain
A0A1Q3E4J7	187	0.575	Down	0.0098969	K	Mitochondrial processing peptidase beta subunit OS=Lentinula edodes OX=5353 GN=LENED_003583 PE=3 SV=1	LENED_003583	1	1.5144e-05	125.97	TILGPK(1)NNILSIQR	2	0.50325	12	1.39	0.987	1.394	0.746	0.69	0.734	mitochondria	GO:0006091 generation of precursor metabolites and energy; GO:0006119 oxidative phosphorylation; GO:0006122 mitochondrial electron transport, ubiquinol to cytochrome c; GO:0006139 nucleobase-containing compound metabolic process; GO:0006163 purine nucleotide metabolic process; GO:0006508 proteolysis; GO:0006605 protein targeting; GO:0006626 protein targeting to mitochondrion; GO:0006627 protein p…	GO:0005622 intracellular; GO:0005623 cell; GO:0005737 cytoplasm; GO:0005739 mitochondrion; GO:0005740 mitochondrial envelope; GO:0005743 mitochondrial inner membrane; GO:0005746 mitochondrial respiratory chain; GO:0005750 mitochondrial respiratory chain complex III; GO:0005759 mitochondrial matrix; GO:0016020 membrane; GO:0017087 mitochondrial processing peptidase complex; GO:0019866 organelle in…	GO:0003824 catalytic activity; GO:0004175 endopeptidase activity; GO:0004222 metalloendopeptidase activity; GO:0005488 binding; GO:0008233 peptidase activity; GO:0008237 metallopeptidase activity; GO:0008270 zinc ion binding; GO:0016787 hydrolase activity; GO:0043167 ion binding; GO:0043169 cation binding; GO:0046872 metal ion binding; GO:0046914 transition metal ion binding; GO:0070011 peptidase…	K17732	PMPCB, MAS1; mitochondrial-processing peptidase subunit beta [EC:3.4.24.64]		PF05193	Peptidase M16 inactive domain
A0A1Q3ERJ6	249	1.873	Up	0.0166024	K	DNA topoisomerase II OS=Lentinula edodes OX=5353 GN=LENED_012022 PE=4 SV=1	LENED_012022	1	0.000352301	131.41	IQVLGAK(1)NK	2	-0.94221	4	0.77	0.778	0.58	1.21	1.666	1.11	nucleus	GO:0000003 reproduction; GO:0000018 regulation of DNA recombination; GO:0000019 regulation of mitotic recombination; GO:0000070 mitotic sister chromatid segregation; GO:0000075 cell cycle checkpoint; GO:0000278 mitotic cell cycle; GO:0000280 nuclear division; GO:0000712 resolution of meiotic recombination intermediates; GO:0000819 sister chromatid segregation; GO:0006139 nucleobase-containing com…	GO:0000228 nuclear chromosome; GO:0000775 chromosome, centromeric region; GO:0000785 chromatin; GO:0000790 nuclear chromatin; GO:0000793 condensed chromosome; GO:0000794 condensed nuclear chromosome; GO:0000795 synaptonemal complex; GO:0005622 intracellular; GO:0005623 cell; GO:0005634 nucleus; GO:0005694 chromosome; GO:0005737 cytoplasm; GO:0005739 mitochondrion; GO:0031974 membrane-enclosed lum…	GO:0000166 nucleotide binding; GO:0003676 nucleic acid binding; GO:0003677 DNA binding; GO:0003824 catalytic activity; GO:0003916 DNA topoisomerase activity; GO:0003918 DNA topoisomerase type II (ATP-hydrolyzing) activity; GO:0005488 binding; GO:0005524 ATP binding; GO:0008094 DNA-dependent ATPase activity; GO:0008144 drug binding; GO:0016462 pyrophosphatase activity; GO:0016787 hydrolase activit…	K03164	TOP2; DNA topoisomerase II [EC:5.99.1.3]		PF03765; PF00650; PF02518; PF00204	CRAL/TRIO, N-terminal domain; CRAL/TRIO domain; Histidine kinase-, DNA gyrase B-, and HSP90-like ATPase; DNA gyrase B
A0A1Q3E8J3	902	1.974	Up	0.031261	K	Plasma membrane ATPase OS=Lentinula edodes OX=5353 GN=LENED_005220 PE=3 SV=1	LENED_005220	1	0.000464544	111.61	FAMK(1)YTIIK	2	0.71602	14	0.64	0.482	0.934	1.588	1.356	1.115	plasma membrane				K01535	PMA1, PMA2; H+-transporting ATPase [EC:3.6.3.6]	mrr00190 Oxidative phosphorylation - Moniliophthora roreri; mrr01100 Metabolic pathways - Moniliophthora roreri;	PF00690; PF00702	Cation transporter/ATPase, N-terminus; haloacid dehalogenase-like hydrolase
A0A1Q3DWY3	1039	1.815	Up	0.0029157	K	Flavin-containing monooxygenase OS=Lentinula edodes OX=5353 GN=LENED_000974 PE=4 SV=1	LENED_000974	1	0.00044538	84.605	FHSK(1)HLALQIK	3	-0.9912	6	0.746	0.64	0.777	1.245	1.494	1.187	plasma membrane
A0A1Q3EK08	511	1.601	Up	0.005964	K	Creatinase aminopeptidase OS=Lentinula edodes OX=5353 GN=LENED_009560 PE=3 SV=1	LENED_009560	1	0.015278	76.332	HIDQEVLK(1)K	2	-1.082	1	0.872	0.776	0.763	1.355		1.218	cytoplasm	GO:0006508 proteolysis; GO:0006807 nitrogen compound metabolic process; GO:0008152 metabolic process; GO:0019538 protein metabolic process; GO:0043170 macromolecule metabolic process; GO:0044238 primary metabolic process; GO:0071704 organic substance metabolic process; GO:1901564 organonitrogen compound metabolic process;	GO:0005622 intracellular; GO:0005623 cell; GO:0005737 cytoplasm; GO:0044424 intracellular part; GO:0044464 cell part;	GO:0003824 catalytic activity; GO:0008233 peptidase activity; GO:0008238 exopeptidase activity; GO:0016787 hydrolase activity; GO:0016805 dipeptidase activity; GO:0070011 peptidase activity, acting on L-amino acid peptides;	K14213	PEPD; Xaa-Pro dipeptidase [EC:3.4.13.9]		PF05195; PF00557	Aminopeptidase P, N-terminal domain; Metallopeptidase family M24
A0A1Q3E4T3	103	2.161	Up	0.0072796	K	RNA-dependent RNA polymerase OS=Lentinula edodes OX=5353 GN=LENED_003877 PE=3 SV=1	LENED_003877	1	1.68839e-05	81.016	ITFGDK(1)HSTPTDQETAMLQK	3	-0.21983	1	0.614	0.716	0.599	1.106	1.772	1.29	cytoplasm
A0A1Q3E4T3	785	10.492	Up	0.02298	K	RNA-dependent RNA polymerase OS=Lentinula edodes OX=5353 GN=LENED_003877 PE=3 SV=1	LENED_003877	1	0.00828084	74.941	MQALK(1)EIK	2	0.38487	2	0.124	0.256		1.827	2.16		cytoplasm
A0A1Q3DYM7	322	1.825	Up	0.0050793	K	Protein OS=Lentinula edodes OX=5353 GN=LENED_001532 PE=4 SV=1	LENED_001532	1	0.0117895	71.425	ATAFK(1)NEK	2	-1.2408	5	0.767	0.815	0.576	1.354	1.334	1.25	nucleus
A0A1Q3EJM2	87	0.15	Down	0.0038838	K	Extracellular tungstate binding OS=Lentinula edodes OX=5353 GN=LENED_009391 PE=4 SV=1	LENED_009391	1	1.28269e-05	120.92	WCVEGNK(1)STVEDGGK	2	0.028772	3	2.128	1.195	1.765	0.138	0.335	0.29	nucleus
A0A1Q3E6Z8	354	2.959	Up	0.038022	K	Beta-glucosidase OS=Lentinula edodes OX=5353 GN=LENED_004700 PE=3 SV=1	LENED_004700	1	0.0305794	46.524	IAIVGGNAK(1)AR	2	0.08425	2	0.741	0.62	0.329	1.575		1.759	cytoplasm				K05349	bglX; beta-glucosidase [EC:3.2.1.21]	mrr00460 Cyanoamino acid metabolism - Moniliophthora roreri; mrr00500 Starch and sucrose metabolism - Moniliophthora roreri; mrr01100 Metabolic pathways - Moniliophthora roreri; mrr01110 Biosynthesis of secondary metabolites - Moniliophthora roreri;	PF00933; PF01915; PF07691	Glycosyl hydrolase family 3 N terminal domain; Glycosyl hydrolase family 3 C-terminal domain; PA14 domain
A0A1Q3E6Z8	344	2.694	Up	0.0036832	K	Beta-glucosidase OS=Lentinula edodes OX=5353 GN=LENED_004700 PE=3 SV=1	LENED_004700	0.999547	9.72227e-05	82.865	NEGSLLPLKPEEQGLK(1)K	3	0.025375	2	0.605	0.601	0.44	1.471	1.17	1.794	cytoplasm				K05349	bglX; beta-glucosidase [EC:3.2.1.21]	mrr00460 Cyanoamino acid metabolism - Moniliophthora roreri; mrr00500 Starch and sucrose metabolism - Moniliophthora roreri; mrr01100 Metabolic pathways - Moniliophthora roreri; mrr01110 Biosynthesis of secondary metabolites - Moniliophthora roreri;	PF00933; PF01915; PF07691	Glycosyl hydrolase family 3 N terminal domain; Glycosyl hydrolase family 3 C-terminal domain; PA14 domain
A0A1Q3E6Z8	711	2.109	Up	0.042402	K	Beta-glucosidase OS=Lentinula edodes OX=5353 GN=LENED_004700 PE=3 SV=1	LENED_004700	1	5.30132e-06	121.24	YAEDLYVGYK(1)HYHHR	3	0.16507	10	0.583	0.951	0.412	1.073	1.452	1.58	cytoplasm				K05349	bglX; beta-glucosidase [EC:3.2.1.21]	mrr00460 Cyanoamino acid metabolism - Moniliophthora roreri; mrr00500 Starch and sucrose metabolism - Moniliophthora roreri; mrr01100 Metabolic pathways - Moniliophthora roreri; mrr01110 Biosynthesis of secondary metabolites - Moniliophthora roreri;	PF00933; PF01915; PF07691	Glycosyl hydrolase family 3 N terminal domain; Glycosyl hydrolase family 3 C-terminal domain; PA14 domain
A0A1Q3E591	573	2.067	Up	0.0139151	K	Glycosyltransferase family 4 protein OS=Lentinula edodes OX=5353 GN=LENED_003981 PE=4 SV=1	LENED_003981	1	0.00167933	75.652	EYAK(1)DIVVMR	2	-1.188	1	0.573	0.863	0.563	1.568	1.46	1.104	mitochondria				K22248	TP; alpha,alpha-trehalose phosphorylase (configuration-retaining) [EC:2.4.1.231]
A0A1Q3E591	493	1.504	Up	0.042601	K	Glycosyltransferase family 4 protein OS=Lentinula edodes OX=5353 GN=LENED_003981 PE=4 SV=1	LENED_003981	1	8.64467e-06	155.42	MNELK(1)WPIR	2	2.3587	32	0.97	0.735	0.75		1.164	1.298	mitochondria				K22248	TP; alpha,alpha-trehalose phosphorylase (configuration-retaining) [EC:2.4.1.231]
A0A1Q3EAL0	12	2.326	Up	0.0056227	K	PRA1 family protein OS=Lentinula edodes OX=5353 GN=LENED_006048 PE=3 SV=1	LENED_006048	1	0.000241255	142.43	VTDTIK(1)SFR	2	-0.29365	7	0.661	0.572	0.619	1.446	1.784	1.077	plasma membrane	GO:0006810 transport; GO:0006888 ER to Golgi vesicle-mediated transport; GO:0016192 vesicle-mediated transport; GO:0046907 intracellular transport; GO:0048193 Golgi vesicle transport; GO:0051179 localization; GO:0051234 establishment of localization; GO:0051641 cellular localization; GO:0051649 establishment of localization in cell;	GO:0005622 intracellular; GO:0005623 cell; GO:0005737 cytoplasm; GO:0005783 endoplasmic reticulum; GO:0005794 Golgi apparatus; GO:0005798 Golgi-associated vesicle; GO:0012505 endomembrane system; GO:0030134 ER to Golgi transport vesicle; GO:0030135 coated vesicle; GO:0031410 cytoplasmic vesicle; GO:0031982 vesicle; GO:0043226 organelle; GO:0043227 membrane-bounded organelle; GO:0043229 intracellu…	GO:0005488 binding; GO:0005515 protein binding; GO:0017016 Ras GTPase binding; GO:0017137 Rab GTPase binding; GO:0019899 enzyme binding; GO:0031267 small GTPase binding; GO:0051020 GTPase binding;	K20359	RABAC1, PRAF1; PRA1 family protein 1
A0A1Q3DXK0	1362	0.556	Down	0.0027768	K	Rna-directed rna polymerase OS=Lentinula edodes OX=5353 GN=LENED_001134 PE=3 SV=1	LENED_001134	1	0.00328799	91.069	GIK(1)TNIAR	2	-0.058979	5		1.263	1.389	0.76	0.677	0.773	mitochondria				K17818	ARD1; D-arabinitol dehydrogenase (NADP+) [EC:1.1.1.287]	mrr00040 Pentose and glucuronate interconversions - Moniliophthora roreri; mrr01100 Metabolic pathways - Moniliophthora roreri;	PF13086; PF13087; PF08240	AAA domain; AAA domain; Alcohol dehydrogenase GroES-like domain
A0A1Q3EPR6	250	0.15	Down	0.00176301	K	Fad binding domain-containing protein OS=Lentinula edodes OX=5353 GN=LENED_011327 PE=4 SV=1	LENED_011327	1	6.11144e-06	137.01	AVHTGTEDEK(1)R	2	1.3342	6	1.698	1.257	1.48	0.181	0.263		extracellular							PF01565	FAD binding domain
A0A1Q3EPR6	236	0.167	Down	0.0074238	K	Fad binding domain-containing protein OS=Lentinula edodes OX=5353 GN=LENED_011327 PE=4 SV=1	LENED_011327	1	0.00273341	72.434	FGIVTK(1)YVVK	2	0.011247	3	1.449	1.406	2.083	0.125	0.29	0.412	extracellular							PF01565	FAD binding domain
A0A1Q3E112	1022	3.021	Up	0.0052412	K	Pentafunctional AROM polypeptide OS=Lentinula edodes OX=5353 GN=LENED_002514 PE=3 SV=1	LENED_002514	1	0.0186758	60.641	IVVDPTDTK(1)R	2	1.456	1	0.62	0.428	0.496	1.593	1.959	1.112	plasma membrane	GO:0006082 organic acid metabolic process; GO:0008152 metabolic process; GO:0009058 biosynthetic process; GO:0009423 chorismate biosynthetic process; GO:0009987 cellular process; GO:0016053 organic acid biosynthetic process; GO:0019752 carboxylic acid metabolic process; GO:0043436 oxoacid metabolic process; GO:0043648 dicarboxylic acid metabolic process; GO:0043650 dicarboxylic acid biosynthetic …		GO:0003824 catalytic activity; GO:0003866 3-phosphoshikimate 1-carboxyvinyltransferase activity; GO:0016740 transferase activity; GO:0016765 transferase activity, transferring alkyl or aryl (other than methyl) groups;	K13830	ARO1; pentafunctional AROM polypeptide [EC:4.2.3.4 4.2.1.10 1.1.1.25 2.7.1.71 2.5.1.19]	mrr00400 Phenylalanine, tyrosine and tryptophan biosynthesis - Moniliophthora roreri; mrr01100 Metabolic pathways - Moniliophthora roreri; mrr01110 Biosynthesis of secondary metabolites - Moniliophthora roreri; mrr01130 Biosynthesis of antibiotics - Moniliophthora roreri; mrr01230 Biosynthesis of amino acids - Moniliophthora roreri;	PF01761; PF01202; PF01487; PF08501	3-dehydroquinate synthase; Shikimate kinase; Type I 3-dehydroquinase; Shikimate dehydrogenase substrate binding domain
A0A1Q3E112	937	2.809	Up	0.0039414	K	Pentafunctional AROM polypeptide OS=Lentinula edodes OX=5353 GN=LENED_002514 PE=3 SV=1	LENED_002514	1	0.000731977	108.47	LLK(1)DLLTEK	2	-0.063394	4	0.412	0.592	0.611	1.519	1.813	1.205	plasma membrane	GO:0006082 organic acid metabolic process; GO:0008152 metabolic process; GO:0009058 biosynthetic process; GO:0009423 chorismate biosynthetic process; GO:0009987 cellular process; GO:0016053 organic acid biosynthetic process; GO:0019752 carboxylic acid metabolic process; GO:0043436 oxoacid metabolic process; GO:0043648 dicarboxylic acid metabolic process; GO:0043650 dicarboxylic acid biosynthetic …		GO:0003824 catalytic activity; GO:0003866 3-phosphoshikimate 1-carboxyvinyltransferase activity; GO:0016740 transferase activity; GO:0016765 transferase activity, transferring alkyl or aryl (other than methyl) groups;	K13830	ARO1; pentafunctional AROM polypeptide [EC:4.2.3.4 4.2.1.10 1.1.1.25 2.7.1.71 2.5.1.19]	mrr00400 Phenylalanine, tyrosine and tryptophan biosynthesis - Moniliophthora roreri; mrr01100 Metabolic pathways - Moniliophthora roreri; mrr01110 Biosynthesis of secondary metabolites - Moniliophthora roreri; mrr01130 Biosynthesis of antibiotics - Moniliophthora roreri; mrr01230 Biosynthesis of amino acids - Moniliophthora roreri;	PF01761; PF01202; PF01487; PF08501	3-dehydroquinate synthase; Shikimate kinase; Type I 3-dehydroquinase; Shikimate dehydrogenase substrate binding domain
A0A1Q3E112	423	2.274	Up	0.0093971	K	Pentafunctional AROM polypeptide OS=Lentinula edodes OX=5353 GN=LENED_002514 PE=3 SV=1	LENED_002514	1	0.000132654	102.97	MTTPGSK(1)SISNR	2	-1.4883	5	0.625	0.59	0.67	1.855	1.386	1.045	plasma membrane	GO:0006082 organic acid metabolic process; GO:0008152 metabolic process; GO:0009058 biosynthetic process; GO:0009423 chorismate biosynthetic process; GO:0009987 cellular process; GO:0016053 organic acid biosynthetic process; GO:0019752 carboxylic acid metabolic process; GO:0043436 oxoacid metabolic process; GO:0043648 dicarboxylic acid metabolic process; GO:0043650 dicarboxylic acid biosynthetic …		GO:0003824 catalytic activity; GO:0003866 3-phosphoshikimate 1-carboxyvinyltransferase activity; GO:0016740 transferase activity; GO:0016765 transferase activity, transferring alkyl or aryl (other than methyl) groups;	K13830	ARO1; pentafunctional AROM polypeptide [EC:4.2.3.4 4.2.1.10 1.1.1.25 2.7.1.71 2.5.1.19]	mrr00400 Phenylalanine, tyrosine and tryptophan biosynthesis - Moniliophthora roreri; mrr01100 Metabolic pathways - Moniliophthora roreri; mrr01110 Biosynthesis of secondary metabolites - Moniliophthora roreri; mrr01130 Biosynthesis of antibiotics - Moniliophthora roreri; mrr01230 Biosynthesis of amino acids - Moniliophthora roreri;	PF01761; PF01202; PF01487; PF08501	3-dehydroquinate synthase; Shikimate kinase; Type I 3-dehydroquinase; Shikimate dehydrogenase substrate binding domain
A0A1Q3ETF3	19	2.466	Up	0.006218	K	60S ribosomal protein L14 OS=Lentinula edodes OX=5353 GN=LENED_012762 PE=4 SV=1	LENED_012762	1	0.000163038	105.03	VVLLK(1)SGPYAGK	2	1.1222	5	0.601	0.702	0.473	1.845	1.236	1.298	mitochondria	GO:0002181 cytoplasmic translation; GO:0006412 translation; GO:0006518 peptide metabolic process; GO:0006807 nitrogen compound metabolic process; GO:0006914 autophagy; GO:0008152 metabolic process; GO:0009056 catabolic process; GO:0009058 biosynthetic process; GO:0009059 macromolecule biosynthetic process; GO:0009987 cellular process; GO:0010467 gene expression; GO:0016236 macroautophagy; GO:0019…	GO:0005622 intracellular; GO:0005623 cell; GO:0005737 cytoplasm; GO:0005829 cytosol; GO:0005840 ribosome; GO:0015934 large ribosomal subunit; GO:0022625 cytosolic large ribosomal subunit; GO:0022626 cytosolic ribosome; GO:0030684 preribosome; GO:0030687 preribosome, large subunit precursor; GO:0032991 macromolecular complex; GO:0043226 organelle; GO:0043228 non-membrane-bounded organelle; GO:0043…	GO:0003676 nucleic acid binding; GO:0003723 RNA binding; GO:0003735 structural constituent of ribosome; GO:0005198 structural molecule activity; GO:0005488 binding; GO:0097159 organic cyclic compound binding; GO:1901363 heterocyclic compound binding;	K02875	RP-L14e, RPL14; large subunit ribosomal protein L14e	mrr03010 Ribosome - Moniliophthora roreri;
A0A1Q3EQ42	304	0.442	Down	0.0023153	K	Nuclear and cytoplasmic polyadenylated rna-binding protein pub1 OS=Lentinula edodes OX=5353 GN=LENED_011471 PE=4 SV=1	LENED_011471	1	0.00157129	133.6	CSWGK(1)DR	2	0.7791	4	1.703	1.216	1.201	0.59	0.601	0.632	nucleus	GO:0000184 nuclear-transcribed mRNA catabolic process, nonsense-mediated decay; GO:0000956 nuclear-transcribed mRNA catabolic process; GO:0006139 nucleobase-containing compound metabolic process; GO:0006401 RNA catabolic process; GO:0006402 mRNA catabolic process; GO:0006725 cellular aromatic compound metabolic process; GO:0006807 nitrogen compound metabolic process; GO:0006996 organelle organiza…	GO:0000932 P-body; GO:0005622 intracellular; GO:0005623 cell; GO:0005634 nucleus; GO:0005737 cytoplasm; GO:0010494 cytoplasmic stress granule; GO:0032991 macromolecular complex; GO:0035770 ribonucleoprotein granule; GO:0036464 cytoplasmic ribonucleoprotein granule; GO:0043226 organelle; GO:0043227 membrane-bounded organelle; GO:0043228 non-membrane-bounded organelle; GO:0043229 intracellular orga…	GO:0003676 nucleic acid binding; GO:0003723 RNA binding; GO:0003727 single-stranded RNA binding; GO:0003729 mRNA binding; GO:0005488 binding; GO:0008187 poly-pyrimidine tract binding; GO:0008266 poly(U) RNA binding; GO:0097159 organic cyclic compound binding; GO:1901363 heterocyclic compound binding;	K13201	TIA1, TIAL1; nucleolysin TIA-1/TIAR		PF00076	RNA recognition motif. (a.k.a. RRM, RBD, or RNP domain)
A0A1Q3EDS9	78	5.521	Up	0.00092252	K	1 concanamycin induced protein c OS=Lentinula edodes OX=5353 GN=LENED_007218 PE=4 SV=1	LENED_007218	1	6.40011e-05	118.76	IVETK(1)GLDFIDK	2	0.37641	7	0.319	0.376	0.264	1.779	2.24	1.276	nucleus
A0A1Q3DXL8	31	0.307	Down	0.0189598	K	Acetyl-carboxylase OS=Lentinula edodes OX=5353 GN=LENED_001220 PE=4 SV=1	LENED_001220	1	0.00131189	51.688	ASPSSVYDFVK(1)ANGGHTIITK	3	-0.35026	2	1.379		1.662	0.403	0.53		cytoplasm	GO:0001676 long-chain fatty acid metabolic process; GO:0006082 organic acid metabolic process; GO:0006606 protein import into nucleus; GO:0006629 lipid metabolic process; GO:0006631 fatty acid metabolic process; GO:0006633 fatty acid biosynthetic process; GO:0006810 transport; GO:0006886 intracellular protein transport; GO:0006913 nucleocytoplasmic transport; GO:0006996 organelle organization; GO…	GO:0005622 intracellular; GO:0005623 cell; GO:0005737 cytoplasm; GO:0005739 mitochondrion; GO:0005783 endoplasmic reticulum; GO:0005789 endoplasmic reticulum membrane; GO:0005829 cytosol; GO:0012505 endomembrane system; GO:0016020 membrane; GO:0031984 organelle subcompartment; GO:0042175 nuclear outer membrane-endoplasmic reticulum membrane network; GO:0043226 organelle; GO:0043227 membrane-bound…	GO:0000166 nucleotide binding; GO:0003824 catalytic activity; GO:0003989 acetyl-CoA carboxylase activity; GO:0004075 biotin carboxylase activity; GO:0005488 binding; GO:0005524 ATP binding; GO:0008144 drug binding; GO:0016421 CoA carboxylase activity; GO:0016874 ligase activity; GO:0016879 ligase activity, forming carbon-nitrogen bonds; GO:0016885 ligase activity, forming carbon-carbon bonds; GO:…	K11262	ACACA; acetyl-CoA carboxylase / biotin carboxylase 1 [EC:6.4.1.2 6.3.4.14]	mrr00061 Fatty acid biosynthesis - Moniliophthora roreri; mrr00620 Pyruvate metabolism - Moniliophthora roreri; mrr00640 Propanoate metabolism - Moniliophthora roreri; mrr01100 Metabolic pathways - Moniliophthora roreri; mrr01110 Biosynthesis of secondary metabolites - Moniliophthora roreri; mrr01130 Biosynthesis of antibiotics - Moniliophthora roreri; mrr01212 Fatty acid metabolism - Moniliophth…	PF00289; PF02786; PF02785; PF00364	Carbamoyl-phosphate synthase L chain, N-terminal domain; Carbamoyl-phosphate synthase L chain, ATP binding domain; Biotin carboxylase C-terminal domain; Biotin-requiring enzyme
A0A1Q3DYZ9	377	0.421	Down	0.029477	K	3-hydroxyisobutyryl-CoA hydrolase, mitochondrial OS=Lentinula edodes OX=5353 GN=LENED_001739 PE=3 SV=1	LENED_001739	1	3.73008e-19	163.96	SPYLESVPEFK(1)HPFAPGESR	3	-0.98314	6	1.3	1.147	1.662	0.339	0.579	0.81	cytoplasm		GO:0005622 intracellular; GO:0005623 cell; GO:0005737 cytoplasm; GO:0005739 mitochondrion; GO:0043226 organelle; GO:0043227 membrane-bounded organelle; GO:0043229 intracellular organelle; GO:0043231 intracellular membrane-bounded organelle; GO:0044424 intracellular part; GO:0044444 cytoplasmic part; GO:0044464 cell part;	GO:0003824 catalytic activity; GO:0003860 3-hydroxyisobutyryl-CoA hydrolase activity; GO:0016289 CoA hydrolase activity; GO:0016787 hydrolase activity; GO:0016788 hydrolase activity, acting on ester bonds; GO:0016790 thiolester hydrolase activity;	K05605	HIBCH; 3-hydroxyisobutyryl-CoA hydrolase [EC:3.1.2.4]	mrr00280 Valine, leucine and isoleucine degradation - Moniliophthora roreri; mrr00410 beta-Alanine metabolism - Moniliophthora roreri; mrr00640 Propanoate metabolism - Moniliophthora roreri; mrr01100 Metabolic pathways - Moniliophthora roreri; mrr01200 Carbon metabolism - Moniliophthora roreri;
A0A1Q3EAI9	54	2.734	Up	0.021021	K	40S ribosomal protein S8 OS=Lentinula edodes OX=5353 GN=LENED_005999 PE=3 SV=1	LENED_005999	1	0.00500154	108.24	GGNLK(1)YR	2	0.49902	4	0.6	0.754	0.298	1.745	1.429	1.343	nucleus	GO:0000462 maturation of SSU-rRNA from tricistronic rRNA transcript (SSU-rRNA, 5.8S rRNA, LSU-rRNA); GO:0002181 cytoplasmic translation; GO:0002182 cytoplasmic translational elongation; GO:0006139 nucleobase-containing compound metabolic process; GO:0006364 rRNA processing; GO:0006396 RNA processing; GO:0006412 translation; GO:0006414 translational elongation; GO:0006518 peptide metabolic process…	GO:0005622 intracellular; GO:0005623 cell; GO:0005737 cytoplasm; GO:0005829 cytosol; GO:0005840 ribosome; GO:0015935 small ribosomal subunit; GO:0022626 cytosolic ribosome; GO:0022627 cytosolic small ribosomal subunit; GO:0030684 preribosome; GO:0030686 90S preribosome; GO:0032991 macromolecular complex; GO:0043226 organelle; GO:0043228 non-membrane-bounded organelle; GO:0043229 intracellular org…	GO:0003735 structural constituent of ribosome; GO:0005198 structural molecule activity;	K02995	RP-S8e, RPS8; small subunit ribosomal protein S8e	mrr03010 Ribosome - Moniliophthora roreri;
A0A1Q3EI83	139	2.459	Up	0.040262	K	BTB domain-containing protein(predicted) OS=Lentinula edodes OX=5353 GN=LENED_008845 PE=4 SV=1	LENED_008845	1	0.00504965	76.679	FAAK(1)YDHR	2	-2.0257	7	0.764	0.657	0.329	1.204	1.142	1.958	cytoplasm,nucleus							PF00651	BTB/POZ domain
A0A1Q3DZY9	138	1.954	Up	0.025096	K	Eukaryotic initiation factor 4f subunit p130 OS=Lentinula edodes OX=5353 GN=LENED_002119 PE=4 SV=1	LENED_002119	1	0.0250721	71.296	LK(1)ILLNR	2	0.010992	1	0.607		0.703	1.588	1.121	1.13	mitochondria	GO:0002181 cytoplasmic translation; GO:0002183 cytoplasmic translational initiation; GO:0006412 translation; GO:0006413 translational initiation; GO:0006518 peptide metabolic process; GO:0006807 nitrogen compound metabolic process; GO:0006996 organelle organization; GO:0008152 metabolic process; GO:0009058 biosynthetic process; GO:0009059 macromolecule biosynthetic process; GO:0009987 cellular pr…	GO:0000932 P-body; GO:0005622 intracellular; GO:0005623 cell; GO:0005634 nucleus; GO:0005737 cytoplasm; GO:0005739 mitochondrion; GO:0010494 cytoplasmic stress granule; GO:0016281 eukaryotic translation initiation factor 4F complex; GO:0032991 macromolecular complex; GO:0035770 ribonucleoprotein granule; GO:0036464 cytoplasmic ribonucleoprotein granule; GO:0043226 organelle; GO:0043227 membrane-b…	GO:0003676 nucleic acid binding; GO:0003723 RNA binding; GO:0003729 mRNA binding; GO:0003743 translation initiation factor activity; GO:0005198 structural molecule activity; GO:0005488 binding; GO:0005515 protein binding; GO:0008135 translation factor activity, RNA binding; GO:0031369 translation initiation factor binding; GO:0097159 organic cyclic compound binding; GO:1901363 heterocyclic compou…	K03260	EIF4G; translation initiation factor 4G	mrr03013 RNA transport - Moniliophthora roreri;
A0A1Q3EIP4	80	0.663	Down	0.025722	K	NAD-binding protein OS=Lentinula edodes OX=5353 GN=LENED_009001 PE=4 SV=1	LENED_009001	1	0.00115425	83.045	LWK(1)SSGEGENK	2	0.50088	1	1.391	1.165	1.033	0.677	0.89	0.814	mitochondria				K20367	ERGIC3, ERV46; endoplasmic reticulum-Golgi intermediate compartment protein 3		PF00106	short chain dehydrogenase
A0A1Q3EM17	241	0.514	Down	0.0130804	K	Regulator of G protein signaling superfamily OS=Lentinula edodes OX=5353 GN=LENED_010297 PE=4 SV=1	LENED_010297	1	0.0036451	69.65	AIYK(1)ITDEGR	2	-0.10146	2	1.281	0.999	1.356	0.645		0.602	nucleus	GO:0000003 reproduction; GO:0000749 response to pheromone involved in conjugation with cellular fusion; GO:0000754 adaptation of signaling pathway by response to pheromone involved in conjugation with cellular fusion; GO:0006355 regulation of transcription, DNA-templated; GO:0006357 regulation of transcription from RNA polymerase II promoter; GO:0006725 cellular aromatic compound metabolic proces…	GO:0005622 intracellular; GO:0005623 cell; GO:0005634 nucleus; GO:0005737 cytoplasm; GO:0005886 plasma membrane; GO:0016020 membrane; GO:0043226 organelle; GO:0043227 membrane-bounded organelle; GO:0043229 intracellular organelle; GO:0043231 intracellular membrane-bounded organelle; GO:0044424 intracellular part; GO:0044464 cell part; GO:0071944 cell periphery;	GO:0005096 GTPase activator activity; GO:0008047 enzyme activator activity; GO:0030234 enzyme regulator activity; GO:0030695 GTPase regulator activity; GO:0060589 nucleoside-triphosphatase regulator activity; GO:0098772 molecular function regulator;	K19838	SST2; GTPase-activating protein SST2	mrr04011 MAPK signaling pathway - yeast - Moniliophthora roreri;	PF00615	Regulator of G protein signaling domain
A0A1Q3EGC3	37	1.833	Up	0.035542	K	DUF1692-domain-containing protein OS=Lentinula edodes OX=5353 GN=LENED_008123 PE=4 SV=1	LENED_008123	1	0.00221569	111.95	LPSTYK(1)AR	2	-0.76806	6	0.93	0.614	0.629	1.48	1.519	0.985	plasma membrane	GO:0006810 transport; GO:0006886 intracellular protein transport; GO:0006888 ER to Golgi vesicle-mediated transport; GO:0008104 protein localization; GO:0015031 protein transport; GO:0015833 peptide transport; GO:0016192 vesicle-mediated transport; GO:0033036 macromolecule localization; GO:0034613 cellular protein localization; GO:0042886 amide transport; GO:0045184 establishment of protein local…	GO:0000139 Golgi membrane; GO:0005622 intracellular; GO:0005623 cell; GO:0005737 cytoplasm; GO:0005783 endoplasmic reticulum; GO:0005789 endoplasmic reticulum membrane; GO:0005794 Golgi apparatus; GO:0005798 Golgi-associated vesicle; GO:0012505 endomembrane system; GO:0016020 membrane; GO:0016021 integral component of membrane; GO:0030134 ER to Golgi transport vesicle; GO:0030135 coated vesicle; …		K20366	ERGIC2, ERV41; endoplasmic reticulum-Golgi intermediate compartment protein 2		PF13850	Endoplasmic Reticulum-Golgi Intermediate Compartment (ERGIC)
A0A1Q3E4U0	195	0.236	Down	0.0134448	K	Heme oxygenase OS=Lentinula edodes OX=5353 GN=LENED_003894 PE=4 SV=1	LENED_003894	1	0.000182055	133.13	PASLGEMK(1)R	2	-1.8623	5	1.354	1.091	1.704		0.23	0.422	mitochondria				K21480	HO, pbsA1, hmuO; heme oxygenase (biliverdin-producing, ferredoxin) [EC:1.14.15.20]	mrr00860 Porphyrin and chlorophyll metabolism - Moniliophthora roreri; mrr01100 Metabolic pathways - Moniliophthora roreri; mrr01110 Biosynthesis of secondary metabolites - Moniliophthora roreri;	PF01126	Heme oxygenase
A0A1Q3ET71	324	0.641	Down	0.00143733	K	PKS_ER domain-containing protein(predicted) OS=Lentinula edodes OX=5353 GN=LENED_012647 PE=4 SV=1	LENED_012647	1	1.19182e-07	99.439	GQVK(1)VHFTTK	3	-0.61945	15	1.323	1.12	1.192	0.817	0.774	0.739	cytoplasm	GO:0000947 amino acid catabolic process to alcohol via Ehrlich pathway; GO:0000955 amino acid catabolic process via Ehrlich pathway; GO:0005975 carbohydrate metabolic process; GO:0005996 monosaccharide metabolic process; GO:0006006 glucose metabolic process; GO:0006066 alcohol metabolic process; GO:0006067 ethanol metabolic process; GO:0006068 ethanol catabolic process; GO:0006081 cellular aldehy…	GO:0005576 extracellular region; GO:0005622 intracellular; GO:0005623 cell; GO:0005634 nucleus; GO:0005737 cytoplasm; GO:0005739 mitochondrion; GO:0005759 mitochondrial matrix; GO:0005886 plasma membrane; GO:0016020 membrane; GO:0031012 extracellular matrix; GO:0031974 membrane-enclosed lumen; GO:0043226 organelle; GO:0043227 membrane-bounded organelle; GO:0043229 intracellular organelle; GO:0043…	GO:0003824 catalytic activity; GO:0004022 alcohol dehydrogenase (NAD) activity; GO:0016491 oxidoreductase activity; GO:0016614 oxidoreductase activity, acting on CH-OH group of donors; GO:0016616 oxidoreductase activity, acting on the CH-OH group of donors, NAD or NADP as acceptor; GO:0019170 methylglyoxal reductase (NADH-dependent) activity;	K13953	adhP; alcohol dehydrogenase, propanol-preferring [EC:1.1.1.1]	mrr00010 Glycolysis / Gluconeogenesis - Moniliophthora roreri; mrr00071 Fatty acid degradation - Moniliophthora roreri; mrr00350 Tyrosine metabolism - Moniliophthora roreri; mrr01100 Metabolic pathways - Moniliophthora roreri; mrr01110 Biosynthesis of secondary metabolites - Moniliophthora roreri; mrr01130 Biosynthesis of antibiotics - Moniliophthora roreri;	PF08240	Alcohol dehydrogenase GroES-like domain
A0A1Q3ET71	216	0.64	Down	0.026457	K	PKS_ER domain-containing protein(predicted) OS=Lentinula edodes OX=5353 GN=LENED_012647 PE=4 SV=1	LENED_012647	1	0.00058976	114.86	VIAVDTGDAK(1)K	2	-0.0093041	8	1.472	1.212	0.971	0.824	0.792	0.723	cytoplasm	GO:0000947 amino acid catabolic process to alcohol via Ehrlich pathway; GO:0000955 amino acid catabolic process via Ehrlich pathway; GO:0005975 carbohydrate metabolic process; GO:0005996 monosaccharide metabolic process; GO:0006006 glucose metabolic process; GO:0006066 alcohol metabolic process; GO:0006067 ethanol metabolic process; GO:0006068 ethanol catabolic process; GO:0006081 cellular aldehy…	GO:0005576 extracellular region; GO:0005622 intracellular; GO:0005623 cell; GO:0005634 nucleus; GO:0005737 cytoplasm; GO:0005739 mitochondrion; GO:0005759 mitochondrial matrix; GO:0005886 plasma membrane; GO:0016020 membrane; GO:0031012 extracellular matrix; GO:0031974 membrane-enclosed lumen; GO:0043226 organelle; GO:0043227 membrane-bounded organelle; GO:0043229 intracellular organelle; GO:0043…	GO:0003824 catalytic activity; GO:0004022 alcohol dehydrogenase (NAD) activity; GO:0016491 oxidoreductase activity; GO:0016614 oxidoreductase activity, acting on CH-OH group of donors; GO:0016616 oxidoreductase activity, acting on the CH-OH group of donors, NAD or NADP as acceptor; GO:0019170 methylglyoxal reductase (NADH-dependent) activity;	K13953	adhP; alcohol dehydrogenase, propanol-preferring [EC:1.1.1.1]	mrr00010 Glycolysis / Gluconeogenesis - Moniliophthora roreri; mrr00071 Fatty acid degradation - Moniliophthora roreri; mrr00350 Tyrosine metabolism - Moniliophthora roreri; mrr01100 Metabolic pathways - Moniliophthora roreri; mrr01110 Biosynthesis of secondary metabolites - Moniliophthora roreri; mrr01130 Biosynthesis of antibiotics - Moniliophthora roreri;	PF08240	Alcohol dehydrogenase GroES-like domain
A0A1Q3EJG2	485	0.644	Down	0.042464	K	Mov34-domain-containing protein OS=Lentinula edodes OX=5353 GN=LENED_009317 PE=4 SV=1	LENED_009317	1	0.00281647	62.081	GSK(1)FVVTTLLIPK	2	1.444	4	1.324	1.23	1.065	0.578	0.92	0.832	nucleus	GO:0006464 cellular protein modification process; GO:0006508 proteolysis; GO:0006511 ubiquitin-dependent protein catabolic process; GO:0006807 nitrogen compound metabolic process; GO:0006810 transport; GO:0006886 intracellular protein transport; GO:0007034 vacuolar transport; GO:0008104 protein localization; GO:0008152 metabolic process; GO:0009056 catabolic process; GO:0009057 macromolecule cata…		GO:0003824 catalytic activity; GO:0005488 binding; GO:0005515 protein binding; GO:0008233 peptidase activity; GO:0008234 cysteine-type peptidase activity; GO:0008270 zinc ion binding; GO:0016787 hydrolase activity; GO:0019783 ubiquitin-like protein-specific protease activity; GO:0031593 polyubiquitin binding; GO:0036459 thiol-dependent ubiquitinyl hydrolase activity; GO:0043167 ion binding; GO:00…	K11866	STAMBP, AMSH; STAM-binding protein [EC:3.4.19.12]	mrr04144 Endocytosis - Moniliophthora roreri;	PF08969	Domain of unknown function (DUF1873)
A0A1Q3EBC4	190	3.854	Up	0.0040779	K	Erg4 erg24 ergosterol biosynthesis-like protein OS=Lentinula edodes OX=5353 GN=LENED_006240 PE=4 SV=1	LENED_006240	1	2.55345e-05	130.98	VYTK(1)GLFGLAR	2	-0.29333	6	0.379	0.483	0.423	1.759	2.138	1.056	mitochondria
A0A1Q3ECF7	261	0.494	Down	0.0151596	K	Serine/threonine-protein phosphatase OS=Lentinula edodes OX=5353 GN=LENED_006708 PE=3 SV=1	LENED_006708	1	6.23482e-05	98.943	AHQVVEDGYEFFAK(1)R	3	1.0786	6	1.322	1.072	1.547	0.483	0.708	0.754	nucleus				K06269	PPP1C; serine/threonine-protein phosphatase PP1 catalytic subunit [EC:3.1.3.16]	mrr03015 mRNA surveillance pathway - Moniliophthora roreri; mrr04113 Meiosis - yeast - Moniliophthora roreri;	PF00149	Calcineurin-like phosphoesterase
A0A1Q3ECF7	239	0.526	Down	0.0023846	K	Serine/threonine-protein phosphatase OS=Lentinula edodes OX=5353 GN=LENED_006708 PE=3 SV=1	LENED_006708	1	0.000514753	78.324	FLQK(1)HDMDLICR	3	-4.0326	7	1.395	1.139	1.342	0.604	0.666	0.77	nucleus				K06269	PPP1C; serine/threonine-protein phosphatase PP1 catalytic subunit [EC:3.1.3.16]	mrr03015 mRNA surveillance pathway - Moniliophthora roreri; mrr04113 Meiosis - yeast - Moniliophthora roreri;	PF00149	Calcineurin-like phosphoesterase
A0A1Q3ECF7	148	0.567	Down	0.0105026	K	Serine/threonine-protein phosphatase OS=Lentinula edodes OX=5353 GN=LENED_006708 PE=3 SV=1	LENED_006708	1	0.0140301	75.972	YNIK(1)LWK	2	3.6885	2	1.523		1.199	0.728	0.811	0.775	nucleus				K06269	PPP1C; serine/threonine-protein phosphatase PP1 catalytic subunit [EC:3.1.3.16]	mrr03015 mRNA surveillance pathway - Moniliophthora roreri; mrr04113 Meiosis - yeast - Moniliophthora roreri;	PF00149	Calcineurin-like phosphoesterase
A0A1Q3E811	74	1.537	Up	0.023799	K	Glycine-rich rna binding protein OS=Lentinula edodes OX=5353 GN=LENED_005041 PE=4 SV=1	LENED_005041	1	0.0031425	94.806	LIK(1)VNIAK	2	-0.30819	6	0.803	0.689	0.893	1.384	1.011	1.27	nucleus							PF00076	RNA recognition motif. (a.k.a. RRM, RBD, or RNP domain)
A0A1Q3EJ85	1214	0.522	Down	0.044861	K	MON2 like protein OS=Lentinula edodes OX=5353 GN=LENED_009232 PE=4 SV=1	LENED_009232	1	0.00406079	77.597	LAALSLPALLK(1)R	2	1.5081	2	1.196	0.964	1.423		0.515	0.733	cytoplasm,nucleus	GO:0006605 protein targeting; GO:0006623 protein targeting to vacuole; GO:0006810 transport; GO:0006886 intracellular protein transport; GO:0006892 post-Golgi vesicle-mediated transport; GO:0006895 Golgi to endosome transport; GO:0006897 endocytosis; GO:0007034 vacuolar transport; GO:0008104 protein localization; GO:0015031 protein transport; GO:0015833 peptide transport; GO:0016192 vesicle-media…	GO:0005622 intracellular; GO:0005623 cell; GO:0005737 cytoplasm; GO:0005768 endosome; GO:0005769 early endosome; GO:0005794 Golgi apparatus; GO:0005802 trans-Golgi network; GO:0010008 endosome membrane; GO:0012505 endomembrane system; GO:0016020 membrane; GO:0019898 extrinsic component of membrane; GO:0031090 organelle membrane; GO:0031410 cytoplasmic vesicle; GO:0031901 early endosome membrane; …	GO:0005085 guanyl-nucleotide exchange factor activity; GO:0005488 binding; GO:0005515 protein binding; GO:0019899 enzyme binding; GO:0051020 GTPase binding; GO:0098772 molecular function regulator;
A0A1Q3DZM1	549	1.505	Up	0.0197377	K	Phosphoenolpyruvate carboxykinase OS=Lentinula edodes OX=5353 GN=LENED_001864 PE=3 SV=1	LENED_001864	1	8.80052e-06	134.98	AFK(1)LYETDVDRK	3	0.49561	11	0.791	0.953	0.681	1.322	1.225	1.103	plasma membrane	GO:0005975 carbohydrate metabolic process; GO:0005996 monosaccharide metabolic process; GO:0006006 glucose metabolic process; GO:0006082 organic acid metabolic process; GO:0006083 acetate metabolic process; GO:0006094 gluconeogenesis; GO:0008152 metabolic process; GO:0009058 biosynthetic process; GO:0009987 cellular process; GO:0015976 carbon utilization; GO:0016051 carbohydrate biosynthetic proc…	GO:0005622 intracellular; GO:0005623 cell; GO:0005737 cytoplasm; GO:0005829 cytosol; GO:0044424 intracellular part; GO:0044444 cytoplasmic part; GO:0044464 cell part;	GO:0003824 catalytic activity; GO:0004611 phosphoenolpyruvate carboxykinase activity; GO:0004612 phosphoenolpyruvate carboxykinase (ATP) activity; GO:0016829 lyase activity; GO:0016830 carbon-carbon lyase activity; GO:0016831 carboxy-lyase activity;	K01610	E4.1.1.49, pckA; phosphoenolpyruvate carboxykinase (ATP) [EC:4.1.1.49]	mrr00010 Glycolysis / Gluconeogenesis - Moniliophthora roreri; mrr00020 Citrate cycle (TCA cycle) - Moniliophthora roreri; mrr00620 Pyruvate metabolism - Moniliophthora roreri; mrr01100 Metabolic pathways - Moniliophthora roreri; mrr01110 Biosynthesis of secondary metabolites - Moniliophthora roreri; mrr01130 Biosynthesis of antibiotics - Moniliophthora roreri; mrr01200 Carbon metabolism - Monili…	PF01595	Domain of unknown function DUF21
A0A1Q3E7S8	52	0.658	Down	0.0163385	K	Proteasome subunit alpha type OS=Lentinula edodes OX=5353 GN=LENED_004988 PE=3 SV=1	LENED_004988	1	0.00091331	104.17	TDEGVVLGVEK(1)R	2	0.93027	5	1.048	1.088	1.434	0.74	0.812	0.796	nucleus	GO:0006508 proteolysis; GO:0006511 ubiquitin-dependent protein catabolic process; GO:0006807 nitrogen compound metabolic process; GO:0007088 regulation of mitotic nuclear division; GO:0007346 regulation of mitotic cell cycle; GO:0008152 metabolic process; GO:0009056 catabolic process; GO:0009057 macromolecule catabolic process; GO:0009896 positive regulation of catabolic process; GO:0009987 cellu…	GO:0000502 proteasome complex; GO:0005622 intracellular; GO:0005623 cell; GO:0005634 nucleus; GO:0005737 cytoplasm; GO:0005829 cytosol; GO:0005839 proteasome core complex; GO:0012505 endomembrane system; GO:0016020 membrane; GO:0019773 proteasome core complex, alpha-subunit complex; GO:0031597 cytosolic proteasome complex; GO:0032991 macromolecular complex; GO:0034515 proteasome storage granule; …		K02729	PSMA5; 20S proteasome subunit alpha 5 [EC:3.4.25.1]	mrr03050 Proteasome - Moniliophthora roreri;	PF10584; PF00227	Proteasome subunit A N-terminal signature; Proteasome subunit
A0A1Q3EN54	333	3.954	Up	0.0004841	K	Beta-glucosidase OS=Lentinula edodes OX=5353 GN=LENED_010692 PE=3 SV=1	LENED_010692	1	4.1861e-05	122.55	IK(1)SIAVIGPNAK	2	-0.75719	6	0.417	0.504	0.321	1.695	1.542	1.674	cytoplasm				K05349	bglX; beta-glucosidase [EC:3.2.1.21]	mrr00460 Cyanoamino acid metabolism - Moniliophthora roreri; mrr00500 Starch and sucrose metabolism - Moniliophthora roreri; mrr01100 Metabolic pathways - Moniliophthora roreri; mrr01110 Biosynthesis of secondary metabolites - Moniliophthora roreri;	PF00933; PF01915; PF07691	Glycosyl hydrolase family 3 N terminal domain; Glycosyl hydrolase family 3 C-terminal domain; PA14 domain
A0A1Q3EN54	689	2.475	Up	0.00196409	K	Beta-glucosidase OS=Lentinula edodes OX=5353 GN=LENED_010692 PE=3 SV=1	LENED_010692	1	2.11638e-09	115.57	LADVPSYPSYGSK(1)GQEHGR	3	-0.68637	4	0.717	0.542	0.511	1.674	1.333	1.373	cytoplasm				K05349	bglX; beta-glucosidase [EC:3.2.1.21]	mrr00460 Cyanoamino acid metabolism - Moniliophthora roreri; mrr00500 Starch and sucrose metabolism - Moniliophthora roreri; mrr01100 Metabolic pathways - Moniliophthora roreri; mrr01110 Biosynthesis of secondary metabolites - Moniliophthora roreri;	PF00933; PF01915; PF07691	Glycosyl hydrolase family 3 N terminal domain; Glycosyl hydrolase family 3 C-terminal domain; PA14 domain
A0A1Q3EK23	74	0.146	Down	0.045802	K	NADH:flavin oxidoreductase NADH oxidase OS=Lentinula edodes OX=5353 GN=LENED_009547 PE=4 SV=1	LENED_009547	1	3.91815e-19	163.79	AGGK(1)THLPGIWSQDQIDAWR	3	0.39747	4	0.79	2.411	1.77	0.045	0.319	0.364	mitochondria	GO:0006807 nitrogen compound metabolic process; GO:0008152 metabolic process; GO:0009058 biosynthetic process; GO:0009636 response to toxic substance; GO:0009709 terpenoid indole alkaloid biosynthetic process; GO:0009820 alkaloid metabolic process; GO:0009821 alkaloid biosynthetic process; GO:0009987 cellular process; GO:0019748 secondary metabolic process; GO:0034641 cellular nitrogen compound m…		GO:0003824 catalytic activity; GO:0016491 oxidoreductase activity; GO:0016645 oxidoreductase activity, acting on the CH-NH group of donors; GO:0016646 oxidoreductase activity, acting on the CH-NH group of donors, NAD or NADP as acceptor;	K00354	E1.6.99.1; NADPH2 dehydrogenase [EC:1.6.99.1]		PF00724	NADH:flavin oxidoreductase / NADH oxidase family
A0A1Q3EK23	302	0.239	Down	0.0068585	K	NADH:flavin oxidoreductase NADH oxidase OS=Lentinula edodes OX=5353 GN=LENED_009547 PE=4 SV=1	LENED_009547	1	0.000146418	78.244	QIWHPK(1)PLISAGGYTR	3	0.56249	3	1.625	1.543	1.553	0.299	0.451	0.379	mitochondria	GO:0006807 nitrogen compound metabolic process; GO:0008152 metabolic process; GO:0009058 biosynthetic process; GO:0009636 response to toxic substance; GO:0009709 terpenoid indole alkaloid biosynthetic process; GO:0009820 alkaloid metabolic process; GO:0009821 alkaloid biosynthetic process; GO:0009987 cellular process; GO:0019748 secondary metabolic process; GO:0034641 cellular nitrogen compound m…		GO:0003824 catalytic activity; GO:0016491 oxidoreductase activity; GO:0016645 oxidoreductase activity, acting on the CH-NH group of donors; GO:0016646 oxidoreductase activity, acting on the CH-NH group of donors, NAD or NADP as acceptor;	K00354	E1.6.99.1; NADPH2 dehydrogenase [EC:1.6.99.1]		PF00724	NADH:flavin oxidoreductase / NADH oxidase family
A0A1Q3E3C3	349	0.194	Down	0.034063	K	Armadillo beta-catenin plakoglobin OS=Lentinula edodes OX=5353 GN=LENED_003274 PE=4 SV=1	LENED_003274	1	0.00354447	58.885	TLVSK(1)YLCGVSVLR	2	-0.10917	2	0.826	1.574	1.792		0.157	0.384	nucleus	GO:0006139 nucleobase-containing compound metabolic process; GO:0006206 pyrimidine nucleobase metabolic process; GO:0006213 pyrimidine nucleoside metabolic process; GO:0006220 pyrimidine nucleotide metabolic process; GO:0006221 pyrimidine nucleotide biosynthetic process; GO:0006222 UMP biosynthetic process; GO:0006725 cellular aromatic compound metabolic process; GO:0006753 nucleoside phosphate m…	GO:0005622 intracellular; GO:0005623 cell; GO:0005634 nucleus; GO:0005737 cytoplasm; GO:0005829 cytosol; GO:0043226 organelle; GO:0043227 membrane-bounded organelle; GO:0043229 intracellular organelle; GO:0043231 intracellular membrane-bounded organelle; GO:0044424 intracellular part; GO:0044444 cytoplasmic part; GO:0044464 cell part;	GO:0003824 catalytic activity; GO:0004845 uracil phosphoribosyltransferase activity; GO:0004849 uridine kinase activity; GO:0016301 kinase activity; GO:0016740 transferase activity; GO:0016757 transferase activity, transferring glycosyl groups; GO:0016763 transferase activity, transferring pentosyl groups; GO:0016772 transferase activity, transferring phosphorus-containing groups; GO:0019205 nucl…	K00876	udk, UCK; uridine kinase [EC:2.7.1.48]	mrr00240 Pyrimidine metabolism - Moniliophthora roreri; mrr01100 Metabolic pathways - Moniliophthora roreri;	PF00485	Phosphoribulokinase / Uridine kinase family
A0A1Q3E2C8	84	0.364	Down	0.030721	K	SnRNP subunit OS=Lentinula edodes OX=5353 GN=LENED_002974 PE=4 SV=1	LENED_002974	1	0.00320644	51.03	NVPYVFLPSK(1)AALGR	3	-1.0421	3	1.388	1.676	1.231	0.25	0.66	0.653	cytoplasm	GO:0000375 RNA splicing, via transesterification reactions; GO:0000377 RNA splicing, via transesterification reactions with bulged adenosine as nucleophile; GO:0000398 mRNA splicing, via spliceosome; GO:0000462 maturation of SSU-rRNA from tricistronic rRNA transcript (SSU-rRNA, 5.8S rRNA, LSU-rRNA); GO:0000470 maturation of LSU-rRNA; GO:0006139 nucleobase-containing compound metabolic process; GO…	GO:0005622 intracellular; GO:0005623 cell; GO:0005634 nucleus; GO:0005681 spliceosomal complex; GO:0005730 nucleolus; GO:0005732 small nucleolar ribonucleoprotein complex; GO:0030532 small nuclear ribonucleoprotein complex; GO:0030684 preribosome; GO:0031428 box C/D snoRNP complex; GO:0031974 membrane-enclosed lumen; GO:0031981 nuclear lumen; GO:0032040 small-subunit processome; GO:0032991 macrom…	GO:0003676 nucleic acid binding; GO:0003723 RNA binding; GO:0005488 binding; GO:0017069 snRNA binding; GO:0030515 snoRNA binding; GO:0030621 U4 snRNA binding; GO:0034511 U3 snoRNA binding; GO:0097159 organic cyclic compound binding; GO:1901363 heterocyclic compound binding;	K12845	SNU13, NHP2L; U4/U6 small nuclear ribonucleoprotein SNU13	mrr03008 Ribosome biogenesis in eukaryotes - Moniliophthora roreri; mrr03040 Spliceosome - Moniliophthora roreri;	PF01248	Ribosomal protein L7Ae/L30e/S12e/Gadd45 family
A0A1Q3E457	191	1.958	Up	0.020841	K	Cytochrome P450 OS=Lentinula edodes OX=5353 GN=LENED_003677 PE=3 SV=1	LENED_003677	1	0.000140467	83.758	GLNTSALK(1)GYQPLLTNR	2	-0.20849	1	0.529	0.73	0.782	1.01	1.587	1.4	plasma membrane							PF00067	Cytochrome P450
A0A1Q3E457	284	3.141	Up	0.023616	K	Cytochrome P450 OS=Lentinula edodes OX=5353 GN=LENED_003677 PE=3 SV=1	LENED_003677	1	0.0049706	85.522	LFYEYLPVSK(1)K	2	-1.5296	2	0.493	0.709	0.414		2.078	1.306	plasma membrane							PF00067	Cytochrome P450
A0A1Q3E457	473	3.593	Up	0.00059789	K	Cytochrome P450 OS=Lentinula edodes OX=5353 GN=LENED_003677 PE=3 SV=1	LENED_003677	1	0.00734522	76.221	GNDK(1)ADFR	2	-0.76704	4	0.416	0.542	0.378	1.725	1.374	1.701	plasma membrane							PF00067	Cytochrome P450
A0A1Q3EHU8	145	0.485	Down	0.035065	K	26S proteasome subunit P45 OS=Lentinula edodes OX=5353 GN=LENED_008747 PE=3 SV=1	LENED_008747	1	0.00100104	96.618	CAVIK(1)TSTR	2	-0.99207	3	1.712	1.107	1.196	0.635	0.675	0.636	nucleus	GO:0006355 regulation of transcription, DNA-templated; GO:0006357 regulation of transcription from RNA polymerase II promoter; GO:0006508 proteolysis; GO:0006511 ubiquitin-dependent protein catabolic process; GO:0006807 nitrogen compound metabolic process; GO:0006950 response to stress; GO:0007088 regulation of mitotic nuclear division; GO:0007346 regulation of mitotic cell cycle; GO:0008152 meta…	GO:0000502 proteasome complex; GO:0005622 intracellular; GO:0005623 cell; GO:0005634 nucleus; GO:0005737 cytoplasm; GO:0005829 cytosol; GO:0005838 proteasome regulatory particle; GO:0008540 proteasome regulatory particle, base subcomplex; GO:0022624 proteasome accessory complex; GO:0031595 nuclear proteasome complex; GO:0031597 cytosolic proteasome complex; GO:0031974 membrane-enclosed lumen; GO:…	GO:0000166 nucleotide binding; GO:0003824 catalytic activity; GO:0005488 binding; GO:0005515 protein binding; GO:0005524 ATP binding; GO:0008134 transcription factor binding; GO:0008144 drug binding; GO:0016462 pyrophosphatase activity; GO:0016787 hydrolase activity; GO:0016817 hydrolase activity, acting on acid anhydrides; GO:0016818 hydrolase activity, acting on acid anhydrides, in phosphorus-c…	K03065	PSMC3, RPT5; 26S proteasome regulatory subunit T5	mrr03050 Proteasome - Moniliophthora roreri;	PF00004	ATPase family associated with various cellular activities (AAA)
A0A1Q3DZC7	23	0.444	Down	0.039701	K	Ras-domain-containing protein OS=Lentinula edodes OX=5353 GN=LENED_001763 PE=4 SV=1	LENED_001763	1	1.25428e-06	107.98	VVLIGDSGVGK(1)SNLLSR	3	0.73101	11	0.954	1.3	1.769	0.392	0.594	0.801	cytoplasm	GO:0000003 reproduction; GO:0000212 meiotic spindle organization; GO:0000226 microtubule cytoskeleton organization; GO:0000278 mitotic cell cycle; GO:0000281 mitotic cytokinesis; GO:0000910 cytokinesis; GO:0006810 transport; GO:0006886 intracellular protein transport; GO:0006887 exocytosis; GO:0006996 organelle organization; GO:0007010 cytoskeleton organization; GO:0007017 microtubule-based proce…	GO:0000922 spindle pole; GO:0005622 intracellular; GO:0005623 cell; GO:0005628 prospore membrane; GO:0005737 cytoplasm; GO:0005739 mitochondrion; GO:0005740 mitochondrial envelope; GO:0005741 mitochondrial outer membrane; GO:0005768 endosome; GO:0005794 Golgi apparatus; GO:0005802 trans-Golgi network; GO:0005819 spindle; GO:0005856 cytoskeleton; GO:0005933 cellular bud; GO:0005935 cellular bud ne…	GO:0000166 nucleotide binding; GO:0001882 nucleoside binding; GO:0001883 purine nucleoside binding; GO:0003824 catalytic activity; GO:0003924 GTPase activity; GO:0005488 binding; GO:0005525 GTP binding; GO:0016462 pyrophosphatase activity; GO:0016787 hydrolase activity; GO:0016817 hydrolase activity, acting on acid anhydrides; GO:0016818 hydrolase activity, acting on acid anhydrides, in phosphoru…				PF00071	Ras family
A0A1Q3E644	167	1.841	Up	0.0092214	K	Dolichol-phosphate mannosyltransferase subunit 1 OS=Lentinula edodes OX=5353 GN=LENED_004405 PE=3 SV=1	LENED_004405	1	3.50104e-16	123.12	PGGVHGWDLK(1)R	3	0.36914	12	0.74	0.611	0.799	1.338	1.536	1.085	cytoskeleton	GO:0006464 cellular protein modification process; GO:0006486 protein glycosylation; GO:0006487 protein N-linked glycosylation; GO:0006488 dolichol-linked oligosaccharide biosynthetic process; GO:0006490 oligosaccharide-lipid intermediate biosynthetic process; GO:0006493 protein O-linked glycosylation; GO:0006629 lipid metabolic process; GO:0006807 nitrogen compound metabolic process; GO:0008152 m…	GO:0005622 intracellular; GO:0005623 cell; GO:0005737 cytoplasm; GO:0005783 endoplasmic reticulum; GO:0005789 endoplasmic reticulum membrane; GO:0012505 endomembrane system; GO:0016020 membrane; GO:0031984 organelle subcompartment; GO:0042175 nuclear outer membrane-endoplasmic reticulum membrane network; GO:0043226 organelle; GO:0043227 membrane-bounded organelle; GO:0043229 intracellular organel…	GO:0000030 mannosyltransferase activity; GO:0003824 catalytic activity; GO:0004582 dolichyl-phosphate beta-D-mannosyltransferase activity; GO:0016740 transferase activity; GO:0016757 transferase activity, transferring glycosyl groups; GO:0016758 transferase activity, transferring hexosyl groups;	K00721	DPM1; dolichol-phosphate mannosyltransferase [EC:2.4.1.83]	mrr00510 N-Glycan biosynthesis - Moniliophthora roreri; mrr01100 Metabolic pathways - Moniliophthora roreri;
A0A1Q3E8P2	222	1.848	Up	0.022004	K	Saccharopine dehydrogenase OS=Lentinula edodes OX=5353 GN=LENED_005323 PE=4 SV=1	LENED_005323	1	0.000154273	108.56	LK(1)YSMSLPSTR	2	0.57712	6	0.612		0.748	1.214	1.476	1.08	extracellular
A0A1Q3EF58	173	4.896	Up	0.00153955	K	Cupin_2 domain-containing protein(predicted) OS=Lentinula edodes OX=5353 GN=LENED_007724 PE=4 SV=1	LENED_007724	1	0.0567708	54.776	LK(1)YESLK	2	0.67816	2	0.35	0.267		1.396	1.381	1.754	cytoskeleton							PF07883	Cupin domain
A0A1Q3EMN6	845	0.389	Down	0.0150789	K	Aminopeptidase OS=Lentinula edodes OX=5353 GN=LENED_010529 PE=3 SV=1	LENED_010529	1	8.31566e-36	206.19	QVTHFFQDHYEELYK(1)R	4	-1.1337	8	1.309	1.131	1.761	0.367	0.54	0.726	nucleus	GO:0005975 carbohydrate metabolic process; GO:0005976 polysaccharide metabolic process; GO:0005977 glycogen metabolic process; GO:0006073 cellular glucan metabolic process; GO:0006091 generation of precursor metabolites and energy; GO:0006112 energy reserve metabolic process; GO:0006508 proteolysis; GO:0006518 peptide metabolic process; GO:0006807 nitrogen compound metabolic process; GO:0008104 p…	GO:0000322 storage vacuole; GO:0000323 lytic vacuole; GO:0000324 fungal-type vacuole; GO:0000328 fungal-type vacuole lumen; GO:0005576 extracellular region; GO:0005618 cell wall; GO:0005622 intracellular; GO:0005623 cell; GO:0005634 nucleus; GO:0005737 cytoplasm; GO:0005739 mitochondrion; GO:0005768 endosome; GO:0005770 late endosome; GO:0005771 multivesicular body; GO:0005773 vacuole; GO:0005775…	GO:0003824 catalytic activity; GO:0004177 aminopeptidase activity; GO:0005488 binding; GO:0008233 peptidase activity; GO:0008235 metalloexopeptidase activity; GO:0008236 serine-type peptidase activity; GO:0008237 metallopeptidase activity; GO:0008238 exopeptidase activity; GO:0008270 zinc ion binding; GO:0016787 hydrolase activity; GO:0017171 serine hydrolase activity; GO:0033218 amide binding; G…	K13721	APE2; aminopeptidase 2 [EC:3.4.11.-]		PF01433; PF11838	Peptidase family M1; Domain of unknown function (DUF3358)
A0A1Q3EMN6	164	0.336	Down	0.0042449	K	Aminopeptidase OS=Lentinula edodes OX=5353 GN=LENED_010529 PE=3 SV=1	LENED_010529	1	0.000874608	76.759	TAFPCWDEPALK(1)AK	2	-0.71015	5	1.816	1.046	1.552	0.423	0.505	0.557	nucleus	GO:0005975 carbohydrate metabolic process; GO:0005976 polysaccharide metabolic process; GO:0005977 glycogen metabolic process; GO:0006073 cellular glucan metabolic process; GO:0006091 generation of precursor metabolites and energy; GO:0006112 energy reserve metabolic process; GO:0006508 proteolysis; GO:0006518 peptide metabolic process; GO:0006807 nitrogen compound metabolic process; GO:0008104 p…	GO:0000322 storage vacuole; GO:0000323 lytic vacuole; GO:0000324 fungal-type vacuole; GO:0000328 fungal-type vacuole lumen; GO:0005576 extracellular region; GO:0005618 cell wall; GO:0005622 intracellular; GO:0005623 cell; GO:0005634 nucleus; GO:0005737 cytoplasm; GO:0005739 mitochondrion; GO:0005768 endosome; GO:0005770 late endosome; GO:0005771 multivesicular body; GO:0005773 vacuole; GO:0005775…	GO:0003824 catalytic activity; GO:0004177 aminopeptidase activity; GO:0005488 binding; GO:0008233 peptidase activity; GO:0008235 metalloexopeptidase activity; GO:0008236 serine-type peptidase activity; GO:0008237 metallopeptidase activity; GO:0008238 exopeptidase activity; GO:0008270 zinc ion binding; GO:0016787 hydrolase activity; GO:0017171 serine hydrolase activity; GO:0033218 amide binding; G…	K13721	APE2; aminopeptidase 2 [EC:3.4.11.-]		PF01433; PF11838	Peptidase family M1; Domain of unknown function (DUF3358)
A0A1Q3EMN6	462	0.563	Down	0.031196	K	Aminopeptidase OS=Lentinula edodes OX=5353 GN=LENED_010529 PE=3 SV=1	LENED_010529	1	0.000122821	104.41	MLSAYVGEDK(1)FLK	2	-2.0951	9	1.572	1.34	0.906	0.696	0.677	0.777	nucleus	GO:0005975 carbohydrate metabolic process; GO:0005976 polysaccharide metabolic process; GO:0005977 glycogen metabolic process; GO:0006073 cellular glucan metabolic process; GO:0006091 generation of precursor metabolites and energy; GO:0006112 energy reserve metabolic process; GO:0006508 proteolysis; GO:0006518 peptide metabolic process; GO:0006807 nitrogen compound metabolic process; GO:0008104 p…	GO:0000322 storage vacuole; GO:0000323 lytic vacuole; GO:0000324 fungal-type vacuole; GO:0000328 fungal-type vacuole lumen; GO:0005576 extracellular region; GO:0005618 cell wall; GO:0005622 intracellular; GO:0005623 cell; GO:0005634 nucleus; GO:0005737 cytoplasm; GO:0005739 mitochondrion; GO:0005768 endosome; GO:0005770 late endosome; GO:0005771 multivesicular body; GO:0005773 vacuole; GO:0005775…	GO:0003824 catalytic activity; GO:0004177 aminopeptidase activity; GO:0005488 binding; GO:0008233 peptidase activity; GO:0008235 metalloexopeptidase activity; GO:0008236 serine-type peptidase activity; GO:0008237 metallopeptidase activity; GO:0008238 exopeptidase activity; GO:0008270 zinc ion binding; GO:0016787 hydrolase activity; GO:0017171 serine hydrolase activity; GO:0033218 amide binding; G…	K13721	APE2; aminopeptidase 2 [EC:3.4.11.-]		PF01433; PF11838	Peptidase family M1; Domain of unknown function (DUF3358)
A0A1Q3E3A9	189	2.951	Up	0.039281	K	40S ribosomal protein S6 OS=Lentinula edodes OX=5353 GN=LENED_003322 PE=3 SV=1	LENED_003322	1	0.000275373	94.122	EQK(1)TEYDTLLAK	2	1.7664	1	0.471	0.494		2.113	1.019	1.14	nucleus	GO:0000462 maturation of SSU-rRNA from tricistronic rRNA transcript (SSU-rRNA, 5.8S rRNA, LSU-rRNA); GO:0002181 cytoplasmic translation; GO:0006139 nucleobase-containing compound metabolic process; GO:0006364 rRNA processing; GO:0006396 RNA processing; GO:0006412 translation; GO:0006518 peptide metabolic process; GO:0006725 cellular aromatic compound metabolic process; GO:0006807 nitrogen compoun…	GO:0005622 intracellular; GO:0005623 cell; GO:0005737 cytoplasm; GO:0005829 cytosol; GO:0005840 ribosome; GO:0015935 small ribosomal subunit; GO:0022626 cytosolic ribosome; GO:0022627 cytosolic small ribosomal subunit; GO:0030684 preribosome; GO:0030686 90S preribosome; GO:0032040 small-subunit processome; GO:0032991 macromolecular complex; GO:0043226 organelle; GO:0043228 non-membrane-bounded or…	GO:0003735 structural constituent of ribosome; GO:0005198 structural molecule activity;	K02991	RP-S6e, RPS6; small subunit ribosomal protein S6e	mrr03010 Ribosome - Moniliophthora roreri;
A0A1Q3E3A9	198	4.185	Up	0.004623	K	40S ribosomal protein S6 OS=Lentinula edodes OX=5353 GN=LENED_003322 PE=3 SV=1	LENED_003322	1	0.00832518	76.85	TEYDTLLAK(1)R	2	1.1563	3	0.491	0.403	0.311	1.588	2.322	1.133	nucleus	GO:0000462 maturation of SSU-rRNA from tricistronic rRNA transcript (SSU-rRNA, 5.8S rRNA, LSU-rRNA); GO:0002181 cytoplasmic translation; GO:0006139 nucleobase-containing compound metabolic process; GO:0006364 rRNA processing; GO:0006396 RNA processing; GO:0006412 translation; GO:0006518 peptide metabolic process; GO:0006725 cellular aromatic compound metabolic process; GO:0006807 nitrogen compoun…	GO:0005622 intracellular; GO:0005623 cell; GO:0005737 cytoplasm; GO:0005829 cytosol; GO:0005840 ribosome; GO:0015935 small ribosomal subunit; GO:0022626 cytosolic ribosome; GO:0022627 cytosolic small ribosomal subunit; GO:0030684 preribosome; GO:0030686 90S preribosome; GO:0032040 small-subunit processome; GO:0032991 macromolecular complex; GO:0043226 organelle; GO:0043228 non-membrane-bounded or…	GO:0003735 structural constituent of ribosome; GO:0005198 structural molecule activity;	K02991	RP-S6e, RPS6; small subunit ribosomal protein S6e	mrr03010 Ribosome - Moniliophthora roreri;
A0A1Q3EQ05	7	0.245	Down	0.00053865	K	Thioredoxin OS=Lentinula edodes OX=5353 GN=LENED_011435 PE=3 SV=1	LENED_011435	1	0.000698982	109.66	EIK(1)SYDEFK	2	-0.43261	6	1.853	1.186	1.678	0.369	0.397	0.392	nucleus				K03671	trxA; thioredoxin 1		PF00085	Thioredoxin
A0A1Q3EQ05	43	0.196	Down	0.020158	K	Thioredoxin OS=Lentinula edodes OX=5353 GN=LENED_011435 PE=3 SV=1	LENED_011435	1	0.000298164	85.554	FISPIFEK(1)LSER	3	0.11747	3	1.055	1.809	1.946	0.117	0.482	0.344	nucleus				K03671	trxA; thioredoxin 1		PF00085	Thioredoxin
A0A1Q3EQ05	82	0.261	Down	0.00099809	K	Thioredoxin OS=Lentinula edodes OX=5353 GN=LENED_011435 PE=3 SV=1	LENED_011435	1	0.000476347	86.699	AMPTFISFK(1)GGEK	2	-1.8216	7	1.479	1.277	1.86	0.335	0.383	0.489	nucleus				K03671	trxA; thioredoxin 1		PF00085	Thioredoxin
A0A1Q3EMW8	133	0.427	Down	0.0158047	K	Mitochondrial atpase subunit OS=Lentinula edodes OX=5353 GN=LENED_010582 PE=4 SV=1	LENED_010582	1	6.85801e-10	179.19	AEHTQAVK(1)DR	2	0.16482	7	1.969	1.069	1.154	0.601	0.661	0.527	mitochondria	GO:0006091 generation of precursor metabolites and energy; GO:0006119 oxidative phosphorylation; GO:0006139 nucleobase-containing compound metabolic process; GO:0006163 purine nucleotide metabolic process; GO:0006164 purine nucleotide biosynthetic process; GO:0006725 cellular aromatic compound metabolic process; GO:0006753 nucleoside phosphate metabolic process; GO:0006754 ATP biosynthetic proces…	GO:0000274 mitochondrial proton-transporting ATP synthase, stator stalk; GO:0000276 mitochondrial proton-transporting ATP synthase complex, coupling factor F(o); GO:0005622 intracellular; GO:0005623 cell; GO:0005737 cytoplasm; GO:0005739 mitochondrion; GO:0005740 mitochondrial envelope; GO:0005743 mitochondrial inner membrane; GO:0005753 mitochondrial proton-transporting ATP synthase complex; GO:…		K02127	ATPeF0B, ATP5F1, ATP4; F-type H+-transporting ATPase subunit b	mrr00190 Oxidative phosphorylation - Moniliophthora roreri; mrr01100 Metabolic pathways - Moniliophthora roreri;
A0A1Q3E038	119	2.496	Up	0.0060751	K	WD40 repeat-like protein OS=Lentinula edodes OX=5353 GN=LENED_002177 PE=4 SV=1	LENED_002177	1	0.0510563	43.761	LSHALALHK(1)TTR	3	-0.14344	1	0.466	0.729	0.562	1.806	1.34	1.24	mitochondria	GO:0000375 RNA splicing, via transesterification reactions; GO:0000377 RNA splicing, via transesterification reactions with bulged adenosine as nucleophile; GO:0000398 mRNA splicing, via spliceosome; GO:0006139 nucleobase-containing compound metabolic process; GO:0006396 RNA processing; GO:0006397 mRNA processing; GO:0006725 cellular aromatic compound metabolic process; GO:0006807 nitrogen compou…	GO:0000151 ubiquitin ligase complex; GO:0000974 Prp19 complex; GO:0005622 intracellular; GO:0005623 cell; GO:0005634 nucleus; GO:0005681 spliceosomal complex; GO:0031461 cullin-RING ubiquitin ligase complex; GO:0032991 macromolecular complex; GO:0043226 organelle; GO:0043227 membrane-bounded organelle; GO:0043229 intracellular organelle; GO:0043231 intracellular membrane-bounded organelle; GO:004…		K12862	PLRG1, PRL1, PRP46; pleiotropic regulator 1	mrr03040 Spliceosome - Moniliophthora roreri;
A0A1Q3EDU1	82	0.644	Down	0.00159758	K	Kinase-like protein OS=Lentinula edodes OX=5353 GN=LENED_007230 PE=4 SV=1	LENED_007230	0.999999	0.000309873	91.317	KKPSGALLSK(1)TAHQVER	3	0.12272	9	1.169	1.163	1.285	0.755	0.85	0.724	nucleus
A0A1Q3EDM4	819	1.777	Up	0.004316	K	Ubiquitin conjugating OS=Lentinula edodes OX=5353 GN=LENED_007116 PE=4 SV=1	LENED_007116	1	0.0150409	75.213	YLLVK(1)SR	2	0.75833	3	0.719	0.837	0.641	1.392	1.365	1.146	cytoplasm,nucleus				K10582	UBE2Q; ubiquitin-conjugating enzyme E2 Q [EC:2.3.2.23]	mrr04120 Ubiquitin mediated proteolysis - Moniliophthora roreri;	PF00179	Ubiquitin-conjugating enzyme
A0A1Q3ECC2	84	0.347	Down	0.0364	K	Proteasome regulatory particle subunit OS=Lentinula edodes OX=5353 GN=LENED_006672 PE=4 SV=1	LENED_006672	1	0.000252534	91.62	FVTDFESK(1)MNQLR	2	-1.6735	1	0.803	1.572	1.506		0.438	0.46	cytoskeleton	GO:0006508 proteolysis; GO:0006511 ubiquitin-dependent protein catabolic process; GO:0006807 nitrogen compound metabolic process; GO:0007088 regulation of mitotic nuclear division; GO:0007346 regulation of mitotic cell cycle; GO:0008152 metabolic process; GO:0009056 catabolic process; GO:0009057 macromolecule catabolic process; GO:0009896 positive regulation of catabolic process; GO:0009987 cellu…	GO:0000502 proteasome complex; GO:0005622 intracellular; GO:0005623 cell; GO:0005634 nucleus; GO:0005737 cytoplasm; GO:0005829 cytosol; GO:0005838 proteasome regulatory particle; GO:0008541 proteasome regulatory particle, lid subcomplex; GO:0022624 proteasome accessory complex; GO:0031597 cytosolic proteasome complex; GO:0032991 macromolecular complex; GO:0034515 proteasome storage granule; GO:00…	GO:0005198 structural molecule activity;	K03039	PSMD13, RPN9; 26S proteasome regulatory subunit N9	mrr03050 Proteasome - Moniliophthora roreri;	PF01399	PCI domain
A0A1Q3EMY1	119	0.127	Down	0.0048361	K	FMN-linked oxidoreductase OS=Lentinula edodes OX=5353 GN=LENED_010622 PE=4 SV=1	LENED_010622	1	5.33566e-08	118.31	ITPEDNGIWDDAHIK(1)GFR	3	-0.27796	5	1.103	1.17	2.109		0.188	0.184	plasma membrane							PF00724	NADH:flavin oxidoreductase / NADH oxidase family
A0A1Q3E7K7	34	0.206	Down	0.0079023	K	Uncharacterized protein OS=Lentinula edodes OX=5353 GN=LENED_004717 PE=4 SV=1	LENED_004717	1	2.25646e-05	131.69	ATGNELYK(1)VER	2	1.1369	4	2.124	1.087	1.69	0.357	0.461	0.192	cytoskeleton				K23093
A0A1Q3E7K7	43	0.245	Down	0.01174	K	Uncharacterized protein OS=Lentinula edodes OX=5353 GN=LENED_004717 PE=4 SV=1	LENED_004717	1	0.000988076	72.2	IPHHGK(1)MIFHR	4	1.6291	3	1.285	1.056	1.809	0.408		0.271	cytoskeleton				K23093
A0A1Q3EGD0	158	0.387	Down	0.0097634	K	Vitamin B6 biosynthesis protein OS=Lentinula edodes OX=5353 GN=LENED_008174 PE=3 SV=1	LENED_008174	1	3.26331e-05	125.72	HNFK(1)VPFVCGAR	2	0.71285	13	1.623	1.181	1.455	0.548	0.544	0.558	mitochondria	GO:0000096 sulfur amino acid metabolic process; GO:0000097 sulfur amino acid biosynthetic process; GO:0006082 organic acid metabolic process; GO:0006520 cellular amino acid metabolic process; GO:0006534 cysteine metabolic process; GO:0006535 cysteine biosynthetic process from serine; GO:0006563 L-serine metabolic process; GO:0006725 cellular aromatic compound metabolic process; GO:0006766 vitamin…	GO:0005576 extracellular region; GO:0032991 macromolecular complex; GO:1902494 catalytic complex; GO:1903600 glutaminase complex;	GO:0003824 catalytic activity; GO:0003922 GMP synthase (glutamine-hydrolyzing) activity; GO:0016874 ligase activity; GO:0016879 ligase activity, forming carbon-nitrogen bonds; GO:0016884 carbon-nitrogen ligase activity, with glutamine as amido-N-donor;	K06215	pdxS, pdx1; pyridoxal 5'-phosphate synthase pdxS subunit [EC:4.3.3.6]	mrr00750 Vitamin B6 metabolism - Moniliophthora roreri;	PF01680	SOR/SNZ family
A0A1Q3EGD0	117	0.214	Down	0.0022013	K	Vitamin B6 biosynthesis protein OS=Lentinula edodes OX=5353 GN=LENED_008174 PE=3 SV=1	LENED_008174	1	7.85997e-05	97.203	EIVDAVTIPVMAK(1)CR	2	0.043212	9	1.778	1.446	1.595	0.216	0.448	0.369	mitochondria	GO:0000096 sulfur amino acid metabolic process; GO:0000097 sulfur amino acid biosynthetic process; GO:0006082 organic acid metabolic process; GO:0006520 cellular amino acid metabolic process; GO:0006534 cysteine metabolic process; GO:0006535 cysteine biosynthetic process from serine; GO:0006563 L-serine metabolic process; GO:0006725 cellular aromatic compound metabolic process; GO:0006766 vitamin…	GO:0005576 extracellular region; GO:0032991 macromolecular complex; GO:1902494 catalytic complex; GO:1903600 glutaminase complex;	GO:0003824 catalytic activity; GO:0003922 GMP synthase (glutamine-hydrolyzing) activity; GO:0016874 ligase activity; GO:0016879 ligase activity, forming carbon-nitrogen bonds; GO:0016884 carbon-nitrogen ligase activity, with glutamine as amido-N-donor;	K06215	pdxS, pdx1; pyridoxal 5'-phosphate synthase pdxS subunit [EC:4.3.3.6]	mrr00750 Vitamin B6 metabolism - Moniliophthora roreri;	PF01680	SOR/SNZ family
A0A1Q3DYP7	237	25.805	Up	0.000162034	K	Fun34 transmembrane protein OS=Lentinula edodes OX=5353 GN=LENED_001619 PE=4 SV=1	LENED_001619	1	0.000525482	85.837	AAVVGLPIGVFK(1)HD	2	-1.2471	5	0.09	0.062	0.079	1.275	2.554	2.132	plasma membrane				K07034	K07034; uncharacterized protein
A0A1Q3DZ75	158	2.671	Up	0.0055962	K	MICOS complex subunit MIC60 OS=Lentinula edodes OX=5353 GN=LENED_001717 PE=3 SV=1	LENED_001717	1	0.00152065	120.15	TIAASK(1)ER	2	0.45757	6	0.652	0.498	0.54	1.845	1.587	1.082	mitochondria	GO:0006996 organelle organization; GO:0007005 mitochondrion organization; GO:0007006 mitochondrial membrane organization; GO:0007007 inner mitochondrial membrane organization; GO:0009987 cellular process; GO:0016043 cellular component organization; GO:0042407 cristae formation; GO:0061024 membrane organization; GO:0071840 cellular component organization or biogenesis;	GO:0005622 intracellular; GO:0005623 cell; GO:0005737 cytoplasm; GO:0005739 mitochondrion; GO:0005740 mitochondrial envelope; GO:0005743 mitochondrial inner membrane; GO:0016020 membrane; GO:0016021 integral component of membrane; GO:0019866 organelle inner membrane; GO:0031090 organelle membrane; GO:0031224 intrinsic component of membrane; GO:0031300 intrinsic component of organelle membrane; GO…		K17785	IMMT, FCJ1, MNOS2; mitofilin
A0A1Q3EJW0	175	1.638	Up	0.046577	K	Uridylate kinase OS=Lentinula edodes OX=5353 GN=LENED_009505 PE=3 SV=1	LENED_009505	1	0.000286614	87.989	TSGREDDNVESIK(1)K	3	0.074843	3	0.903	0.772	0.65	1.4	1.467	0.941	cytoskeleton	GO:0006139 nucleobase-containing compound metabolic process; GO:0006206 pyrimidine nucleobase metabolic process; GO:0006207 'de novo' pyrimidine nucleobase biosynthetic process; GO:0006725 cellular aromatic compound metabolic process; GO:0006753 nucleoside phosphate metabolic process; GO:0006793 phosphorus metabolic process; GO:0006796 phosphate-containing compound metabolic process; GO:0006807 n…	GO:0005622 intracellular; GO:0005623 cell; GO:0005634 nucleus; GO:0005737 cytoplasm; GO:0043226 organelle; GO:0043227 membrane-bounded organelle; GO:0043229 intracellular organelle; GO:0043231 intracellular membrane-bounded organelle; GO:0044424 intracellular part; GO:0044464 cell part;	GO:0003824 catalytic activity; GO:0004017 adenylate kinase activity; GO:0009041 uridylate kinase activity; GO:0016301 kinase activity; GO:0016740 transferase activity; GO:0016772 transferase activity, transferring phosphorus-containing groups; GO:0016776 phosphotransferase activity, phosphate group as acceptor; GO:0019205 nucleobase-containing compound kinase activity; GO:0050145 nucleoside phosp…	K13800	CMPK1, UMPK; UMP-CMP kinase [EC:2.7.4.- 2.7.4.14]	mrr00240 Pyrimidine metabolism - Moniliophthora roreri; mrr01100 Metabolic pathways - Moniliophthora roreri;	PF00406	Adenylate kinase
A0A1Q3E5E4	551	2.297	Up	0.0063981	K	V-type ATPase OS=Lentinula edodes OX=5353 GN=LENED_003878 PE=4 SV=1	LENED_003878	1	4.26179e-29	204.48	LDDLHSEIQDK(1)FR	3	-1.0354	6	0.675	0.694	0.499	1.515	1.655	1.12	mitochondria	GO:0006807 nitrogen compound metabolic process; GO:0006810 transport; GO:0006811 ion transport; GO:0006812 cation transport; GO:0006873 cellular ion homeostasis; GO:0006885 regulation of pH; GO:0006897 endocytosis; GO:0006950 response to stress; GO:0006979 response to oxidative stress; GO:0007035 vacuolar acidification; GO:0008152 metabolic process; GO:0009405 pathogenesis; GO:0009987 cellular pr…	GO:0000221 vacuolar proton-transporting V-type ATPase, V1 domain; GO:0000322 storage vacuole; GO:0000323 lytic vacuole; GO:0000324 fungal-type vacuole; GO:0000329 fungal-type vacuole membrane; GO:0005622 intracellular; GO:0005623 cell; GO:0005737 cytoplasm; GO:0005773 vacuole; GO:0005774 vacuolar membrane; GO:0005829 cytosol; GO:0005886 plasma membrane; GO:0016020 membrane; GO:0016469 proton-tran…	GO:0000166 nucleotide binding; GO:0003676 nucleic acid binding; GO:0003723 RNA binding; GO:0003729 mRNA binding; GO:0003824 catalytic activity; GO:0005215 transporter activity; GO:0005488 binding; GO:0005524 ATP binding; GO:0008144 drug binding; GO:0008324 cation transmembrane transporter activity; GO:0015075 ion transmembrane transporter activity; GO:0015077 monovalent inorganic cation transmemb…	K02145	ATPeV1A, ATP6A; V-type H+-transporting ATPase subunit A [EC:3.6.3.14]	mrr00190 Oxidative phosphorylation - Moniliophthora roreri; mrr01100 Metabolic pathways - Moniliophthora roreri; mrr04145 Phagosome - Moniliophthora roreri;	PF00006	ATP synthase alpha/beta family, nucleotide-binding domain
A0A1Q3E5E4	526	3.153	Up	0.0066233	K	V-type ATPase OS=Lentinula edodes OX=5353 GN=LENED_003878 PE=4 SV=1	LENED_003878	1	9.35022e-18	177.42	LSQMK(1)FESPSQGK	2	0.036673	12	0.678	0.477	0.34	1.651	1.806	1.256	mitochondria	GO:0006807 nitrogen compound metabolic process; GO:0006810 transport; GO:0006811 ion transport; GO:0006812 cation transport; GO:0006873 cellular ion homeostasis; GO:0006885 regulation of pH; GO:0006897 endocytosis; GO:0006950 response to stress; GO:0006979 response to oxidative stress; GO:0007035 vacuolar acidification; GO:0008152 metabolic process; GO:0009405 pathogenesis; GO:0009987 cellular pr…	GO:0000221 vacuolar proton-transporting V-type ATPase, V1 domain; GO:0000322 storage vacuole; GO:0000323 lytic vacuole; GO:0000324 fungal-type vacuole; GO:0000329 fungal-type vacuole membrane; GO:0005622 intracellular; GO:0005623 cell; GO:0005737 cytoplasm; GO:0005773 vacuole; GO:0005774 vacuolar membrane; GO:0005829 cytosol; GO:0005886 plasma membrane; GO:0016020 membrane; GO:0016469 proton-tran…	GO:0000166 nucleotide binding; GO:0003676 nucleic acid binding; GO:0003723 RNA binding; GO:0003729 mRNA binding; GO:0003824 catalytic activity; GO:0005215 transporter activity; GO:0005488 binding; GO:0005524 ATP binding; GO:0008144 drug binding; GO:0008324 cation transmembrane transporter activity; GO:0015075 ion transmembrane transporter activity; GO:0015077 monovalent inorganic cation transmemb…	K02145	ATPeV1A, ATP6A; V-type H+-transporting ATPase subunit A [EC:3.6.3.14]	mrr00190 Oxidative phosphorylation - Moniliophthora roreri; mrr01100 Metabolic pathways - Moniliophthora roreri; mrr04145 Phagosome - Moniliophthora roreri;	PF00006	ATP synthase alpha/beta family, nucleotide-binding domain
A0A1Q3EMH9	69	0.515	Down	0.0072188	K	Dihydrolipoyl dehydrogenase OS=Lentinula edodes OX=5353 GN=LENED_010444 PE=3 SV=1	LENED_010444	1	0.0259346	109.01	TACIEK(1)R	2	-1.569	6	1.463	1.284	1.191	0.8	0.695	0.533	mitochondria	GO:0001505 regulation of neurotransmitter levels; GO:0006082 organic acid metabolic process; GO:0006084 acetyl-CoA metabolic process; GO:0006085 acetyl-CoA biosynthetic process; GO:0006086 acetyl-CoA biosynthetic process from pyruvate; GO:0006090 pyruvate metabolic process; GO:0006091 generation of precursor metabolites and energy; GO:0006103 2-oxoglutarate metabolic process; GO:0006139 nucleobas…	GO:0005622 intracellular; GO:0005623 cell; GO:0005737 cytoplasm; GO:0005739 mitochondrion; GO:0005759 mitochondrial matrix; GO:0005947 mitochondrial alpha-ketoglutarate dehydrogenase complex; GO:0005960 glycine cleavage complex; GO:0005967 mitochondrial pyruvate dehydrogenase complex; GO:0009295 nucleoid; GO:0009353 mitochondrial oxoglutarate dehydrogenase complex; GO:0030062 mitochondrial tricar…	GO:0003824 catalytic activity; GO:0004148 dihydrolipoyl dehydrogenase activity; GO:0004375 glycine dehydrogenase (decarboxylating) activity; GO:0004591 oxoglutarate dehydrogenase (succinyl-transferring) activity; GO:0004738 pyruvate dehydrogenase activity; GO:0004739 pyruvate dehydrogenase (acetyl-transferring) activity; GO:0016491 oxidoreductase activity; GO:0016624 oxidoreductase activity, acti…	K00382	DLD, lpd, pdhD; dihydrolipoamide dehydrogenase [EC:1.8.1.4]	mrr00010 Glycolysis / Gluconeogenesis - Moniliophthora roreri; mrr00020 Citrate cycle (TCA cycle) - Moniliophthora roreri; mrr00260 Glycine, serine and threonine metabolism - Moniliophthora roreri; mrr00280 Valine, leucine and isoleucine degradation - Moniliophthora roreri; mrr00310 Lysine degradation - Moniliophthora roreri; mrr00380 Tryptophan metabolism - Moniliophthora roreri; mrr00620 Pyruva…	PF07992; PF02852	Pyridine nucleotide-disulphide oxidoreductase; Pyridine nucleotide-disulphide oxidoreductase, dimerisation domain
A0A1Q3EFH4	236	0.634	Down	0.0118233	K	ATP synthase F1 alpha subunit OS=Lentinula edodes OX=5353 GN=LENED_007868 PE=4 SV=1	LENED_007868	1	9.55786e-11	174.77	VGSAAQTK(1)IMK	2	-0.63549	9	1.408	1.048	1.195	0.835	0.688	0.791	cytoskeleton	GO:0006091 generation of precursor metabolites and energy; GO:0006119 oxidative phosphorylation; GO:0006139 nucleobase-containing compound metabolic process; GO:0006163 purine nucleotide metabolic process; GO:0006164 purine nucleotide biosynthetic process; GO:0006725 cellular aromatic compound metabolic process; GO:0006753 nucleoside phosphate metabolic process; GO:0006754 ATP biosynthetic proces…	GO:0000275 mitochondrial proton-transporting ATP synthase complex, catalytic core F(1); GO:0005622 intracellular; GO:0005623 cell; GO:0005737 cytoplasm; GO:0005739 mitochondrion; GO:0005740 mitochondrial envelope; GO:0005743 mitochondrial inner membrane; GO:0005753 mitochondrial proton-transporting ATP synthase complex; GO:0005754 mitochondrial proton-transporting ATP synthase, catalytic core; GO…	GO:0000166 nucleotide binding; GO:0005488 binding; GO:0005524 ATP binding; GO:0008144 drug binding; GO:0017076 purine nucleotide binding; GO:0030554 adenyl nucleotide binding; GO:0032553 ribonucleotide binding; GO:0032555 purine ribonucleotide binding; GO:0032559 adenyl ribonucleotide binding; GO:0035639 purine ribonucleoside triphosphate binding; GO:0036094 small molecule binding; GO:0043167 ion…	K02132	ATPeF1A, ATP5A1, ATP1; F-type H+-transporting ATPase subunit alpha	mrr00190 Oxidative phosphorylation - Moniliophthora roreri; mrr01100 Metabolic pathways - Moniliophthora roreri;	PF00006; PF00306	ATP synthase alpha/beta family, nucleotide-binding domain; ATP synthase alpha/beta chain, C terminal domain
A0A1Q3EFH4	30	0.53	Down	0.048785	K	ATP synthase F1 alpha subunit OS=Lentinula edodes OX=5353 GN=LENED_007868 PE=4 SV=1	LENED_007868	1	3.79776e-13	153.51	QTGK(1)TAVAIDTILNQK	2	-0.19187	13	1.049	1.111	1.659	0.505	0.596	0.924	cytoskeleton	GO:0006091 generation of precursor metabolites and energy; GO:0006119 oxidative phosphorylation; GO:0006139 nucleobase-containing compound metabolic process; GO:0006163 purine nucleotide metabolic process; GO:0006164 purine nucleotide biosynthetic process; GO:0006725 cellular aromatic compound metabolic process; GO:0006753 nucleoside phosphate metabolic process; GO:0006754 ATP biosynthetic proces…	GO:0000275 mitochondrial proton-transporting ATP synthase complex, catalytic core F(1); GO:0005622 intracellular; GO:0005623 cell; GO:0005737 cytoplasm; GO:0005739 mitochondrion; GO:0005740 mitochondrial envelope; GO:0005743 mitochondrial inner membrane; GO:0005753 mitochondrial proton-transporting ATP synthase complex; GO:0005754 mitochondrial proton-transporting ATP synthase, catalytic core; GO…	GO:0000166 nucleotide binding; GO:0005488 binding; GO:0005524 ATP binding; GO:0008144 drug binding; GO:0017076 purine nucleotide binding; GO:0030554 adenyl nucleotide binding; GO:0032553 ribonucleotide binding; GO:0032555 purine ribonucleotide binding; GO:0032559 adenyl ribonucleotide binding; GO:0035639 purine ribonucleoside triphosphate binding; GO:0036094 small molecule binding; GO:0043167 ion…	K02132	ATPeF1A, ATP5A1, ATP1; F-type H+-transporting ATPase subunit alpha	mrr00190 Oxidative phosphorylation - Moniliophthora roreri; mrr01100 Metabolic pathways - Moniliophthora roreri;	PF00006; PF00306	ATP synthase alpha/beta family, nucleotide-binding domain; ATP synthase alpha/beta chain, C terminal domain
A0A1Q3EFH4	117	0.33	Down	0.023404	K	ATP synthase F1 alpha subunit OS=Lentinula edodes OX=5353 GN=LENED_007868 PE=4 SV=1	LENED_007868	1	1.37769e-18	180.1	DNGK(1)HALIIYDDLSK	2	1.8437	31	1.257	1.463	1.645	0.233	0.506	0.702	cytoskeleton	GO:0006091 generation of precursor metabolites and energy; GO:0006119 oxidative phosphorylation; GO:0006139 nucleobase-containing compound metabolic process; GO:0006163 purine nucleotide metabolic process; GO:0006164 purine nucleotide biosynthetic process; GO:0006725 cellular aromatic compound metabolic process; GO:0006753 nucleoside phosphate metabolic process; GO:0006754 ATP biosynthetic proces…	GO:0000275 mitochondrial proton-transporting ATP synthase complex, catalytic core F(1); GO:0005622 intracellular; GO:0005623 cell; GO:0005737 cytoplasm; GO:0005739 mitochondrion; GO:0005740 mitochondrial envelope; GO:0005743 mitochondrial inner membrane; GO:0005753 mitochondrial proton-transporting ATP synthase complex; GO:0005754 mitochondrial proton-transporting ATP synthase, catalytic core; GO…	GO:0000166 nucleotide binding; GO:0005488 binding; GO:0005524 ATP binding; GO:0008144 drug binding; GO:0017076 purine nucleotide binding; GO:0030554 adenyl nucleotide binding; GO:0032553 ribonucleotide binding; GO:0032555 purine ribonucleotide binding; GO:0032559 adenyl ribonucleotide binding; GO:0035639 purine ribonucleoside triphosphate binding; GO:0036094 small molecule binding; GO:0043167 ion…	K02132	ATPeF1A, ATP5A1, ATP1; F-type H+-transporting ATPase subunit alpha	mrr00190 Oxidative phosphorylation - Moniliophthora roreri; mrr01100 Metabolic pathways - Moniliophthora roreri;	PF00006; PF00306	ATP synthase alpha/beta family, nucleotide-binding domain; ATP synthase alpha/beta chain, C terminal domain
A0A1Q3E958	217	1.853	Up	0.021781	K	Clavaminate synthase-like protein OS=Lentinula edodes OX=5353 GN=LENED_005506 PE=4 SV=1	LENED_005506	1	0.00403512	88.294	DLK(1)SLAVR	2	1.1105	1		0.594	0.745	1.46	1.104	1.157	cytoplasm	GO:0006139 nucleobase-containing compound metabolic process; GO:0006144 purine nucleobase metabolic process; GO:0006145 purine nucleobase catabolic process; GO:0006151 xanthine oxidation; GO:0006725 cellular aromatic compound metabolic process; GO:0006807 nitrogen compound metabolic process; GO:0008152 metabolic process; GO:0009056 catabolic process; GO:0009112 nucleobase metabolic process; GO:00…		GO:0003824 catalytic activity; GO:0005488 binding; GO:0005506 iron ion binding; GO:0016491 oxidoreductase activity; GO:0043167 ion binding; GO:0043169 cation binding; GO:0046872 metal ion binding; GO:0046914 transition metal ion binding; GO:0051213 dioxygenase activity; GO:0097641 alpha-ketoglutarate-dependent xanthine dioxygenase activity;	K23516			PF02668	Taurine catabolism dioxygenase TauD, TfdA family
A0A1Q3EU67	281	3.579	Up	0.0114823	K	Mediator of RNA polymerase II transcription subunit 10 OS=Lentinula edodes OX=5353 GN=MED10 PE=3 SV=1	MED10	1	0.0033831	99.34	KADVDLNK(1)R	2	-0.32358	4	0.662	0.416	0.286	2.209	1.348	1.325	nucleus	GO:0000447 endonucleolytic cleavage in ITS1 to separate SSU-rRNA from 5.8S rRNA and LSU-rRNA from tricistronic rRNA transcript (SSU-rRNA, 5.8S rRNA, LSU-rRNA); GO:0000460 maturation of 5.8S rRNA; GO:0000462 maturation of SSU-rRNA from tricistronic rRNA transcript (SSU-rRNA, 5.8S rRNA, LSU-rRNA); GO:0000466 maturation of 5.8S rRNA from tricistronic rRNA transcript (SSU-rRNA, 5.8S rRNA, LSU-rRNA); …	GO:0005622 intracellular; GO:0005623 cell; GO:0005737 cytoplasm; GO:0005739 mitochondrion; GO:0005829 cytosol; GO:0005840 ribosome; GO:0015935 small ribosomal subunit; GO:0022626 cytosolic ribosome; GO:0022627 cytosolic small ribosomal subunit; GO:0032991 macromolecular complex; GO:0043226 organelle; GO:0043227 membrane-bounded organelle; GO:0043228 non-membrane-bounded organelle; GO:0043229 intr…	GO:0003735 structural constituent of ribosome; GO:0005198 structural molecule activity;	K02964	RP-S18e, RPS18; small subunit ribosomal protein S18e	mrr03010 Ribosome - Moniliophthora roreri;
A0A1Q3EU67	250	2.454	Up	0.0080444	K	Mediator of RNA polymerase II transcription subunit 10 OS=Lentinula edodes OX=5353 GN=MED10 PE=3 SV=1	MED10	1	0.00158443	113.93	LLNTNVDGK(1)R	2	0.32534	5	0.594	0.676	0.521	1.787	1.567	1.041	nucleus	GO:0000447 endonucleolytic cleavage in ITS1 to separate SSU-rRNA from 5.8S rRNA and LSU-rRNA from tricistronic rRNA transcript (SSU-rRNA, 5.8S rRNA, LSU-rRNA); GO:0000460 maturation of 5.8S rRNA; GO:0000462 maturation of SSU-rRNA from tricistronic rRNA transcript (SSU-rRNA, 5.8S rRNA, LSU-rRNA); GO:0000466 maturation of 5.8S rRNA from tricistronic rRNA transcript (SSU-rRNA, 5.8S rRNA, LSU-rRNA); …	GO:0005622 intracellular; GO:0005623 cell; GO:0005737 cytoplasm; GO:0005739 mitochondrion; GO:0005829 cytosol; GO:0005840 ribosome; GO:0015935 small ribosomal subunit; GO:0022626 cytosolic ribosome; GO:0022627 cytosolic small ribosomal subunit; GO:0032991 macromolecular complex; GO:0043226 organelle; GO:0043227 membrane-bounded organelle; GO:0043228 non-membrane-bounded organelle; GO:0043229 intr…	GO:0003735 structural constituent of ribosome; GO:0005198 structural molecule activity;	K02964	RP-S18e, RPS18; small subunit ribosomal protein S18e	mrr03010 Ribosome - Moniliophthora roreri;
A0A1Q3EI16	51	0.227	Down	0.00034385	K	Short-chain protein OS=Lentinula edodes OX=5353 GN=LENED_008730 PE=4 SV=1	LENED_008730	1	0.00856046	65.404	DYK(1)GLYVVR	2	-0.17087	3	1.634	1.333	1.797	0.318	0.433	0.33	extracellular							PF00106	short chain dehydrogenase
A0A1Q3DVY0	526	2.565	Up	0.01106	K	Glycoside hydrolase family 1 protein OS=Lentinula edodes OX=5353 GN=LENED_000506 PE=3 SV=1	LENED_000506	1	0.0128742	78.178	IK(1)QAVWK	2	0.91445	3	0.603	0.471		1.686	1.245	1.202	nucleus				K01188	E3.2.1.21; beta-glucosidase [EC:3.2.1.21]	mrr00460 Cyanoamino acid metabolism - Moniliophthora roreri; mrr00500 Starch and sucrose metabolism - Moniliophthora roreri; mrr01100 Metabolic pathways - Moniliophthora roreri; mrr01110 Biosynthesis of secondary metabolites - Moniliophthora roreri;	PF00232	Glycosyl hydrolase family 1
A0A1Q3EK95	1561	0.519	Down	0.046876	K	Clathrin heavy chain OS=Lentinula edodes OX=5353 GN=LENED_009622 PE=3 SV=1	LENED_009622	1	0.0359703	78.324	LAAHLYK(1)K	2	1.8498	1	1.444	1.188	0.987		0.505	0.746	mitochondria	GO:0006810 transport; GO:0006886 intracellular protein transport; GO:0006892 post-Golgi vesicle-mediated transport; GO:0006895 Golgi to endosome transport; GO:0006897 endocytosis; GO:0008104 protein localization; GO:0015031 protein transport; GO:0015833 peptide transport; GO:0016192 vesicle-mediated transport; GO:0016482 cytosolic transport; GO:0033036 macromolecule localization; GO:0034613 cellu…	GO:0005622 intracellular; GO:0005623 cell; GO:0005737 cytoplasm; GO:0005856 cytoskeleton; GO:0005938 cell cortex; GO:0012506 vesicle membrane; GO:0015629 actin cytoskeleton; GO:0016020 membrane; GO:0030117 membrane coat; GO:0030118 clathrin coat; GO:0030120 vesicle coat; GO:0030125 clathrin vesicle coat; GO:0030135 coated vesicle; GO:0030136 clathrin-coated vesicle; GO:0030479 actin cortical patc…	GO:0005198 structural molecule activity;	K04646	CLTC; clathrin heavy chain	mrr04144 Endocytosis - Moniliophthora roreri;	PF13838	Clathrin-H-link
A0A1Q3EK95	313	0.636	Down	0.044505	K	Clathrin heavy chain OS=Lentinula edodes OX=5353 GN=LENED_009622 PE=3 SV=1	LENED_009622	1	0.00155867	69.721	K(1)HGIVYLVTK	3	-0.45351	6	1.339	1.4	0.903	0.783	0.691	0.844	mitochondria	GO:0006810 transport; GO:0006886 intracellular protein transport; GO:0006892 post-Golgi vesicle-mediated transport; GO:0006895 Golgi to endosome transport; GO:0006897 endocytosis; GO:0008104 protein localization; GO:0015031 protein transport; GO:0015833 peptide transport; GO:0016192 vesicle-mediated transport; GO:0016482 cytosolic transport; GO:0033036 macromolecule localization; GO:0034613 cellu…	GO:0005622 intracellular; GO:0005623 cell; GO:0005737 cytoplasm; GO:0005856 cytoskeleton; GO:0005938 cell cortex; GO:0012506 vesicle membrane; GO:0015629 actin cytoskeleton; GO:0016020 membrane; GO:0030117 membrane coat; GO:0030118 clathrin coat; GO:0030120 vesicle coat; GO:0030125 clathrin vesicle coat; GO:0030135 coated vesicle; GO:0030136 clathrin-coated vesicle; GO:0030479 actin cortical patc…	GO:0005198 structural molecule activity;	K04646	CLTC; clathrin heavy chain	mrr04144 Endocytosis - Moniliophthora roreri;	PF13838	Clathrin-H-link
A0A1Q3EK95	1546	0.657	Down	0.00105646	K	Clathrin heavy chain OS=Lentinula edodes OX=5353 GN=LENED_009622 PE=3 SV=1	LENED_009622	1	0.000187808	99.732	RLEK(1)HELLEFR	3	-0.092598	6	1.243	1.136	1.212	0.724	0.832	0.803	mitochondria	GO:0006810 transport; GO:0006886 intracellular protein transport; GO:0006892 post-Golgi vesicle-mediated transport; GO:0006895 Golgi to endosome transport; GO:0006897 endocytosis; GO:0008104 protein localization; GO:0015031 protein transport; GO:0015833 peptide transport; GO:0016192 vesicle-mediated transport; GO:0016482 cytosolic transport; GO:0033036 macromolecule localization; GO:0034613 cellu…	GO:0005622 intracellular; GO:0005623 cell; GO:0005737 cytoplasm; GO:0005856 cytoskeleton; GO:0005938 cell cortex; GO:0012506 vesicle membrane; GO:0015629 actin cytoskeleton; GO:0016020 membrane; GO:0030117 membrane coat; GO:0030118 clathrin coat; GO:0030120 vesicle coat; GO:0030125 clathrin vesicle coat; GO:0030135 coated vesicle; GO:0030136 clathrin-coated vesicle; GO:0030479 actin cortical patc…	GO:0005198 structural molecule activity;	K04646	CLTC; clathrin heavy chain	mrr04144 Endocytosis - Moniliophthora roreri;	PF13838	Clathrin-H-link
A0A1Q3E7X1	88	1.672	Up	0.0173628	K	ARM repeat-containing protein OS=Lentinula edodes OX=5353 GN=LENED_004980 PE=4 SV=1	LENED_004980	1	0.000237941	93.348	GSAPSTEIK(1)NQIR	2	0.42237	6	0.897	0.771	0.621	1.437	1.294	1.096	cytoplasm	GO:0006606 protein import into nucleus; GO:0006810 transport; GO:0006886 intracellular protein transport; GO:0006913 nucleocytoplasmic transport; GO:0008104 protein localization; GO:0015031 protein transport; GO:0015833 peptide transport; GO:0017038 protein import; GO:0033036 macromolecule localization; GO:0033365 protein localization to organelle; GO:0034504 protein localization to nucleus; GO:0…	GO:0005622 intracellular; GO:0005623 cell; GO:0005634 nucleus; GO:0005635 nuclear envelope; GO:0005643 nuclear pore; GO:0005737 cytoplasm; GO:0005829 cytosol; GO:0012505 endomembrane system; GO:0016020 membrane; GO:0016021 integral component of membrane; GO:0031224 intrinsic component of membrane; GO:0031967 organelle envelope; GO:0031975 envelope; GO:0032991 macromolecular complex; GO:0043226 or…	GO:0000166 nucleotide binding; GO:0001882 nucleoside binding; GO:0001883 purine nucleoside binding; GO:0005215 transporter activity; GO:0005488 binding; GO:0005525 GTP binding; GO:0008565 protein transporter activity; GO:0017076 purine nucleotide binding; GO:0019001 guanyl nucleotide binding; GO:0032549 ribonucleoside binding; GO:0032550 purine ribonucleoside binding; GO:0032553 ribonucleotide bi…	K20224	IPO9, RANBP9; importin-9
A0A1Q3EPF7	209	0.548	Down	0.005305	K	Pirin domain-containing protein OS=Lentinula edodes OX=5353 GN=LENED_011220 PE=3 SV=1	LENED_011220	1	5.60921e-12	157.68	VISGK(1)SHGVESPVR	2	1.141	12	1.416	1.166	1.246	0.576	0.738	0.784	mitochondria				K06911	K06911; uncharacterized protein		PF05726	Pirin C-terminal cupin domain
A0A1Q3EQW7	244	3.131	Up	0.00163801	K	Alpha beta-hydrolase OS=Lentinula edodes OX=5353 GN=LENED_011651 PE=4 SV=1	LENED_011651	1	0.00419533	88.954	WMK(1)NYLAR	2	-0.020482	3	0.47	0.622	0.386	1.358	1.578	1.692	cytoplasm							PF12697	Alpha/beta hydrolase family
A0A1Q3EQW7	241	2.684	Up	0.0165634	K	Alpha beta-hydrolase OS=Lentinula edodes OX=5353 GN=LENED_011651 PE=4 SV=1	LENED_011651	1	0.0228643	70.525	NLEK(1)WMK	2	-1.8941	3	0.79	0.476	0.424	1.817	1.653	1.066	cytoplasm							PF12697	Alpha/beta hydrolase family
A0A1Q3EQW7	97	2.566	Up	0.0161598	K	Alpha beta-hydrolase OS=Lentinula edodes OX=5353 GN=LENED_011651 PE=4 SV=1	LENED_011651	1	0.000124483	126.39	AVTNAFK(1)VAK	2	0.5699	6	0.59	0.574	0.564	1.505	1.759	1.17	cytoplasm							PF12697	Alpha/beta hydrolase family
A0A1Q3EP91	657	0.568	Down	0.0063001	K	Eukaryotic translation initiation factor 3 subunit L OS=Lentinula edodes OX=5353 GN=LENED_011134 PE=3 SV=1	LENED_011134	1	1.07193e-06	122.7	YAGWFIK(1)NTER	2	0.83687	5	1.312	1.386	1.104	0.754	0.799	0.607	cytoplasm	GO:0006412 translation; GO:0006413 translational initiation; GO:0006518 peptide metabolic process; GO:0006807 nitrogen compound metabolic process; GO:0008152 metabolic process; GO:0009058 biosynthetic process; GO:0009059 macromolecule biosynthetic process; GO:0009987 cellular process; GO:0010467 gene expression; GO:0019538 protein metabolic process; GO:0034641 cellular nitrogen compound metabolic…	GO:0005622 intracellular; GO:0005623 cell; GO:0005737 cytoplasm; GO:0005852 eukaryotic translation initiation factor 3 complex; GO:0032991 macromolecular complex; GO:0044424 intracellular part; GO:0044444 cytoplasmic part; GO:0044464 cell part;	GO:0003676 nucleic acid binding; GO:0003723 RNA binding; GO:0003743 translation initiation factor activity; GO:0005488 binding; GO:0008135 translation factor activity, RNA binding; GO:0097159 organic cyclic compound binding; GO:1901363 heterocyclic compound binding;	K15029	EIF3L; translation initiation factor 3 subunit L
A0A1Q3DWI6	270	0.468	Down	0.0082416	K	3-hydroxybutyryl-dehydrogenase OS=Lentinula edodes OX=5353 GN=LENED_000720 PE=4 SV=1	LENED_000720	1	0.00227944	63.966	DSK(1)YRPSVLLGR	3	-0.22312	2	1.474	1.086	1.455	0.512	0.592	0.775	extracellular				K00074	paaH, hbd, fadB, mmgB; 3-hydroxybutyryl-CoA dehydrogenase [EC:1.1.1.157]	mrr00360 Phenylalanine metabolism - Moniliophthora roreri; mrr00650 Butanoate metabolism - Moniliophthora roreri; mrr01100 Metabolic pathways - Moniliophthora roreri; mrr01200 Carbon metabolism - Moniliophthora roreri;	PF02737; PF00725	3-hydroxyacyl-CoA dehydrogenase, NAD binding domain; 3-hydroxyacyl-CoA dehydrogenase, C-terminal domain
A0A1Q3DV01	106	2.285	Up	0.0039151	K	Inorganic diphosphatase OS=Lentinula edodes OX=5353 GN=LENED_000233 PE=4 SV=1	LENED_000233	1	0.00202194	72.29	WTNAK(1)MEISK	2	0.22401	5	0.538	0.619		1.16	1.344	1.461	mitochondria	GO:0006793 phosphorus metabolic process; GO:0006796 phosphate-containing compound metabolic process; GO:0006950 response to stress; GO:0006970 response to osmotic stress; GO:0008152 metabolic process; GO:0009628 response to abiotic stimulus; GO:0009987 cellular process; GO:0033554 cellular response to stress; GO:0044237 cellular metabolic process; GO:0050896 response to stimulus; GO:0051716 cellu…	GO:0005576 extracellular region; GO:0005618 cell wall; GO:0005622 intracellular; GO:0005623 cell; GO:0005634 nucleus; GO:0005737 cytoplasm; GO:0005829 cytosol; GO:0009277 fungal-type cell wall; GO:0030312 external encapsulating structure; GO:0030446 hyphal cell wall; GO:0031012 extracellular matrix; GO:0043226 organelle; GO:0043227 membrane-bounded organelle; GO:0043229 intracellular organelle; G…	GO:0003824 catalytic activity; GO:0004427 inorganic diphosphatase activity; GO:0016462 pyrophosphatase activity; GO:0016787 hydrolase activity; GO:0016817 hydrolase activity, acting on acid anhydrides; GO:0016818 hydrolase activity, acting on acid anhydrides, in phosphorus-containing anhydrides;	K01507	ppa; inorganic pyrophosphatase [EC:3.6.1.1]	mrr00190 Oxidative phosphorylation - Moniliophthora roreri;	PF00719	Inorganic pyrophosphatase
A0A1Q3E1X9	1015	2.478	Up	0.0061968	K	Polyketide synthase OS=Lentinula edodes OX=5353 GN=LENED_002814 PE=4 SV=1	LENED_002814	1	6.98987e-08	145	VK(1)SLDESLSGDGK	2	-0.20294	2	0.614	0.612	0.551	1.57	1.793	1.041	cytoplasm							PF00109; PF02801; PF00698	Beta-ketoacyl synthase, N-terminal domain; Beta-ketoacyl synthase, C-terminal domain; Acyl transferase domain
A0A1Q3E1C7	206	0.329	Down	0.0021046	K	ATP phosphoribosyltransferase OS=Lentinula edodes OX=5353 GN=LENED_002615 PE=3 SV=1	LENED_002615	1	6.52949e-05	80.361	VPK(1)HEAHSNLITLITNR	4	-0.50861	2	1.634	1.179	1.608	0.492	0.386	0.576	cytoplasm	GO:0000105 histidine biosynthetic process; GO:0006082 organic acid metabolic process; GO:0006520 cellular amino acid metabolic process; GO:0006547 histidine metabolic process; GO:0006725 cellular aromatic compound metabolic process; GO:0006807 nitrogen compound metabolic process; GO:0008152 metabolic process; GO:0008652 cellular amino acid biosynthetic process; GO:0009058 biosynthetic process; GO…		GO:0003824 catalytic activity; GO:0003879 ATP phosphoribosyltransferase activity; GO:0016740 transferase activity; GO:0016757 transferase activity, transferring glycosyl groups; GO:0016763 transferase activity, transferring pentosyl groups;	K00765	hisG; ATP phosphoribosyltransferase [EC:2.4.2.17]	mrr00340 Histidine metabolism - Moniliophthora roreri; mrr01100 Metabolic pathways - Moniliophthora roreri; mrr01110 Biosynthesis of secondary metabolites - Moniliophthora roreri; mrr01230 Biosynthesis of amino acids - Moniliophthora roreri;	PF08029	HisG, C-terminal domain
A0A1Q3EEW0	474	3.49	Up	0.0140575	K	F-box domain-containing protein(predicted) OS=Lentinula edodes OX=5353 GN=LENED_007624 PE=4 SV=1	LENED_007624	1	0.0524022	41.399	IGGLPSNK(1)NAR	2	0.17106	1	0.308	0.452	0.627	2.134	1.686	1.021	nucleus							PF12937	F-box-like
A0A1Q3E298	281	2.433	Up	0.0051602	K	Arylsulfatase OS=Lentinula edodes OX=5353 GN=LENED_002943 PE=4 SV=1	LENED_002943	1	0.00459943	110.81	LLK(1)YLER	2	-0.052936	6	0.732	0.624	0.438	1.536	1.545	1.283	cytoplasm	GO:0006082 organic acid metabolic process; GO:0006629 lipid metabolic process; GO:0006790 sulfur compound metabolic process; GO:0008152 metabolic process; GO:0009987 cellular process; GO:0043436 oxoacid metabolic process; GO:0044237 cellular metabolic process; GO:0044238 primary metabolic process; GO:0044255 cellular lipid metabolic process; GO:0044281 small molecule metabolic process; GO:0046505…		GO:0003824 catalytic activity; GO:0004065 arylsulfatase activity; GO:0008484 sulfuric ester hydrolase activity; GO:0016787 hydrolase activity; GO:0016788 hydrolase activity, acting on ester bonds;	K01130	E3.1.6.1, aslA; arylsulfatase [EC:3.1.6.1]	mrr00600 Sphingolipid metabolism - Moniliophthora roreri;
A0A1Q3E298	353	1.786	Up	0.0066824	K	Arylsulfatase OS=Lentinula edodes OX=5353 GN=LENED_002943 PE=4 SV=1	LENED_002943	1	0.0247947	40.377	LYK(1)MYSTEGGIK	2	-1.3397	1	0.809	0.836	0.721	1.528	1.289		cytoplasm	GO:0006082 organic acid metabolic process; GO:0006629 lipid metabolic process; GO:0006790 sulfur compound metabolic process; GO:0008152 metabolic process; GO:0009987 cellular process; GO:0043436 oxoacid metabolic process; GO:0044237 cellular metabolic process; GO:0044238 primary metabolic process; GO:0044255 cellular lipid metabolic process; GO:0044281 small molecule metabolic process; GO:0046505…		GO:0003824 catalytic activity; GO:0004065 arylsulfatase activity; GO:0008484 sulfuric ester hydrolase activity; GO:0016787 hydrolase activity; GO:0016788 hydrolase activity, acting on ester bonds;	K01130	E3.1.6.1, aslA; arylsulfatase [EC:3.1.6.1]	mrr00600 Sphingolipid metabolism - Moniliophthora roreri;
A0A1Q3E298	122	2.361	Up	0.0178971	K	Arylsulfatase OS=Lentinula edodes OX=5353 GN=LENED_002943 PE=4 SV=1	LENED_002943	0.999807	0.00336564	53.377	WHLGLK(1)PEYNPDKR	4	-0.20718	1	0.59	0.737	0.492	1.485	1.408	1.402	cytoplasm	GO:0006082 organic acid metabolic process; GO:0006629 lipid metabolic process; GO:0006790 sulfur compound metabolic process; GO:0008152 metabolic process; GO:0009987 cellular process; GO:0043436 oxoacid metabolic process; GO:0044237 cellular metabolic process; GO:0044238 primary metabolic process; GO:0044255 cellular lipid metabolic process; GO:0044281 small molecule metabolic process; GO:0046505…		GO:0003824 catalytic activity; GO:0004065 arylsulfatase activity; GO:0008484 sulfuric ester hydrolase activity; GO:0016787 hydrolase activity; GO:0016788 hydrolase activity, acting on ester bonds;	K01130	E3.1.6.1, aslA; arylsulfatase [EC:3.1.6.1]	mrr00600 Sphingolipid metabolism - Moniliophthora roreri;
A0A1Q3EEG9	368	1.863	Up	0.043478	K	Mannose-1-phosphate guanylyltransferase OS=Lentinula edodes OX=5353 GN=LENED_007422 PE=4 SV=1	LENED_007422	1	0.0372073	42.083	IGAVWDDEK(1)ER	2	1.2248	1	0.813	0.845	0.584	1.591		1.193	cytoplasm				K00971	manC, cpsB; mannose-1-phosphate guanylyltransferase [EC:2.7.7.13]	mrr00051 Fructose and mannose metabolism - Moniliophthora roreri; mrr00520 Amino sugar and nucleotide sugar metabolism - Moniliophthora roreri; mrr01100 Metabolic pathways - Moniliophthora roreri; mrr01110 Biosynthesis of secondary metabolites - Moniliophthora roreri;
A0A1Q3EH22	67	0.378	Down	0.028164	K	Voltage-dependent ion-selective channel OS=Lentinula edodes OX=5353 GN=LENED_008414 PE=4 SV=1	LENED_008414	1	1.71704e-59	232.01	K(1)HGFTLTNTWTTANVLK	3	-0.31446	11	1.111	1.365	1.748	0.287	0.668	0.64	cytoplasm	GO:0006810 transport; GO:0006811 ion transport; GO:0006820 anion transport; GO:0006839 mitochondrial transport; GO:0006915 apoptotic process; GO:0006996 organelle organization; GO:0007005 mitochondrion organization; GO:0008219 cell death; GO:0009987 cellular process; GO:0012501 programmed cell death; GO:0015698 inorganic anion transport; GO:0015931 nucleobase-containing compound transport; GO:001…	GO:0005622 intracellular; GO:0005623 cell; GO:0005737 cytoplasm; GO:0005739 mitochondrion; GO:0005740 mitochondrial envelope; GO:0005741 mitochondrial outer membrane; GO:0005886 plasma membrane; GO:0016020 membrane; GO:0016021 integral component of membrane; GO:0019867 outer membrane; GO:0031090 organelle membrane; GO:0031224 intrinsic component of membrane; GO:0031300 intrinsic component of orga…	GO:0005215 transporter activity; GO:0005216 ion channel activity; GO:0005244 voltage-gated ion channel activity; GO:0005253 anion channel activity; GO:0008308 voltage-gated anion channel activity; GO:0008509 anion transmembrane transporter activity; GO:0015075 ion transmembrane transporter activity; GO:0015103 inorganic anion transmembrane transporter activity; GO:0015267 channel activity; GO:001…	K15040	VDAC2; voltage-dependent anion channel protein 2
A0A1Q3EH22	120	0.623	Down	0.0053848	K	Voltage-dependent ion-selective channel OS=Lentinula edodes OX=5353 GN=LENED_008414 PE=4 SV=1	LENED_008414	1	1.80465e-26	193.54	SAVINAAFK(1)QSGLHTR	2	0.024231	17	1.216	1.09	1.345	0.724	0.697	0.852	cytoplasm	GO:0006810 transport; GO:0006811 ion transport; GO:0006820 anion transport; GO:0006839 mitochondrial transport; GO:0006915 apoptotic process; GO:0006996 organelle organization; GO:0007005 mitochondrion organization; GO:0008219 cell death; GO:0009987 cellular process; GO:0012501 programmed cell death; GO:0015698 inorganic anion transport; GO:0015931 nucleobase-containing compound transport; GO:001…	GO:0005622 intracellular; GO:0005623 cell; GO:0005737 cytoplasm; GO:0005739 mitochondrion; GO:0005740 mitochondrial envelope; GO:0005741 mitochondrial outer membrane; GO:0005886 plasma membrane; GO:0016020 membrane; GO:0016021 integral component of membrane; GO:0019867 outer membrane; GO:0031090 organelle membrane; GO:0031224 intrinsic component of membrane; GO:0031300 intrinsic component of orga…	GO:0005215 transporter activity; GO:0005216 ion channel activity; GO:0005244 voltage-gated ion channel activity; GO:0005253 anion channel activity; GO:0008308 voltage-gated anion channel activity; GO:0008509 anion transmembrane transporter activity; GO:0015075 ion transmembrane transporter activity; GO:0015103 inorganic anion transmembrane transporter activity; GO:0015267 channel activity; GO:001…	K15040	VDAC2; voltage-dependent anion channel protein 2
A0A1Q3EH22	36	0.304	Down	0.047121	K	Voltage-dependent ion-selective channel OS=Lentinula edodes OX=5353 GN=LENED_008414 PE=4 SV=1	LENED_008414	1	0.000185789	99.927	DYPFNTTSLEIK(1)TK	2	1.3225	6	0.832	1.495	2.082	0.206	0.533	0.6	cytoplasm	GO:0006810 transport; GO:0006811 ion transport; GO:0006820 anion transport; GO:0006839 mitochondrial transport; GO:0006915 apoptotic process; GO:0006996 organelle organization; GO:0007005 mitochondrion organization; GO:0008219 cell death; GO:0009987 cellular process; GO:0012501 programmed cell death; GO:0015698 inorganic anion transport; GO:0015931 nucleobase-containing compound transport; GO:001…	GO:0005622 intracellular; GO:0005623 cell; GO:0005737 cytoplasm; GO:0005739 mitochondrion; GO:0005740 mitochondrial envelope; GO:0005741 mitochondrial outer membrane; GO:0005886 plasma membrane; GO:0016020 membrane; GO:0016021 integral component of membrane; GO:0019867 outer membrane; GO:0031090 organelle membrane; GO:0031224 intrinsic component of membrane; GO:0031300 intrinsic component of orga…	GO:0005215 transporter activity; GO:0005216 ion channel activity; GO:0005244 voltage-gated ion channel activity; GO:0005253 anion channel activity; GO:0008308 voltage-gated anion channel activity; GO:0008509 anion transmembrane transporter activity; GO:0015075 ion transmembrane transporter activity; GO:0015103 inorganic anion transmembrane transporter activity; GO:0015267 channel activity; GO:001…	K15040	VDAC2; voltage-dependent anion channel protein 2
A0A1Q3EH22	38	0.648	Down	0.037322	K	Voltage-dependent ion-selective channel OS=Lentinula edodes OX=5353 GN=LENED_008414 PE=4 SV=1	LENED_008414	1	0.000875775	102.42	TK(1)ANDVSFK	2	-1.9742	12	1.243	0.951	1.409	0.843	0.665	0.828	cytoplasm	GO:0006810 transport; GO:0006811 ion transport; GO:0006820 anion transport; GO:0006839 mitochondrial transport; GO:0006915 apoptotic process; GO:0006996 organelle organization; GO:0007005 mitochondrion organization; GO:0008219 cell death; GO:0009987 cellular process; GO:0012501 programmed cell death; GO:0015698 inorganic anion transport; GO:0015931 nucleobase-containing compound transport; GO:001…	GO:0005622 intracellular; GO:0005623 cell; GO:0005737 cytoplasm; GO:0005739 mitochondrion; GO:0005740 mitochondrial envelope; GO:0005741 mitochondrial outer membrane; GO:0005886 plasma membrane; GO:0016020 membrane; GO:0016021 integral component of membrane; GO:0019867 outer membrane; GO:0031090 organelle membrane; GO:0031224 intrinsic component of membrane; GO:0031300 intrinsic component of orga…	GO:0005215 transporter activity; GO:0005216 ion channel activity; GO:0005244 voltage-gated ion channel activity; GO:0005253 anion channel activity; GO:0008308 voltage-gated anion channel activity; GO:0008509 anion transmembrane transporter activity; GO:0015075 ion transmembrane transporter activity; GO:0015103 inorganic anion transmembrane transporter activity; GO:0015267 channel activity; GO:001…	K15040	VDAC2; voltage-dependent anion channel protein 2
A0A1Q3E8V4	185	2.156	Up	0.0042227	K	Signal peptidase complex component OS=Lentinula edodes OX=5353 GN=LENED_005233 PE=4 SV=1	LENED_005233	1	0.00013306	113.22	SASNGK(1)SLLAK	2	0.84607	6	0.765	0.577	0.605	1.428	1.614	1.156	mitochondria				K12947	SPCS2, SPC2; signal peptidase complex subunit 2 [EC:3.4.-.-]	mrr03060 Protein export - Moniliophthora roreri;
A0A1Q3E8V4	62	0.597	Down	0.021418	K	Signal peptidase complex component OS=Lentinula edodes OX=5353 GN=LENED_005233 PE=4 SV=1	LENED_005233	1	0.00182061	136.57	NACDDAVK(1)R	2	-0.28044	8	1.539	1.092	1.123	0.86	0.741	0.64	mitochondria				K12947	SPCS2, SPC2; signal peptidase complex subunit 2 [EC:3.4.-.-]	mrr03060 Protein export - Moniliophthora roreri;
A0A1Q3E310	293	2.392	Up	0.0095448	K	Unplaced genomic scaffold GYMLUscaffold_52, whole genome shotgun sequence(predicted) OS=Lentinula edodes OX=5353 GN=LENED_003228 PE=3 SV=1	LENED_003228	1	5.41724e-05	107.09	AALLFPIAQTK(1)SK	3	-0.45548	10	0.698	0.683	0.438	1.555	1.649	1.147	cytoplasm				K20367	ERGIC3, ERV46; endoplasmic reticulum-Golgi intermediate compartment protein 3		PF00106	short chain dehydrogenase
A0A1Q3DZP9	398	0.318	Down	0.030379	K	2-isopropylmalate synthase OS=Lentinula edodes OX=5353 GN=LENED_001731 PE=4 SV=1	LENED_001731	1	0.000122467	119.39	EMTVDDITSAFK(1)R	2	-2.4051	8	1.174	1.252	1.969	0.218	0.552	0.626	cytoskeleton	GO:0006082 organic acid metabolic process; GO:0006520 cellular amino acid metabolic process; GO:0006551 leucine metabolic process; GO:0006807 nitrogen compound metabolic process; GO:0008152 metabolic process; GO:0008652 cellular amino acid biosynthetic process; GO:0009058 biosynthetic process; GO:0009081 branched-chain amino acid metabolic process; GO:0009082 branched-chain amino acid biosyntheti…	GO:0005622 intracellular; GO:0005623 cell; GO:0005737 cytoplasm; GO:0005739 mitochondrion; GO:0043226 organelle; GO:0043227 membrane-bounded organelle; GO:0043229 intracellular organelle; GO:0043231 intracellular membrane-bounded organelle; GO:0044424 intracellular part; GO:0044444 cytoplasmic part; GO:0044464 cell part;	GO:0003824 catalytic activity; GO:0003852 2-isopropylmalate synthase activity; GO:0005488 binding; GO:0005515 protein binding; GO:0016740 transferase activity; GO:0016746 transferase activity, transferring acyl groups; GO:0046912 transferase activity, transferring acyl groups, acyl groups converted into alkyl on transfer;	K01649	leuA, IMS; 2-isopropylmalate synthase [EC:2.3.3.13]	mrr00290 Valine, leucine and isoleucine biosynthesis - Moniliophthora roreri; mrr00620 Pyruvate metabolism - Moniliophthora roreri; mrr01100 Metabolic pathways - Moniliophthora roreri; mrr01110 Biosynthesis of secondary metabolites - Moniliophthora roreri; mrr01210 2-Oxocarboxylic acid metabolism - Moniliophthora roreri; mrr01230 Biosynthesis of amino acids - Moniliophthora roreri;	PF00682; PF08502	HMGL-like; LeuA allosteric (dimerisation) domain
A0A1Q3EMM4	327	3.311	Up	0.0102771	K	Anthranilate synthase component OS=Lentinula edodes OX=5353 GN=LENED_010526 PE=4 SV=1	LENED_010526	1	1.56779e-10	143.69	LEK(1)FSHVIHLTSQISGK	2	0.56214	11	0.489	0.332	0.583	1.013	1.669	1.966	cytoplasm	GO:0000162 tryptophan biosynthetic process; GO:0006082 organic acid metabolic process; GO:0006520 cellular amino acid metabolic process; GO:0006568 tryptophan metabolic process; GO:0006576 cellular biogenic amine metabolic process; GO:0006586 indolalkylamine metabolic process; GO:0006725 cellular aromatic compound metabolic process; GO:0006807 nitrogen compound metabolic process; GO:0008152 metab…	GO:0005622 intracellular; GO:0005623 cell; GO:0005737 cytoplasm; GO:0005950 anthranilate synthase complex; GO:0032991 macromolecular complex; GO:0044424 intracellular part; GO:0044444 cytoplasmic part; GO:0044464 cell part; GO:1902494 catalytic complex;	GO:0003824 catalytic activity; GO:0004049 anthranilate synthase activity; GO:0016829 lyase activity; GO:0016830 carbon-carbon lyase activity; GO:0016833 oxo-acid-lyase activity;	K01657	trpE; anthranilate synthase component I [EC:4.1.3.27]	mrr00400 Phenylalanine, tyrosine and tryptophan biosynthesis - Moniliophthora roreri; mrr01100 Metabolic pathways - Moniliophthora roreri; mrr01110 Biosynthesis of secondary metabolites - Moniliophthora roreri; mrr01130 Biosynthesis of antibiotics - Moniliophthora roreri; mrr01230 Biosynthesis of amino acids - Moniliophthora roreri;
A0A1Q3EMM4	259	4.071	Up	0.00022364	K	Anthranilate synthase component OS=Lentinula edodes OX=5353 GN=LENED_010526 PE=4 SV=1	LENED_010526	1	2.5995e-05	101.9	VEK(1)NIVYNHAIAGTTK	3	0.35917	6	0.463	0.377	0.384	1.723	1.873	1.387	cytoplasm	GO:0000162 tryptophan biosynthetic process; GO:0006082 organic acid metabolic process; GO:0006520 cellular amino acid metabolic process; GO:0006568 tryptophan metabolic process; GO:0006576 cellular biogenic amine metabolic process; GO:0006586 indolalkylamine metabolic process; GO:0006725 cellular aromatic compound metabolic process; GO:0006807 nitrogen compound metabolic process; GO:0008152 metab…	GO:0005622 intracellular; GO:0005623 cell; GO:0005737 cytoplasm; GO:0005950 anthranilate synthase complex; GO:0032991 macromolecular complex; GO:0044424 intracellular part; GO:0044444 cytoplasmic part; GO:0044464 cell part; GO:1902494 catalytic complex;	GO:0003824 catalytic activity; GO:0004049 anthranilate synthase activity; GO:0016829 lyase activity; GO:0016830 carbon-carbon lyase activity; GO:0016833 oxo-acid-lyase activity;	K01657	trpE; anthranilate synthase component I [EC:4.1.3.27]	mrr00400 Phenylalanine, tyrosine and tryptophan biosynthesis - Moniliophthora roreri; mrr01100 Metabolic pathways - Moniliophthora roreri; mrr01110 Biosynthesis of secondary metabolites - Moniliophthora roreri; mrr01130 Biosynthesis of antibiotics - Moniliophthora roreri; mrr01230 Biosynthesis of amino acids - Moniliophthora roreri;
A0A1Q3EMM4	318	3.841	Up	0.0051962	K	Anthranilate synthase component OS=Lentinula edodes OX=5353 GN=LENED_010526 PE=4 SV=1	LENED_010526	1	0.000339312	136.96	TVK(1)VDHLMR	2	-1.6737	16	0.617	0.341	0.321	1.358	2.095	1.46	cytoplasm	GO:0000162 tryptophan biosynthetic process; GO:0006082 organic acid metabolic process; GO:0006520 cellular amino acid metabolic process; GO:0006568 tryptophan metabolic process; GO:0006576 cellular biogenic amine metabolic process; GO:0006586 indolalkylamine metabolic process; GO:0006725 cellular aromatic compound metabolic process; GO:0006807 nitrogen compound metabolic process; GO:0008152 metab…	GO:0005622 intracellular; GO:0005623 cell; GO:0005737 cytoplasm; GO:0005950 anthranilate synthase complex; GO:0032991 macromolecular complex; GO:0044424 intracellular part; GO:0044444 cytoplasmic part; GO:0044464 cell part; GO:1902494 catalytic complex;	GO:0003824 catalytic activity; GO:0004049 anthranilate synthase activity; GO:0016829 lyase activity; GO:0016830 carbon-carbon lyase activity; GO:0016833 oxo-acid-lyase activity;	K01657	trpE; anthranilate synthase component I [EC:4.1.3.27]	mrr00400 Phenylalanine, tyrosine and tryptophan biosynthesis - Moniliophthora roreri; mrr01100 Metabolic pathways - Moniliophthora roreri; mrr01110 Biosynthesis of secondary metabolites - Moniliophthora roreri; mrr01130 Biosynthesis of antibiotics - Moniliophthora roreri; mrr01230 Biosynthesis of amino acids - Moniliophthora roreri;
A0A1Q3EMM4	196	5.695	Up	0.00156261	K	Anthranilate synthase component OS=Lentinula edodes OX=5353 GN=LENED_010526 PE=4 SV=1	LENED_010526	1	1.18289e-05	122.01	K(1)HIVAGDIIQAVPSQR	2	1.2098	6	0.313		0.234	1.554	1.795	1.324	cytoplasm	GO:0000162 tryptophan biosynthetic process; GO:0006082 organic acid metabolic process; GO:0006520 cellular amino acid metabolic process; GO:0006568 tryptophan metabolic process; GO:0006576 cellular biogenic amine metabolic process; GO:0006586 indolalkylamine metabolic process; GO:0006725 cellular aromatic compound metabolic process; GO:0006807 nitrogen compound metabolic process; GO:0008152 metab…	GO:0005622 intracellular; GO:0005623 cell; GO:0005737 cytoplasm; GO:0005950 anthranilate synthase complex; GO:0032991 macromolecular complex; GO:0044424 intracellular part; GO:0044444 cytoplasmic part; GO:0044464 cell part; GO:1902494 catalytic complex;	GO:0003824 catalytic activity; GO:0004049 anthranilate synthase activity; GO:0016829 lyase activity; GO:0016830 carbon-carbon lyase activity; GO:0016833 oxo-acid-lyase activity;	K01657	trpE; anthranilate synthase component I [EC:4.1.3.27]	mrr00400 Phenylalanine, tyrosine and tryptophan biosynthesis - Moniliophthora roreri; mrr01100 Metabolic pathways - Moniliophthora roreri; mrr01110 Biosynthesis of secondary metabolites - Moniliophthora roreri; mrr01130 Biosynthesis of antibiotics - Moniliophthora roreri; mrr01230 Biosynthesis of amino acids - Moniliophthora roreri;
A0A1Q3DWE3	155	0.637	Down	0.025843	K	Kinase-like protein OS=Lentinula edodes OX=5353 GN=LENED_000767 PE=4 SV=1	LENED_000767	1	0.000128993	99.5	LSSAVVK(1)HVTR	3	-0.76522	5	1.447	1.076	1.136	0.751	0.915	0.663	mitochondria							PF00069	Protein kinase domain
A0A1Q3EAR6	364	0.616	Down	0.0042795	K	KH domain-containing protein OS=Lentinula edodes OX=5353 GN=LENED_006071 PE=4 SV=1	LENED_006071	1	5.16065e-16	124.4	TLSEK(1)HPGVSIFTPAPATIDR	3	-0.24831	6	1.264	1.153	1.249	0.682	0.702	0.875	cytoplasm	GO:0000003 reproduction; GO:0000280 nuclear division; GO:0000749 response to pheromone involved in conjugation with cellular fusion; GO:0000750 pheromone-dependent signal transduction involved in conjugation with cellular fusion; GO:0006325 chromatin organization; GO:0006342 chromatin silencing; GO:0006348 chromatin silencing at telomere; GO:0006355 regulation of transcription, DNA-templated; GO:…	GO:0000322 storage vacuole; GO:0000323 lytic vacuole; GO:0000324 fungal-type vacuole; GO:0000329 fungal-type vacuole membrane; GO:0005622 intracellular; GO:0005623 cell; GO:0005737 cytoplasm; GO:0005773 vacuole; GO:0005774 vacuolar membrane; GO:0005783 endoplasmic reticulum; GO:0005789 endoplasmic reticulum membrane; GO:0005844 polysome; GO:0010494 cytoplasmic stress granule; GO:0012505 endomembr…	GO:0001965 G-protein alpha-subunit binding; GO:0003676 nucleic acid binding; GO:0003723 RNA binding; GO:0003729 mRNA binding; GO:0005488 binding; GO:0005515 protein binding; GO:0097159 organic cyclic compound binding; GO:1901363 heterocyclic compound binding;				PF00013	KH domain
A0A1Q3DYT0	942	3.963	Up	0.0046179	K	GTP binding protein OS=Lentinula edodes OX=5353 GN=LENED_001394 PE=3 SV=1	LENED_001394	1	0.00659588	60.641	ASTVPGK(1)STR	2	2.993	2	0.437	0.461	0.335	1.034	2.109	1.743	nucleus							PF00172; PF00735	Fungal Zn(2)-Cys(6) binuclear cluster domain; Septin
A0A1Q3DYT0	1580	1.671	Up	0.00067844	K	GTP binding protein OS=Lentinula edodes OX=5353 GN=LENED_001394 PE=3 SV=1	LENED_001394	1	0.00276763	104.44	EVLYEK(1)YR	2	1.2889	3	0.723		0.734	1.276	1.164	1.212	nucleus							PF00172; PF00735	Fungal Zn(2)-Cys(6) binuclear cluster domain; Septin
A0A1Q3EEH5	102	8.22	Up	0.00127721	K	Cell polarity protein OS=Lentinula edodes OX=5353 GN=LENED_007436 PE=4 SV=1	LENED_007436	1	0.0271495	48.442	SDK(1)EVPFLPVR	2	-4.1068	1	0.193	0.201	0.292	2.383	2.094	1.162	nucleus	GO:0000003 reproduction; GO:0000278 mitotic cell cycle; GO:0000281 mitotic cytokinesis; GO:0000282 cellular bud site selection; GO:0000746 conjugation; GO:0000747 conjugation with cellular fusion; GO:0000753 cell morphogenesis involved in conjugation with cellular fusion; GO:0000767 cell morphogenesis involved in conjugation; GO:0000902 cell morphogenesis; GO:0000910 cytokinesis; GO:0001932 regul…	GO:0000131 incipient cellular bud site; GO:0000133 polarisome; GO:0005622 intracellular; GO:0005623 cell; GO:0005737 cytoplasm; GO:0005826 actomyosin contractile ring; GO:0005856 cytoskeleton; GO:0005933 cellular bud; GO:0005934 cellular bud tip; GO:0005935 cellular bud neck; GO:0005937 mating projection; GO:0005938 cell cortex; GO:0015629 actin cytoskeleton; GO:0030427 site of polarized growth; …	GO:0005078 MAP-kinase scaffold activity; GO:0005096 GTPase activator activity; GO:0005198 structural molecule activity; GO:0005488 binding; GO:0005515 protein binding; GO:0005519 cytoskeletal regulatory protein binding; GO:0008047 enzyme activator activity; GO:0008092 cytoskeletal protein binding; GO:0019899 enzyme binding; GO:0019900 kinase binding; GO:0030234 enzyme regulator activity; GO:00306…
A0A1Q3ESZ2	9	0.615	Down	0.027881	K	Copper chaperone taha OS=Lentinula edodes OX=5353 GN=LENED_012560 PE=4 SV=1	LENED_012560	1	5.63981e-08	148.89	ADVEHTYK(1)FDVK	2	0.02864	6	1.244	1.081	1.336	0.568	0.795	0.888	cytoplasm	GO:0000041 transition metal ion transport; GO:0006810 transport; GO:0006811 ion transport; GO:0006812 cation transport; GO:0006825 copper ion transport; GO:0006873 cellular ion homeostasis; GO:0006875 cellular metal ion homeostasis; GO:0006878 cellular copper ion homeostasis; GO:0006879 cellular iron ion homeostasis; GO:0006950 response to stress; GO:0006979 response to oxidative stress; GO:00099…	GO:0005622 intracellular; GO:0005623 cell; GO:0005737 cytoplasm; GO:0005829 cytosol; GO:0044424 intracellular part; GO:0044444 cytoplasmic part; GO:0044464 cell part;	GO:0005488 binding; GO:0005507 copper ion binding; GO:0016530 metallochaperone activity; GO:0016531 copper chaperone activity; GO:0043167 ion binding; GO:0043169 cation binding; GO:0046872 metal ion binding; GO:0046914 transition metal ion binding;	K07213	ATOX1, ATX1, copZ, golB; copper chaperone		PF00403	Heavy-metal-associated domain
A0A1Q3E0N1	176	0.62	Down	0.032364	K	Clathrin light chain OS=Lentinula edodes OX=5353 GN=LENED_002256 PE=3 SV=1	LENED_002256	1	0.0122444	66.004	AIDDFYENYAAK(1)K	2	-0.89636	1	1.303	1.175	1.174	0.571	0.727	0.965	nucleus	GO:0006810 transport; GO:0006886 intracellular protein transport; GO:0006887 exocytosis; GO:0006897 endocytosis; GO:0006898 receptor-mediated endocytosis; GO:0008104 protein localization; GO:0009987 cellular process; GO:0015031 protein transport; GO:0015833 peptide transport; GO:0016043 cellular component organization; GO:0016192 vesicle-mediated transport; GO:0022607 cellular component assembly;…	GO:0005622 intracellular; GO:0005623 cell; GO:0005737 cytoplasm; GO:0005768 endosome; GO:0005794 Golgi apparatus; GO:0005802 trans-Golgi network; GO:0005856 cytoskeleton; GO:0005938 cell cortex; GO:0012505 endomembrane system; GO:0012506 vesicle membrane; GO:0015629 actin cytoskeleton; GO:0016020 membrane; GO:0030117 membrane coat; GO:0030118 clathrin coat; GO:0030120 vesicle coat; GO:0030125 cla…	GO:0005198 structural molecule activity; GO:0005488 binding; GO:0005515 protein binding; GO:0030276 clathrin binding; GO:0032050 clathrin heavy chain binding;
A0A1Q3EPP9	101	1.884	Up	0.026459	K	Tetratricopeptide repeat protein 9c OS=Lentinula edodes OX=5353 GN=LENED_011305 PE=4 SV=1	LENED_011305	1	0.000239223	117.71	VLSK(1)NETNYK	2	0.36865	6	0.966	0.659	0.501	1.432	1.328	1.245	mitochondria
A0A1Q3EPP9	171	4.445	Up	0.0006826	K	Tetratricopeptide repeat protein 9c OS=Lentinula edodes OX=5353 GN=LENED_011305 PE=4 SV=1	LENED_011305	1	0.0065673	79.059	GFLNK(1)AEK	2	-0.29843	3	0.416	0.417	0.311	1.783	1.984	1.318	mitochondria
A0A1Q3EPP9	107	1.798	Up	0.0287	K	Tetratricopeptide repeat protein 9c OS=Lentinula edodes OX=5353 GN=LENED_011305 PE=4 SV=1	LENED_011305	1	7.56306e-07	151.83	NETNYK(1)AMYR	2	0.11821	12	0.922	0.698	0.551	1.328	1.07	1.505	mitochondria
A0A1Q3ER43	993	0.413	Down	0.024518	K	Linear gramicidin synthase subunit D OS=Lentinula edodes OX=5353 GN=LENED_011852 PE=4 SV=1	LENED_011852	1	0.0226338	73.327	K(1)WTQALSDK	2	-0.068376	1	1.955	1.18		0.624	0.594	0.725	plasma membrane
A0A1Q3ER43	880	0.632	Down	0.0080791	K	Linear gramicidin synthase subunit D OS=Lentinula edodes OX=5353 GN=LENED_011852 PE=4 SV=1	LENED_011852	1	0.000234187	85.554	ILAK(1)SGLHASSFR	3	-1.8471	6	1.279	1.305	1.057	0.74	0.695	0.866	plasma membrane
A0A1Q3E545	30	5.382	Up	0.022877	K	Ribosomal protein S25 OS=Lentinula edodes OX=5353 GN=LENED_003795 PE=4 SV=1	LENED_003795	1	1.73077e-07	150.26	DK(1)AQHAVAVDK	2	-0.4997	11	0.41	0.454	0.13	2.606	1.734	1.01	mitochondria	GO:0002181 cytoplasmic translation; GO:0006412 translation; GO:0006518 peptide metabolic process; GO:0006807 nitrogen compound metabolic process; GO:0008152 metabolic process; GO:0009058 biosynthetic process; GO:0009059 macromolecule biosynthetic process; GO:0009987 cellular process; GO:0010467 gene expression; GO:0019538 protein metabolic process; GO:0034641 cellular nitrogen compound metabolic …	GO:0005622 intracellular; GO:0005623 cell; GO:0005737 cytoplasm; GO:0005829 cytosol; GO:0005840 ribosome; GO:0015935 small ribosomal subunit; GO:0022626 cytosolic ribosome; GO:0022627 cytosolic small ribosomal subunit; GO:0032991 macromolecular complex; GO:0043226 organelle; GO:0043228 non-membrane-bounded organelle; GO:0043229 intracellular organelle; GO:0043232 intracellular non-membrane-bounde…	GO:0003735 structural constituent of ribosome; GO:0005198 structural molecule activity;	K02975	RP-S25e, RPS25; small subunit ribosomal protein S25e	mrr03010 Ribosome - Moniliophthora roreri;
A0A1Q3DV87	221	2.03	Up	0.0101015	K	60s ribosomal protein l6 OS=Lentinula edodes OX=5353 GN=LENED_000333 PE=4 SV=1	LENED_000333	1	2.08067e-05	157.68	TENLVK(1)YLR	2	1.3646	18	0.811	0.678	0.535	1.645	1.199	1.264	cytoplasm	GO:0000027 ribosomal large subunit assembly; GO:0002181 cytoplasmic translation; GO:0006412 translation; GO:0006518 peptide metabolic process; GO:0006807 nitrogen compound metabolic process; GO:0006996 organelle organization; GO:0008152 metabolic process; GO:0009058 biosynthetic process; GO:0009059 macromolecule biosynthetic process; GO:0009987 cellular process; GO:0010467 gene expression; GO:001…	GO:0005622 intracellular; GO:0005623 cell; GO:0005737 cytoplasm; GO:0005829 cytosol; GO:0005840 ribosome; GO:0015934 large ribosomal subunit; GO:0022625 cytosolic large ribosomal subunit; GO:0022626 cytosolic ribosome; GO:0032991 macromolecular complex; GO:0043226 organelle; GO:0043228 non-membrane-bounded organelle; GO:0043229 intracellular organelle; GO:0043232 intracellular non-membrane-bounde…	GO:0003676 nucleic acid binding; GO:0003723 RNA binding; GO:0003735 structural constituent of ribosome; GO:0005198 structural molecule activity; GO:0005488 binding; GO:0097159 organic cyclic compound binding; GO:1901363 heterocyclic compound binding;	K02934	RP-L6e, RPL6; large subunit ribosomal protein L6e	mrr03010 Ribosome - Moniliophthora roreri;	PF03868	Ribosomal protein L6, N-terminal domain
A0A1Q3DV87	49	3.497	Up	0.0030609	K	60s ribosomal protein l6 OS=Lentinula edodes OX=5353 GN=LENED_000333 PE=4 SV=1	LENED_000333	1	0.0358942	62.717	GLYK(1)GLK	2	-1.2766	2	0.557	0.495	0.309	1.533	1.379	1.847	cytoplasm	GO:0000027 ribosomal large subunit assembly; GO:0002181 cytoplasmic translation; GO:0006412 translation; GO:0006518 peptide metabolic process; GO:0006807 nitrogen compound metabolic process; GO:0006996 organelle organization; GO:0008152 metabolic process; GO:0009058 biosynthetic process; GO:0009059 macromolecule biosynthetic process; GO:0009987 cellular process; GO:0010467 gene expression; GO:001…	GO:0005622 intracellular; GO:0005623 cell; GO:0005737 cytoplasm; GO:0005829 cytosol; GO:0005840 ribosome; GO:0015934 large ribosomal subunit; GO:0022625 cytosolic large ribosomal subunit; GO:0022626 cytosolic ribosome; GO:0032991 macromolecular complex; GO:0043226 organelle; GO:0043228 non-membrane-bounded organelle; GO:0043229 intracellular organelle; GO:0043232 intracellular non-membrane-bounde…	GO:0003676 nucleic acid binding; GO:0003723 RNA binding; GO:0003735 structural constituent of ribosome; GO:0005198 structural molecule activity; GO:0005488 binding; GO:0097159 organic cyclic compound binding; GO:1901363 heterocyclic compound binding;	K02934	RP-L6e, RPL6; large subunit ribosomal protein L6e	mrr03010 Ribosome - Moniliophthora roreri;	PF03868	Ribosomal protein L6, N-terminal domain
A0A1Q3DV87	78	3.336	Up	0.037276	K	60s ribosomal protein l6 OS=Lentinula edodes OX=5353 GN=LENED_000333 PE=4 SV=1	LENED_000333	1	1.17792e-09	170.02	TIGGNNNGEK(1)R	2	1.3484	7		0.613	0.246	1.597	1.528	1.174	cytoplasm	GO:0000027 ribosomal large subunit assembly; GO:0002181 cytoplasmic translation; GO:0006412 translation; GO:0006518 peptide metabolic process; GO:0006807 nitrogen compound metabolic process; GO:0006996 organelle organization; GO:0008152 metabolic process; GO:0009058 biosynthetic process; GO:0009059 macromolecule biosynthetic process; GO:0009987 cellular process; GO:0010467 gene expression; GO:001…	GO:0005622 intracellular; GO:0005623 cell; GO:0005737 cytoplasm; GO:0005829 cytosol; GO:0005840 ribosome; GO:0015934 large ribosomal subunit; GO:0022625 cytosolic large ribosomal subunit; GO:0022626 cytosolic ribosome; GO:0032991 macromolecular complex; GO:0043226 organelle; GO:0043228 non-membrane-bounded organelle; GO:0043229 intracellular organelle; GO:0043232 intracellular non-membrane-bounde…	GO:0003676 nucleic acid binding; GO:0003723 RNA binding; GO:0003735 structural constituent of ribosome; GO:0005198 structural molecule activity; GO:0005488 binding; GO:0097159 organic cyclic compound binding; GO:1901363 heterocyclic compound binding;	K02934	RP-L6e, RPL6; large subunit ribosomal protein L6e	mrr03010 Ribosome - Moniliophthora roreri;	PF03868	Ribosomal protein L6, N-terminal domain
A0A1Q3ELC7	404	0.655	Down	0.041643	K	Cation efflux protein OS=Lentinula edodes OX=5353 GN=LENED_010037 PE=4 SV=1	LENED_010037	1	0.00712401	55.314	K(1)HDFMPVAAK	3	-0.4184	3	1.355	1.023	1.051	0.786		0.712	plasma membrane	GO:0000041 transition metal ion transport; GO:0006810 transport; GO:0006811 ion transport; GO:0006812 cation transport; GO:0006824 cobalt ion transport; GO:0006829 zinc II ion transport; GO:0006873 cellular ion homeostasis; GO:0006875 cellular metal ion homeostasis; GO:0006877 cellular cobalt ion homeostasis; GO:0006882 cellular zinc ion homeostasis; GO:0006950 response to stress; GO:0009636 resp…	GO:0000322 storage vacuole; GO:0000323 lytic vacuole; GO:0000324 fungal-type vacuole; GO:0000329 fungal-type vacuole membrane; GO:0005622 intracellular; GO:0005623 cell; GO:0005737 cytoplasm; GO:0005739 mitochondrion; GO:0005773 vacuole; GO:0005774 vacuolar membrane; GO:0005783 endoplasmic reticulum; GO:0005789 endoplasmic reticulum membrane; GO:0012505 endomembrane system; GO:0016020 membrane; G…	GO:0005215 transporter activity; GO:0005385 zinc ion transmembrane transporter activity; GO:0008324 cation transmembrane transporter activity; GO:0015075 ion transmembrane transporter activity; GO:0015087 cobalt ion transmembrane transporter activity; GO:0015318 inorganic solute uptake transmembrane transporter activity; GO:0022857 transmembrane transporter activity; GO:0022890 inorganic cation t…	K14688	SLC30A1, ZNT1; solute carrier family 30 (zinc transporter), member 1
A0A1Q3EL16	373	0.42	Down	0.042944	K	Coatomer subunit beta OS=Lentinula edodes OX=5353 GN=LENED_009928 PE=4 SV=1	LENED_009928	1	1.02451e-06	138.71	AAEFDK(1)ASEYR	2	-0.55747	6	1.066	2.162	0.915	0.636	0.515	0.591	cytoskeleton	GO:0006810 transport; GO:0006888 ER to Golgi vesicle-mediated transport; GO:0006890 retrograde vesicle-mediated transport, Golgi to ER; GO:0006891 intra-Golgi vesicle-mediated transport; GO:0016192 vesicle-mediated transport; GO:0046907 intracellular transport; GO:0048193 Golgi vesicle transport; GO:0051179 localization; GO:0051234 establishment of localization; GO:0051641 cellular localization; …	GO:0005622 intracellular; GO:0005623 cell; GO:0005737 cytoplasm; GO:0005794 Golgi apparatus; GO:0005798 Golgi-associated vesicle; GO:0012505 endomembrane system; GO:0012506 vesicle membrane; GO:0016020 membrane; GO:0030117 membrane coat; GO:0030120 vesicle coat; GO:0030126 COPI vesicle coat; GO:0030135 coated vesicle; GO:0030137 COPI-coated vesicle; GO:0030659 cytoplasmic vesicle membrane; GO:003…		K17301	COPB1, SEC26; coatomer subunit beta		PF07718	Coatamer beta C-terminal region
A0A1Q3EIY5	39	0.639	Down	0.0174753	K	Glutamine synthetase OS=Lentinula edodes OX=5353 GN=LENED_009124 PE=3 SV=1	LENED_009124	1	0.00328033	91.265	SK(1)TTTVSK	2	-0.77687	5	1.204	0.984	1.431	0.755	0.742	0.815	mitochondria	GO:0006082 organic acid metabolic process; GO:0006520 cellular amino acid metabolic process; GO:0006536 glutamate metabolic process; GO:0006541 glutamine metabolic process; GO:0006542 glutamine biosynthetic process; GO:0006807 nitrogen compound metabolic process; GO:0008152 metabolic process; GO:0008652 cellular amino acid biosynthetic process; GO:0009058 biosynthetic process; GO:0009064 glutamin…	GO:0005622 intracellular; GO:0005623 cell; GO:0005634 nucleus; GO:0005737 cytoplasm; GO:0031974 membrane-enclosed lumen; GO:0031981 nuclear lumen; GO:0034399 nuclear periphery; GO:0043226 organelle; GO:0043227 membrane-bounded organelle; GO:0043229 intracellular organelle; GO:0043231 intracellular membrane-bounded organelle; GO:0043233 organelle lumen; GO:0044422 organelle part; GO:0044424 intrac…	GO:0003824 catalytic activity; GO:0004356 glutamate-ammonia ligase activity; GO:0016211 ammonia ligase activity; GO:0016874 ligase activity; GO:0016879 ligase activity, forming carbon-nitrogen bonds; GO:0016880 acid-ammonia (or amide) ligase activity;	K01915	glnA, GLUL; glutamine synthetase [EC:6.3.1.2]	mrr00220 Arginine biosynthesis - Moniliophthora roreri; mrr00250 Alanine, aspartate and glutamate metabolism - Moniliophthora roreri; mrr00630 Glyoxylate and dicarboxylate metabolism - Moniliophthora roreri; mrr00910 Nitrogen metabolism - Moniliophthora roreri; mrr01100 Metabolic pathways - Moniliophthora roreri; mrr01230 Biosynthesis of amino acids - Moniliophthora roreri;	PF03951	Glutamine synthetase, beta-Grasp domain
A0A1Q3EIY5	245	0.412	Down	0.03064	K	Glutamine synthetase OS=Lentinula edodes OX=5353 GN=LENED_009124 PE=3 SV=1	LENED_009124	1	0.000148067	91.076	SMREPGGMK(1)YIEAAIEK	3	-0.57799	20	1.088	1.304	1.727	0.331	0.602	0.764	mitochondria	GO:0006082 organic acid metabolic process; GO:0006520 cellular amino acid metabolic process; GO:0006536 glutamate metabolic process; GO:0006541 glutamine metabolic process; GO:0006542 glutamine biosynthetic process; GO:0006807 nitrogen compound metabolic process; GO:0008152 metabolic process; GO:0008652 cellular amino acid biosynthetic process; GO:0009058 biosynthetic process; GO:0009064 glutamin…	GO:0005622 intracellular; GO:0005623 cell; GO:0005634 nucleus; GO:0005737 cytoplasm; GO:0031974 membrane-enclosed lumen; GO:0031981 nuclear lumen; GO:0034399 nuclear periphery; GO:0043226 organelle; GO:0043227 membrane-bounded organelle; GO:0043229 intracellular organelle; GO:0043231 intracellular membrane-bounded organelle; GO:0043233 organelle lumen; GO:0044422 organelle part; GO:0044424 intrac…	GO:0003824 catalytic activity; GO:0004356 glutamate-ammonia ligase activity; GO:0016211 ammonia ligase activity; GO:0016874 ligase activity; GO:0016879 ligase activity, forming carbon-nitrogen bonds; GO:0016880 acid-ammonia (or amide) ligase activity;	K01915	glnA, GLUL; glutamine synthetase [EC:6.3.1.2]	mrr00220 Arginine biosynthesis - Moniliophthora roreri; mrr00250 Alanine, aspartate and glutamate metabolism - Moniliophthora roreri; mrr00630 Glyoxylate and dicarboxylate metabolism - Moniliophthora roreri; mrr00910 Nitrogen metabolism - Moniliophthora roreri; mrr01100 Metabolic pathways - Moniliophthora roreri; mrr01230 Biosynthesis of amino acids - Moniliophthora roreri;	PF03951	Glutamine synthetase, beta-Grasp domain
A0A1Q3EKY2	111	2.6	Up	0.00109889	K	Cytochrome p450 OS=Lentinula edodes OX=5353 GN=LENED_009878 PE=3 SV=1	LENED_009878	1	5.41901e-07	108.18	LTSGK(1)GLAWADGETHVR	3	-0.30519	3	0.583	0.48	0.644	1.699	1.415	1.325	cytoplasm							PF00067	Cytochrome P450
A0A1Q3EMP1	490	0.382	Down	0.0190756	K	Unplaced genomic scaffold GYMLUscaffold_30, whole genome shotgun sequence(predicted) OS=Lentinula edodes OX=5353 GN=LENED_010537 PE=4 SV=1	LENED_010537	1	0.0363125	48.794	LILWDSK(1)QR	2	-0.86537	1	1.467	1.535	1.241	0.311	0.546	0.762	plasma membrane
A0A1Q3E8U0	367	0.391	Down	0.0059196	K	Carboxypeptidase OS=Lentinula edodes OX=5353 GN=LENED_005397 PE=3 SV=1	LENED_005397	1	0.00089656	101.46	AK(1)DGELCYR	2	-1.1468	3	1.694	1.058	1.49	0.537	0.463	0.66	extracellular							PF00450	Serine carboxypeptidase
A0A1Q3EAH4	188	1.715	Up	0.019519	K	40S ribosomal protein S5 OS=Lentinula edodes OX=5353 GN=LENED_005990 PE=3 SV=1	LENED_005990	1	0.005565	83.883	GSSNSYAIK(1)K	2	-0.65775	9	0.855	0.842	0.548	1.304	1.328	1.219	cytoplasm	GO:0000028 ribosomal small subunit assembly; GO:0002181 cytoplasmic translation; GO:0006403 RNA localization; GO:0006405 RNA export from nucleus; GO:0006407 rRNA export from nucleus; GO:0006412 translation; GO:0006450 regulation of translational fidelity; GO:0006518 peptide metabolic process; GO:0006611 protein export from nucleus; GO:0006807 nitrogen compound metabolic process; GO:0006810 transp…	GO:0005622 intracellular; GO:0005623 cell; GO:0005737 cytoplasm; GO:0005829 cytosol; GO:0005840 ribosome; GO:0015935 small ribosomal subunit; GO:0022626 cytosolic ribosome; GO:0022627 cytosolic small ribosomal subunit; GO:0030684 preribosome; GO:0030686 90S preribosome; GO:0032991 macromolecular complex; GO:0043226 organelle; GO:0043228 non-membrane-bounded organelle; GO:0043229 intracellular org…	GO:0003676 nucleic acid binding; GO:0003723 RNA binding; GO:0003729 mRNA binding; GO:0003735 structural constituent of ribosome; GO:0005198 structural molecule activity; GO:0005488 binding; GO:0019843 rRNA binding; GO:0097159 organic cyclic compound binding; GO:1901363 heterocyclic compound binding;	K02989	RP-S5e, RPS5; small subunit ribosomal protein S5e	mrr03010 Ribosome - Moniliophthora roreri;	PF00177	Ribosomal protein S7p/S5e
A0A1Q3EQ03	189	1.758	Up	0.027798	K	Ubiquitin-conjugating enzyme e2-24 kDa OS=Lentinula edodes OX=5353 GN=LENED_011417 PE=3 SV=1	LENED_011417	1	0.0400642	53.756	NK(1)VIDVLR	2	-1.3373	5	0.964	0.554	0.687	1.334	1.136	1.407	nucleus	GO:0000209 protein polyubiquitination; GO:0006464 cellular protein modification process; GO:0006508 proteolysis; GO:0006511 ubiquitin-dependent protein catabolic process; GO:0006807 nitrogen compound metabolic process; GO:0006950 response to stress; GO:0006996 organelle organization; GO:0008152 metabolic process; GO:0009056 catabolic process; GO:0009057 macromolecule catabolic process; GO:0009987…	GO:0000502 proteasome complex; GO:0005622 intracellular; GO:0005623 cell; GO:0005634 nucleus; GO:0005737 cytoplasm; GO:0005829 cytosol; GO:0032991 macromolecular complex; GO:0043226 organelle; GO:0043227 membrane-bounded organelle; GO:0043229 intracellular organelle; GO:0043231 intracellular membrane-bounded organelle; GO:0044424 intracellular part; GO:0044444 cytoplasmic part; GO:0044464 cell pa…	GO:0003824 catalytic activity; GO:0004842 ubiquitin-protein transferase activity; GO:0005488 binding; GO:0005515 protein binding; GO:0016740 transferase activity; GO:0019787 ubiquitin-like protein transferase activity; GO:0019899 enzyme binding; GO:0031625 ubiquitin protein ligase binding; GO:0044389 ubiquitin-like protein ligase binding; GO:0061630 ubiquitin protein ligase activity; GO:0061631 u…	K04649	HIP2, UBC1; ubiquitin-conjugating enzyme (huntingtin interacting protein 2) [EC:2.3.2.23]	mrr04120 Ubiquitin mediated proteolysis - Moniliophthora roreri;	PF00179; PF09288	Ubiquitin-conjugating enzyme; Fungal ubiquitin-associated domain
A0A1Q3E6L6	659	0.439	Down	0.0158244	K	Chaps-domain-containing protein OS=Lentinula edodes OX=5353 GN=LENED_004552 PE=4 SV=1	LENED_004552	1	0.000223916	86.214	AEVAHFK(1)TQHVAYR	3	0.044128	4	1.499	1.021	1.326	0.62	0.505		cytoplasm,nucleus	GO:0000271 polysaccharide biosynthetic process; GO:0000278 mitotic cell cycle; GO:0000281 mitotic cytokinesis; GO:0000282 cellular bud site selection; GO:0000910 cytokinesis; GO:0005975 carbohydrate metabolic process; GO:0005976 polysaccharide metabolic process; GO:0006022 aminoglycan metabolic process; GO:0006023 aminoglycan biosynthetic process; GO:0006030 chitin metabolic process; GO:0006031 c…	GO:0005622 intracellular; GO:0005623 cell; GO:0005634 nucleus; GO:0005737 cytoplasm; GO:0005794 Golgi apparatus; GO:0005798 Golgi-associated vesicle; GO:0012505 endomembrane system; GO:0030133 transport vesicle; GO:0030135 coated vesicle; GO:0030136 clathrin-coated vesicle; GO:0030140 trans-Golgi network transport vesicle; GO:0031410 cytoplasmic vesicle; GO:0031982 vesicle; GO:0032991 macromolecu…	GO:0005488 binding; GO:0005515 protein binding; GO:0019899 enzyme binding; GO:0031267 small GTPase binding; GO:0051020 GTPase binding;	K19881	BUD7, BCH1; Chs5-Arf1p-binding protein BUD7/BCH1
A0A1Q3ER54	263	1.591	Up	0.030485	K	Mitogen-activated protein kinase OS=Lentinula edodes OX=5353 GN=LENED_011865 PE=3 SV=1	LENED_011865	1	0.0028444	102.46	VPFSQK(1)LR	2	0.090202	6	0.847	0.579	0.907	1.196	1.167	1.348	nucleus	GO:0000003 reproduction; GO:0000165 MAPK cascade; GO:0000187 activation of MAPK activity; GO:0001410 chlamydospore formation; GO:0001775 cell activation; GO:0001817 regulation of cytokine production; GO:0001819 positive regulation of cytokine production; GO:0001932 regulation of protein phosphorylation; GO:0001934 positive regulation of protein phosphorylation; GO:0002237 response to molecule of …	GO:0005576 extracellular region; GO:0005622 intracellular; GO:0005623 cell; GO:0005634 nucleus; GO:0005654 nucleoplasm; GO:0005737 cytoplasm; GO:0005829 cytosol; GO:0012505 endomembrane system; GO:0016604 nuclear body; GO:0016607 nuclear speck; GO:0030141 secretory granule; GO:0031410 cytoplasmic vesicle; GO:0031974 membrane-enclosed lumen; GO:0031981 nuclear lumen; GO:0031982 vesicle; GO:0031983…	GO:0003682 chromatin binding; GO:0003824 catalytic activity; GO:0004672 protein kinase activity; GO:0004674 protein serine/threonine kinase activity; GO:0004707 MAP kinase activity; GO:0004708 MAP kinase kinase activity; GO:0004712 protein serine/threonine/tyrosine kinase activity; GO:0005488 binding; GO:0005515 protein binding; GO:0005516 calmodulin binding; GO:0008134 transcription factor bindi…	K04441	P38; p38 MAP kinase [EC:2.7.11.24]	mrr04011 MAPK signaling pathway - yeast - Moniliophthora roreri; mrr04139 Mitophagy - yeast - Moniliophthora roreri; mrr04933 AGE-RAGE signaling pathway in diabetic complications - Moniliophthora roreri;	PF00069	Protein kinase domain
A0A1Q3ER54	48	1.914	Up	0.0181049	K	Mitogen-activated protein kinase OS=Lentinula edodes OX=5353 GN=LENED_011865 PE=3 SV=1	LENED_011865	1	0.000225588	122.34	DQLTGSSVAIK(1)K	2	0.63145	5		0.729	0.584	1.462	1.216	1.092	nucleus	GO:0000003 reproduction; GO:0000165 MAPK cascade; GO:0000187 activation of MAPK activity; GO:0001410 chlamydospore formation; GO:0001775 cell activation; GO:0001817 regulation of cytokine production; GO:0001819 positive regulation of cytokine production; GO:0001932 regulation of protein phosphorylation; GO:0001934 positive regulation of protein phosphorylation; GO:0002237 response to molecule of …	GO:0005576 extracellular region; GO:0005622 intracellular; GO:0005623 cell; GO:0005634 nucleus; GO:0005654 nucleoplasm; GO:0005737 cytoplasm; GO:0005829 cytosol; GO:0012505 endomembrane system; GO:0016604 nuclear body; GO:0016607 nuclear speck; GO:0030141 secretory granule; GO:0031410 cytoplasmic vesicle; GO:0031974 membrane-enclosed lumen; GO:0031981 nuclear lumen; GO:0031982 vesicle; GO:0031983…	GO:0003682 chromatin binding; GO:0003824 catalytic activity; GO:0004672 protein kinase activity; GO:0004674 protein serine/threonine kinase activity; GO:0004707 MAP kinase activity; GO:0004708 MAP kinase kinase activity; GO:0004712 protein serine/threonine/tyrosine kinase activity; GO:0005488 binding; GO:0005515 protein binding; GO:0005516 calmodulin binding; GO:0008134 transcription factor bindi…	K04441	P38; p38 MAP kinase [EC:2.7.11.24]	mrr04011 MAPK signaling pathway - yeast - Moniliophthora roreri; mrr04139 Mitophagy - yeast - Moniliophthora roreri; mrr04933 AGE-RAGE signaling pathway in diabetic complications - Moniliophthora roreri;	PF00069	Protein kinase domain
A0A1Q3E4H3	194	0.589	Down	0.030338	K	NAD P-binding protein OS=Lentinula edodes OX=5353 GN=LENED_003758 PE=4 SV=1	LENED_003758	1	9.04119e-05	114.93	VIASAGSDEK(1)VK	2	-0.35023	3	1.308	1.201	1.087	0.819	0.592		cytoplasm
A0A1Q3EHH2	214	7.435	Up	0.0081563	K	Cytochrome P450 OS=Lentinula edodes OX=5353 GN=LENED_008569 PE=3 SV=1	LENED_008569	1	0.00103139	65.295	HIPTWFPGASFK(1)R	3	-0.54368	3	0.156	0.271		1.134	2.173	1.455	cytoplasm							PF00067	Cytochrome P450
A0A1Q3DWZ7	195	1.594	Up	0.025285	K	Clavaminate synthase-like protein OS=Lentinula edodes OX=5353 GN=LENED_000988 PE=4 SV=1	LENED_000988	1	0.0180811	76.035	YMK(1)YFPR	2	-0.28604	5	0.823	0.812	0.688	0.97	1.297	1.437	cytoskeleton							PF03171	2OG-Fe(II) oxygenase superfamily
A0A1Q3EJH9	51	1.691	Up	0.022537	K	Heterotrimeric G protein alpha subunit 4 OS=Lentinula edodes OX=5353 GN=LENED_009252 PE=4 SV=1	LENED_009252	1	0.000579561	70.197	VLLLGSGDSGK(1)STILK	2	0.44146	4	0.924	0.607	0.731	1.432	1.079	1.313	nucleus	GO:0000003 reproduction; GO:0000165 MAPK cascade; GO:0000746 conjugation; GO:0000747 conjugation with cellular fusion; GO:0000749 response to pheromone involved in conjugation with cellular fusion; GO:0000750 pheromone-dependent signal transduction involved in conjugation with cellular fusion; GO:0006464 cellular protein modification process; GO:0006468 protein phosphorylation; GO:0006793 phospho…	GO:0005622 intracellular; GO:0005623 cell; GO:0005737 cytoplasm; GO:0005834 heterotrimeric G-protein complex; GO:0005886 plasma membrane; GO:0005938 cell cortex; GO:0009898 cytoplasmic side of plasma membrane; GO:0016020 membrane; GO:0019897 extrinsic component of plasma membrane; GO:0019898 extrinsic component of membrane; GO:0031234 extrinsic component of cytoplasmic side of plasma membrane; GO…	GO:0001664 G-protein coupled receptor binding; GO:0003824 catalytic activity; GO:0003924 GTPase activity; GO:0005102 receptor binding; GO:0005488 binding; GO:0005515 protein binding; GO:0016462 pyrophosphatase activity; GO:0016787 hydrolase activity; GO:0016817 hydrolase activity, acting on acid anhydrides; GO:0016818 hydrolase activity, acting on acid anhydrides, in phosphorus-containing anhydri…				PF00503	G-protein alpha subunit
A0A1Q3E9K5	22	4.712	Up	0.0081027	K	Unplaced genomic scaffold K443scaffold_41, whole genome shotgun sequence (Fragment)(predicted) OS=Lentinula edodes OX=5353 GN=LENED_005654 PE=4 SV=1	LENED_005654	1	5.96601e-05	119.39	SAK(1)TDETSTASK	2	1.0469	4	0.39	0.263		1.907	1.577	1.131	mitochondria
A0A1Q3E4Z7	44	0.336	Down	0.020836	K	Heat-shock protein 90 OS=Lentinula edodes OX=5353 GN=LENED_003972 PE=3 SV=1	LENED_003972	1	6.13965e-05	112.02	ELISNASDALDK(1)IR	2	-2.4063	5	0.894	1.723	1.715	0.318	0.54	0.597	cytoplasm,nucleus	GO:0000491 small nucleolar ribonucleoprotein complex assembly; GO:0000492 box C/D snoRNP assembly; GO:0000723 telomere maintenance; GO:0006139 nucleobase-containing compound metabolic process; GO:0006259 DNA metabolic process; GO:0006457 protein folding; GO:0006458 'de novo' protein folding; GO:0006605 protein targeting; GO:0006626 protein targeting to mitochondrion; GO:0006725 cellular aromatic …	GO:0005618 cell wall; GO:0005622 intracellular; GO:0005623 cell; GO:0005737 cytoplasm; GO:0005739 mitochondrion; GO:0005829 cytosol; GO:0005886 plasma membrane; GO:0009277 fungal-type cell wall; GO:0009986 cell surface; GO:0016020 membrane; GO:0030312 external encapsulating structure; GO:0030428 cell septum; GO:0030446 hyphal cell wall; GO:0043226 organelle; GO:0043227 membrane-bounded organelle;…	GO:0000166 nucleotide binding; GO:0003824 catalytic activity; GO:0005488 binding; GO:0005515 protein binding; GO:0005524 ATP binding; GO:0008144 drug binding; GO:0016462 pyrophosphatase activity; GO:0016787 hydrolase activity; GO:0016817 hydrolase activity, acting on acid anhydrides; GO:0016818 hydrolase activity, acting on acid anhydrides, in phosphorus-containing anhydrides; GO:0016887 ATPase a…	K04079	HSP90A, htpG; molecular chaperone HtpG	mrr04141 Protein processing in endoplasmic reticulum - Moniliophthora roreri;	PF02518	Histidine kinase-, DNA gyrase B-, and HSP90-like ATPase
A0A1Q3E4Z7	333	1.676	Up	0.0193397	K	Heat-shock protein 90 OS=Lentinula edodes OX=5353 GN=LENED_003972 PE=3 SV=1	LENED_003972	1	0.00563678	82.452	NNIK(1)LYVR	2	-0.95682	3	0.816	0.718	0.748	1.613	1.078	1.133	cytoplasm,nucleus	GO:0000491 small nucleolar ribonucleoprotein complex assembly; GO:0000492 box C/D snoRNP assembly; GO:0000723 telomere maintenance; GO:0006139 nucleobase-containing compound metabolic process; GO:0006259 DNA metabolic process; GO:0006457 protein folding; GO:0006458 'de novo' protein folding; GO:0006605 protein targeting; GO:0006626 protein targeting to mitochondrion; GO:0006725 cellular aromatic …	GO:0005618 cell wall; GO:0005622 intracellular; GO:0005623 cell; GO:0005737 cytoplasm; GO:0005739 mitochondrion; GO:0005829 cytosol; GO:0005886 plasma membrane; GO:0009277 fungal-type cell wall; GO:0009986 cell surface; GO:0016020 membrane; GO:0030312 external encapsulating structure; GO:0030428 cell septum; GO:0030446 hyphal cell wall; GO:0043226 organelle; GO:0043227 membrane-bounded organelle;…	GO:0000166 nucleotide binding; GO:0003824 catalytic activity; GO:0005488 binding; GO:0005515 protein binding; GO:0005524 ATP binding; GO:0008144 drug binding; GO:0016462 pyrophosphatase activity; GO:0016787 hydrolase activity; GO:0016817 hydrolase activity, acting on acid anhydrides; GO:0016818 hydrolase activity, acting on acid anhydrides, in phosphorus-containing anhydrides; GO:0016887 ATPase a…	K04079	HSP90A, htpG; molecular chaperone HtpG	mrr04141 Protein processing in endoplasmic reticulum - Moniliophthora roreri;	PF02518	Histidine kinase-, DNA gyrase B-, and HSP90-like ATPase
A0A1Q3E4Z7	316	1.561	Up	0.0033557	K	Heat-shock protein 90 OS=Lentinula edodes OX=5353 GN=LENED_003972 PE=3 SV=1	LENED_003972	1	0.0109005	113.89	AILFVPK(1)R	2	0.054308	2	0.856	0.782	0.731	1.333	1.108	1.258	cytoplasm,nucleus	GO:0000491 small nucleolar ribonucleoprotein complex assembly; GO:0000492 box C/D snoRNP assembly; GO:0000723 telomere maintenance; GO:0006139 nucleobase-containing compound metabolic process; GO:0006259 DNA metabolic process; GO:0006457 protein folding; GO:0006458 'de novo' protein folding; GO:0006605 protein targeting; GO:0006626 protein targeting to mitochondrion; GO:0006725 cellular aromatic …	GO:0005618 cell wall; GO:0005622 intracellular; GO:0005623 cell; GO:0005737 cytoplasm; GO:0005739 mitochondrion; GO:0005829 cytosol; GO:0005886 plasma membrane; GO:0009277 fungal-type cell wall; GO:0009986 cell surface; GO:0016020 membrane; GO:0030312 external encapsulating structure; GO:0030428 cell septum; GO:0030446 hyphal cell wall; GO:0043226 organelle; GO:0043227 membrane-bounded organelle;…	GO:0000166 nucleotide binding; GO:0003824 catalytic activity; GO:0005488 binding; GO:0005515 protein binding; GO:0005524 ATP binding; GO:0008144 drug binding; GO:0016462 pyrophosphatase activity; GO:0016787 hydrolase activity; GO:0016817 hydrolase activity, acting on acid anhydrides; GO:0016818 hydrolase activity, acting on acid anhydrides, in phosphorus-containing anhydrides; GO:0016887 ATPase a…	K04079	HSP90A, htpG; molecular chaperone HtpG	mrr04141 Protein processing in endoplasmic reticulum - Moniliophthora roreri;	PF02518	Histidine kinase-, DNA gyrase B-, and HSP90-like ATPase
A0A1Q3E4Z7	86	2.102	Up	0.0037581	K	Heat-shock protein 90 OS=Lentinula edodes OX=5353 GN=LENED_003972 PE=3 SV=1	LENED_003972	1	2.0922e-64	229.96	DTGIGMTK(1)ADMVNNLGTIAK	3	-0.64101	41	0.579	0.677	0.707	1.196	1.675	1.255	cytoplasm,nucleus	GO:0000491 small nucleolar ribonucleoprotein complex assembly; GO:0000492 box C/D snoRNP assembly; GO:0000723 telomere maintenance; GO:0006139 nucleobase-containing compound metabolic process; GO:0006259 DNA metabolic process; GO:0006457 protein folding; GO:0006458 'de novo' protein folding; GO:0006605 protein targeting; GO:0006626 protein targeting to mitochondrion; GO:0006725 cellular aromatic …	GO:0005618 cell wall; GO:0005622 intracellular; GO:0005623 cell; GO:0005737 cytoplasm; GO:0005739 mitochondrion; GO:0005829 cytosol; GO:0005886 plasma membrane; GO:0009277 fungal-type cell wall; GO:0009986 cell surface; GO:0016020 membrane; GO:0030312 external encapsulating structure; GO:0030428 cell septum; GO:0030446 hyphal cell wall; GO:0043226 organelle; GO:0043227 membrane-bounded organelle;…	GO:0000166 nucleotide binding; GO:0003824 catalytic activity; GO:0005488 binding; GO:0005515 protein binding; GO:0005524 ATP binding; GO:0008144 drug binding; GO:0016462 pyrophosphatase activity; GO:0016787 hydrolase activity; GO:0016817 hydrolase activity, acting on acid anhydrides; GO:0016818 hydrolase activity, acting on acid anhydrides, in phosphorus-containing anhydrides; GO:0016887 ATPase a…	K04079	HSP90A, htpG; molecular chaperone HtpG	mrr04141 Protein processing in endoplasmic reticulum - Moniliophthora roreri;	PF02518	Histidine kinase-, DNA gyrase B-, and HSP90-like ATPase
A0A1Q3EIN9	223	2.064	Up	0.00146161	K	Short-chain dehydrogenase reductase family protein OS=Lentinula edodes OX=5353 GN=LENED_009023 PE=3 SV=1	LENED_009023	1	6.09465e-07	106.38	INASQTEHSMPAAK(1)FAK	3	1.2295	5	0.649	0.681	0.65	1.131	1.522	1.433	plasma membrane	GO:0006629 lipid metabolic process; GO:0006638 neutral lipid metabolic process; GO:0006639 acylglycerol metabolic process; GO:0006641 triglyceride metabolic process; GO:0006644 phospholipid metabolic process; GO:0006650 glycerophospholipid metabolic process; GO:0006654 phosphatidic acid biosynthetic process; GO:0006793 phosphorus metabolic process; GO:0006796 phosphate-containing compound metabol…	GO:0005622 intracellular; GO:0005623 cell; GO:0005737 cytoplasm; GO:0005739 mitochondrion; GO:0005740 mitochondrial envelope; GO:0005741 mitochondrial outer membrane; GO:0005783 endoplasmic reticulum; GO:0005811 lipid particle; GO:0012505 endomembrane system; GO:0016020 membrane; GO:0016021 integral component of membrane; GO:0019867 outer membrane; GO:0031090 organelle membrane; GO:0031224 intrin…	GO:0000140 acylglycerone-phosphate reductase activity; GO:0003824 catalytic activity; GO:0004806 triglyceride lipase activity; GO:0016298 lipase activity; GO:0016491 oxidoreductase activity; GO:0016614 oxidoreductase activity, acting on CH-OH group of donors; GO:0016616 oxidoreductase activity, acting on the CH-OH group of donors, NAD or NADP as acceptor; GO:0016787 hydrolase activity; GO:0016788…				PF00106	short chain dehydrogenase
A0A1Q3ELD3	335	1.551	Up	0.041659	K	Zinc metalloprotease OS=Lentinula edodes OX=5353 GN=LENED_010024 PE=4 SV=1	LENED_010024	1	0.0178894	118.69	LAAQVK(1)R	2	0.072192	3	0.854	0.808	0.723	1.547	0.973	1.18	cytoplasm	GO:0006508 proteolysis; GO:0006807 nitrogen compound metabolic process; GO:0006996 organelle organization; GO:0007005 mitochondrion organization; GO:0008152 metabolic process; GO:0009056 catabolic process; GO:0009057 macromolecule catabolic process; GO:0009987 cellular process; GO:0016043 cellular component organization; GO:0019538 protein metabolic process; GO:0030163 protein catabolic process; …	GO:0005622 intracellular; GO:0005623 cell; GO:0005737 cytoplasm; GO:0044424 intracellular part; GO:0044464 cell part;	GO:0003824 catalytic activity; GO:0004175 endopeptidase activity; GO:0004222 metalloendopeptidase activity; GO:0008233 peptidase activity; GO:0008237 metallopeptidase activity; GO:0016787 hydrolase activity; GO:0070011 peptidase activity, acting on L-amino acid peptides;				PF05193	Peptidase M16 inactive domain
A0A1Q3E713	167	0.223	Down	0.0032752	K	D-lactaldehyde dehydrogenase OS=Lentinula edodes OX=5353 GN=LENED_004665 PE=4 SV=1	LENED_004665	1	1.94104e-07	144.92	NANQVNK(1)YCASK	2	-1.3497	5	2.204	1.568	1.083	0.373	0.422	0.288	cytoplasm
A0A1Q3E713	121	0.222	Down	0.0002781	K	D-lactaldehyde dehydrogenase OS=Lentinula edodes OX=5353 GN=LENED_004665 PE=4 SV=1	LENED_004665	1	0.001674	112.85	SALTASTLK(1)R	2	2.404	1	1.958	1.501	1.364	0.331	0.402	0.336	cytoplasm
A0A1Q3DY81	30	0.088	Down	0.027195	K	Unplaced genomic scaffold GYMLUscaffold_44, whole genome shotgun sequence(predicted) OS=Lentinula edodes OX=5353 GN=LENED_001385 PE=4 SV=1	LENED_001385	1	3.57442e-30	176.65	LLGK(1)ADGHISSFQGLQVTEEGAK	3	0.36087	3	0.386	1.979	2.788	0.126	0.117	0.213	cytoplasm
A0A1Q3DY81	65	0.385	Down	0.0151589	K	Unplaced genomic scaffold GYMLUscaffold_44, whole genome shotgun sequence(predicted) OS=Lentinula edodes OX=5353 GN=LENED_001385 PE=4 SV=1	LENED_001385	1	3.6107e-12	156.49	K(1)FGEISLVQQDNDIAK	2	0.15153	9	1.462	1.789	0.998	0.396	0.561	0.68	cytoplasm
A0A1Q3DY81	135	0.523	Down	0.0057619	K	Unplaced genomic scaffold GYMLUscaffold_44, whole genome shotgun sequence(predicted) OS=Lentinula edodes OX=5353 GN=LENED_001385 PE=4 SV=1	LENED_001385	1	1.32523e-16	179.97	KEASFESVSK(1)VGLK	2	-0.19673	11	1.481	1.064	1.355	0.616	0.771	0.653	cytoplasm
A0A1Q3EDY8	369	0.311	Down	0.044618	K	Glucose-6-phosphate 1-dehydrogenase OS=Lentinula edodes OX=5353 GN=LENED_007192 PE=3 SV=1	LENED_007192	1	0.000255427	96.059	IQFK(1)DVTQGIFK	2	-1.1517	6	1.119	1.481	1.805	0.168	0.519	0.685	cytoplasm	GO:0000302 response to reactive oxygen species; GO:0002262 myeloid cell homeostasis; GO:0002376 immune system process; GO:0002520 immune system development; GO:0005975 carbohydrate metabolic process; GO:0005996 monosaccharide metabolic process; GO:0006066 alcohol metabolic process; GO:0006081 cellular aldehyde metabolic process; GO:0006091 generation of precursor metabolites and energy; GO:000609…	GO:0005622 intracellular; GO:0005623 cell; GO:0005737 cytoplasm; GO:0005829 cytosol; GO:0005886 plasma membrane; GO:0009898 cytoplasmic side of plasma membrane; GO:0016020 membrane; GO:0044424 intracellular part; GO:0044425 membrane part; GO:0044444 cytoplasmic part; GO:0044459 plasma membrane part; GO:0044464 cell part; GO:0071944 cell periphery; GO:0098552 side of membrane; GO:0098562 cytoplasm…	GO:0000166 nucleotide binding; GO:0003824 catalytic activity; GO:0004345 glucose-6-phosphate dehydrogenase activity; GO:0005488 binding; GO:0005515 protein binding; GO:0005536 glucose binding; GO:0016491 oxidoreductase activity; GO:0016614 oxidoreductase activity, acting on CH-OH group of donors; GO:0016616 oxidoreductase activity, acting on the CH-OH group of donors, NAD or NADP as acceptor; GO:…	K00036	G6PD, zwf; glucose-6-phosphate 1-dehydrogenase [EC:1.1.1.49 1.1.1.363]	mrr00030 Pentose phosphate pathway - Moniliophthora roreri; mrr00480 Glutathione metabolism - Moniliophthora roreri; mrr01100 Metabolic pathways - Moniliophthora roreri; mrr01110 Biosynthesis of secondary metabolites - Moniliophthora roreri; mrr01130 Biosynthesis of antibiotics - Moniliophthora roreri; mrr01200 Carbon metabolism - Moniliophthora roreri;	PF00479; PF02781	Glucose-6-phosphate dehydrogenase, NAD binding domain; Glucose-6-phosphate dehydrogenase, C-terminal domain
A0A1Q3ES63	98	3.286	Up	0.0090836	K	Cytochrome p450 OS=Lentinula edodes OX=5353 GN=LENED_012261 PE=4 SV=1	LENED_012261	1	0.00909746	56.043	ISK(1)VWTVHK	3	0.15593	2	0.54	0.412	0.503	1.677	2.123	0.981	plasma membrane							PF00067	Cytochrome P450
A0A1Q3E8Q4	104	2.21	Up	0.026703	K	40s ribosomal protein s11 OS=Lentinula edodes OX=5353 GN=LENED_005339 PE=3 SV=1	LENED_005339	1	3.7719e-06	132.79	HK(1)NLAAHVSPAFR	4	0.37746	9	0.769	0.704	0.44	1.803	1.052	1.372	mitochondria	GO:0000028 ribosomal small subunit assembly; GO:0000462 maturation of SSU-rRNA from tricistronic rRNA transcript (SSU-rRNA, 5.8S rRNA, LSU-rRNA); GO:0002181 cytoplasmic translation; GO:0006139 nucleobase-containing compound metabolic process; GO:0006364 rRNA processing; GO:0006396 RNA processing; GO:0006412 translation; GO:0006518 peptide metabolic process; GO:0006725 cellular aromatic compound m…	GO:0005622 intracellular; GO:0005623 cell; GO:0005737 cytoplasm; GO:0005829 cytosol; GO:0005840 ribosome; GO:0015935 small ribosomal subunit; GO:0022626 cytosolic ribosome; GO:0022627 cytosolic small ribosomal subunit; GO:0030684 preribosome; GO:0030686 90S preribosome; GO:0032991 macromolecular complex; GO:0043226 organelle; GO:0043228 non-membrane-bounded organelle; GO:0043229 intracellular org…	GO:0003735 structural constituent of ribosome; GO:0005198 structural molecule activity;	K02949	RP-S11e, RPS11; small subunit ribosomal protein S11e	mrr03010 Ribosome - Moniliophthora roreri;	PF00366	Ribosomal protein S17
A0A1Q3E8Q4	95	1.846	Up	0.039718	K	40s ribosomal protein s11 OS=Lentinula edodes OX=5353 GN=LENED_005339 PE=3 SV=1	LENED_005339	1	0.000745999	77.185	RDYLHYIPK(1)YNR	3	-0.77795	13	0.721	0.931	0.49	1.551	1.095	1.309	mitochondria	GO:0000028 ribosomal small subunit assembly; GO:0000462 maturation of SSU-rRNA from tricistronic rRNA transcript (SSU-rRNA, 5.8S rRNA, LSU-rRNA); GO:0002181 cytoplasmic translation; GO:0006139 nucleobase-containing compound metabolic process; GO:0006364 rRNA processing; GO:0006396 RNA processing; GO:0006412 translation; GO:0006518 peptide metabolic process; GO:0006725 cellular aromatic compound m…	GO:0005622 intracellular; GO:0005623 cell; GO:0005737 cytoplasm; GO:0005829 cytosol; GO:0005840 ribosome; GO:0015935 small ribosomal subunit; GO:0022626 cytosolic ribosome; GO:0022627 cytosolic small ribosomal subunit; GO:0030684 preribosome; GO:0030686 90S preribosome; GO:0032991 macromolecular complex; GO:0043226 organelle; GO:0043228 non-membrane-bounded organelle; GO:0043229 intracellular org…	GO:0003735 structural constituent of ribosome; GO:0005198 structural molecule activity;	K02949	RP-S11e, RPS11; small subunit ribosomal protein S11e	mrr03010 Ribosome - Moniliophthora roreri;	PF00366	Ribosomal protein S17
A0A1Q3E8Q4	132	2.105	Up	0.035724	K	40s ribosomal protein s11 OS=Lentinula edodes OX=5353 GN=LENED_005339 PE=3 SV=1	LENED_005339	1	0.058631	54.157	PLSK(1)TVR	2	1.7724	1	0.808	0.74	0.432	1.787	1.091	1.289	mitochondria	GO:0000028 ribosomal small subunit assembly; GO:0000462 maturation of SSU-rRNA from tricistronic rRNA transcript (SSU-rRNA, 5.8S rRNA, LSU-rRNA); GO:0002181 cytoplasmic translation; GO:0006139 nucleobase-containing compound metabolic process; GO:0006364 rRNA processing; GO:0006396 RNA processing; GO:0006412 translation; GO:0006518 peptide metabolic process; GO:0006725 cellular aromatic compound m…	GO:0005622 intracellular; GO:0005623 cell; GO:0005737 cytoplasm; GO:0005829 cytosol; GO:0005840 ribosome; GO:0015935 small ribosomal subunit; GO:0022626 cytosolic ribosome; GO:0022627 cytosolic small ribosomal subunit; GO:0030684 preribosome; GO:0030686 90S preribosome; GO:0032991 macromolecular complex; GO:0043226 organelle; GO:0043228 non-membrane-bounded organelle; GO:0043229 intracellular org…	GO:0003735 structural constituent of ribosome; GO:0005198 structural molecule activity;	K02949	RP-S11e, RPS11; small subunit ribosomal protein S11e	mrr03010 Ribosome - Moniliophthora roreri;	PF00366	Ribosomal protein S17
A0A1Q3DYJ4	56	0.586	Down	0.0166197	K	Cytochrome c oxidase subunit v OS=Lentinula edodes OX=5353 GN=LENED_001571 PE=4 SV=1	LENED_001571	1	4.98389e-05	108.32	STVHEQLEEIMK(1)K	3	0.26031	11	1.386	1.043	1.171	0.683	0.723		mitochondria	GO:0006091 generation of precursor metabolites and energy; GO:0006119 oxidative phosphorylation; GO:0006123 mitochondrial electron transport, cytochrome c to oxygen; GO:0006139 nucleobase-containing compound metabolic process; GO:0006163 purine nucleotide metabolic process; GO:0006725 cellular aromatic compound metabolic process; GO:0006753 nucleoside phosphate metabolic process; GO:0006793 phosp…	GO:0005622 intracellular; GO:0005623 cell; GO:0005737 cytoplasm; GO:0005739 mitochondrion; GO:0005740 mitochondrial envelope; GO:0005743 mitochondrial inner membrane; GO:0005746 mitochondrial respiratory chain; GO:0005751 mitochondrial respiratory chain complex IV; GO:0016020 membrane; GO:0016021 integral component of membrane; GO:0019866 organelle inner membrane; GO:0031090 organelle membrane; G…	GO:0003824 catalytic activity; GO:0004129 cytochrome-c oxidase activity; GO:0005215 transporter activity; GO:0008324 cation transmembrane transporter activity; GO:0009055 electron carrier activity; GO:0015002 heme-copper terminal oxidase activity; GO:0015075 ion transmembrane transporter activity; GO:0015077 monovalent inorganic cation transmembrane transporter activity; GO:0015078 hydrogen ion t…	K02263	COX4; cytochrome c oxidase subunit 4	mrr00190 Oxidative phosphorylation - Moniliophthora roreri; mrr01100 Metabolic pathways - Moniliophthora roreri;
A0A1Q3DYJ4	68	0.617	Down	0.022156	K	Cytochrome c oxidase subunit v OS=Lentinula edodes OX=5353 GN=LENED_001571 PE=4 SV=1	LENED_001571	1	0.00036172	77.644	K(1)AAYYVAFGPHGPR	3	1.3662	1	1.423	1.227		0.832	0.913	0.707	mitochondria	GO:0006091 generation of precursor metabolites and energy; GO:0006119 oxidative phosphorylation; GO:0006123 mitochondrial electron transport, cytochrome c to oxygen; GO:0006139 nucleobase-containing compound metabolic process; GO:0006163 purine nucleotide metabolic process; GO:0006725 cellular aromatic compound metabolic process; GO:0006753 nucleoside phosphate metabolic process; GO:0006793 phosp…	GO:0005622 intracellular; GO:0005623 cell; GO:0005737 cytoplasm; GO:0005739 mitochondrion; GO:0005740 mitochondrial envelope; GO:0005743 mitochondrial inner membrane; GO:0005746 mitochondrial respiratory chain; GO:0005751 mitochondrial respiratory chain complex IV; GO:0016020 membrane; GO:0016021 integral component of membrane; GO:0019866 organelle inner membrane; GO:0031090 organelle membrane; G…	GO:0003824 catalytic activity; GO:0004129 cytochrome-c oxidase activity; GO:0005215 transporter activity; GO:0008324 cation transmembrane transporter activity; GO:0009055 electron carrier activity; GO:0015002 heme-copper terminal oxidase activity; GO:0015075 ion transmembrane transporter activity; GO:0015077 monovalent inorganic cation transmembrane transporter activity; GO:0015078 hydrogen ion t…	K02263	COX4; cytochrome c oxidase subunit 4	mrr00190 Oxidative phosphorylation - Moniliophthora roreri; mrr01100 Metabolic pathways - Moniliophthora roreri;
[truncated: 872 more rows]
