# Supplementary material for: Potential Role of Lysine Acetylation and Autophagy in Brown Film Formation and Postripening of Lentinula edodes Mycelium
Source: Microbiol Spectr. 2023 Jun 22;11(4):e02823-22. doi: 10.1128/spectrum.02823-22 (PMC10434168; doi:10.1128/spectrum.02823-22)
Supplement: Supplemental file 2 — Table S2. Download spectrum.02823-22-s0009.xls, XLS file, 6.3 MB [file spectrum.02823-22-s0009.xls]

## Sheet: Annotation_Combine
Table S2. The functions annotation and subcellular localization of acetylated proteins
Protein accession	Position	Amino acid	Protein description	Gene name	Localization probability	PEP	Score	Modified sequence	Charge	Mass error [ppm]	MS/MS Count	day30_1	day30_2	day30_3	day60_1	day60_2	day60_3	day60/day30 Ratio	day60/day30 P value	Subcellular localization	Biological Process	Cellular Component	Molecular Function	KEGG KO No.	KEGG Gene	KEGG pathway	Pfam ID	Domain description	KOG category	KOG NO.	KOG description
A0A1Q3ESK9	31	K	26S proteasome subunit P45 OS=Lentinula edodes OX=5353 GN=LENED_012424 PE=4 SV=1	LENED_012424	1	0.0115226	72.2	K(1)WEPPLPTR	2	0.63583	5	0.889	0.931	0.708	1.188	0.998	1.316	1.385	0.049276	nucleus	GO:0006139 nucleobase-containing compound metabolic process; GO:0006355 regulation of transcription, DNA-templated; GO:0006357 regulation of transcription from RNA polymerase II promoter; GO:0006401 RNA catabolic process; GO:0006508 proteolysis; GO:0006511 ubiquitin-dependent protein catabolic process; GO:0006518 peptide metabolic process; GO:0006725 cellular aromatic compound metabolic process; …	GO:0000228 nuclear chromosome; GO:0000502 proteasome complex; GO:0000785 chromatin; GO:0000790 nuclear chromatin; GO:0005622 intracellular; GO:0005623 cell; GO:0005634 nucleus; GO:0005694 chromosome; GO:0005737 cytoplasm; GO:0005829 cytosol; GO:0005838 proteasome regulatory particle; GO:0008540 proteasome regulatory particle, base subcomplex; GO:0022624 proteasome accessory complex; GO:0031595 nu…	GO:0003824 catalytic activity; GO:0005488 binding; GO:0005515 protein binding; GO:0008134 transcription factor binding; GO:0016462 pyrophosphatase activity; GO:0016787 hydrolase activity; GO:0016817 hydrolase activity, acting on acid anhydrides; GO:0016818 hydrolase activity, acting on acid anhydrides, in phosphorus-containing anhydrides; GO:0016887 ATPase activity; GO:0017025 TBP-class protein b…	K03062	PSMC1, RPT2; 26S proteasome regulatory subunit T2	mrr03050 Proteasome - Moniliophthora roreri;			O	KOG0726	26S proteasome regulatory complex, ATPase RPT2
A0A1Q3EMP0	59	K	Histone H1 OS=Lentinula edodes OX=5353 GN=LENED_010505 PE=3 SV=1	LENED_010505	1	0.0349112	63.306	PK(1)VAATK	2	2.3522	1				1.25	0.97				nucleus				K11275	H1_5; histone H1/5		PF00538	linker histone H1 and H5 family
A0A1Q3ET03	708	K	Argonaute-like protein OS=Lentinula edodes OX=5353 GN=LENED_012466 PE=3 SV=1	LENED_012466	1	2.294e-07	171.46	LQCYQTK(1)NK	2	-0.017031	6	0.528	0.535	0.472	2.08	1.673	0.958	3.069	0.0101797	nucleus							PF08699; PF02170	Domain of unknown function (DUF1785); PAZ domain	J	KOG1041	Translation initiation factor 2C (eIF-2C) and related proteins
A0A1Q3EK25	568	K	Gpi1-domain-containing protein OS=Lentinula edodes OX=5353 GN=LENED_009542 PE=4 SV=1	LENED_009542	1	0.0155888	56.432	LIK(1)SLLLGR	2	-0.42972	1					1.135	0.891			plasma membrane	GO:0006464 cellular protein modification process; GO:0006497 protein lipidation; GO:0006505 GPI anchor metabolic process; GO:0006506 GPI anchor biosynthetic process; GO:0006629 lipid metabolic process; GO:0006643 membrane lipid metabolic process; GO:0006644 phospholipid metabolic process; GO:0006650 glycerophospholipid metabolic process; GO:0006661 phosphatidylinositol biosynthetic process; GO:00…	GO:0000506 glycosylphosphatidylinositol-N-acetylglucosaminyltransferase (GPI-GnT) complex; GO:0005622 intracellular; GO:0005623 cell; GO:0005737 cytoplasm; GO:0005783 endoplasmic reticulum; GO:0005789 endoplasmic reticulum membrane; GO:0012505 endomembrane system; GO:0016020 membrane; GO:0016021 integral component of membrane; GO:0031224 intrinsic component of membrane; GO:0031984 organelle subco…	GO:0003824 catalytic activity; GO:0008194 UDP-glycosyltransferase activity; GO:0008375 acetylglucosaminyltransferase activity; GO:0016740 transferase activity; GO:0016757 transferase activity, transferring glycosyl groups; GO:0016758 transferase activity, transferring hexosyl groups; GO:0017176 phosphatidylinositol N-acetylglucosaminyltransferase activity;	K03860	PIGQ, GPI1; phosphatidylinositol glycan, class Q	mrr00563 Glycosylphosphatidylinositol (GPI)-anchor biosynthesis - Moniliophthora roreri; mrr01100 Metabolic pathways - Moniliophthora roreri;			MO	KOG1183	N-acetylglucosaminyltransferase complex, subunit PIG-Q/GPI1, required for phosphatidylinositol biosynthesis
A0A1Q3ELV6	240	K	Delta fatty acid desaturase OS=Lentinula edodes OX=5353 GN=LENED_010231 PE=4 SV=1	LENED_010231	1	4.10145e-11	149.31	WTNHFDPNSVLFTK(1)SQR	3	0.019888	7	0.575	0.65	1.592						cytoplasm							PF00487	Fatty acid desaturase
A0A1Q3ELV6	306	K	Delta fatty acid desaturase OS=Lentinula edodes OX=5353 GN=LENED_010231 PE=4 SV=1	LENED_010231	1	0.0012254	129.47	GK(1)EWNFQR	2	0.037235	4	0.987	0.702	1.185						cytoplasm							PF00487	Fatty acid desaturase
A0A1Q3ELV6	416	K	Delta fatty acid desaturase OS=Lentinula edodes OX=5353 GN=LENED_010231 PE=4 SV=1	LENED_010231	1	0.00442954	87.719	RPADAYFLGK(1)K	2	0.67874	6	0.911	0.691	1.26						cytoplasm							PF00487	Fatty acid desaturase
A0A1Q3ELV6	372	K	Delta fatty acid desaturase OS=Lentinula edodes OX=5353 GN=LENED_010231 PE=4 SV=1	LENED_010231	1	2.57372e-06	121.03	AFIGEHYNYSDK(1)PVFK	2	-0.65804	8	0.683	0.557	1.587						cytoplasm							PF00487	Fatty acid desaturase
A0A1Q3ELV6	80	K	Delta fatty acid desaturase OS=Lentinula edodes OX=5353 GN=LENED_010231 PE=4 SV=1	LENED_010231	1	6.29065e-07	127.29	AEVIEK(1)FSPIGAEVAR	2	0.30784	8	0.995	1.072	1.716		0.013		0.01		cytoplasm							PF00487	Fatty acid desaturase
A0A1Q3ELV6	226	K	Delta fatty acid desaturase OS=Lentinula edodes OX=5353 GN=LENED_010231 PE=4 SV=1	LENED_010231	1	1.94004e-11	147.64	HYPK(1)WTNHFDPNSVLFTK	3	-2.5987	9	0.65	0.84	1.344						cytoplasm							PF00487	Fatty acid desaturase
A0A1Q3ELV6	168	K	Delta fatty acid desaturase OS=Lentinula edodes OX=5353 GN=LENED_010231 PE=4 SV=1	LENED_010231	1	2.6939e-14	140.56	HHSNHASMERDEVYVPK(1)TR	4	-0.046976	9	0.968	0.838	1.071						cytoplasm							PF00487	Fatty acid desaturase
A0A1Q3DV83	123	K	Yabby like transcription factor(predicted) OS=Lentinula edodes OX=5353 GN=LENED_000322 PE=4 SV=1	LENED_000322	1	1.93465e-05	107.35	VATANWK(1)HSSQNPNK	3	-0.214	3	0.81	0.567		1.222	1.314	1.244	1.83	0.179656	mitochondria
A0A1Q3EPV7	118	K	NAD-binding protein OS=Lentinula edodes OX=5353 GN=LENED_011377 PE=3 SV=1	LENED_011377	1	1.9452e-07	162.93	LDQVVHLK(1)EK	2	-0.70936	12	0.908	0.674	0.695	1.269	1.396	1.157	1.679	0.0086048	mitochondria							PF00106	short chain dehydrogenase	Q	KOG1201	Hydroxysteroid 17-beta dehydrogenase 11
A0A1Q3EPV7	207	K	NAD-binding protein OS=Lentinula edodes OX=5353 GN=LENED_011377 PE=3 SV=1	LENED_011377	1	1.83379e-12	153.7	AAVK(1)SLTESLAHELR	2	0.37183	15	0.887	0.738	0.577	1.32	1.349	1.234	1.772	0.0099806	mitochondria							PF00106	short chain dehydrogenase	Q	KOG1201	Hydroxysteroid 17-beta dehydrogenase 11
A0A1Q3EPV7	70	K	NAD-binding protein OS=Lentinula edodes OX=5353 GN=LENED_011377 PE=3 SV=1	LENED_011377	1	0.00161259	76.228	AAALELAK(1)LK	2	1.7182	2	0.597	0.632	0.542	1.434	1.391	1.504	2.444	5.9204e-05	mitochondria							PF00106	short chain dehydrogenase	Q	KOG1201	Hydroxysteroid 17-beta dehydrogenase 11
A0A1Q3EAG0	598	K	Carboxylic ester hydrolase OS=Lentinula edodes OX=5353 GN=LENED_005967 PE=3 SV=1	LENED_005967	1	1.00939e-05	130.2	LYDDVVPK(1)TTHNFR	2	-0.16121	51	1.191	0.97	0.809	1.045	0.976	1.04	1.031	0.72978	extracellular							PF00135; PF00160	Carboxylesterase family; Cyclophilin type peptidyl-prolyl cis-trans isomerase/CLD	G	KOG4389	Acetylcholinesterase/Butyrylcholinesterase
A0A1Q3EAG0	623	K	Carboxylic ester hydrolase OS=Lentinula edodes OX=5353 GN=LENED_005967 PE=3 SV=1	LENED_005967	1	3.86069e-37	219.52	HTK(1)PGLLSMANAGK	2	0.96035	12	0.837	0.649	1.133	0.837	1.079	1.425	1.276	0.33128	extracellular							PF00135; PF00160	Carboxylesterase family; Cyclophilin type peptidyl-prolyl cis-trans isomerase/CLD	G	KOG4389	Acetylcholinesterase/Butyrylcholinesterase
A0A1Q3EAG0	619	K	Carboxylic ester hydrolase OS=Lentinula edodes OX=5353 GN=LENED_005967 PE=3 SV=1	LENED_005967	1	0.00184379	134.25	FADENFTK(1)K	2	3.9614	14	1.319	1.151	0.9	0.895	0.861	0.874	0.78	0.170841	extracellular							PF00135; PF00160	Carboxylesterase family; Cyclophilin type peptidyl-prolyl cis-trans isomerase/CLD	G	KOG4389	Acetylcholinesterase/Butyrylcholinesterase
A0A1Q3EAG0	590	K	Carboxylic ester hydrolase OS=Lentinula edodes OX=5353 GN=LENED_005967 PE=3 SV=1	LENED_005967	1	0.00230578	70.563	IVFK(1)LYDDVVPK	2	0.67197	4	0.548	1.8	1.966	0.118	0.308		0.148	0.060958	extracellular							PF00135; PF00160	Carboxylesterase family; Cyclophilin type peptidyl-prolyl cis-trans isomerase/CLD	G	KOG4389	Acetylcholinesterase/Butyrylcholinesterase
A0A1Q3EAG0	620	K	Carboxylic ester hydrolase OS=Lentinula edodes OX=5353 GN=LENED_005967 PE=3 SV=1	LENED_005967	1	8.82473e-124	310.93	K(1)HTKPGLLSMANAGK	2	-0.47973	87	0.99	1.479	0.622	0.978	0.912	1.017	0.94	0.99626	extracellular							PF00135; PF00160	Carboxylesterase family; Cyclophilin type peptidyl-prolyl cis-trans isomerase/CLD	G	KOG4389	Acetylcholinesterase/Butyrylcholinesterase
A0A1Q3E459	655	K	Eukaryotic translation initiation factor 3 subunit C OS=Lentinula edodes OX=5353 GN=NIP1 PE=3 SV=1	NIP1	1	0.0107115	82.305	AISK(1)PFR	2	2.7393	2	1.219	1.009	0.992	0.918	0.967	0.901	0.865	0.112197	nucleus	GO:0001732 formation of cytoplasmic translation initiation complex; GO:0002181 cytoplasmic translation; GO:0002183 cytoplasmic translational initiation; GO:0006412 translation; GO:0006413 translational initiation; GO:0006518 peptide metabolic process; GO:0006807 nitrogen compound metabolic process; GO:0008152 metabolic process; GO:0009058 biosynthetic process; GO:0009059 macromolecule biosyntheti…	GO:0005622 intracellular; GO:0005623 cell; GO:0005737 cytoplasm; GO:0005852 eukaryotic translation initiation factor 3 complex; GO:0010494 cytoplasmic stress granule; GO:0016282 eukaryotic 43S preinitiation complex; GO:0032991 macromolecular complex; GO:0035770 ribonucleoprotein granule; GO:0036464 cytoplasmic ribonucleoprotein granule; GO:0043226 organelle; GO:0043228 non-membrane-bounded organe…	GO:0003676 nucleic acid binding; GO:0003723 RNA binding; GO:0003729 mRNA binding; GO:0003743 translation initiation factor activity; GO:0005488 binding; GO:0005515 protein binding; GO:0008135 translation factor activity, RNA binding; GO:0031369 translation initiation factor binding; GO:0097159 organic cyclic compound binding; GO:1901363 heterocyclic compound binding;	K03252	EIF3C; translation initiation factor 3 subunit C	mrr03013 RNA transport - Moniliophthora roreri;	PF01399	PCI domain	J	KOG1076	Translation initiation factor 3, subunit c (eIF-3c)
A0A1Q3DV99	12	K	Unplaced genomic scaffold GYMLUscaffold_16, whole genome shotgun sequence(predicted) OS=Lentinula edodes OX=5353 GN=LENED_000081 PE=4 SV=1	LENED_000081	1	5.22054e-05	107.65	SSTGDNVVPLK(1)LHR	2	0.30078	1				1.211	1.165	0.8			plasma membrane
A0A1Q3DV99	48	K	Unplaced genomic scaffold GYMLUscaffold_16, whole genome shotgun sequence(predicted) OS=Lentinula edodes OX=5353 GN=LENED_000081 PE=4 SV=1	LENED_000081	1	0.00122378	118.28	SNQQTSTVK(1)K	2	1.3803	1				0.893	1.069	1.147			plasma membrane
A0A1Q3EFL3	72	K	Gamma-glutamyl phosphate reductase OS=Lentinula edodes OX=5353 GN=LENED_007856 PE=3 SV=1	LENED_007856	1	0.00173606	123.98	MSATLLK(1)R	2	0.32107	10	1.351	0.981	0.572	1.215	1.121	0.864	1.102	0.61738	plasma membrane	GO:0006082 organic acid metabolic process; GO:0006520 cellular amino acid metabolic process; GO:0006560 proline metabolic process; GO:0006561 proline biosynthetic process; GO:0006807 nitrogen compound metabolic process; GO:0008152 metabolic process; GO:0008652 cellular amino acid biosynthetic process; GO:0009058 biosynthetic process; GO:0009064 glutamine family amino acid metabolic process; GO:00…	GO:0005622 intracellular; GO:0005623 cell; GO:0005634 nucleus; GO:0005737 cytoplasm; GO:0043226 organelle; GO:0043227 membrane-bounded organelle; GO:0043229 intracellular organelle; GO:0043231 intracellular membrane-bounded organelle; GO:0044424 intracellular part; GO:0044464 cell part;	GO:0003824 catalytic activity; GO:0004350 glutamate-5-semialdehyde dehydrogenase activity; GO:0016491 oxidoreductase activity; GO:0016620 oxidoreductase activity, acting on the aldehyde or oxo group of donors, NAD or NADP as acceptor; GO:0016903 oxidoreductase activity, acting on the aldehyde or oxo group of donors;	K00147	proA; glutamate-5-semialdehyde dehydrogenase [EC:1.2.1.41]	mrr00330 Arginine and proline metabolism - Moniliophthora roreri; mrr00332 Carbapenem biosynthesis - Moniliophthora roreri; mrr01100 Metabolic pathways - Moniliophthora roreri; mrr01110 Biosynthesis of secondary metabolites - Moniliophthora roreri; mrr01130 Biosynthesis of antibiotics - Moniliophthora roreri; mrr01230 Biosynthesis of amino acids - Moniliophthora roreri;			E	KOG4165	Gamma-glutamyl phosphate reductase
A0A1Q3DWA3	61	K	Unplaced genomic scaffold GYMLUscaffold_24, whole genome shotgun sequence(predicted) OS=Lentinula edodes OX=5353 GN=LENED_000718 PE=4 SV=1	LENED_000718	1	4.40514e-05	87.429	VLPDAK(1)TVLITFPITAR	3	0.41817	2		0.692	1.144						mitochondria
A0A1Q3EMX7	384	K	Allantoinase OS=Lentinula edodes OX=5353 GN=LENED_010603 PE=4 SV=1	LENED_010603	1	0.00507171	65.295	TAK(1)HAGLSER	2	0.15831	2	1.466	0.788	0.731	0.712	0.728	1.546	1	0.96114	cytoplasm	GO:0000255 allantoin metabolic process; GO:0000256 allantoin catabolic process; GO:0006139 nucleobase-containing compound metabolic process; GO:0006144 purine nucleobase metabolic process; GO:0006145 purine nucleobase catabolic process; GO:0006725 cellular aromatic compound metabolic process; GO:0006807 nitrogen compound metabolic process; GO:0008152 metabolic process; GO:0009056 catabolic proces…	GO:0005622 intracellular; GO:0005623 cell; GO:0005737 cytoplasm; GO:0044424 intracellular part; GO:0044464 cell part;	GO:0003824 catalytic activity; GO:0004038 allantoinase activity; GO:0016787 hydrolase activity; GO:0016810 hydrolase activity, acting on carbon-nitrogen (but not peptide) bonds; GO:0016812 hydrolase activity, acting on carbon-nitrogen (but not peptide) bonds, in cyclic amides;	K01466	allB; allantoinase [EC:3.5.2.5]	mrr00230 Purine metabolism - Moniliophthora roreri; mrr01100 Metabolic pathways - Moniliophthora roreri;	PF01979	Amidohydrolase family	F	KOG2584	Dihydroorotase and related enzymes
A0A1Q3EMX7	439	K	Allantoinase OS=Lentinula edodes OX=5353 GN=LENED_010603 PE=4 SV=1	LENED_010603	1	0.0448457	60.478	VEK(1)TFIR	2	0.46508	1	0.853	0.766	1.252	1.356	0.926	0.874	1.099	0.65474	cytoplasm	GO:0000255 allantoin metabolic process; GO:0000256 allantoin catabolic process; GO:0006139 nucleobase-containing compound metabolic process; GO:0006144 purine nucleobase metabolic process; GO:0006145 purine nucleobase catabolic process; GO:0006725 cellular aromatic compound metabolic process; GO:0006807 nitrogen compound metabolic process; GO:0008152 metabolic process; GO:0009056 catabolic proces…	GO:0005622 intracellular; GO:0005623 cell; GO:0005737 cytoplasm; GO:0044424 intracellular part; GO:0044464 cell part;	GO:0003824 catalytic activity; GO:0004038 allantoinase activity; GO:0016787 hydrolase activity; GO:0016810 hydrolase activity, acting on carbon-nitrogen (but not peptide) bonds; GO:0016812 hydrolase activity, acting on carbon-nitrogen (but not peptide) bonds, in cyclic amides;	K01466	allB; allantoinase [EC:3.5.2.5]	mrr00230 Purine metabolism - Moniliophthora roreri; mrr01100 Metabolic pathways - Moniliophthora roreri;	PF01979	Amidohydrolase family	F	KOG2584	Dihydroorotase and related enzymes
A0A1Q3EMX7	244	K	Allantoinase OS=Lentinula edodes OX=5353 GN=LENED_010603 PE=4 SV=1	LENED_010603	1	0.000116422	71.001	LQTK(1)YPNLPCHIVHLSSSK	4	-0.46968	3	0.88			1.222		1.012	1.269		cytoplasm	GO:0000255 allantoin metabolic process; GO:0000256 allantoin catabolic process; GO:0006139 nucleobase-containing compound metabolic process; GO:0006144 purine nucleobase metabolic process; GO:0006145 purine nucleobase catabolic process; GO:0006725 cellular aromatic compound metabolic process; GO:0006807 nitrogen compound metabolic process; GO:0008152 metabolic process; GO:0009056 catabolic proces…	GO:0005622 intracellular; GO:0005623 cell; GO:0005737 cytoplasm; GO:0044424 intracellular part; GO:0044464 cell part;	GO:0003824 catalytic activity; GO:0004038 allantoinase activity; GO:0016787 hydrolase activity; GO:0016810 hydrolase activity, acting on carbon-nitrogen (but not peptide) bonds; GO:0016812 hydrolase activity, acting on carbon-nitrogen (but not peptide) bonds, in cyclic amides;	K01466	allB; allantoinase [EC:3.5.2.5]	mrr00230 Purine metabolism - Moniliophthora roreri; mrr01100 Metabolic pathways - Moniliophthora roreri;	PF01979	Amidohydrolase family	F	KOG2584	Dihydroorotase and related enzymes
A0A1Q3EB42	572	K	Heat shock protein OS=Lentinula edodes OX=5353 GN=LENED_006130 PE=3 SV=1	LENED_006130	1	6.34246e-28	187.56	SLIEEANK(1)ADSVCADTEK	2	-0.15015	5	1.721	0.637	1.629		0.429	0.45	0.331	0.09274	mitochondria	GO:0006457 protein folding; GO:0006605 protein targeting; GO:0006626 protein targeting to mitochondrion; GO:0006790 sulfur compound metabolic process; GO:0006810 transport; GO:0006839 mitochondrial transport; GO:0006886 intracellular protein transport; GO:0006950 response to stress; GO:0006970 response to osmotic stress; GO:0006996 organelle organization; GO:0007005 mitochondrion organization; GO…	GO:0001405 presequence translocase-associated import motor; GO:0005576 extracellular region; GO:0005618 cell wall; GO:0005622 intracellular; GO:0005623 cell; GO:0005737 cytoplasm; GO:0005739 mitochondrion; GO:0005740 mitochondrial envelope; GO:0005743 mitochondrial inner membrane; GO:0005744 mitochondrial inner membrane presequence translocase complex; GO:0005759 mitochondrial matrix; GO:0005886 …	GO:0003824 catalytic activity; GO:0005488 binding; GO:0005515 protein binding; GO:0016462 pyrophosphatase activity; GO:0016787 hydrolase activity; GO:0016817 hydrolase activity, acting on acid anhydrides; GO:0016818 hydrolase activity, acting on acid anhydrides, in phosphorus-containing anhydrides; GO:0016887 ATPase activity; GO:0017111 nucleoside-triphosphatase activity; GO:0030234 enzyme regula…	K04043	dnaK, HSPA9; molecular chaperone DnaK	mrr03018 RNA degradation - Moniliophthora roreri;			O	KOG0102	Molecular chaperones mortalin/PBP74/GRP75, HSP70 superfamily
A0A1Q3EB42	131	K	Heat shock protein OS=Lentinula edodes OX=5353 GN=LENED_006130 PE=3 SV=1	LENED_006130	1	8.68095e-11	138.66	VVAK(1)SDGRPAVEIDNDGKK	4	-0.97063	18	1.589	1.094	1.124	0.767	0.701	0.701	0.57	0.0114358	mitochondria	GO:0006457 protein folding; GO:0006605 protein targeting; GO:0006626 protein targeting to mitochondrion; GO:0006790 sulfur compound metabolic process; GO:0006810 transport; GO:0006839 mitochondrial transport; GO:0006886 intracellular protein transport; GO:0006950 response to stress; GO:0006970 response to osmotic stress; GO:0006996 organelle organization; GO:0007005 mitochondrion organization; GO…	GO:0001405 presequence translocase-associated import motor; GO:0005576 extracellular region; GO:0005618 cell wall; GO:0005622 intracellular; GO:0005623 cell; GO:0005737 cytoplasm; GO:0005739 mitochondrion; GO:0005740 mitochondrial envelope; GO:0005743 mitochondrial inner membrane; GO:0005744 mitochondrial inner membrane presequence translocase complex; GO:0005759 mitochondrial matrix; GO:0005886 …	GO:0003824 catalytic activity; GO:0005488 binding; GO:0005515 protein binding; GO:0016462 pyrophosphatase activity; GO:0016787 hydrolase activity; GO:0016817 hydrolase activity, acting on acid anhydrides; GO:0016818 hydrolase activity, acting on acid anhydrides, in phosphorus-containing anhydrides; GO:0016887 ATPase activity; GO:0017111 nucleoside-triphosphatase activity; GO:0030234 enzyme regula…	K04043	dnaK, HSPA9; molecular chaperone DnaK	mrr03018 RNA degradation - Moniliophthora roreri;			O	KOG0102	Molecular chaperones mortalin/PBP74/GRP75, HSP70 superfamily
A0A1Q3EB42	333	K	Heat shock protein OS=Lentinula edodes OX=5353 GN=LENED_006130 PE=3 SV=1	LENED_006130	1	0.0169354	66.27	HINTK(1)LLR	2	-0.65477	2	1.331	1.031	1.631	0.67	0.715	0.54	0.482	0.0102823	mitochondria	GO:0006457 protein folding; GO:0006605 protein targeting; GO:0006626 protein targeting to mitochondrion; GO:0006790 sulfur compound metabolic process; GO:0006810 transport; GO:0006839 mitochondrial transport; GO:0006886 intracellular protein transport; GO:0006950 response to stress; GO:0006970 response to osmotic stress; GO:0006996 organelle organization; GO:0007005 mitochondrion organization; GO…	GO:0001405 presequence translocase-associated import motor; GO:0005576 extracellular region; GO:0005618 cell wall; GO:0005622 intracellular; GO:0005623 cell; GO:0005737 cytoplasm; GO:0005739 mitochondrion; GO:0005740 mitochondrial envelope; GO:0005743 mitochondrial inner membrane; GO:0005744 mitochondrial inner membrane presequence translocase complex; GO:0005759 mitochondrial matrix; GO:0005886 …	GO:0003824 catalytic activity; GO:0005488 binding; GO:0005515 protein binding; GO:0016462 pyrophosphatase activity; GO:0016787 hydrolase activity; GO:0016817 hydrolase activity, acting on acid anhydrides; GO:0016818 hydrolase activity, acting on acid anhydrides, in phosphorus-containing anhydrides; GO:0016887 ATPase activity; GO:0017111 nucleoside-triphosphatase activity; GO:0030234 enzyme regula…	K04043	dnaK, HSPA9; molecular chaperone DnaK	mrr03018 RNA degradation - Moniliophthora roreri;			O	KOG0102	Molecular chaperones mortalin/PBP74/GRP75, HSP70 superfamily
A0A1Q3EB42	127	K	Heat shock protein OS=Lentinula edodes OX=5353 GN=LENED_006130 PE=3 SV=1	LENED_006130	1	0.00105923	86.136	HWPFK(1)VVAK	3	0.1851	11	1.869	0.798	1.328	0.808	0.437	0.73	0.494	0.094875	mitochondria	GO:0006457 protein folding; GO:0006605 protein targeting; GO:0006626 protein targeting to mitochondrion; GO:0006790 sulfur compound metabolic process; GO:0006810 transport; GO:0006839 mitochondrial transport; GO:0006886 intracellular protein transport; GO:0006950 response to stress; GO:0006970 response to osmotic stress; GO:0006996 organelle organization; GO:0007005 mitochondrion organization; GO…	GO:0001405 presequence translocase-associated import motor; GO:0005576 extracellular region; GO:0005618 cell wall; GO:0005622 intracellular; GO:0005623 cell; GO:0005737 cytoplasm; GO:0005739 mitochondrion; GO:0005740 mitochondrial envelope; GO:0005743 mitochondrial inner membrane; GO:0005744 mitochondrial inner membrane presequence translocase complex; GO:0005759 mitochondrial matrix; GO:0005886 …	GO:0003824 catalytic activity; GO:0005488 binding; GO:0005515 protein binding; GO:0016462 pyrophosphatase activity; GO:0016787 hydrolase activity; GO:0016817 hydrolase activity, acting on acid anhydrides; GO:0016818 hydrolase activity, acting on acid anhydrides, in phosphorus-containing anhydrides; GO:0016887 ATPase activity; GO:0017111 nucleoside-triphosphatase activity; GO:0030234 enzyme regula…	K04043	dnaK, HSPA9; molecular chaperone DnaK	mrr03018 RNA degradation - Moniliophthora roreri;			O	KOG0102	Molecular chaperones mortalin/PBP74/GRP75, HSP70 superfamily
A0A1Q3EB42	662	K	Heat shock protein OS=Lentinula edodes OX=5353 GN=LENED_006130 PE=3 SV=1	LENED_006130	0.804453	4.68919e-08	111.65	NAESSEEKPTEDSEK(0.804)K(0.196)EEK	3	-1.1282	1	1.772		1.281	0.84	0.647	0.515	0.437	0.031758	mitochondria	GO:0006457 protein folding; GO:0006605 protein targeting; GO:0006626 protein targeting to mitochondrion; GO:0006790 sulfur compound metabolic process; GO:0006810 transport; GO:0006839 mitochondrial transport; GO:0006886 intracellular protein transport; GO:0006950 response to stress; GO:0006970 response to osmotic stress; GO:0006996 organelle organization; GO:0007005 mitochondrion organization; GO…	GO:0001405 presequence translocase-associated import motor; GO:0005576 extracellular region; GO:0005618 cell wall; GO:0005622 intracellular; GO:0005623 cell; GO:0005737 cytoplasm; GO:0005739 mitochondrion; GO:0005740 mitochondrial envelope; GO:0005743 mitochondrial inner membrane; GO:0005744 mitochondrial inner membrane presequence translocase complex; GO:0005759 mitochondrial matrix; GO:0005886 …	GO:0003824 catalytic activity; GO:0005488 binding; GO:0005515 protein binding; GO:0016462 pyrophosphatase activity; GO:0016787 hydrolase activity; GO:0016817 hydrolase activity, acting on acid anhydrides; GO:0016818 hydrolase activity, acting on acid anhydrides, in phosphorus-containing anhydrides; GO:0016887 ATPase activity; GO:0017111 nucleoside-triphosphatase activity; GO:0030234 enzyme regula…	K04043	dnaK, HSPA9; molecular chaperone DnaK	mrr03018 RNA degradation - Moniliophthora roreri;			O	KOG0102	Molecular chaperones mortalin/PBP74/GRP75, HSP70 superfamily
A0A1Q3EB42	90	K	Heat shock protein OS=Lentinula edodes OX=5353 GN=LENED_006130 PE=3 SV=1	LENED_006130	1	0.0236286	86.794	LVGLPAK(1)R	2	0.34528	3	1.23	1.077	0.957	0.798	1.085	0.855	0.839	0.20312	mitochondria	GO:0006457 protein folding; GO:0006605 protein targeting; GO:0006626 protein targeting to mitochondrion; GO:0006790 sulfur compound metabolic process; GO:0006810 transport; GO:0006839 mitochondrial transport; GO:0006886 intracellular protein transport; GO:0006950 response to stress; GO:0006970 response to osmotic stress; GO:0006996 organelle organization; GO:0007005 mitochondrion organization; GO…	GO:0001405 presequence translocase-associated import motor; GO:0005576 extracellular region; GO:0005618 cell wall; GO:0005622 intracellular; GO:0005623 cell; GO:0005737 cytoplasm; GO:0005739 mitochondrion; GO:0005740 mitochondrial envelope; GO:0005743 mitochondrial inner membrane; GO:0005744 mitochondrial inner membrane presequence translocase complex; GO:0005759 mitochondrial matrix; GO:0005886 …	GO:0003824 catalytic activity; GO:0005488 binding; GO:0005515 protein binding; GO:0016462 pyrophosphatase activity; GO:0016787 hydrolase activity; GO:0016817 hydrolase activity, acting on acid anhydrides; GO:0016818 hydrolase activity, acting on acid anhydrides, in phosphorus-containing anhydrides; GO:0016887 ATPase activity; GO:0017111 nucleoside-triphosphatase activity; GO:0030234 enzyme regula…	K04043	dnaK, HSPA9; molecular chaperone DnaK	mrr03018 RNA degradation - Moniliophthora roreri;			O	KOG0102	Molecular chaperones mortalin/PBP74/GRP75, HSP70 superfamily
A0A1Q3EB42	455	K	Heat shock protein OS=Lentinula edodes OX=5353 GN=LENED_006130 PE=3 SV=1	LENED_006130	1	0.0546797	72.928	NTTIPTK(1)K	2	-0.12652	1	1.313	0.837	1.897	0.614	0.478	0.724	0.449	0.04566	mitochondria	GO:0006457 protein folding; GO:0006605 protein targeting; GO:0006626 protein targeting to mitochondrion; GO:0006790 sulfur compound metabolic process; GO:0006810 transport; GO:0006839 mitochondrial transport; GO:0006886 intracellular protein transport; GO:0006950 response to stress; GO:0006970 response to osmotic stress; GO:0006996 organelle organization; GO:0007005 mitochondrion organization; GO…	GO:0001405 presequence translocase-associated import motor; GO:0005576 extracellular region; GO:0005618 cell wall; GO:0005622 intracellular; GO:0005623 cell; GO:0005737 cytoplasm; GO:0005739 mitochondrion; GO:0005740 mitochondrial envelope; GO:0005743 mitochondrial inner membrane; GO:0005744 mitochondrial inner membrane presequence translocase complex; GO:0005759 mitochondrial matrix; GO:0005886 …	GO:0003824 catalytic activity; GO:0005488 binding; GO:0005515 protein binding; GO:0016462 pyrophosphatase activity; GO:0016787 hydrolase activity; GO:0016817 hydrolase activity, acting on acid anhydrides; GO:0016818 hydrolase activity, acting on acid anhydrides, in phosphorus-containing anhydrides; GO:0016887 ATPase activity; GO:0017111 nucleoside-triphosphatase activity; GO:0030234 enzyme regula…	K04043	dnaK, HSPA9; molecular chaperone DnaK	mrr03018 RNA degradation - Moniliophthora roreri;			O	KOG0102	Molecular chaperones mortalin/PBP74/GRP75, HSP70 superfamily
A0A1Q3EB42	122	K	Heat shock protein OS=Lentinula edodes OX=5353 GN=LENED_006130 PE=3 SV=1	LENED_006130	1	2.30779e-08	143.98	MYKDQEVQDDMK(1)HWPFK	3	-1.4812	21	1.516	1.227	1.214	0.56	0.625	0.779	0.496	0.0043372	mitochondria	GO:0006457 protein folding; GO:0006605 protein targeting; GO:0006626 protein targeting to mitochondrion; GO:0006790 sulfur compound metabolic process; GO:0006810 transport; GO:0006839 mitochondrial transport; GO:0006886 intracellular protein transport; GO:0006950 response to stress; GO:0006970 response to osmotic stress; GO:0006996 organelle organization; GO:0007005 mitochondrion organization; GO…	GO:0001405 presequence translocase-associated import motor; GO:0005576 extracellular region; GO:0005618 cell wall; GO:0005622 intracellular; GO:0005623 cell; GO:0005737 cytoplasm; GO:0005739 mitochondrion; GO:0005740 mitochondrial envelope; GO:0005743 mitochondrial inner membrane; GO:0005744 mitochondrial inner membrane presequence translocase complex; GO:0005759 mitochondrial matrix; GO:0005886 …	GO:0003824 catalytic activity; GO:0005488 binding; GO:0005515 protein binding; GO:0016462 pyrophosphatase activity; GO:0016787 hydrolase activity; GO:0016817 hydrolase activity, acting on acid anhydrides; GO:0016818 hydrolase activity, acting on acid anhydrides, in phosphorus-containing anhydrides; GO:0016887 ATPase activity; GO:0017111 nucleoside-triphosphatase activity; GO:0030234 enzyme regula…	K04043	dnaK, HSPA9; molecular chaperone DnaK	mrr03018 RNA degradation - Moniliophthora roreri;			O	KOG0102	Molecular chaperones mortalin/PBP74/GRP75, HSP70 superfamily
A0A1Q3EB42	79	K	Heat shock protein OS=Lentinula edodes OX=5353 GN=LENED_006130 PE=3 SV=1	LENED_006130	1	7.38207e-05	109.07	TTPSVVAFTK(1)HGER	3	-0.021783	12	1.15	0.814	1.571	1.028	0.58	0.801	0.681	0.21106	mitochondria	GO:0006457 protein folding; GO:0006605 protein targeting; GO:0006626 protein targeting to mitochondrion; GO:0006790 sulfur compound metabolic process; GO:0006810 transport; GO:0006839 mitochondrial transport; GO:0006886 intracellular protein transport; GO:0006950 response to stress; GO:0006970 response to osmotic stress; GO:0006996 organelle organization; GO:0007005 mitochondrion organization; GO…	GO:0001405 presequence translocase-associated import motor; GO:0005576 extracellular region; GO:0005618 cell wall; GO:0005622 intracellular; GO:0005623 cell; GO:0005737 cytoplasm; GO:0005739 mitochondrion; GO:0005740 mitochondrial envelope; GO:0005743 mitochondrial inner membrane; GO:0005744 mitochondrial inner membrane presequence translocase complex; GO:0005759 mitochondrial matrix; GO:0005886 …	GO:0003824 catalytic activity; GO:0005488 binding; GO:0005515 protein binding; GO:0016462 pyrophosphatase activity; GO:0016787 hydrolase activity; GO:0016817 hydrolase activity, acting on acid anhydrides; GO:0016818 hydrolase activity, acting on acid anhydrides, in phosphorus-containing anhydrides; GO:0016887 ATPase activity; GO:0017111 nucleoside-triphosphatase activity; GO:0030234 enzyme regula…	K04043	dnaK, HSPA9; molecular chaperone DnaK	mrr03018 RNA degradation - Moniliophthora roreri;			O	KOG0102	Molecular chaperones mortalin/PBP74/GRP75, HSP70 superfamily
A0A1Q3EB42	348	K	Heat shock protein OS=Lentinula edodes OX=5353 GN=LENED_006130 PE=3 SV=1	LENED_006130	1	0.000155867	122.97	SQFESLVDPLVK(1)R	2	0.20322	5	1.997	0.978	1.421	0.356	0.651	0.527	0.349	0.0185633	mitochondria	GO:0006457 protein folding; GO:0006605 protein targeting; GO:0006626 protein targeting to mitochondrion; GO:0006790 sulfur compound metabolic process; GO:0006810 transport; GO:0006839 mitochondrial transport; GO:0006886 intracellular protein transport; GO:0006950 response to stress; GO:0006970 response to osmotic stress; GO:0006996 organelle organization; GO:0007005 mitochondrion organization; GO…	GO:0001405 presequence translocase-associated import motor; GO:0005576 extracellular region; GO:0005618 cell wall; GO:0005622 intracellular; GO:0005623 cell; GO:0005737 cytoplasm; GO:0005739 mitochondrion; GO:0005740 mitochondrial envelope; GO:0005743 mitochondrial inner membrane; GO:0005744 mitochondrial inner membrane presequence translocase complex; GO:0005759 mitochondrial matrix; GO:0005886 …	GO:0003824 catalytic activity; GO:0005488 binding; GO:0005515 protein binding; GO:0016462 pyrophosphatase activity; GO:0016787 hydrolase activity; GO:0016817 hydrolase activity, acting on acid anhydrides; GO:0016818 hydrolase activity, acting on acid anhydrides, in phosphorus-containing anhydrides; GO:0016887 ATPase activity; GO:0017111 nucleoside-triphosphatase activity; GO:0030234 enzyme regula…	K04043	dnaK, HSPA9; molecular chaperone DnaK	mrr03018 RNA degradation - Moniliophthora roreri;			O	KOG0102	Molecular chaperones mortalin/PBP74/GRP75, HSP70 superfamily
A0A1Q3EB42	163	K	Heat shock protein OS=Lentinula edodes OX=5353 GN=LENED_006130 PE=3 SV=1	LENED_006130	1	0.000162658	107.34	MK(1)ETAQQFLNK	2	-4.1372	3	1.559	1.248	1.247	0.74	0.564	0.588	0.467	0.0024585	mitochondria	GO:0006457 protein folding; GO:0006605 protein targeting; GO:0006626 protein targeting to mitochondrion; GO:0006790 sulfur compound metabolic process; GO:0006810 transport; GO:0006839 mitochondrial transport; GO:0006886 intracellular protein transport; GO:0006950 response to stress; GO:0006970 response to osmotic stress; GO:0006996 organelle organization; GO:0007005 mitochondrion organization; GO…	GO:0001405 presequence translocase-associated import motor; GO:0005576 extracellular region; GO:0005618 cell wall; GO:0005622 intracellular; GO:0005623 cell; GO:0005737 cytoplasm; GO:0005739 mitochondrion; GO:0005740 mitochondrial envelope; GO:0005743 mitochondrial inner membrane; GO:0005744 mitochondrial inner membrane presequence translocase complex; GO:0005759 mitochondrial matrix; GO:0005886 …	GO:0003824 catalytic activity; GO:0005488 binding; GO:0005515 protein binding; GO:0016462 pyrophosphatase activity; GO:0016787 hydrolase activity; GO:0016817 hydrolase activity, acting on acid anhydrides; GO:0016818 hydrolase activity, acting on acid anhydrides, in phosphorus-containing anhydrides; GO:0016887 ATPase activity; GO:0017111 nucleoside-triphosphatase activity; GO:0030234 enzyme regula…	K04043	dnaK, HSPA9; molecular chaperone DnaK	mrr03018 RNA degradation - Moniliophthora roreri;			O	KOG0102	Molecular chaperones mortalin/PBP74/GRP75, HSP70 superfamily
A0A1Q3EB42	145	K	Heat shock protein OS=Lentinula edodes OX=5353 GN=LENED_006130 PE=3 SV=1	LENED_006130	1	0.00854501	44.734	SDGRPAVEIDNDGK(1)K	3	-0.51689	1		0.898	0.945						mitochondria	GO:0006457 protein folding; GO:0006605 protein targeting; GO:0006626 protein targeting to mitochondrion; GO:0006790 sulfur compound metabolic process; GO:0006810 transport; GO:0006839 mitochondrial transport; GO:0006886 intracellular protein transport; GO:0006950 response to stress; GO:0006970 response to osmotic stress; GO:0006996 organelle organization; GO:0007005 mitochondrion organization; GO…	GO:0001405 presequence translocase-associated import motor; GO:0005576 extracellular region; GO:0005618 cell wall; GO:0005622 intracellular; GO:0005623 cell; GO:0005737 cytoplasm; GO:0005739 mitochondrion; GO:0005740 mitochondrial envelope; GO:0005743 mitochondrial inner membrane; GO:0005744 mitochondrial inner membrane presequence translocase complex; GO:0005759 mitochondrial matrix; GO:0005886 …	GO:0003824 catalytic activity; GO:0005488 binding; GO:0005515 protein binding; GO:0016462 pyrophosphatase activity; GO:0016787 hydrolase activity; GO:0016817 hydrolase activity, acting on acid anhydrides; GO:0016818 hydrolase activity, acting on acid anhydrides, in phosphorus-containing anhydrides; GO:0016887 ATPase activity; GO:0017111 nucleoside-triphosphatase activity; GO:0030234 enzyme regula…	K04043	dnaK, HSPA9; molecular chaperone DnaK	mrr03018 RNA degradation - Moniliophthora roreri;			O	KOG0102	Molecular chaperones mortalin/PBP74/GRP75, HSP70 superfamily
A0A1Q3EB42	388	K	Heat shock protein OS=Lentinula edodes OX=5353 GN=LENED_006130 PE=3 SV=1	LENED_006130	1	4.75288e-07	146.16	VGETVK(1)SIFGR	2	-0.4571	6	1.546	0.954	1.334	0.581	0.841	0.694	0.552	0.030321	mitochondria	GO:0006457 protein folding; GO:0006605 protein targeting; GO:0006626 protein targeting to mitochondrion; GO:0006790 sulfur compound metabolic process; GO:0006810 transport; GO:0006839 mitochondrial transport; GO:0006886 intracellular protein transport; GO:0006950 response to stress; GO:0006970 response to osmotic stress; GO:0006996 organelle organization; GO:0007005 mitochondrion organization; GO…	GO:0001405 presequence translocase-associated import motor; GO:0005576 extracellular region; GO:0005618 cell wall; GO:0005622 intracellular; GO:0005623 cell; GO:0005737 cytoplasm; GO:0005739 mitochondrion; GO:0005740 mitochondrial envelope; GO:0005743 mitochondrial inner membrane; GO:0005744 mitochondrial inner membrane presequence translocase complex; GO:0005759 mitochondrial matrix; GO:0005886 …	GO:0003824 catalytic activity; GO:0005488 binding; GO:0005515 protein binding; GO:0016462 pyrophosphatase activity; GO:0016787 hydrolase activity; GO:0016817 hydrolase activity, acting on acid anhydrides; GO:0016818 hydrolase activity, acting on acid anhydrides, in phosphorus-containing anhydrides; GO:0016887 ATPase activity; GO:0017111 nucleoside-triphosphatase activity; GO:0030234 enzyme regula…	K04043	dnaK, HSPA9; molecular chaperone DnaK	mrr03018 RNA degradation - Moniliophthora roreri;			O	KOG0102	Molecular chaperones mortalin/PBP74/GRP75, HSP70 superfamily
A0A1Q3EB42	105	K	Heat shock protein OS=Lentinula edodes OX=5353 GN=LENED_006130 PE=3 SV=1	LENED_006130	1	0.000132425	115.68	QAVVNSANTVYAFK(1)R	2	0.54802	2	1.344	0.838	1.636	0.708	0.697	0.699	0.551	0.106579	mitochondria	GO:0006457 protein folding; GO:0006605 protein targeting; GO:0006626 protein targeting to mitochondrion; GO:0006790 sulfur compound metabolic process; GO:0006810 transport; GO:0006839 mitochondrial transport; GO:0006886 intracellular protein transport; GO:0006950 response to stress; GO:0006970 response to osmotic stress; GO:0006996 organelle organization; GO:0007005 mitochondrion organization; GO…	GO:0001405 presequence translocase-associated import motor; GO:0005576 extracellular region; GO:0005618 cell wall; GO:0005622 intracellular; GO:0005623 cell; GO:0005737 cytoplasm; GO:0005739 mitochondrion; GO:0005740 mitochondrial envelope; GO:0005743 mitochondrial inner membrane; GO:0005744 mitochondrial inner membrane presequence translocase complex; GO:0005759 mitochondrial matrix; GO:0005886 …	GO:0003824 catalytic activity; GO:0005488 binding; GO:0005515 protein binding; GO:0016462 pyrophosphatase activity; GO:0016787 hydrolase activity; GO:0016817 hydrolase activity, acting on acid anhydrides; GO:0016818 hydrolase activity, acting on acid anhydrides, in phosphorus-containing anhydrides; GO:0016887 ATPase activity; GO:0017111 nucleoside-triphosphatase activity; GO:0030234 enzyme regula…	K04043	dnaK, HSPA9; molecular chaperone DnaK	mrr03018 RNA degradation - Moniliophthora roreri;			O	KOG0102	Molecular chaperones mortalin/PBP74/GRP75, HSP70 superfamily
A0A1Q3EB42	113	K	Heat shock protein OS=Lentinula edodes OX=5353 GN=LENED_006130 PE=3 SV=1	LENED_006130	1	6.92126e-06	134.56	MYK(1)DQEVQDDMK	2	-0.55592	5	1.252	1.216	1.564	0.434	0.623	0.769	0.453	0.0117557	mitochondria	GO:0006457 protein folding; GO:0006605 protein targeting; GO:0006626 protein targeting to mitochondrion; GO:0006790 sulfur compound metabolic process; GO:0006810 transport; GO:0006839 mitochondrial transport; GO:0006886 intracellular protein transport; GO:0006950 response to stress; GO:0006970 response to osmotic stress; GO:0006996 organelle organization; GO:0007005 mitochondrion organization; GO…	GO:0001405 presequence translocase-associated import motor; GO:0005576 extracellular region; GO:0005618 cell wall; GO:0005622 intracellular; GO:0005623 cell; GO:0005737 cytoplasm; GO:0005739 mitochondrion; GO:0005740 mitochondrial envelope; GO:0005743 mitochondrial inner membrane; GO:0005744 mitochondrial inner membrane presequence translocase complex; GO:0005759 mitochondrial matrix; GO:0005886 …	GO:0003824 catalytic activity; GO:0005488 binding; GO:0005515 protein binding; GO:0016462 pyrophosphatase activity; GO:0016787 hydrolase activity; GO:0016817 hydrolase activity, acting on acid anhydrides; GO:0016818 hydrolase activity, acting on acid anhydrides, in phosphorus-containing anhydrides; GO:0016887 ATPase activity; GO:0017111 nucleoside-triphosphatase activity; GO:0030234 enzyme regula…	K04043	dnaK, HSPA9; molecular chaperone DnaK	mrr03018 RNA degradation - Moniliophthora roreri;			O	KOG0102	Molecular chaperones mortalin/PBP74/GRP75, HSP70 superfamily
A0A1Q3DWW0	108	K	40S ribosomal protein S7 OS=Lentinula edodes OX=5353 GN=LENED_000947 PE=4 SV=1	LENED_000947	1	0.000510075	81.448	AACNLALK(1)NYGSVLR	2	1.0045	6	1.265	0.974	0.981	0.755	1.006	1.007	0.86	0.30168	cytoplasm,nucleus	GO:0006457 protein folding; GO:0009987 cellular process;	GO:0005622 intracellular; GO:0005623 cell; GO:0005737 cytoplasm; GO:0032991 macromolecular complex; GO:0044424 intracellular part; GO:0044464 cell part;	GO:0005488 binding; GO:0005515 protein binding; GO:0030544 Hsp70 protein binding; GO:0031072 heat shock protein binding; GO:0043021 ribonucleoprotein complex binding; GO:0043022 ribosome binding; GO:0044877 macromolecular complex binding; GO:0051879 Hsp90 protein binding;						O	KOG0551	Hsp90 co-chaperone CNS1 (contains TPR repeats)
A0A1Q3DWW0	126	K	40S ribosomal protein S7 OS=Lentinula edodes OX=5353 GN=LENED_000947 PE=4 SV=1	LENED_000947	1	0.019903	53.567	ALSLNPK(1)SSK	2	-0.39268	1	0.877	1.12	0.966	1.07	1.205	0.792	1.035	0.873	cytoplasm,nucleus	GO:0006457 protein folding; GO:0009987 cellular process;	GO:0005622 intracellular; GO:0005623 cell; GO:0005737 cytoplasm; GO:0032991 macromolecular complex; GO:0044424 intracellular part; GO:0044464 cell part;	GO:0005488 binding; GO:0005515 protein binding; GO:0030544 Hsp70 protein binding; GO:0031072 heat shock protein binding; GO:0043021 ribonucleoprotein complex binding; GO:0043022 ribosome binding; GO:0044877 macromolecular complex binding; GO:0051879 Hsp90 protein binding;						O	KOG0551	Hsp90 co-chaperone CNS1 (contains TPR repeats)
A0A1Q3EGX2	74	K	DUF636 domain-containing protein OS=Lentinula edodes OX=5353 GN=LENED_008364 PE=4 SV=1	LENED_008364	1	8.71607e-13	172.11	DATQDSGNALK(1)R	2	1.0461	6	0.905	0.789	0.412	1.368	1.214	1.415	1.898	0.04866	cytoplasm							PF04828	Glutathione-dependent formaldehyde-activating enzyme
A0A1Q3E2W4	69	K	Sorbose reductase sou1 OS=Lentinula edodes OX=5353 GN=LENED_003200 PE=4 SV=1	LENED_003200	1	3.23487e-07	94.271	KPQSVSPFAPIGVDSAMK(1)TR	3	1.584	6	1.482	1.163	0.974	0.721	0.638	0.975	0.645	0.065937	mitochondria							PF13561	Enoyl-(Acyl carrier protein) reductase	Q	KOG0725	Reductases with broad range of substrate specificities
A0A1Q3E2W4	306	K	Sorbose reductase sou1 OS=Lentinula edodes OX=5353 GN=LENED_003200 PE=4 SV=1	LENED_003200	1	7.67003e-20	123.32	MTAQYLEPQPHLEEK(1)WSSLNPLGR	3	-0.81291	3		0.711	1.126						mitochondria							PF13561	Enoyl-(Acyl carrier protein) reductase	Q	KOG0725	Reductases with broad range of substrate specificities
A0A1Q3DWK8	123	K	Glycoside hydrolase family 13 protein OS=Lentinula edodes OX=5353 GN=LENED_000562 PE=4 SV=1	LENED_000562	1	0.000226157	98.902	IK(1)ISMVTPSGQR	2	1.5318	1	1.619	0.852	0.764	0.989	0.903	0.929	0.872	0.76748	cytoplasm	GO:0000271 polysaccharide biosynthetic process; GO:0005975 carbohydrate metabolic process; GO:0005976 polysaccharide metabolic process; GO:0005977 glycogen metabolic process; GO:0005978 glycogen biosynthetic process; GO:0006073 cellular glucan metabolic process; GO:0006091 generation of precursor metabolites and energy; GO:0006112 energy reserve metabolic process; GO:0008152 metabolic process; GO…	GO:0005622 intracellular; GO:0005623 cell; GO:0005737 cytoplasm; GO:0044424 intracellular part; GO:0044464 cell part;	GO:0003824 catalytic activity; GO:0003844 1,4-alpha-glucan branching enzyme activity; GO:0016740 transferase activity; GO:0016757 transferase activity, transferring glycosyl groups; GO:0016758 transferase activity, transferring hexosyl groups;	K00700	GBE1, glgB; 1,4-alpha-glucan branching enzyme [EC:2.4.1.18]	mrr00500 Starch and sucrose metabolism - Moniliophthora roreri; mrr01100 Metabolic pathways - Moniliophthora roreri; mrr01110 Biosynthesis of secondary metabolites - Moniliophthora roreri;	PF02922; PF00128; PF02806	Carbohydrate-binding module 48 (Isoamylase N-terminal domain); Alpha amylase, catalytic domain; Alpha amylase, C-terminal all-beta domain	G	KOG0470	1,4-alpha-glucan branching enzyme/starch branching enzyme II
A0A1Q3DWK8	170	K	Glycoside hydrolase family 13 protein OS=Lentinula edodes OX=5353 GN=LENED_000562 PE=4 SV=1	LENED_000562	1	0.00390705	94.363	FK(1)NTRPPKPK	2	-1.0925	1	1.82		0.584	1.129	1.008	0.643	0.771	0.79666	cytoplasm	GO:0000271 polysaccharide biosynthetic process; GO:0005975 carbohydrate metabolic process; GO:0005976 polysaccharide metabolic process; GO:0005977 glycogen metabolic process; GO:0005978 glycogen biosynthetic process; GO:0006073 cellular glucan metabolic process; GO:0006091 generation of precursor metabolites and energy; GO:0006112 energy reserve metabolic process; GO:0008152 metabolic process; GO…	GO:0005622 intracellular; GO:0005623 cell; GO:0005737 cytoplasm; GO:0044424 intracellular part; GO:0044464 cell part;	GO:0003824 catalytic activity; GO:0003844 1,4-alpha-glucan branching enzyme activity; GO:0016740 transferase activity; GO:0016757 transferase activity, transferring glycosyl groups; GO:0016758 transferase activity, transferring hexosyl groups;	K00700	GBE1, glgB; 1,4-alpha-glucan branching enzyme [EC:2.4.1.18]	mrr00500 Starch and sucrose metabolism - Moniliophthora roreri; mrr01100 Metabolic pathways - Moniliophthora roreri; mrr01110 Biosynthesis of secondary metabolites - Moniliophthora roreri;	PF02922; PF00128; PF02806	Carbohydrate-binding module 48 (Isoamylase N-terminal domain); Alpha amylase, catalytic domain; Alpha amylase, C-terminal all-beta domain	G	KOG0470	1,4-alpha-glucan branching enzyme/starch branching enzyme II
A0A1Q3DWK8	433	K	Glycoside hydrolase family 13 protein OS=Lentinula edodes OX=5353 GN=LENED_000562 PE=4 SV=1	LENED_000562	1	9.817e-41	202.51	HK(1)SDGEWELGNIVHTLTNR	3	0.026788	4	0.429	1.478	3.229	0.034	0.102	0.306	0.086	0.043399	cytoplasm	GO:0000271 polysaccharide biosynthetic process; GO:0005975 carbohydrate metabolic process; GO:0005976 polysaccharide metabolic process; GO:0005977 glycogen metabolic process; GO:0005978 glycogen biosynthetic process; GO:0006073 cellular glucan metabolic process; GO:0006091 generation of precursor metabolites and energy; GO:0006112 energy reserve metabolic process; GO:0008152 metabolic process; GO…	GO:0005622 intracellular; GO:0005623 cell; GO:0005737 cytoplasm; GO:0044424 intracellular part; GO:0044464 cell part;	GO:0003824 catalytic activity; GO:0003844 1,4-alpha-glucan branching enzyme activity; GO:0016740 transferase activity; GO:0016757 transferase activity, transferring glycosyl groups; GO:0016758 transferase activity, transferring hexosyl groups;	K00700	GBE1, glgB; 1,4-alpha-glucan branching enzyme [EC:2.4.1.18]	mrr00500 Starch and sucrose metabolism - Moniliophthora roreri; mrr01100 Metabolic pathways - Moniliophthora roreri; mrr01110 Biosynthesis of secondary metabolites - Moniliophthora roreri;	PF02922; PF00128; PF02806	Carbohydrate-binding module 48 (Isoamylase N-terminal domain); Alpha amylase, catalytic domain; Alpha amylase, C-terminal all-beta domain	G	KOG0470	1,4-alpha-glucan branching enzyme/starch branching enzyme II
A0A1Q3DWK8	455	K	Glycoside hydrolase family 13 protein OS=Lentinula edodes OX=5353 GN=LENED_000562 PE=4 SV=1	LENED_000562	1	1.34542e-15	150.91	HGEK(1)SIAYCESHDQALVGDK	3	-0.99518	4	1.162	1.171	0.795	0.904	1.127	0.865	0.926	0.6759	cytoplasm	GO:0000271 polysaccharide biosynthetic process; GO:0005975 carbohydrate metabolic process; GO:0005976 polysaccharide metabolic process; GO:0005977 glycogen metabolic process; GO:0005978 glycogen biosynthetic process; GO:0006073 cellular glucan metabolic process; GO:0006091 generation of precursor metabolites and energy; GO:0006112 energy reserve metabolic process; GO:0008152 metabolic process; GO…	GO:0005622 intracellular; GO:0005623 cell; GO:0005737 cytoplasm; GO:0044424 intracellular part; GO:0044464 cell part;	GO:0003824 catalytic activity; GO:0003844 1,4-alpha-glucan branching enzyme activity; GO:0016740 transferase activity; GO:0016757 transferase activity, transferring glycosyl groups; GO:0016758 transferase activity, transferring hexosyl groups;	K00700	GBE1, glgB; 1,4-alpha-glucan branching enzyme [EC:2.4.1.18]	mrr00500 Starch and sucrose metabolism - Moniliophthora roreri; mrr01100 Metabolic pathways - Moniliophthora roreri; mrr01110 Biosynthesis of secondary metabolites - Moniliophthora roreri;	PF02922; PF00128; PF02806	Carbohydrate-binding module 48 (Isoamylase N-terminal domain); Alpha amylase, catalytic domain; Alpha amylase, C-terminal all-beta domain	G	KOG0470	1,4-alpha-glucan branching enzyme/starch branching enzyme II
A0A1Q3DWK8	590	K	Glycoside hydrolase family 13 protein OS=Lentinula edodes OX=5353 GN=LENED_000562 PE=4 SV=1	LENED_000562	1	2.67067e-05	85.203	GWLSAPQAYVSLK(1)HEVDK	3	0.086364	2		1.205	1.374			0.188	0.146		cytoplasm	GO:0000271 polysaccharide biosynthetic process; GO:0005975 carbohydrate metabolic process; GO:0005976 polysaccharide metabolic process; GO:0005977 glycogen metabolic process; GO:0005978 glycogen biosynthetic process; GO:0006073 cellular glucan metabolic process; GO:0006091 generation of precursor metabolites and energy; GO:0006112 energy reserve metabolic process; GO:0008152 metabolic process; GO…	GO:0005622 intracellular; GO:0005623 cell; GO:0005737 cytoplasm; GO:0044424 intracellular part; GO:0044464 cell part;	GO:0003824 catalytic activity; GO:0003844 1,4-alpha-glucan branching enzyme activity; GO:0016740 transferase activity; GO:0016757 transferase activity, transferring glycosyl groups; GO:0016758 transferase activity, transferring hexosyl groups;	K00700	GBE1, glgB; 1,4-alpha-glucan branching enzyme [EC:2.4.1.18]	mrr00500 Starch and sucrose metabolism - Moniliophthora roreri; mrr01100 Metabolic pathways - Moniliophthora roreri; mrr01110 Biosynthesis of secondary metabolites - Moniliophthora roreri;	PF02922; PF00128; PF02806	Carbohydrate-binding module 48 (Isoamylase N-terminal domain); Alpha amylase, catalytic domain; Alpha amylase, C-terminal all-beta domain	G	KOG0470	1,4-alpha-glucan branching enzyme/starch branching enzyme II
A0A1Q3DWK8	51	K	Glycoside hydrolase family 13 protein OS=Lentinula edodes OX=5353 GN=LENED_000562 PE=4 SV=1	LENED_000562	1	0.00307849	47.082	DTIDEHEGGYDNFTK(1)GYLK	3	0.25855	1	0.948	1.397	1.123		0.561	0.794	0.586	0.070023	cytoplasm	GO:0000271 polysaccharide biosynthetic process; GO:0005975 carbohydrate metabolic process; GO:0005976 polysaccharide metabolic process; GO:0005977 glycogen metabolic process; GO:0005978 glycogen biosynthetic process; GO:0006073 cellular glucan metabolic process; GO:0006091 generation of precursor metabolites and energy; GO:0006112 energy reserve metabolic process; GO:0008152 metabolic process; GO…	GO:0005622 intracellular; GO:0005623 cell; GO:0005737 cytoplasm; GO:0044424 intracellular part; GO:0044464 cell part;	GO:0003824 catalytic activity; GO:0003844 1,4-alpha-glucan branching enzyme activity; GO:0016740 transferase activity; GO:0016757 transferase activity, transferring glycosyl groups; GO:0016758 transferase activity, transferring hexosyl groups;	K00700	GBE1, glgB; 1,4-alpha-glucan branching enzyme [EC:2.4.1.18]	mrr00500 Starch and sucrose metabolism - Moniliophthora roreri; mrr01100 Metabolic pathways - Moniliophthora roreri; mrr01110 Biosynthesis of secondary metabolites - Moniliophthora roreri;	PF02922; PF00128; PF02806	Carbohydrate-binding module 48 (Isoamylase N-terminal domain); Alpha amylase, catalytic domain; Alpha amylase, C-terminal all-beta domain	G	KOG0470	1,4-alpha-glucan branching enzyme/starch branching enzyme II
A0A1Q3DWK8	663	K	Glycoside hydrolase family 13 protein OS=Lentinula edodes OX=5353 GN=LENED_000562 PE=4 SV=1	LENED_000562	1	0.00142466	100.93	K(1)NFLQVYIPSR	2	0.49373	4	0.939	0.941	1.194	0.816	0.968	1.092	0.936	0.59436	cytoplasm	GO:0000271 polysaccharide biosynthetic process; GO:0005975 carbohydrate metabolic process; GO:0005976 polysaccharide metabolic process; GO:0005977 glycogen metabolic process; GO:0005978 glycogen biosynthetic process; GO:0006073 cellular glucan metabolic process; GO:0006091 generation of precursor metabolites and energy; GO:0006112 energy reserve metabolic process; GO:0008152 metabolic process; GO…	GO:0005622 intracellular; GO:0005623 cell; GO:0005737 cytoplasm; GO:0044424 intracellular part; GO:0044464 cell part;	GO:0003824 catalytic activity; GO:0003844 1,4-alpha-glucan branching enzyme activity; GO:0016740 transferase activity; GO:0016757 transferase activity, transferring glycosyl groups; GO:0016758 transferase activity, transferring hexosyl groups;	K00700	GBE1, glgB; 1,4-alpha-glucan branching enzyme [EC:2.4.1.18]	mrr00500 Starch and sucrose metabolism - Moniliophthora roreri; mrr01100 Metabolic pathways - Moniliophthora roreri; mrr01110 Biosynthesis of secondary metabolites - Moniliophthora roreri;	PF02922; PF00128; PF02806	Carbohydrate-binding module 48 (Isoamylase N-terminal domain); Alpha amylase, catalytic domain; Alpha amylase, C-terminal all-beta domain	G	KOG0470	1,4-alpha-glucan branching enzyme/starch branching enzyme II
A0A1Q3DWK8	504	K	Glycoside hydrolase family 13 protein OS=Lentinula edodes OX=5353 GN=LENED_000562 PE=4 SV=1	LENED_000562	1	0.00105923	80.165	GLALHK(1)MIR	3	-0.22663	6	0.929	1.038	1.103	0.835	0.799	1.23	0.933	0.5855	cytoplasm	GO:0000271 polysaccharide biosynthetic process; GO:0005975 carbohydrate metabolic process; GO:0005976 polysaccharide metabolic process; GO:0005977 glycogen metabolic process; GO:0005978 glycogen biosynthetic process; GO:0006073 cellular glucan metabolic process; GO:0006091 generation of precursor metabolites and energy; GO:0006112 energy reserve metabolic process; GO:0008152 metabolic process; GO…	GO:0005622 intracellular; GO:0005623 cell; GO:0005737 cytoplasm; GO:0044424 intracellular part; GO:0044464 cell part;	GO:0003824 catalytic activity; GO:0003844 1,4-alpha-glucan branching enzyme activity; GO:0016740 transferase activity; GO:0016757 transferase activity, transferring glycosyl groups; GO:0016758 transferase activity, transferring hexosyl groups;	K00700	GBE1, glgB; 1,4-alpha-glucan branching enzyme [EC:2.4.1.18]	mrr00500 Starch and sucrose metabolism - Moniliophthora roreri; mrr01100 Metabolic pathways - Moniliophthora roreri; mrr01110 Biosynthesis of secondary metabolites - Moniliophthora roreri;	PF02922; PF00128; PF02806	Carbohydrate-binding module 48 (Isoamylase N-terminal domain); Alpha amylase, catalytic domain; Alpha amylase, C-terminal all-beta domain	G	KOG0470	1,4-alpha-glucan branching enzyme/starch branching enzyme II
A0A1Q3EQI8	30	K	Mps one binder kinase activator-like 1a OS=Lentinula edodes OX=5353 GN=LENED_011618 PE=4 SV=1	LENED_011618	1	3.38328e-19	145.52	K(1)YAEATLGSGNLR	2	-1.0208	6	0.927	0.702	0.877	0.896	1.463	1.175	1.41	0.115855	mitochondria	GO:0000910 cytokinesis; GO:0001932 regulation of protein phosphorylation; GO:0001934 positive regulation of protein phosphorylation; GO:0006464 cellular protein modification process; GO:0006468 protein phosphorylation; GO:0006793 phosphorus metabolic process; GO:0006796 phosphate-containing compound metabolic process; GO:0006807 nitrogen compound metabolic process; GO:0007049 cell cycle; GO:00070…	GO:0005622 intracellular; GO:0005623 cell; GO:0005634 nucleus; GO:0005737 cytoplasm; GO:0005815 microtubule organizing center; GO:0005816 spindle pole body; GO:0005856 cytoskeleton; GO:0005933 cellular bud; GO:0005935 cellular bud neck; GO:0005938 cell cortex; GO:0015630 microtubule cytoskeleton; GO:0030427 site of polarized growth; GO:0031097 medial cortex; GO:0031974 membrane-enclosed lumen; GO…	GO:0008047 enzyme activator activity; GO:0019207 kinase regulator activity; GO:0019209 kinase activator activity; GO:0019887 protein kinase regulator activity; GO:0030234 enzyme regulator activity; GO:0030295 protein kinase activator activity; GO:0098772 molecular function regulator;	K06685	MOB1, Mats; MOB kinase activator 1	mrr04111 Cell cycle - yeast - Moniliophthora roreri;			D	KOG0440	Cell cycle-associated protein Mob1-1
A0A1Q3E2S3	103	K	Branched-chain-amino-acid aminotransferase OS=Lentinula edodes OX=5353 GN=LENED_003160 PE=3 SV=1	LENED_003160	1	0.0106757	55.353	AYVGPDGK(1)PR	2	-1.3604	4	1.339	1.036	0.785	1.024	0.84	1.001	0.907	0.66254	cytoskeleton	GO:0006082 organic acid metabolic process; GO:0006520 cellular amino acid metabolic process; GO:0006549 isoleucine metabolic process; GO:0006551 leucine metabolic process; GO:0006573 valine metabolic process; GO:0006807 nitrogen compound metabolic process; GO:0008152 metabolic process; GO:0008652 cellular amino acid biosynthetic process; GO:0009056 catabolic process; GO:0009058 biosynthetic proce…	GO:0005622 intracellular; GO:0005623 cell; GO:0005634 nucleus; GO:0005737 cytoplasm; GO:0005739 mitochondrion; GO:0005759 mitochondrial matrix; GO:0031974 membrane-enclosed lumen; GO:0043226 organelle; GO:0043227 membrane-bounded organelle; GO:0043229 intracellular organelle; GO:0043231 intracellular membrane-bounded organelle; GO:0043233 organelle lumen; GO:0044422 organelle part; GO:0044424 int…	GO:0003824 catalytic activity; GO:0004084 branched-chain-amino-acid transaminase activity; GO:0005488 binding; GO:0008144 drug binding; GO:0008483 transaminase activity; GO:0016740 transferase activity; GO:0016769 transferase activity, transferring nitrogenous groups; GO:0019842 vitamin binding; GO:0030170 pyridoxal phosphate binding; GO:0036094 small molecule binding; GO:0043167 ion binding; GO:…	K00826	E2.6.1.42, ilvE; branched-chain amino acid aminotransferase [EC:2.6.1.42]	mrr00270 Cysteine and methionine metabolism - Moniliophthora roreri; mrr00280 Valine, leucine and isoleucine degradation - Moniliophthora roreri; mrr00290 Valine, leucine and isoleucine biosynthesis - Moniliophthora roreri; mrr00770 Pantothenate and CoA biosynthesis - Moniliophthora roreri; mrr01100 Metabolic pathways - Moniliophthora roreri; mrr01110 Biosynthesis of secondary metabolites - Monil…	PF01063	Aminotransferase class IV	E	KOG0975	Branched chain aminotransferase BCAT1, pyridoxal phosphate enzymes type IV superfamily
A0A1Q3EAX2	128	K	Translation machinery-associated protein 22 OS=Lentinula edodes OX=5353 GN=LENED_006163 PE=3 SV=1	LENED_006163	1	0.0503087	63.734	LASQVTIK(1)R	2	1.7667	1		0.933		1.334	0.937	0.904	1.134		cytoplasm	GO:0001731 formation of translation preinitiation complex; GO:0002181 cytoplasmic translation; GO:0002183 cytoplasmic translational initiation; GO:0002188 translation reinitiation; GO:0002190 cap-independent translational initiation; GO:0002192 IRES-dependent translational initiation; GO:0006412 translation; GO:0006413 translational initiation; GO:0006518 peptide metabolic process; GO:0006807 nit…	GO:0005622 intracellular; GO:0005623 cell; GO:0005737 cytoplasm; GO:0005829 cytosol; GO:0005840 ribosome; GO:0022626 cytosolic ribosome; GO:0032991 macromolecular complex; GO:0043226 organelle; GO:0043228 non-membrane-bounded organelle; GO:0043229 intracellular organelle; GO:0043232 intracellular non-membrane-bounded organelle; GO:0044424 intracellular part; GO:0044444 cytoplasmic part; GO:004444…	GO:0003676 nucleic acid binding; GO:0003723 RNA binding; GO:0003729 mRNA binding; GO:0003743 translation initiation factor activity; GO:0005488 binding; GO:0008135 translation factor activity, RNA binding; GO:0043021 ribonucleoprotein complex binding; GO:0043022 ribosome binding; GO:0044877 macromolecular complex binding; GO:0097159 organic cyclic compound binding; GO:1901363 heterocyclic compoun…				PF01253	Translation initiation factor SUI1	J	KOG3239	Density-regulated protein related to translation initiation factor 1 (eIF-1/SUI1)
A0A1Q3ECT2	209	K	Transcriptional corepressor OS=Lentinula edodes OX=5353 GN=LENED_006846 PE=4 SV=1	LENED_006846	1	0.00939186	59.052	LGIIYK(1)QQGK	2	2.7106	1						0.937			plasma membrane	GO:0000122 negative regulation of transcription from RNA polymerase II promoter; GO:0006139 nucleobase-containing compound metabolic process; GO:0006323 DNA packaging; GO:0006325 chromatin organization; GO:0006333 chromatin assembly or disassembly; GO:0006338 chromatin remodeling; GO:0006342 chromatin silencing; GO:0006351 transcription, DNA-templated; GO:0006355 regulation of transcription, DNA-…	GO:0000228 nuclear chromosome; GO:0000785 chromatin; GO:0000790 nuclear chromatin; GO:0005622 intracellular; GO:0005623 cell; GO:0005634 nucleus; GO:0005654 nucleoplasm; GO:0005694 chromosome; GO:0005737 cytoplasm; GO:0017053 transcriptional repressor complex; GO:0031974 membrane-enclosed lumen; GO:0031981 nuclear lumen; GO:0032991 macromolecular complex; GO:0043226 organelle; GO:0043227 membrane…	GO:0000988 transcription factor activity, protein binding; GO:0000989 transcription factor activity, transcription factor binding; GO:0001076 transcription factor activity, RNA polymerase II transcription factor binding; GO:0001190 transcriptional activator activity, RNA polymerase II transcription factor binding; GO:0001191 transcriptional repressor activity, RNA polymerase II transcription fact…						S	KOG1124	FOG: TPR repeat
A0A1Q3E2C3	350	K	Acetyl-acetyl transferase OS=Lentinula edodes OX=5353 GN=LENED_002828 PE=3 SV=1	LENED_002828	1	1.53112e-07	163.88	EAGLMGK(1)VNR	2	0.49025	6	1.166	0.83	1.003	0.942	1.149		1.046	0.75848	cytoplasm	GO:0006082 organic acid metabolic process; GO:0006629 lipid metabolic process; GO:0006631 fatty acid metabolic process; GO:0006635 fatty acid beta-oxidation; GO:0008152 metabolic process; GO:0009056 catabolic process; GO:0009062 fatty acid catabolic process; GO:0009987 cellular process; GO:0016042 lipid catabolic process; GO:0016054 organic acid catabolic process; GO:0019395 fatty acid oxidation;…	GO:0005622 intracellular; GO:0005623 cell; GO:0005737 cytoplasm; GO:0005739 mitochondrion; GO:0005740 mitochondrial envelope; GO:0005758 mitochondrial intermembrane space; GO:0005777 peroxisome; GO:0005782 peroxisomal matrix; GO:0031907 microbody lumen; GO:0031967 organelle envelope; GO:0031970 organelle envelope lumen; GO:0031974 membrane-enclosed lumen; GO:0031975 envelope; GO:0042579 microbody…	GO:0003676 nucleic acid binding; GO:0003723 RNA binding; GO:0003729 mRNA binding; GO:0003824 catalytic activity; GO:0003988 acetyl-CoA C-acyltransferase activity; GO:0005488 binding; GO:0016408 C-acyltransferase activity; GO:0016740 transferase activity; GO:0016746 transferase activity, transferring acyl groups; GO:0016747 transferase activity, transferring acyl groups other than amino-acyl group…	K07513	ACAA1; acetyl-CoA acyltransferase 1 [EC:2.3.1.16]	mrr00071 Fatty acid degradation - Moniliophthora roreri; mrr00280 Valine, leucine and isoleucine degradation - Moniliophthora roreri; mrr00592 alpha-Linolenic acid metabolism - Moniliophthora roreri; mrr01040 Biosynthesis of unsaturated fatty acids - Moniliophthora roreri; mrr01100 Metabolic pathways - Moniliophthora roreri; mrr01110 Biosynthesis of secondary metabolites - Moniliophthora roreri; …	PF00108; PF02803	Thiolase, N-terminal domain; Thiolase, C-terminal domain	I	KOG1389	3-oxoacyl CoA thiolase
A0A1Q3E2C3	11	K	Acetyl-acetyl transferase OS=Lentinula edodes OX=5353 GN=LENED_002828 PE=3 SV=1	LENED_002828	1	0.000138697	79.317	ILEK(1)HDDDVVIVSAIR	3	1.6129	3	1.022		1.494		0.559	0.801	0.541	0.143636	cytoplasm	GO:0006082 organic acid metabolic process; GO:0006629 lipid metabolic process; GO:0006631 fatty acid metabolic process; GO:0006635 fatty acid beta-oxidation; GO:0008152 metabolic process; GO:0009056 catabolic process; GO:0009062 fatty acid catabolic process; GO:0009987 cellular process; GO:0016042 lipid catabolic process; GO:0016054 organic acid catabolic process; GO:0019395 fatty acid oxidation;…	GO:0005622 intracellular; GO:0005623 cell; GO:0005737 cytoplasm; GO:0005739 mitochondrion; GO:0005740 mitochondrial envelope; GO:0005758 mitochondrial intermembrane space; GO:0005777 peroxisome; GO:0005782 peroxisomal matrix; GO:0031907 microbody lumen; GO:0031967 organelle envelope; GO:0031970 organelle envelope lumen; GO:0031974 membrane-enclosed lumen; GO:0031975 envelope; GO:0042579 microbody…	GO:0003676 nucleic acid binding; GO:0003723 RNA binding; GO:0003729 mRNA binding; GO:0003824 catalytic activity; GO:0003988 acetyl-CoA C-acyltransferase activity; GO:0005488 binding; GO:0016408 C-acyltransferase activity; GO:0016740 transferase activity; GO:0016746 transferase activity, transferring acyl groups; GO:0016747 transferase activity, transferring acyl groups other than amino-acyl group…	K07513	ACAA1; acetyl-CoA acyltransferase 1 [EC:2.3.1.16]	mrr00071 Fatty acid degradation - Moniliophthora roreri; mrr00280 Valine, leucine and isoleucine degradation - Moniliophthora roreri; mrr00592 alpha-Linolenic acid metabolism - Moniliophthora roreri; mrr01040 Biosynthesis of unsaturated fatty acids - Moniliophthora roreri; mrr01100 Metabolic pathways - Moniliophthora roreri; mrr01110 Biosynthesis of secondary metabolites - Moniliophthora roreri; …	PF00108; PF02803	Thiolase, N-terminal domain; Thiolase, C-terminal domain	I	KOG1389	3-oxoacyl CoA thiolase
A0A1Q3E2C3	28	K	Acetyl-acetyl transferase OS=Lentinula edodes OX=5353 GN=LENED_002828 PE=3 SV=1	LENED_002828	1	0.0325646	66.457	SALTK(1)SK	2	1.2119	2	1.138	1.333	0.776	0.859	0.869	1.006	0.842	0.42402	cytoplasm	GO:0006082 organic acid metabolic process; GO:0006629 lipid metabolic process; GO:0006631 fatty acid metabolic process; GO:0006635 fatty acid beta-oxidation; GO:0008152 metabolic process; GO:0009056 catabolic process; GO:0009062 fatty acid catabolic process; GO:0009987 cellular process; GO:0016042 lipid catabolic process; GO:0016054 organic acid catabolic process; GO:0019395 fatty acid oxidation;…	GO:0005622 intracellular; GO:0005623 cell; GO:0005737 cytoplasm; GO:0005739 mitochondrion; GO:0005740 mitochondrial envelope; GO:0005758 mitochondrial intermembrane space; GO:0005777 peroxisome; GO:0005782 peroxisomal matrix; GO:0031907 microbody lumen; GO:0031967 organelle envelope; GO:0031970 organelle envelope lumen; GO:0031974 membrane-enclosed lumen; GO:0031975 envelope; GO:0042579 microbody…	GO:0003676 nucleic acid binding; GO:0003723 RNA binding; GO:0003729 mRNA binding; GO:0003824 catalytic activity; GO:0003988 acetyl-CoA C-acyltransferase activity; GO:0005488 binding; GO:0016408 C-acyltransferase activity; GO:0016740 transferase activity; GO:0016746 transferase activity, transferring acyl groups; GO:0016747 transferase activity, transferring acyl groups other than amino-acyl group…	K07513	ACAA1; acetyl-CoA acyltransferase 1 [EC:2.3.1.16]	mrr00071 Fatty acid degradation - Moniliophthora roreri; mrr00280 Valine, leucine and isoleucine degradation - Moniliophthora roreri; mrr00592 alpha-Linolenic acid metabolism - Moniliophthora roreri; mrr01040 Biosynthesis of unsaturated fatty acids - Moniliophthora roreri; mrr01100 Metabolic pathways - Moniliophthora roreri; mrr01110 Biosynthesis of secondary metabolites - Moniliophthora roreri; …	PF00108; PF02803	Thiolase, N-terminal domain; Thiolase, C-terminal domain	I	KOG1389	3-oxoacyl CoA thiolase
A0A1Q3E2C3	309	K	Acetyl-acetyl transferase OS=Lentinula edodes OX=5353 GN=LENED_002828 PE=3 SV=1	LENED_002828	1	9.7516e-05	85.837	IMGVGPAYAIPHVLK(1)K	3	0.059501	9	1.268	0.936	1.415	0.834	0.811	0.694	0.646	0.03552	cytoplasm	GO:0006082 organic acid metabolic process; GO:0006629 lipid metabolic process; GO:0006631 fatty acid metabolic process; GO:0006635 fatty acid beta-oxidation; GO:0008152 metabolic process; GO:0009056 catabolic process; GO:0009062 fatty acid catabolic process; GO:0009987 cellular process; GO:0016042 lipid catabolic process; GO:0016054 organic acid catabolic process; GO:0019395 fatty acid oxidation;…	GO:0005622 intracellular; GO:0005623 cell; GO:0005737 cytoplasm; GO:0005739 mitochondrion; GO:0005740 mitochondrial envelope; GO:0005758 mitochondrial intermembrane space; GO:0005777 peroxisome; GO:0005782 peroxisomal matrix; GO:0031907 microbody lumen; GO:0031967 organelle envelope; GO:0031970 organelle envelope lumen; GO:0031974 membrane-enclosed lumen; GO:0031975 envelope; GO:0042579 microbody…	GO:0003676 nucleic acid binding; GO:0003723 RNA binding; GO:0003729 mRNA binding; GO:0003824 catalytic activity; GO:0003988 acetyl-CoA C-acyltransferase activity; GO:0005488 binding; GO:0016408 C-acyltransferase activity; GO:0016740 transferase activity; GO:0016746 transferase activity, transferring acyl groups; GO:0016747 transferase activity, transferring acyl groups other than amino-acyl group…	K07513	ACAA1; acetyl-CoA acyltransferase 1 [EC:2.3.1.16]	mrr00071 Fatty acid degradation - Moniliophthora roreri; mrr00280 Valine, leucine and isoleucine degradation - Moniliophthora roreri; mrr00592 alpha-Linolenic acid metabolism - Moniliophthora roreri; mrr01040 Biosynthesis of unsaturated fatty acids - Moniliophthora roreri; mrr01100 Metabolic pathways - Moniliophthora roreri; mrr01110 Biosynthesis of secondary metabolites - Moniliophthora roreri; …	PF00108; PF02803	Thiolase, N-terminal domain; Thiolase, C-terminal domain	I	KOG1389	3-oxoacyl CoA thiolase
A0A1Q3E2C3	282	K	Acetyl-acetyl transferase OS=Lentinula edodes OX=5353 GN=LENED_002828 PE=3 SV=1	LENED_002828	0.993225	5.7572e-13	106.75	K(0.007)LGLPIVGK(0.993)FVGAQAVGVPPR	3	-0.33285	1									cytoplasm	GO:0006082 organic acid metabolic process; GO:0006629 lipid metabolic process; GO:0006631 fatty acid metabolic process; GO:0006635 fatty acid beta-oxidation; GO:0008152 metabolic process; GO:0009056 catabolic process; GO:0009062 fatty acid catabolic process; GO:0009987 cellular process; GO:0016042 lipid catabolic process; GO:0016054 organic acid catabolic process; GO:0019395 fatty acid oxidation;…	GO:0005622 intracellular; GO:0005623 cell; GO:0005737 cytoplasm; GO:0005739 mitochondrion; GO:0005740 mitochondrial envelope; GO:0005758 mitochondrial intermembrane space; GO:0005777 peroxisome; GO:0005782 peroxisomal matrix; GO:0031907 microbody lumen; GO:0031967 organelle envelope; GO:0031970 organelle envelope lumen; GO:0031974 membrane-enclosed lumen; GO:0031975 envelope; GO:0042579 microbody…	GO:0003676 nucleic acid binding; GO:0003723 RNA binding; GO:0003729 mRNA binding; GO:0003824 catalytic activity; GO:0003988 acetyl-CoA C-acyltransferase activity; GO:0005488 binding; GO:0016408 C-acyltransferase activity; GO:0016740 transferase activity; GO:0016746 transferase activity, transferring acyl groups; GO:0016747 transferase activity, transferring acyl groups other than amino-acyl group…	K07513	ACAA1; acetyl-CoA acyltransferase 1 [EC:2.3.1.16]	mrr00071 Fatty acid degradation - Moniliophthora roreri; mrr00280 Valine, leucine and isoleucine degradation - Moniliophthora roreri; mrr00592 alpha-Linolenic acid metabolism - Moniliophthora roreri; mrr01040 Biosynthesis of unsaturated fatty acids - Moniliophthora roreri; mrr01100 Metabolic pathways - Moniliophthora roreri; mrr01110 Biosynthesis of secondary metabolites - Moniliophthora roreri; …	PF00108; PF02803	Thiolase, N-terminal domain; Thiolase, C-terminal domain	I	KOG1389	3-oxoacyl CoA thiolase
A0A1Q3E2C3	380	K	Acetyl-acetyl transferase OS=Lentinula edodes OX=5353 GN=LENED_002828 PE=3 SV=1	LENED_002828	1	9.3906e-06	124.25	QIATGLNIAK(1)HDNEK	3	-1.1595	12	1.437	0.968	1.22	0.636	0.884	0.815	0.644	0.044943	cytoplasm	GO:0006082 organic acid metabolic process; GO:0006629 lipid metabolic process; GO:0006631 fatty acid metabolic process; GO:0006635 fatty acid beta-oxidation; GO:0008152 metabolic process; GO:0009056 catabolic process; GO:0009062 fatty acid catabolic process; GO:0009987 cellular process; GO:0016042 lipid catabolic process; GO:0016054 organic acid catabolic process; GO:0019395 fatty acid oxidation;…	GO:0005622 intracellular; GO:0005623 cell; GO:0005737 cytoplasm; GO:0005739 mitochondrion; GO:0005740 mitochondrial envelope; GO:0005758 mitochondrial intermembrane space; GO:0005777 peroxisome; GO:0005782 peroxisomal matrix; GO:0031907 microbody lumen; GO:0031967 organelle envelope; GO:0031970 organelle envelope lumen; GO:0031974 membrane-enclosed lumen; GO:0031975 envelope; GO:0042579 microbody…	GO:0003676 nucleic acid binding; GO:0003723 RNA binding; GO:0003729 mRNA binding; GO:0003824 catalytic activity; GO:0003988 acetyl-CoA C-acyltransferase activity; GO:0005488 binding; GO:0016408 C-acyltransferase activity; GO:0016740 transferase activity; GO:0016746 transferase activity, transferring acyl groups; GO:0016747 transferase activity, transferring acyl groups other than amino-acyl group…	K07513	ACAA1; acetyl-CoA acyltransferase 1 [EC:2.3.1.16]	mrr00071 Fatty acid degradation - Moniliophthora roreri; mrr00280 Valine, leucine and isoleucine degradation - Moniliophthora roreri; mrr00592 alpha-Linolenic acid metabolism - Moniliophthora roreri; mrr01040 Biosynthesis of unsaturated fatty acids - Moniliophthora roreri; mrr01100 Metabolic pathways - Moniliophthora roreri; mrr01110 Biosynthesis of secondary metabolites - Moniliophthora roreri; …	PF00108; PF02803	Thiolase, N-terminal domain; Thiolase, C-terminal domain	I	KOG1389	3-oxoacyl CoA thiolase
A0A1Q3EM03	127	K	Arp2/3 complex 34 kDa subunit OS=Lentinula edodes OX=5353 GN=LENED_010200 PE=3 SV=1	LENED_010200	1	0.00016025	97.797	NALAAPFESAFK(1)NQK	2	1.1436	6	1.303	1.111	0.631	1.057	1.108	0.858	0.993	0.89834	nucleus	GO:0000001 mitochondrion inheritance; GO:0000147 actin cortical patch assembly; GO:0000226 microtubule cytoskeleton organization; GO:0006810 transport; GO:0006897 endocytosis; GO:0006898 receptor-mediated endocytosis; GO:0006996 organelle organization; GO:0007005 mitochondrion organization; GO:0007010 cytoskeleton organization; GO:0007015 actin filament organization; GO:0007017 microtubule-based …	GO:0005622 intracellular; GO:0005623 cell; GO:0005737 cytoplasm; GO:0005829 cytosol; GO:0005856 cytoskeleton; GO:0005885 Arp2/3 protein complex; GO:0005938 cell cortex; GO:0015629 actin cytoskeleton; GO:0030479 actin cortical patch; GO:0030863 cortical cytoskeleton; GO:0030864 cortical actin cytoskeleton; GO:0032991 macromolecular complex; GO:0043226 organelle; GO:0043228 non-membrane-bounded org…	GO:0003779 actin binding; GO:0005198 structural molecule activity; GO:0005200 structural constituent of cytoskeleton; GO:0005488 binding; GO:0005515 protein binding; GO:0008092 cytoskeletal protein binding; GO:0044877 macromolecular complex binding; GO:0051015 actin filament binding;	K05758	ARPC2; actin related protein 2/3 complex, subunit 2	mrr04144 Endocytosis - Moniliophthora roreri;			Z	KOG2826	Actin-related protein Arp2/3 complex, subunit ARPC2
A0A1Q3EM03	285	K	Arp2/3 complex 34 kDa subunit OS=Lentinula edodes OX=5353 GN=LENED_010200 PE=3 SV=1	LENED_010200	1	0.000519416	91.215	AK(1)QEVTVTER	2	1.5233	6	0.975	0.743	0.666	1.598	1.163	0.988	1.573	0.069615	nucleus	GO:0000001 mitochondrion inheritance; GO:0000147 actin cortical patch assembly; GO:0000226 microtubule cytoskeleton organization; GO:0006810 transport; GO:0006897 endocytosis; GO:0006898 receptor-mediated endocytosis; GO:0006996 organelle organization; GO:0007005 mitochondrion organization; GO:0007010 cytoskeleton organization; GO:0007015 actin filament organization; GO:0007017 microtubule-based …	GO:0005622 intracellular; GO:0005623 cell; GO:0005737 cytoplasm; GO:0005829 cytosol; GO:0005856 cytoskeleton; GO:0005885 Arp2/3 protein complex; GO:0005938 cell cortex; GO:0015629 actin cytoskeleton; GO:0030479 actin cortical patch; GO:0030863 cortical cytoskeleton; GO:0030864 cortical actin cytoskeleton; GO:0032991 macromolecular complex; GO:0043226 organelle; GO:0043228 non-membrane-bounded org…	GO:0003779 actin binding; GO:0005198 structural molecule activity; GO:0005200 structural constituent of cytoskeleton; GO:0005488 binding; GO:0005515 protein binding; GO:0008092 cytoskeletal protein binding; GO:0044877 macromolecular complex binding; GO:0051015 actin filament binding;	K05758	ARPC2; actin related protein 2/3 complex, subunit 2	mrr04144 Endocytosis - Moniliophthora roreri;			Z	KOG2826	Actin-related protein Arp2/3 complex, subunit ARPC2
A0A1Q3E4W2	13	K	Duf1479 domain-containing protein OS=Lentinula edodes OX=5353 GN=LENED_003913 PE=4 SV=1	LENED_003913	1	1.27245e-05	125.53	AAPYTEHFLDIK(1)R	2	0.82028	10	0.668	0.824	0.764	0.867	1.534	1.365	1.669	0.057476	cytoplasm
A0A1Q3E4W2	211	K	Duf1479 domain-containing protein OS=Lentinula edodes OX=5353 GN=LENED_003913 PE=4 SV=1	LENED_003913	1	0.000200018	99.283	K(1)HDPYALSGR	2	-0.43203	10	0.778	0.748	0.518	1.372	1.393	1.301	1.989	0.033064	cytoplasm
A0A1Q3E559	109	K	Small heat shock protein OS=Lentinula edodes OX=5353 GN=LENED_003931 PE=3 SV=1	LENED_003931	1	0.00488036	109.01	SVGK(1)FSR	2	-0.41985	6	2.248	1.806	1.5	0.084	0.078	0.116	0.05	5.9635e-05	cytoplasm	GO:0006457 protein folding; GO:0006950 response to stress; GO:0006986 response to unfolded protein; GO:0009266 response to temperature stimulus; GO:0009408 response to heat; GO:0009628 response to abiotic stimulus; GO:0009987 cellular process; GO:0010033 response to organic substance; GO:0033554 cellular response to stress; GO:0034605 cellular response to heat; GO:0034620 cellular response to unf…	GO:0005622 intracellular; GO:0005623 cell; GO:0005634 nucleus; GO:0005737 cytoplasm; GO:0043226 organelle; GO:0043227 membrane-bounded organelle; GO:0043229 intracellular organelle; GO:0043231 intracellular membrane-bounded organelle; GO:0044424 intracellular part; GO:0044464 cell part;	GO:0005488 binding; GO:0005515 protein binding; GO:0042802 identical protein binding; GO:0051082 unfolded protein binding;	K13993	HSP20; HSP20 family protein	mrr04141 Protein processing in endoplasmic reticulum - Moniliophthora roreri;			O	KOG0710	Molecular chaperone (small heat-shock protein Hsp26/Hsp42)
A0A1Q3E559	70	K	Small heat shock protein OS=Lentinula edodes OX=5353 GN=LENED_003931 PE=3 SV=1	LENED_003931	1	0.000579634	111.12	NLVTATFEFPGVK(1)K	2	0.18395	6	1.151	1.594	2.783	0.037	0.031	0.063	0.024	0.00037553	cytoplasm	GO:0006457 protein folding; GO:0006950 response to stress; GO:0006986 response to unfolded protein; GO:0009266 response to temperature stimulus; GO:0009408 response to heat; GO:0009628 response to abiotic stimulus; GO:0009987 cellular process; GO:0010033 response to organic substance; GO:0033554 cellular response to stress; GO:0034605 cellular response to heat; GO:0034620 cellular response to unf…	GO:0005622 intracellular; GO:0005623 cell; GO:0005634 nucleus; GO:0005737 cytoplasm; GO:0043226 organelle; GO:0043227 membrane-bounded organelle; GO:0043229 intracellular organelle; GO:0043231 intracellular membrane-bounded organelle; GO:0044424 intracellular part; GO:0044464 cell part;	GO:0005488 binding; GO:0005515 protein binding; GO:0042802 identical protein binding; GO:0051082 unfolded protein binding;	K13993	HSP20; HSP20 family protein	mrr04141 Protein processing in endoplasmic reticulum - Moniliophthora roreri;			O	KOG0710	Molecular chaperone (small heat-shock protein Hsp26/Hsp42)
A0A1Q3E559	57	K	Small heat shock protein OS=Lentinula edodes OX=5353 GN=LENED_003931 PE=3 SV=1	LENED_003931	1	2.58529e-05	75.064	EK(1)NLVTATFEFPGVK	2	0.89124	5	0.336	1.188	1.28						cytoplasm	GO:0006457 protein folding; GO:0006950 response to stress; GO:0006986 response to unfolded protein; GO:0009266 response to temperature stimulus; GO:0009408 response to heat; GO:0009628 response to abiotic stimulus; GO:0009987 cellular process; GO:0010033 response to organic substance; GO:0033554 cellular response to stress; GO:0034605 cellular response to heat; GO:0034620 cellular response to unf…	GO:0005622 intracellular; GO:0005623 cell; GO:0005634 nucleus; GO:0005737 cytoplasm; GO:0043226 organelle; GO:0043227 membrane-bounded organelle; GO:0043229 intracellular organelle; GO:0043231 intracellular membrane-bounded organelle; GO:0044424 intracellular part; GO:0044464 cell part;	GO:0005488 binding; GO:0005515 protein binding; GO:0042802 identical protein binding; GO:0051082 unfolded protein binding;	K13993	HSP20; HSP20 family protein	mrr04141 Protein processing in endoplasmic reticulum - Moniliophthora roreri;			O	KOG0710	Molecular chaperone (small heat-shock protein Hsp26/Hsp42)
A0A1Q3E559	146	K	Small heat shock protein OS=Lentinula edodes OX=5353 GN=LENED_003931 PE=3 SV=1	LENED_003931	1	0.00421457	87.639	ATAEEK(1)PK	2	0.91515	1	1.206	0.842	0.86						cytoplasm	GO:0006457 protein folding; GO:0006950 response to stress; GO:0006986 response to unfolded protein; GO:0009266 response to temperature stimulus; GO:0009408 response to heat; GO:0009628 response to abiotic stimulus; GO:0009987 cellular process; GO:0010033 response to organic substance; GO:0033554 cellular response to stress; GO:0034605 cellular response to heat; GO:0034620 cellular response to unf…	GO:0005622 intracellular; GO:0005623 cell; GO:0005634 nucleus; GO:0005737 cytoplasm; GO:0043226 organelle; GO:0043227 membrane-bounded organelle; GO:0043229 intracellular organelle; GO:0043231 intracellular membrane-bounded organelle; GO:0044424 intracellular part; GO:0044464 cell part;	GO:0005488 binding; GO:0005515 protein binding; GO:0042802 identical protein binding; GO:0051082 unfolded protein binding;	K13993	HSP20; HSP20 family protein	mrr04141 Protein processing in endoplasmic reticulum - Moniliophthora roreri;			O	KOG0710	Molecular chaperone (small heat-shock protein Hsp26/Hsp42)
A0A1Q3E559	121	K	Small heat shock protein OS=Lentinula edodes OX=5353 GN=LENED_003931 PE=3 SV=1	LENED_003931	1	0.000807452	78.505	TLQLPQGVK(1)EEEIK	2	1.3209	3	1.081	1.22	0.603						cytoplasm	GO:0006457 protein folding; GO:0006950 response to stress; GO:0006986 response to unfolded protein; GO:0009266 response to temperature stimulus; GO:0009408 response to heat; GO:0009628 response to abiotic stimulus; GO:0009987 cellular process; GO:0010033 response to organic substance; GO:0033554 cellular response to stress; GO:0034605 cellular response to heat; GO:0034620 cellular response to unf…	GO:0005622 intracellular; GO:0005623 cell; GO:0005634 nucleus; GO:0005737 cytoplasm; GO:0043226 organelle; GO:0043227 membrane-bounded organelle; GO:0043229 intracellular organelle; GO:0043231 intracellular membrane-bounded organelle; GO:0044424 intracellular part; GO:0044464 cell part;	GO:0005488 binding; GO:0005515 protein binding; GO:0042802 identical protein binding; GO:0051082 unfolded protein binding;	K13993	HSP20; HSP20 family protein	mrr04141 Protein processing in endoplasmic reticulum - Moniliophthora roreri;			O	KOG0710	Molecular chaperone (small heat-shock protein Hsp26/Hsp42)
A0A1Q3E559	55	K	Small heat shock protein OS=Lentinula edodes OX=5353 GN=LENED_003931 PE=3 SV=1	LENED_003931	1	8.70935e-14	152.54	MDLHEDK(1)EK	2	-0.24782	15	2.86	0.89	1.048	0.08		0.084	0.051	0.0092789	cytoplasm	GO:0006457 protein folding; GO:0006950 response to stress; GO:0006986 response to unfolded protein; GO:0009266 response to temperature stimulus; GO:0009408 response to heat; GO:0009628 response to abiotic stimulus; GO:0009987 cellular process; GO:0010033 response to organic substance; GO:0033554 cellular response to stress; GO:0034605 cellular response to heat; GO:0034620 cellular response to unf…	GO:0005622 intracellular; GO:0005623 cell; GO:0005634 nucleus; GO:0005737 cytoplasm; GO:0043226 organelle; GO:0043227 membrane-bounded organelle; GO:0043229 intracellular organelle; GO:0043231 intracellular membrane-bounded organelle; GO:0044424 intracellular part; GO:0044464 cell part;	GO:0005488 binding; GO:0005515 protein binding; GO:0042802 identical protein binding; GO:0051082 unfolded protein binding;	K13993	HSP20; HSP20 family protein	mrr04141 Protein processing in endoplasmic reticulum - Moniliophthora roreri;			O	KOG0710	Molecular chaperone (small heat-shock protein Hsp26/Hsp42)
A0A1Q3E559	48	K	Small heat shock protein OS=Lentinula edodes OX=5353 GN=LENED_003931 PE=3 SV=1	LENED_003931	1	1.43649e-12	166.9	PK(1)MDLHEDKEK	4	1.0436	13	1.954	1.319	1.411		0.044	0.12	0.053	0.0048582	cytoplasm	GO:0006457 protein folding; GO:0006950 response to stress; GO:0006986 response to unfolded protein; GO:0009266 response to temperature stimulus; GO:0009408 response to heat; GO:0009628 response to abiotic stimulus; GO:0009987 cellular process; GO:0010033 response to organic substance; GO:0033554 cellular response to stress; GO:0034605 cellular response to heat; GO:0034620 cellular response to unf…	GO:0005622 intracellular; GO:0005623 cell; GO:0005634 nucleus; GO:0005737 cytoplasm; GO:0043226 organelle; GO:0043227 membrane-bounded organelle; GO:0043229 intracellular organelle; GO:0043231 intracellular membrane-bounded organelle; GO:0044424 intracellular part; GO:0044464 cell part;	GO:0005488 binding; GO:0005515 protein binding; GO:0042802 identical protein binding; GO:0051082 unfolded protein binding;	K13993	HSP20; HSP20 family protein	mrr04141 Protein processing in endoplasmic reticulum - Moniliophthora roreri;			O	KOG0710	Molecular chaperone (small heat-shock protein Hsp26/Hsp42)
A0A1Q3ES08	84	K	40s ribosomal protein s15 OS=Lentinula edodes OX=5353 GN=LENED_012195 PE=3 SV=1	LENED_012195	1	5.75596e-05	105.1	PAVVK(1)THLR	3	-0.45757	31	0.92	1.016	0.66	1.271	1.208	1.002	1.341	0.110641	plasma membrane	GO:0000028 ribosomal small subunit assembly; GO:0000054 ribosomal subunit export from nucleus; GO:0000056 ribosomal small subunit export from nucleus; GO:0002181 cytoplasmic translation; GO:0006403 RNA localization; GO:0006405 RNA export from nucleus; GO:0006407 rRNA export from nucleus; GO:0006412 translation; GO:0006518 peptide metabolic process; GO:0006611 protein export from nucleus; GO:00068…	GO:0005622 intracellular; GO:0005623 cell; GO:0005737 cytoplasm; GO:0005829 cytosol; GO:0005840 ribosome; GO:0015935 small ribosomal subunit; GO:0022626 cytosolic ribosome; GO:0022627 cytosolic small ribosomal subunit; GO:0032991 macromolecular complex; GO:0043226 organelle; GO:0043228 non-membrane-bounded organelle; GO:0043229 intracellular organelle; GO:0043232 intracellular non-membrane-bounde…	GO:0003735 structural constituent of ribosome; GO:0005198 structural molecule activity;	K02958	RP-S15e, RPS15; small subunit ribosomal protein S15e	mrr03010 Ribosome - Moniliophthora roreri;	PF00203	Ribosomal protein S19	J	KOG0898	40S ribosomal protein S15
A0A1Q3ES08	134	K	40s ribosomal protein s15 OS=Lentinula edodes OX=5353 GN=LENED_012195 PE=3 SV=1	LENED_012195	0.999993	1.69669e-07	68.461	VFNSVEIKPEMTGHYLGEFSVSYRPVK(1)HGR	5	0.4786	1		0.8	1.039						plasma membrane	GO:0000028 ribosomal small subunit assembly; GO:0000054 ribosomal subunit export from nucleus; GO:0000056 ribosomal small subunit export from nucleus; GO:0002181 cytoplasmic translation; GO:0006403 RNA localization; GO:0006405 RNA export from nucleus; GO:0006407 rRNA export from nucleus; GO:0006412 translation; GO:0006518 peptide metabolic process; GO:0006611 protein export from nucleus; GO:00068…	GO:0005622 intracellular; GO:0005623 cell; GO:0005737 cytoplasm; GO:0005829 cytosol; GO:0005840 ribosome; GO:0015935 small ribosomal subunit; GO:0022626 cytosolic ribosome; GO:0022627 cytosolic small ribosomal subunit; GO:0032991 macromolecular complex; GO:0043226 organelle; GO:0043228 non-membrane-bounded organelle; GO:0043229 intracellular organelle; GO:0043232 intracellular non-membrane-bounde…	GO:0003735 structural constituent of ribosome; GO:0005198 structural molecule activity;	K02958	RP-S15e, RPS15; small subunit ribosomal protein S15e	mrr03010 Ribosome - Moniliophthora roreri;	PF00203	Ribosomal protein S19	J	KOG0898	40S ribosomal protein S15
A0A1Q3ES08	65	K	40s ribosomal protein s15 OS=Lentinula edodes OX=5353 GN=LENED_012195 PE=3 SV=1	LENED_012195	1	0.0170561	76.064	RRPMGLIK(1)K	3	-0.65492	3	1.026	1.02	0.457	1.682	1.108	0.86	1.458	0.29178	plasma membrane	GO:0000028 ribosomal small subunit assembly; GO:0000054 ribosomal subunit export from nucleus; GO:0000056 ribosomal small subunit export from nucleus; GO:0002181 cytoplasmic translation; GO:0006403 RNA localization; GO:0006405 RNA export from nucleus; GO:0006407 rRNA export from nucleus; GO:0006412 translation; GO:0006518 peptide metabolic process; GO:0006611 protein export from nucleus; GO:00068…	GO:0005622 intracellular; GO:0005623 cell; GO:0005737 cytoplasm; GO:0005829 cytosol; GO:0005840 ribosome; GO:0015935 small ribosomal subunit; GO:0022626 cytosolic ribosome; GO:0022627 cytosolic small ribosomal subunit; GO:0032991 macromolecular complex; GO:0043226 organelle; GO:0043228 non-membrane-bounded organelle; GO:0043229 intracellular organelle; GO:0043232 intracellular non-membrane-bounde…	GO:0003735 structural constituent of ribosome; GO:0005198 structural molecule activity;	K02958	RP-S15e, RPS15; small subunit ribosomal protein S15e	mrr03010 Ribosome - Moniliophthora roreri;	PF00203	Ribosomal protein S19	J	KOG0898	40S ribosomal protein S15
A0A1Q3ES08	14	K	40s ribosomal protein s15 OS=Lentinula edodes OX=5353 GN=LENED_012195 PE=3 SV=1	LENED_012195	1	0.00253663	89.624	ADVTDPAVAAEMK(1)K	2	-1.5207	3				0.726	1.071	1.282			plasma membrane	GO:0000028 ribosomal small subunit assembly; GO:0000054 ribosomal subunit export from nucleus; GO:0000056 ribosomal small subunit export from nucleus; GO:0002181 cytoplasmic translation; GO:0006403 RNA localization; GO:0006405 RNA export from nucleus; GO:0006407 rRNA export from nucleus; GO:0006412 translation; GO:0006518 peptide metabolic process; GO:0006611 protein export from nucleus; GO:00068…	GO:0005622 intracellular; GO:0005623 cell; GO:0005737 cytoplasm; GO:0005829 cytosol; GO:0005840 ribosome; GO:0015935 small ribosomal subunit; GO:0022626 cytosolic ribosome; GO:0022627 cytosolic small ribosomal subunit; GO:0032991 macromolecular complex; GO:0043226 organelle; GO:0043228 non-membrane-bounded organelle; GO:0043229 intracellular organelle; GO:0043232 intracellular non-membrane-bounde…	GO:0003735 structural constituent of ribosome; GO:0005198 structural molecule activity;	K02958	RP-S15e, RPS15; small subunit ribosomal protein S15e	mrr03010 Ribosome - Moniliophthora roreri;	PF00203	Ribosomal protein S19	J	KOG0898	40S ribosomal protein S15
A0A1Q3ES26	427	K	Metal ion binding oxidoreductase OS=Lentinula edodes OX=5353 GN=LENED_012137 PE=4 SV=1	LENED_012137	1	1.99011e-05	130.1	IK(1)YALTTMETEK	2	0.17034	6	0.63	0.983	0.77	1.232	1.218	1.207	1.535	0.074543	plasma membrane
A0A1Q3ES26	179	K	Metal ion binding oxidoreductase OS=Lentinula edodes OX=5353 GN=LENED_012137 PE=4 SV=1	LENED_012137	1	0.00422764	66.023	LK(1)NDILQEGAR	2	0.89972	4	0.976	0.738	0.742	0.969	1.003	1.573	1.443	0.125483	plasma membrane
A0A1Q3ES26	923	K	Metal ion binding oxidoreductase OS=Lentinula edodes OX=5353 GN=LENED_012137 PE=4 SV=1	LENED_012137	1	0.000331023	92.409	SRPVIK(1)TFER	3	1.4192	6	1.556	0.612	0.733	1.09	1.3	0.83	1.11	0.60936	plasma membrane
A0A1Q3EC57	24	K	Histone H3 OS=Lentinula edodes OX=5353 GN=LENED_006546 PE=3 SV=1	LENED_006546	1	0.000197773	151.97	QLAVK(1)SAR	2	-0.2653	14	0.538	0.452	0.285	2.222	1.603	1.167	3.915	0.0067958	nucleus	GO:0000003 reproduction; GO:0000075 cell cycle checkpoint; GO:0000278 mitotic cell cycle; GO:0001672 regulation of chromatin assembly or disassembly; GO:0003006 developmental process involved in reproduction; GO:0006139 nucleobase-containing compound metabolic process; GO:0006259 DNA metabolic process; GO:0006281 DNA repair; GO:0006289 nucleotide-excision repair; GO:0006323 DNA packaging; GO:0006…	GO:0000228 nuclear chromosome; GO:0000775 chromosome, centromeric region; GO:0000785 chromatin; GO:0000786 nucleosome; GO:0000788 nuclear nucleosome; GO:0000790 nuclear chromatin; GO:0000792 heterochromatin; GO:0005622 intracellular; GO:0005623 cell; GO:0005634 nucleus; GO:0005657 replication fork; GO:0005694 chromosome; GO:0005720 nuclear heterochromatin; GO:0005721 pericentric heterochromatin; …	GO:0003676 nucleic acid binding; GO:0003677 DNA binding; GO:0003682 chromatin binding; GO:0005488 binding; GO:0031490 chromatin DNA binding; GO:0031491 nucleosome binding; GO:0031492 nucleosomal DNA binding; GO:0044877 macromolecular complex binding; GO:0097159 organic cyclic compound binding; GO:1901363 heterocyclic compound binding;	K11253	H3; histone H3		PF00125	Core histone H2A/H2B/H3/H4	B	KOG1745	Histones H3 and H4
A0A1Q3EC57	19	K	Histone H3 OS=Lentinula edodes OX=5353 GN=LENED_006546 PE=3 SV=1	LENED_006546	1	0.0123053	112.13	K(1)QLAVK(1)SAR	2	0.49117	6	0.573	0.465	0.27	2.28	1.524	1.161	3.796	0.0107762	nucleus	GO:0000003 reproduction; GO:0000075 cell cycle checkpoint; GO:0000278 mitotic cell cycle; GO:0001672 regulation of chromatin assembly or disassembly; GO:0003006 developmental process involved in reproduction; GO:0006139 nucleobase-containing compound metabolic process; GO:0006259 DNA metabolic process; GO:0006281 DNA repair; GO:0006289 nucleotide-excision repair; GO:0006323 DNA packaging; GO:0006…	GO:0000228 nuclear chromosome; GO:0000775 chromosome, centromeric region; GO:0000785 chromatin; GO:0000786 nucleosome; GO:0000788 nuclear nucleosome; GO:0000790 nuclear chromatin; GO:0000792 heterochromatin; GO:0005622 intracellular; GO:0005623 cell; GO:0005634 nucleus; GO:0005657 replication fork; GO:0005694 chromosome; GO:0005720 nuclear heterochromatin; GO:0005721 pericentric heterochromatin; …	GO:0003676 nucleic acid binding; GO:0003677 DNA binding; GO:0003682 chromatin binding; GO:0005488 binding; GO:0031490 chromatin DNA binding; GO:0031491 nucleosome binding; GO:0031492 nucleosomal DNA binding; GO:0044877 macromolecular complex binding; GO:0097159 organic cyclic compound binding; GO:1901363 heterocyclic compound binding;	K11253	H3; histone H3		PF00125	Core histone H2A/H2B/H3/H4	B	KOG1745	Histones H3 and H4
A0A1Q3EDN6	317	K	PLP-dependent transferase OS=Lentinula edodes OX=5353 GN=LENED_007127 PE=4 SV=1	LENED_007127	1	9.52608e-05	100.11	LDTFSK(1)TVCPGSR	2	-0.8656	4	1.448	0.938	1.734	0.303		0.407	0.258	0.014376	cytoplasm				K00838	ARO8; aromatic amino acid aminotransferase I / 2-aminoadipate transaminase [EC:2.6.1.57 2.6.1.39 2.6.1.27 2.6.1.5]	mrr00130 Ubiquinone and other terpenoid-quinone biosynthesis - Moniliophthora roreri; mrr00270 Cysteine and methionine metabolism - Moniliophthora roreri; mrr00300 Lysine biosynthesis - Moniliophthora roreri; mrr00350 Tyrosine metabolism - Moniliophthora roreri; mrr00360 Phenylalanine metabolism - Moniliophthora roreri; mrr00380 Tryptophan metabolism - Moniliophthora roreri; mrr00400 Phenylalanin…	PF00155	Aminotransferase class I and II	E	KOG0634	Aromatic amino acid aminotransferase and related proteins
A0A1Q3EDN6	102	K	PLP-dependent transferase OS=Lentinula edodes OX=5353 GN=LENED_007127 PE=4 SV=1	LENED_007127	1	0.00213765	74.392	TSTFTVGK(1)YSK	2	-0.80547	3	1.466	0.824	1.221	0.722		0.688	0.602	0.117636	cytoplasm				K00838	ARO8; aromatic amino acid aminotransferase I / 2-aminoadipate transaminase [EC:2.6.1.57 2.6.1.39 2.6.1.27 2.6.1.5]	mrr00130 Ubiquinone and other terpenoid-quinone biosynthesis - Moniliophthora roreri; mrr00270 Cysteine and methionine metabolism - Moniliophthora roreri; mrr00300 Lysine biosynthesis - Moniliophthora roreri; mrr00350 Tyrosine metabolism - Moniliophthora roreri; mrr00360 Phenylalanine metabolism - Moniliophthora roreri; mrr00380 Tryptophan metabolism - Moniliophthora roreri; mrr00400 Phenylalanin…	PF00155	Aminotransferase class I and II	E	KOG0634	Aromatic amino acid aminotransferase and related proteins
A0A1Q3E7V5	489	K	Protein OS=Lentinula edodes OX=5353 GN=LENED_004875 PE=4 SV=1	LENED_004875	1	0.00163685	69.375	YVLK(1)HVLGLK	3	1.7659	2				1.006	1.456	0.718			nucleus
A0A1Q3ER70	482	K	FAD NAD-binding domain-containing protein OS=Lentinula edodes OX=5353 GN=LENED_011877 PE=3 SV=1	LENED_011877	1	0.00125372	81.92	YQSLQWLK(1)TQR	2	0.73193	2	1.205	0.751	1.017	0.915	1.21		1.072	0.72918	nucleus	GO:0006457 protein folding; GO:0008152 metabolic process; GO:0009987 cellular process; GO:0034975 protein folding in endoplasmic reticulum; GO:0055114 oxidation-reduction process;	GO:0005622 intracellular; GO:0005623 cell; GO:0005737 cytoplasm; GO:0005783 endoplasmic reticulum; GO:0005789 endoplasmic reticulum membrane; GO:0012505 endomembrane system; GO:0016020 membrane; GO:0031984 organelle subcompartment; GO:0042175 nuclear outer membrane-endoplasmic reticulum membrane network; GO:0043226 organelle; GO:0043227 membrane-bounded organelle; GO:0043229 intracellular organel…	GO:0000166 nucleotide binding; GO:0003824 catalytic activity; GO:0004497 monooxygenase activity; GO:0004499 N,N-dimethylaniline monooxygenase activity; GO:0005488 binding; GO:0016491 oxidoreductase activity; GO:0016705 oxidoreductase activity, acting on paired donors, with incorporation or reduction of molecular oxygen; GO:0016709 oxidoreductase activity, acting on paired donors, with incorporati…						Q	KOG1399	Flavin-containing monooxygenase
A0A1Q3ER70	209	K	FAD NAD-binding domain-containing protein OS=Lentinula edodes OX=5353 GN=LENED_011877 PE=3 SV=1	LENED_011877	1	0.000189651	104.01	GLALHAK(1)WYR	3	-0.50136	6	1.331	0.927	1.457	0.755	0.671	0.792	0.597	0.027062	nucleus	GO:0006457 protein folding; GO:0008152 metabolic process; GO:0009987 cellular process; GO:0034975 protein folding in endoplasmic reticulum; GO:0055114 oxidation-reduction process;	GO:0005622 intracellular; GO:0005623 cell; GO:0005737 cytoplasm; GO:0005783 endoplasmic reticulum; GO:0005789 endoplasmic reticulum membrane; GO:0012505 endomembrane system; GO:0016020 membrane; GO:0031984 organelle subcompartment; GO:0042175 nuclear outer membrane-endoplasmic reticulum membrane network; GO:0043226 organelle; GO:0043227 membrane-bounded organelle; GO:0043229 intracellular organel…	GO:0000166 nucleotide binding; GO:0003824 catalytic activity; GO:0004497 monooxygenase activity; GO:0004499 N,N-dimethylaniline monooxygenase activity; GO:0005488 binding; GO:0016491 oxidoreductase activity; GO:0016705 oxidoreductase activity, acting on paired donors, with incorporation or reduction of molecular oxygen; GO:0016709 oxidoreductase activity, acting on paired donors, with incorporati…						Q	KOG1399	Flavin-containing monooxygenase
A0A1Q3ER70	273	K	FAD NAD-binding domain-containing protein OS=Lentinula edodes OX=5353 GN=LENED_011877 PE=3 SV=1	LENED_011877	1	0.0180814	68.657	IQDVVPVK(1)R	2	0.16342	3	0.989	0.874	1.308	0.981	0.689	1.102	0.874	0.49354	nucleus	GO:0006457 protein folding; GO:0008152 metabolic process; GO:0009987 cellular process; GO:0034975 protein folding in endoplasmic reticulum; GO:0055114 oxidation-reduction process;	GO:0005622 intracellular; GO:0005623 cell; GO:0005737 cytoplasm; GO:0005783 endoplasmic reticulum; GO:0005789 endoplasmic reticulum membrane; GO:0012505 endomembrane system; GO:0016020 membrane; GO:0031984 organelle subcompartment; GO:0042175 nuclear outer membrane-endoplasmic reticulum membrane network; GO:0043226 organelle; GO:0043227 membrane-bounded organelle; GO:0043229 intracellular organel…	GO:0000166 nucleotide binding; GO:0003824 catalytic activity; GO:0004497 monooxygenase activity; GO:0004499 N,N-dimethylaniline monooxygenase activity; GO:0005488 binding; GO:0016491 oxidoreductase activity; GO:0016705 oxidoreductase activity, acting on paired donors, with incorporation or reduction of molecular oxygen; GO:0016709 oxidoreductase activity, acting on paired donors, with incorporati…						Q	KOG1399	Flavin-containing monooxygenase
A0A1Q3ER70	216	K	FAD NAD-binding domain-containing protein OS=Lentinula edodes OX=5353 GN=LENED_011877 PE=3 SV=1	LENED_011877	1	0.011714	71.501	GPQK(1)YAGK	2	-0.23794	6	1.123	1.061	0.816	0.968	0.993	1.053	1.005	0.90126	nucleus	GO:0006457 protein folding; GO:0008152 metabolic process; GO:0009987 cellular process; GO:0034975 protein folding in endoplasmic reticulum; GO:0055114 oxidation-reduction process;	GO:0005622 intracellular; GO:0005623 cell; GO:0005737 cytoplasm; GO:0005783 endoplasmic reticulum; GO:0005789 endoplasmic reticulum membrane; GO:0012505 endomembrane system; GO:0016020 membrane; GO:0031984 organelle subcompartment; GO:0042175 nuclear outer membrane-endoplasmic reticulum membrane network; GO:0043226 organelle; GO:0043227 membrane-bounded organelle; GO:0043229 intracellular organel…	GO:0000166 nucleotide binding; GO:0003824 catalytic activity; GO:0004497 monooxygenase activity; GO:0004499 N,N-dimethylaniline monooxygenase activity; GO:0005488 binding; GO:0016491 oxidoreductase activity; GO:0016705 oxidoreductase activity, acting on paired donors, with incorporation or reduction of molecular oxygen; GO:0016709 oxidoreductase activity, acting on paired donors, with incorporati…						Q	KOG1399	Flavin-containing monooxygenase
A0A1Q3EBS8	255	K	Glycoside hydrolase family 5 protein OS=Lentinula edodes OX=5353 GN=LENED_006463 PE=4 SV=1	LENED_006463	1	0.000604132	113.1	TYVK(1)TFVTR	2	0.15069	9	1.4	0.778	1.494	0.673	0.518	1.04	0.608	0.159999	plasma membrane				K19355	MAN; mannan endo-1,4-beta-mannosidase [EC:3.2.1.78]	mrr00051 Fructose and mannose metabolism - Moniliophthora roreri; mrr01100 Metabolic pathways - Moniliophthora roreri;	PF00734; PF00150	Fungal cellulose binding domain; Cellulase (glycosyl hydrolase family 5)
A0A1Q3DXA2	170	K	Short-chain dehydrogenase OS=Lentinula edodes OX=5353 GN=LENED_001024 PE=4 SV=1	LENED_001024	1	5.12129e-05	132.85	WK(1)NSDEEVTK	2	-0.72598	5	1.034	1.006	0.905	0.91	0.835	1.279	1.027	0.9417	cytoplasm							PF00106	short chain dehydrogenase	Q	KOG0725	Reductases with broad range of substrate specificities
A0A1Q3DXA2	259	K	Short-chain dehydrogenase OS=Lentinula edodes OX=5353 GN=LENED_001024 PE=4 SV=1	LENED_001024	1	0.0123624	47.774	WGFEIPTVK(1)TGGTK	2	-1.4543	1	0.863	1.103							cytoplasm							PF00106	short chain dehydrogenase	Q	KOG0725	Reductases with broad range of substrate specificities
A0A1Q3DXA2	250	K	Short-chain dehydrogenase OS=Lentinula edodes OX=5353 GN=LENED_001024 PE=4 SV=1	LENED_001024	1	0.00256637	96.604	K(1)WGFEIPTVK	2	0.44627	5	1.195	1.078	0.804	0.592	1.05	1.244	0.938	0.72096	cytoplasm							PF00106	short chain dehydrogenase	Q	KOG0725	Reductases with broad range of substrate specificities
A0A1Q3E0Z2	81	K	Cytochrome P450 monooxygenase OS=Lentinula edodes OX=5353 GN=LENED_002474 PE=3 SV=1	LENED_002474	1	0.000673532	71.879	SEVVHALHEK(1)YGR	3	-0.34781	5	0.84	0.651	0.533		1.509	1.423	2.173	0.0189958	cytoplasm	GO:0008152 metabolic process; GO:0055114 oxidation-reduction process;	GO:0005622 intracellular; GO:0005623 cell; GO:0043226 organelle; GO:0043227 membrane-bounded organelle; GO:0043229 intracellular organelle; GO:0043231 intracellular membrane-bounded organelle; GO:0044424 intracellular part; GO:0044464 cell part;	GO:0003824 catalytic activity; GO:0004497 monooxygenase activity; GO:0016491 oxidoreductase activity; GO:0016705 oxidoreductase activity, acting on paired donors, with incorporation or reduction of molecular oxygen; GO:0016709 oxidoreductase activity, acting on paired donors, with incorporation or reduction of molecular oxygen, NAD(P)H as one donor, and incorporation of one atom of oxygen; GO:001…	K07824	E1.14.13.12; benzoate 4-monooxygenase [EC:1.14.13.12]	mrr01100 Metabolic pathways - Moniliophthora roreri;	PF00067	Cytochrome P450	Q	KOG0157	Cytochrome P450 CYP4/CYP19/CYP26 subfamilies
A0A1Q3DZ23	71	K	Cop9 signalosome complex subunit 8 OS=Lentinula edodes OX=5353 GN=LENED_001734 PE=4 SV=1	LENED_001734	1	0.00793993	87.895	IAELATQK(1)R	2	-3.5486	4	1.267	1.041	1.228	0.758	0.81	0.849	0.684	0.0054814	nucleus				K12181	COPS8, CSN8; COP9 signalosome complex subunit 8
A0A1Q3DY60	562	K	Ubiquitin fusion degradation protein OS=Lentinula edodes OX=5353 GN=LENED_001442 PE=4 SV=1	LENED_001442	1	1.263e-06	105.9	TISSYSELDK(1)HLEDIER	3	0.036684	1	0.812	1.637	1.397		0.305	0.613	0.358	0.069864	nucleus	GO:0000209 protein polyubiquitination; GO:0006464 cellular protein modification process; GO:0006508 proteolysis; GO:0006511 ubiquitin-dependent protein catabolic process; GO:0006807 nitrogen compound metabolic process; GO:0006950 response to stress; GO:0008152 metabolic process; GO:0009056 catabolic process; GO:0009057 macromolecule catabolic process; GO:0009636 response to toxic substance; GO:00…	GO:0005622 intracellular; GO:0005623 cell; GO:0005634 nucleus; GO:0005737 cytoplasm; GO:0043226 organelle; GO:0043227 membrane-bounded organelle; GO:0043229 intracellular organelle; GO:0043231 intracellular membrane-bounded organelle; GO:0044424 intracellular part; GO:0044464 cell part;	GO:0003824 catalytic activity; GO:0004842 ubiquitin-protein transferase activity; GO:0016740 transferase activity; GO:0019787 ubiquitin-like protein transferase activity; GO:0034450 ubiquitin-ubiquitin ligase activity; GO:0061630 ubiquitin protein ligase activity; GO:0061659 ubiquitin-like protein ligase activity;	K10597	UBE4B, UFD2; ubiquitin conjugation factor E4 B [EC:2.3.2.27]	mrr04120 Ubiquitin mediated proteolysis - Moniliophthora roreri; mrr04141 Protein processing in endoplasmic reticulum - Moniliophthora roreri;	PF04564	U-box domain	O	KOG2042	Ubiquitin fusion degradation protein-2
A0A1Q3DY60	766	K	Ubiquitin fusion degradation protein OS=Lentinula edodes OX=5353 GN=LENED_001442 PE=4 SV=1	LENED_001442	1	0.0365026	45.829	EAENVDK(1)FIR	2	1.4041	1	1.267	0.876		0.969			0.904		nucleus	GO:0000209 protein polyubiquitination; GO:0006464 cellular protein modification process; GO:0006508 proteolysis; GO:0006511 ubiquitin-dependent protein catabolic process; GO:0006807 nitrogen compound metabolic process; GO:0006950 response to stress; GO:0008152 metabolic process; GO:0009056 catabolic process; GO:0009057 macromolecule catabolic process; GO:0009636 response to toxic substance; GO:00…	GO:0005622 intracellular; GO:0005623 cell; GO:0005634 nucleus; GO:0005737 cytoplasm; GO:0043226 organelle; GO:0043227 membrane-bounded organelle; GO:0043229 intracellular organelle; GO:0043231 intracellular membrane-bounded organelle; GO:0044424 intracellular part; GO:0044464 cell part;	GO:0003824 catalytic activity; GO:0004842 ubiquitin-protein transferase activity; GO:0016740 transferase activity; GO:0019787 ubiquitin-like protein transferase activity; GO:0034450 ubiquitin-ubiquitin ligase activity; GO:0061630 ubiquitin protein ligase activity; GO:0061659 ubiquitin-like protein ligase activity;	K10597	UBE4B, UFD2; ubiquitin conjugation factor E4 B [EC:2.3.2.27]	mrr04120 Ubiquitin mediated proteolysis - Moniliophthora roreri; mrr04141 Protein processing in endoplasmic reticulum - Moniliophthora roreri;	PF04564	U-box domain	O	KOG2042	Ubiquitin fusion degradation protein-2
A0A1Q3DY60	955	K	Ubiquitin fusion degradation protein OS=Lentinula edodes OX=5353 GN=LENED_001442 PE=4 SV=1	LENED_001442	1	0.00242713	72.582	LLITK(1)VEEAK	2	-0.19012	2	0.978	0.841	0.935	1.037	1.224	1.02	1.191	0.077256	nucleus	GO:0000209 protein polyubiquitination; GO:0006464 cellular protein modification process; GO:0006508 proteolysis; GO:0006511 ubiquitin-dependent protein catabolic process; GO:0006807 nitrogen compound metabolic process; GO:0006950 response to stress; GO:0008152 metabolic process; GO:0009056 catabolic process; GO:0009057 macromolecule catabolic process; GO:0009636 response to toxic substance; GO:00…	GO:0005622 intracellular; GO:0005623 cell; GO:0005634 nucleus; GO:0005737 cytoplasm; GO:0043226 organelle; GO:0043227 membrane-bounded organelle; GO:0043229 intracellular organelle; GO:0043231 intracellular membrane-bounded organelle; GO:0044424 intracellular part; GO:0044464 cell part;	GO:0003824 catalytic activity; GO:0004842 ubiquitin-protein transferase activity; GO:0016740 transferase activity; GO:0019787 ubiquitin-like protein transferase activity; GO:0034450 ubiquitin-ubiquitin ligase activity; GO:0061630 ubiquitin protein ligase activity; GO:0061659 ubiquitin-like protein ligase activity;	K10597	UBE4B, UFD2; ubiquitin conjugation factor E4 B [EC:2.3.2.27]	mrr04120 Ubiquitin mediated proteolysis - Moniliophthora roreri; mrr04141 Protein processing in endoplasmic reticulum - Moniliophthora roreri;	PF04564	U-box domain	O	KOG2042	Ubiquitin fusion degradation protein-2
A0A1Q3DY60	487	K	Ubiquitin fusion degradation protein OS=Lentinula edodes OX=5353 GN=LENED_001442 PE=4 SV=1	LENED_001442	1	0.000427245	84.508	FAEPFMDANYTK(1)IDR	2	0.028331	9	1.106	1.374	1.217	0.227	1.046	0.907	0.59	0.28196	nucleus	GO:0000209 protein polyubiquitination; GO:0006464 cellular protein modification process; GO:0006508 proteolysis; GO:0006511 ubiquitin-dependent protein catabolic process; GO:0006807 nitrogen compound metabolic process; GO:0006950 response to stress; GO:0008152 metabolic process; GO:0009056 catabolic process; GO:0009057 macromolecule catabolic process; GO:0009636 response to toxic substance; GO:00…	GO:0005622 intracellular; GO:0005623 cell; GO:0005634 nucleus; GO:0005737 cytoplasm; GO:0043226 organelle; GO:0043227 membrane-bounded organelle; GO:0043229 intracellular organelle; GO:0043231 intracellular membrane-bounded organelle; GO:0044424 intracellular part; GO:0044464 cell part;	GO:0003824 catalytic activity; GO:0004842 ubiquitin-protein transferase activity; GO:0016740 transferase activity; GO:0019787 ubiquitin-like protein transferase activity; GO:0034450 ubiquitin-ubiquitin ligase activity; GO:0061630 ubiquitin protein ligase activity; GO:0061659 ubiquitin-like protein ligase activity;	K10597	UBE4B, UFD2; ubiquitin conjugation factor E4 B [EC:2.3.2.27]	mrr04120 Ubiquitin mediated proteolysis - Moniliophthora roreri; mrr04141 Protein processing in endoplasmic reticulum - Moniliophthora roreri;	PF04564	U-box domain	O	KOG2042	Ubiquitin fusion degradation protein-2
A0A1Q3DY60	449	K	Ubiquitin fusion degradation protein OS=Lentinula edodes OX=5353 GN=LENED_001442 PE=4 SV=1	LENED_001442	1	0.0151052	102.51	IVSLNVK(1)R	2	0.44991	2		0.979	0.867						nucleus	GO:0000209 protein polyubiquitination; GO:0006464 cellular protein modification process; GO:0006508 proteolysis; GO:0006511 ubiquitin-dependent protein catabolic process; GO:0006807 nitrogen compound metabolic process; GO:0006950 response to stress; GO:0008152 metabolic process; GO:0009056 catabolic process; GO:0009057 macromolecule catabolic process; GO:0009636 response to toxic substance; GO:00…	GO:0005622 intracellular; GO:0005623 cell; GO:0005634 nucleus; GO:0005737 cytoplasm; GO:0043226 organelle; GO:0043227 membrane-bounded organelle; GO:0043229 intracellular organelle; GO:0043231 intracellular membrane-bounded organelle; GO:0044424 intracellular part; GO:0044464 cell part;	GO:0003824 catalytic activity; GO:0004842 ubiquitin-protein transferase activity; GO:0016740 transferase activity; GO:0019787 ubiquitin-like protein transferase activity; GO:0034450 ubiquitin-ubiquitin ligase activity; GO:0061630 ubiquitin protein ligase activity; GO:0061659 ubiquitin-like protein ligase activity;	K10597	UBE4B, UFD2; ubiquitin conjugation factor E4 B [EC:2.3.2.27]	mrr04120 Ubiquitin mediated proteolysis - Moniliophthora roreri; mrr04141 Protein processing in endoplasmic reticulum - Moniliophthora roreri;	PF04564	U-box domain	O	KOG2042	Ubiquitin fusion degradation protein-2
A0A1Q3DY60	686	K	Ubiquitin fusion degradation protein OS=Lentinula edodes OX=5353 GN=LENED_001442 PE=4 SV=1	LENED_001442	1	0.000909571	85.813	HAPDK(1)FELAGK	2	-1.355	3		1.124	1.001	1.346	0.737	0.775	0.897	0.60268	nucleus	GO:0000209 protein polyubiquitination; GO:0006464 cellular protein modification process; GO:0006508 proteolysis; GO:0006511 ubiquitin-dependent protein catabolic process; GO:0006807 nitrogen compound metabolic process; GO:0006950 response to stress; GO:0008152 metabolic process; GO:0009056 catabolic process; GO:0009057 macromolecule catabolic process; GO:0009636 response to toxic substance; GO:00…	GO:0005622 intracellular; GO:0005623 cell; GO:0005634 nucleus; GO:0005737 cytoplasm; GO:0043226 organelle; GO:0043227 membrane-bounded organelle; GO:0043229 intracellular organelle; GO:0043231 intracellular membrane-bounded organelle; GO:0044424 intracellular part; GO:0044464 cell part;	GO:0003824 catalytic activity; GO:0004842 ubiquitin-protein transferase activity; GO:0016740 transferase activity; GO:0019787 ubiquitin-like protein transferase activity; GO:0034450 ubiquitin-ubiquitin ligase activity; GO:0061630 ubiquitin protein ligase activity; GO:0061659 ubiquitin-like protein ligase activity;	K10597	UBE4B, UFD2; ubiquitin conjugation factor E4 B [EC:2.3.2.27]	mrr04120 Ubiquitin mediated proteolysis - Moniliophthora roreri; mrr04141 Protein processing in endoplasmic reticulum - Moniliophthora roreri;	PF04564	U-box domain	O	KOG2042	Ubiquitin fusion degradation protein-2
A0A1Q3EPD8	22	K	Cytoplasmic protein OS=Lentinula edodes OX=5353 GN=LENED_011088 PE=4 SV=1	LENED_011088	1	0.000767725	87.667	DK(1)VENEELIK	2	-0.001136	3	1.22	1.882	0.916	0.708	0.555	0.636	0.473	0.032435	nucleus		GO:0005622 intracellular; GO:0005623 cell; GO:0005737 cytoplasm; GO:0044424 intracellular part; GO:0044464 cell part;					PF05670	Domain of unknown function (DUF814)	S	KOG3272	Predicted coiled-coil protein
A0A1Q3EPD8	83	K	Cytoplasmic protein OS=Lentinula edodes OX=5353 GN=LENED_011088 PE=4 SV=1	LENED_011088	1	0.00989459	74.533	ANSIEGNK(1)K	2	0.48831	1	1.002	1.429	0.472						nucleus		GO:0005622 intracellular; GO:0005623 cell; GO:0005737 cytoplasm; GO:0044424 intracellular part; GO:0044464 cell part;					PF05670	Domain of unknown function (DUF814)	S	KOG3272	Predicted coiled-coil protein
A0A1Q3EFQ1	333	K	ATP-dependent metallopeptidase Hfl OS=Lentinula edodes OX=5353 GN=LENED_007940 PE=3 SV=1	LENED_007940	1	0.058631	54.157	EPSK(1)YER	2	1.5189	1			0.905						mitochondria	GO:0001302 replicative cell aging; GO:0002181 cytoplasmic translation; GO:0006412 translation; GO:0006465 signal peptide processing; GO:0006508 proteolysis; GO:0006518 peptide metabolic process; GO:0006605 protein targeting; GO:0006626 protein targeting to mitochondrion; GO:0006807 nitrogen compound metabolic process; GO:0006810 transport; GO:0006839 mitochondrial transport; GO:0006886 intracellu…	GO:0005622 intracellular; GO:0005623 cell; GO:0005737 cytoplasm; GO:0005739 mitochondrion; GO:0005740 mitochondrial envelope; GO:0005743 mitochondrial inner membrane; GO:0005745 m-AAA complex; GO:0016020 membrane; GO:0016021 integral component of membrane; GO:0019866 organelle inner membrane; GO:0031090 organelle membrane; GO:0031224 intrinsic component of membrane; GO:0031300 intrinsic component…	GO:0000166 nucleotide binding; GO:0003824 catalytic activity; GO:0005488 binding; GO:0005524 ATP binding; GO:0008144 drug binding; GO:0008233 peptidase activity; GO:0008237 metallopeptidase activity; GO:0016462 pyrophosphatase activity; GO:0016787 hydrolase activity; GO:0016817 hydrolase activity, acting on acid anhydrides; GO:0016818 hydrolase activity, acting on acid anhydrides, in phosphorus-c…	K08956	AFG3; AFG3 family protein [EC:3.4.24.-]		PF00004; PF01434	ATPase family associated with various cellular activities (AAA); Peptidase family M41	O	KOG0731	AAA+-type ATPase containing the peptidase M41 domain
A0A1Q3EFQ1	399	K	ATP-dependent metallopeptidase Hfl OS=Lentinula edodes OX=5353 GN=LENED_007940 PE=3 SV=1	LENED_007940	1	0.00257927	48.677	K(1)HAPCIIFVDEIDAIGK	3	-1.6156	1	0.174	0.686	1.905						mitochondria	GO:0001302 replicative cell aging; GO:0002181 cytoplasmic translation; GO:0006412 translation; GO:0006465 signal peptide processing; GO:0006508 proteolysis; GO:0006518 peptide metabolic process; GO:0006605 protein targeting; GO:0006626 protein targeting to mitochondrion; GO:0006807 nitrogen compound metabolic process; GO:0006810 transport; GO:0006839 mitochondrial transport; GO:0006886 intracellu…	GO:0005622 intracellular; GO:0005623 cell; GO:0005737 cytoplasm; GO:0005739 mitochondrion; GO:0005740 mitochondrial envelope; GO:0005743 mitochondrial inner membrane; GO:0005745 m-AAA complex; GO:0016020 membrane; GO:0016021 integral component of membrane; GO:0019866 organelle inner membrane; GO:0031090 organelle membrane; GO:0031224 intrinsic component of membrane; GO:0031300 intrinsic component…	GO:0000166 nucleotide binding; GO:0003824 catalytic activity; GO:0005488 binding; GO:0005524 ATP binding; GO:0008144 drug binding; GO:0008233 peptidase activity; GO:0008237 metallopeptidase activity; GO:0016462 pyrophosphatase activity; GO:0016787 hydrolase activity; GO:0016817 hydrolase activity, acting on acid anhydrides; GO:0016818 hydrolase activity, acting on acid anhydrides, in phosphorus-c…	K08956	AFG3; AFG3 family protein [EC:3.4.24.-]		PF00004; PF01434	ATPase family associated with various cellular activities (AAA); Peptidase family M41	O	KOG0731	AAA+-type ATPase containing the peptidase M41 domain
A0A1Q3E9R5	276	K	Protein serine threonine phosphatase 2C OS=Lentinula edodes OX=5353 GN=LENED_005713 PE=4 SV=1	LENED_005713	1	1.70347e-06	131.86	LETEHPGEEVVK(1)NGR	3	-0.78781	6	0.832	0.909	0.902	1.325	1.162	0.935	1.295	0.077739	mitochondria	GO:0006091 generation of precursor metabolites and energy; GO:0006464 cellular protein modification process; GO:0006470 protein dephosphorylation; GO:0006793 phosphorus metabolic process; GO:0006796 phosphate-containing compound metabolic process; GO:0006807 nitrogen compound metabolic process; GO:0008152 metabolic process; GO:0009987 cellular process; GO:0016311 dephosphorylation; GO:0019538 pro…		GO:0003824 catalytic activity; GO:0004721 phosphoprotein phosphatase activity; GO:0004741 [pyruvate dehydrogenase (lipoamide)] phosphatase activity; GO:0016787 hydrolase activity; GO:0016788 hydrolase activity, acting on ester bonds; GO:0016791 phosphatase activity; GO:0042578 phosphoric ester hydrolase activity;	K01102	PDP; pyruvate dehydrogenase phosphatase [EC:3.1.3.43]				T	KOG0700	Protein phosphatase 2C/pyruvate dehydrogenase (lipoamide) phosphatase
A0A1Q3EBY1	52	K	Di-copper centre-containing protein OS=Lentinula edodes OX=5353 GN=LENED_006419 PE=4 SV=1	LENED_006419	1	1.8619e-22	136.71	PVAAK(1)FISLGGIHGLPFQR	3	-0.84611	6	0.208	1.734	2.04		0.348	0.355	0.265	0.32824	cytoplasm				K00505	TYR; tyrosinase [EC:1.14.18.1]	mrr00350 Tyrosine metabolism - Moniliophthora roreri; mrr01100 Metabolic pathways - Moniliophthora roreri; mrr01110 Biosynthesis of secondary metabolites - Moniliophthora roreri;	PF00264	Common central domain of tyrosinase
A0A1Q3EBY1	466	K	Di-copper centre-containing protein OS=Lentinula edodes OX=5353 GN=LENED_006419 PE=4 SV=1	LENED_006419	1	3.71575e-07	136.6	LK(1)YGISHPIIPALR	2	0.024276	25	0.687	0.6	0.5	1.468	1.585	1.304	2.438	0.00115821	cytoplasm				K00505	TYR; tyrosinase [EC:1.14.18.1]	mrr00350 Tyrosine metabolism - Moniliophthora roreri; mrr01100 Metabolic pathways - Moniliophthora roreri; mrr01110 Biosynthesis of secondary metabolites - Moniliophthora roreri;	PF00264	Common central domain of tyrosinase
A0A1Q3EBY1	255	K	Di-copper centre-containing protein OS=Lentinula edodes OX=5353 GN=LENED_006419 PE=4 SV=1	LENED_006419	1	0.00610032	91.9	YGWK(1)SLR	2	-0.15224	6	0.735	0.607	0.522	1.086	1.901	1.272	2.285	0.0140783	cytoplasm				K00505	TYR; tyrosinase [EC:1.14.18.1]	mrr00350 Tyrosine metabolism - Moniliophthora roreri; mrr01100 Metabolic pathways - Moniliophthora roreri; mrr01110 Biosynthesis of secondary metabolites - Moniliophthora roreri;	PF00264	Common central domain of tyrosinase
A0A1Q3EBY1	129	K	Di-copper centre-containing protein OS=Lentinula edodes OX=5353 GN=LENED_006419 PE=4 SV=1	LENED_006419	1	0.00058976	114.86	K(1)IWITAAQQLR	2	-0.37122	3	0.631	0.723	0.71	1.115	1.646	1.252	1.944	0.0060628	cytoplasm				K00505	TYR; tyrosinase [EC:1.14.18.1]	mrr00350 Tyrosine metabolism - Moniliophthora roreri; mrr01100 Metabolic pathways - Moniliophthora roreri; mrr01110 Biosynthesis of secondary metabolites - Moniliophthora roreri;	PF00264	Common central domain of tyrosinase
A0A1Q3EBY1	420	K	Di-copper centre-containing protein OS=Lentinula edodes OX=5353 GN=LENED_006419 PE=4 SV=1	LENED_006419	1	1.48964e-46	200.29	NDSNIYWTSNDVHGLQADEGVK(1)K	3	-0.014589	6	0.922	0.966	0.905	0.534	1.736	0.952	1.154	0.93744	cytoplasm				K00505	TYR; tyrosinase [EC:1.14.18.1]	mrr00350 Tyrosine metabolism - Moniliophthora roreri; mrr01100 Metabolic pathways - Moniliophthora roreri; mrr01110 Biosynthesis of secondary metabolites - Moniliophthora roreri;	PF00264	Common central domain of tyrosinase
A0A1Q3EBY1	47	K	Di-copper centre-containing protein OS=Lentinula edodes OX=5353 GN=LENED_006419 PE=4 SV=1	LENED_006419	1	4.78659e-18	135.63	IQQAEYK(1)PVAAK	2	0.29521	5	0.83	0.545	0.636	1.811	1.288	1.062	2.069	0.02248	cytoplasm				K00505	TYR; tyrosinase [EC:1.14.18.1]	mrr00350 Tyrosine metabolism - Moniliophthora roreri; mrr01100 Metabolic pathways - Moniliophthora roreri; mrr01110 Biosynthesis of secondary metabolites - Moniliophthora roreri;	PF00264	Common central domain of tyrosinase
A0A1Q3E3I4	87	K	Atp synthase subunit 5 OS=Lentinula edodes OX=5353 GN=LENED_003406 PE=3 SV=1	LENED_003406	1	6.83538e-05	90.385	ATGLASVFK(1)TLEGAGSK	2	1.5295	5	1.043	1.193	2.141	0.077	0.667	0.639	0.316	0.120939	mitochondria	GO:0006091 generation of precursor metabolites and energy; GO:0006119 oxidative phosphorylation; GO:0006139 nucleobase-containing compound metabolic process; GO:0006163 purine nucleotide metabolic process; GO:0006164 purine nucleotide biosynthetic process; GO:0006725 cellular aromatic compound metabolic process; GO:0006753 nucleoside phosphate metabolic process; GO:0006754 ATP biosynthetic proces…	GO:0000274 mitochondrial proton-transporting ATP synthase, stator stalk; GO:0000276 mitochondrial proton-transporting ATP synthase complex, coupling factor F(o); GO:0005622 intracellular; GO:0005623 cell; GO:0005737 cytoplasm; GO:0005739 mitochondrion; GO:0005740 mitochondrial envelope; GO:0005743 mitochondrial inner membrane; GO:0005753 mitochondrial proton-transporting ATP synthase complex; GO:…	GO:0005198 structural molecule activity;	K02137	ATPeF0O, ATP5O, ATP5; F-type H+-transporting ATPase subunit O	mrr00190 Oxidative phosphorylation - Moniliophthora roreri; mrr01100 Metabolic pathways - Moniliophthora roreri;			C	KOG1662	Mitochondrial F1F0-ATP synthase, subunit OSCP/ATP5
A0A1Q3E3I4	95	K	Atp synthase subunit 5 OS=Lentinula edodes OX=5353 GN=LENED_003406 PE=3 SV=1	LENED_003406	1	0.015344	76.228	TLEGAGSK(1)K	2	0.16705	1	1.209	1.087	1.374	0.664	1.028	0.593	0.623	0.051099	mitochondria	GO:0006091 generation of precursor metabolites and energy; GO:0006119 oxidative phosphorylation; GO:0006139 nucleobase-containing compound metabolic process; GO:0006163 purine nucleotide metabolic process; GO:0006164 purine nucleotide biosynthetic process; GO:0006725 cellular aromatic compound metabolic process; GO:0006753 nucleoside phosphate metabolic process; GO:0006754 ATP biosynthetic proces…	GO:0000274 mitochondrial proton-transporting ATP synthase, stator stalk; GO:0000276 mitochondrial proton-transporting ATP synthase complex, coupling factor F(o); GO:0005622 intracellular; GO:0005623 cell; GO:0005737 cytoplasm; GO:0005739 mitochondrion; GO:0005740 mitochondrial envelope; GO:0005743 mitochondrial inner membrane; GO:0005753 mitochondrial proton-transporting ATP synthase complex; GO:…	GO:0005198 structural molecule activity;	K02137	ATPeF0O, ATP5O, ATP5; F-type H+-transporting ATPase subunit O	mrr00190 Oxidative phosphorylation - Moniliophthora roreri; mrr01100 Metabolic pathways - Moniliophthora roreri;			C	KOG1662	Mitochondrial F1F0-ATP synthase, subunit OSCP/ATP5
A0A1Q3EPI9	1030	K	Pyridoxal-dependent decarboxylase domain protein OS=Lentinula edodes OX=5353 GN=LENED_011241 PE=4 SV=1	LENED_011241	1	0.00671607	78.516	ECK(1)VSVYR	2	-1.3048	6	1.175	1.362	1.241	0.471	0.984	0.684	0.566	0.047902	mitochondria							PF00282	Pyridoxal-dependent decarboxylase conserved domain	E	KOG0629	Glutamate decarboxylase and related proteins
A0A1Q3EPI9	384	K	Pyridoxal-dependent decarboxylase domain protein OS=Lentinula edodes OX=5353 GN=LENED_011241 PE=4 SV=1	LENED_011241	1	5.43893e-07	145.23	ATAAFQK(1)QIQK	2	0.41898	3	0.964	0.783	2.36	0.508	0.644	0.559	0.417	0.092996	mitochondria							PF00282	Pyridoxal-dependent decarboxylase conserved domain	E	KOG0629	Glutamate decarboxylase and related proteins
A0A1Q3EPI9	962	K	Pyridoxal-dependent decarboxylase domain protein OS=Lentinula edodes OX=5353 GN=LENED_011241 PE=4 SV=1	LENED_011241	1	0.000105184	122.63	K(1)PPLFLISTVLSQK	2	1.1473	8	0.431	1.613	2.955	0.035	0.211	0.359	0.121	0.070424	mitochondria							PF00282	Pyridoxal-dependent decarboxylase conserved domain	E	KOG0629	Glutamate decarboxylase and related proteins
A0A1Q3EPI9	877	K	Pyridoxal-dependent decarboxylase domain protein OS=Lentinula edodes OX=5353 GN=LENED_011241 PE=4 SV=1	LENED_011241	1	1.66666e-09	138.42	TNFIVRPLNMLPAEIK(1)GNR	3	0.37305	18	1.444	1.04	1.401	0.469	0.795	0.763	0.522	0.028624	mitochondria							PF00282	Pyridoxal-dependent decarboxylase conserved domain	E	KOG0629	Glutamate decarboxylase and related proteins
A0A1Q3EPI9	902	K	Pyridoxal-dependent decarboxylase domain protein OS=Lentinula edodes OX=5353 GN=LENED_011241 PE=4 SV=1	LENED_011241	1	6.90164e-05	102.87	ILHVPNHK(1)LVTDR	3	0.15928	11	1.081	0.948	1.97	0.443	0.983	0.451	0.469	0.088159	mitochondria							PF00282	Pyridoxal-dependent decarboxylase conserved domain	E	KOG0629	Glutamate decarboxylase and related proteins
A0A1Q3EPI9	402	K	Pyridoxal-dependent decarboxylase domain protein OS=Lentinula edodes OX=5353 GN=LENED_011241 PE=4 SV=1	LENED_011241	1	1.90861e-10	146.2	LLSGDLTK(1)SSVPFWNPR	2	0.30336	4	0.436	1.071	2.886		0.069	0.18	0.085	0.062342	mitochondria							PF00282	Pyridoxal-dependent decarboxylase conserved domain	E	KOG0629	Glutamate decarboxylase and related proteins
A0A1Q3EPI9	723	K	Pyridoxal-dependent decarboxylase domain protein OS=Lentinula edodes OX=5353 GN=LENED_011241 PE=4 SV=1	LENED_011241	1	0.000131958	148.52	LSSELAK(1)NR	2	-1.4164	6	1.266	1.002	2.244	0.331	0.53	0.431	0.286	0.0117834	mitochondria							PF00282	Pyridoxal-dependent decarboxylase conserved domain	E	KOG0629	Glutamate decarboxylase and related proteins
A0A1Q3EPI9	1134	K	Pyridoxal-dependent decarboxylase domain protein OS=Lentinula edodes OX=5353 GN=LENED_011241 PE=4 SV=1	LENED_011241	1	0.000706558	88.495	GQQPPIVK(1)GK	2	-0.29549	4	1.259	1.077	1.75	0.45	0.668	0.655	0.434	0.0125024	mitochondria							PF00282	Pyridoxal-dependent decarboxylase conserved domain	E	KOG0629	Glutamate decarboxylase and related proteins
A0A1Q3EPI9	983	K	Pyridoxal-dependent decarboxylase domain protein OS=Lentinula edodes OX=5353 GN=LENED_011241 PE=4 SV=1	LENED_011241	1	0.000326178	112.13	NYGECLFK(1)FK	2	-0.62597	21	1.965	0.636	2.146	0.18	0.589	0.347	0.235	0.051524	mitochondria							PF00282	Pyridoxal-dependent decarboxylase conserved domain	E	KOG0629	Glutamate decarboxylase and related proteins
A0A1Q3EPI9	513	K	Pyridoxal-dependent decarboxylase domain protein OS=Lentinula edodes OX=5353 GN=LENED_011241 PE=4 SV=1	LENED_011241	1	0.000147307	94.487	LAMMNQLK(1)FIADTFR	3	-2.2105	3	0.347	0.599	1.839						mitochondria							PF00282	Pyridoxal-dependent decarboxylase conserved domain	E	KOG0629	Glutamate decarboxylase and related proteins
A0A1Q3EPI9	733	K	Pyridoxal-dependent decarboxylase domain protein OS=Lentinula edodes OX=5353 GN=LENED_011241 PE=4 SV=1	LENED_011241	1	0.000166297	118.23	MDLVEYDK(1)AR	2	0.7149	13	1.859	0.784	1.86	0.618	0.439	0.358	0.314	0.027976	mitochondria							PF00282	Pyridoxal-dependent decarboxylase conserved domain	E	KOG0629	Glutamate decarboxylase and related proteins
A0A1Q3EPI9	589	K	Pyridoxal-dependent decarboxylase domain protein OS=Lentinula edodes OX=5353 GN=LENED_011241 PE=4 SV=1	LENED_011241	1	0.000117445	66.536	EFHVK(1)PMAYFASATMHYSWPK	3	-1.242	2		0.95	1.48			0.333	0.274		mitochondria							PF00282	Pyridoxal-dependent decarboxylase conserved domain	E	KOG0629	Glutamate decarboxylase and related proteins
A0A1Q3EPI9	861	K	Pyridoxal-dependent decarboxylase domain protein OS=Lentinula edodes OX=5353 GN=LENED_011241 PE=4 SV=1	LENED_011241	1	4.50522e-11	142.91	MYAHLATMSTNK(1)TNFIVRPLNMLPAEIK	4	0.10453	10	1.067	1.183	1.364	0.445	0.915	0.914	0.629	0.111096	mitochondria							PF00282	Pyridoxal-dependent decarboxylase conserved domain	E	KOG0629	Glutamate decarboxylase and related proteins
A0A1Q3EPI9	498	K	Pyridoxal-dependent decarboxylase domain protein OS=Lentinula edodes OX=5353 GN=LENED_011241 PE=4 SV=1	LENED_011241	1	1.40615e-06	150.1	NLK(1)FYPLSLR	2	2.4272	25	1.284	0.869	2.358	0.192	0.629	0.461	0.284	0.048776	mitochondria							PF00282	Pyridoxal-dependent decarboxylase conserved domain	E	KOG0629	Glutamate decarboxylase and related proteins
A0A1Q3EPI9	894	K	Pyridoxal-dependent decarboxylase domain protein OS=Lentinula edodes OX=5353 GN=LENED_011241 PE=4 SV=1	LENED_011241	1	0.00113789	78.264	K(1)ILHVPNHK	3	-0.26109	2	0.893	0.907	1.594		0.456		0.403		mitochondria							PF00282	Pyridoxal-dependent decarboxylase conserved domain	E	KOG0629	Glutamate decarboxylase and related proteins
A0A1Q3EPI9	947	K	Pyridoxal-dependent decarboxylase domain protein OS=Lentinula edodes OX=5353 GN=LENED_011241 PE=4 SV=1	LENED_011241	1	2.93367e-14	161.91	LGDVVNEDVIEANYLNK(1)R	2	0.60665	3		0.973	1.545			0.242	0.192		mitochondria							PF00282	Pyridoxal-dependent decarboxylase conserved domain	E	KOG0629	Glutamate decarboxylase and related proteins
A0A1Q3EPI9	529	K	Pyridoxal-dependent decarboxylase domain protein OS=Lentinula edodes OX=5353 GN=LENED_011241 PE=4 SV=1	LENED_011241	1	1.46938e-10	153.81	VDTCTHESK(1)FLK	3	-1.3612	12	2.034	0.829	1.731	0.564	0.448	0.326	0.291	0.020265	mitochondria							PF00282	Pyridoxal-dependent decarboxylase conserved domain	E	KOG0629	Glutamate decarboxylase and related proteins
A0A1Q3EPI9	1311	K	Pyridoxal-dependent decarboxylase domain protein OS=Lentinula edodes OX=5353 GN=LENED_011241 PE=4 SV=1	LENED_011241	1	7.05894e-11	160.84	GHK(1)YMQMIDDFK	2	0.39794	44	1.429	1.198	1.779	0.316	0.559	0.559	0.325	0.0067392	mitochondria							PF00282	Pyridoxal-dependent decarboxylase conserved domain	E	KOG0629	Glutamate decarboxylase and related proteins
A0A1Q3EPI9	768	K	Pyridoxal-dependent decarboxylase domain protein OS=Lentinula edodes OX=5353 GN=LENED_011241 PE=4 SV=1	LENED_011241	1	9.25952e-16	113.68	MRDCDSITVDPHK(1)SGYIQYPAGGLLYR	4	-0.12663	4	0.144	0.7	1.917						mitochondria							PF00282	Pyridoxal-dependent decarboxylase conserved domain	E	KOG0629	Glutamate decarboxylase and related proteins
A0A1Q3EPI9	1151	K	Pyridoxal-dependent decarboxylase domain protein OS=Lentinula edodes OX=5353 GN=LENED_011241 PE=4 SV=1	LENED_011241	1	4.11911e-10	152.94	LNSK(1)FLTPYPIDK	2	-1.4199	28	0.977	1.127	1.293	0.52	1.361	0.675	0.752	0.2896	mitochondria							PF00282	Pyridoxal-dependent decarboxylase conserved domain	E	KOG0629	Glutamate decarboxylase and related proteins
A0A1Q3E4J5	634	K	Arsenite-resistant protein asr2 OS=Lentinula edodes OX=5353 GN=LENED_003806 PE=4 SV=1	LENED_003806	1	0.00131435	70.942	HIANK(1)HPELVK	3	-0.35741	1	0.994	0.679	0.924	1.24	1.115	1.108	1.333	0.070579	nucleus	GO:0006325 chromatin organization; GO:0006342 chromatin silencing; GO:0006355 regulation of transcription, DNA-templated; GO:0006996 organelle organization; GO:0009889 regulation of biosynthetic process; GO:0009890 negative regulation of biosynthetic process; GO:0009892 negative regulation of metabolic process; GO:0009987 cellular process; GO:0010468 regulation of gene expression; GO:0010556 regu…	GO:0000228 nuclear chromosome; GO:0000785 chromatin; GO:0000790 nuclear chromatin; GO:0005622 intracellular; GO:0005623 cell; GO:0005634 nucleus; GO:0005654 nucleoplasm; GO:0005694 chromosome; GO:0016604 nuclear body; GO:0031974 membrane-enclosed lumen; GO:0031981 nuclear lumen; GO:0032991 macromolecular complex; GO:0043226 organelle; GO:0043227 membrane-bounded organelle; GO:0043228 non-membrane…							A	KOG2295	C2H2 Zn-finger protein
A0A1Q3ECC4	179	K	UPF0014-domain-containing protein OS=Lentinula edodes OX=5353 GN=LENED_006595 PE=4 SV=1	LENED_006595	1	0.000316066	80.746	SFQGPVTGTTK(1)HGR	3	-0.16437	1		0.81	0.849	1.158	1.071	1.113	1.343	0.0032229	plasma membrane
A0A1Q3EDI6	170	K	Multifunctional fusion protein OS=Lentinula edodes OX=5353 GN=LENED_007122 PE=3 SV=1	LENED_007122	1	1.56221e-18	153.21	FVEELYAQQPSK(1)NSAGAWNR	3	0.031955	5	1.394	1.17	1.361	0.323	0.67	0.951	0.495	0.069984	cytoplasm	GO:0006082 organic acid metabolic process; GO:0006520 cellular amino acid metabolic process; GO:0006536 glutamate metabolic process; GO:0006537 glutamate biosynthetic process; GO:0006560 proline metabolic process; GO:0006562 proline catabolic process; GO:0006807 nitrogen compound metabolic process; GO:0006950 response to stress; GO:0007154 cell communication; GO:0008152 metabolic process; GO:0008…	GO:0005622 intracellular; GO:0005623 cell; GO:0005737 cytoplasm; GO:0005739 mitochondrion; GO:0005759 mitochondrial matrix; GO:0031974 membrane-enclosed lumen; GO:0043226 organelle; GO:0043227 membrane-bounded organelle; GO:0043229 intracellular organelle; GO:0043231 intracellular membrane-bounded organelle; GO:0043233 organelle lumen; GO:0044422 organelle part; GO:0044424 intracellular part; GO:…	GO:0003824 catalytic activity; GO:0003842 1-pyrroline-5-carboxylate dehydrogenase activity; GO:0016491 oxidoreductase activity; GO:0016645 oxidoreductase activity, acting on the CH-NH group of donors; GO:0016646 oxidoreductase activity, acting on the CH-NH group of donors, NAD or NADP as acceptor;	K00294	E1.2.1.88; 1-pyrroline-5-carboxylate dehydrogenase [EC:1.2.1.88]	mrr00250 Alanine, aspartate and glutamate metabolism - Moniliophthora roreri; mrr00330 Arginine and proline metabolism - Moniliophthora roreri; mrr01100 Metabolic pathways - Moniliophthora roreri;			E	KOG2455	Delta-1-pyrroline-5-carboxylate dehydrogenase
A0A1Q3EDI6	63	K	Multifunctional fusion protein OS=Lentinula edodes OX=5353 GN=LENED_007122 PE=3 SV=1	LENED_007122	1	9.64041e-05	99.5	LAK(1)QPIPHDHAR	3	0.38718	3	1.091	0.997	0.624			1.129	1.249		cytoplasm	GO:0006082 organic acid metabolic process; GO:0006520 cellular amino acid metabolic process; GO:0006536 glutamate metabolic process; GO:0006537 glutamate biosynthetic process; GO:0006560 proline metabolic process; GO:0006562 proline catabolic process; GO:0006807 nitrogen compound metabolic process; GO:0006950 response to stress; GO:0007154 cell communication; GO:0008152 metabolic process; GO:0008…	GO:0005622 intracellular; GO:0005623 cell; GO:0005737 cytoplasm; GO:0005739 mitochondrion; GO:0005759 mitochondrial matrix; GO:0031974 membrane-enclosed lumen; GO:0043226 organelle; GO:0043227 membrane-bounded organelle; GO:0043229 intracellular organelle; GO:0043231 intracellular membrane-bounded organelle; GO:0043233 organelle lumen; GO:0044422 organelle part; GO:0044424 intracellular part; GO:…	GO:0003824 catalytic activity; GO:0003842 1-pyrroline-5-carboxylate dehydrogenase activity; GO:0016491 oxidoreductase activity; GO:0016645 oxidoreductase activity, acting on the CH-NH group of donors; GO:0016646 oxidoreductase activity, acting on the CH-NH group of donors, NAD or NADP as acceptor;	K00294	E1.2.1.88; 1-pyrroline-5-carboxylate dehydrogenase [EC:1.2.1.88]	mrr00250 Alanine, aspartate and glutamate metabolism - Moniliophthora roreri; mrr00330 Arginine and proline metabolism - Moniliophthora roreri; mrr01100 Metabolic pathways - Moniliophthora roreri;			E	KOG2455	Delta-1-pyrroline-5-carboxylate dehydrogenase
A0A1Q3EDI6	280	K	Multifunctional fusion protein OS=Lentinula edodes OX=5353 GN=LENED_007122 PE=3 SV=1	LENED_007122	1	1.68742e-05	133.05	LWK(1)DIAANMDK	2	1.3014	5	1.199	1.013	0.886	0.978		0.875	0.897	0.45764	cytoplasm	GO:0006082 organic acid metabolic process; GO:0006520 cellular amino acid metabolic process; GO:0006536 glutamate metabolic process; GO:0006537 glutamate biosynthetic process; GO:0006560 proline metabolic process; GO:0006562 proline catabolic process; GO:0006807 nitrogen compound metabolic process; GO:0006950 response to stress; GO:0007154 cell communication; GO:0008152 metabolic process; GO:0008…	GO:0005622 intracellular; GO:0005623 cell; GO:0005737 cytoplasm; GO:0005739 mitochondrion; GO:0005759 mitochondrial matrix; GO:0031974 membrane-enclosed lumen; GO:0043226 organelle; GO:0043227 membrane-bounded organelle; GO:0043229 intracellular organelle; GO:0043231 intracellular membrane-bounded organelle; GO:0043233 organelle lumen; GO:0044422 organelle part; GO:0044424 intracellular part; GO:…	GO:0003824 catalytic activity; GO:0003842 1-pyrroline-5-carboxylate dehydrogenase activity; GO:0016491 oxidoreductase activity; GO:0016645 oxidoreductase activity, acting on the CH-NH group of donors; GO:0016646 oxidoreductase activity, acting on the CH-NH group of donors, NAD or NADP as acceptor;	K00294	E1.2.1.88; 1-pyrroline-5-carboxylate dehydrogenase [EC:1.2.1.88]	mrr00250 Alanine, aspartate and glutamate metabolism - Moniliophthora roreri; mrr00330 Arginine and proline metabolism - Moniliophthora roreri; mrr01100 Metabolic pathways - Moniliophthora roreri;			E	KOG2455	Delta-1-pyrroline-5-carboxylate dehydrogenase
A0A1Q3EDI6	309	K	Multifunctional fusion protein OS=Lentinula edodes OX=5353 GN=LENED_007122 PE=3 SV=1	LENED_007122	1	8.7172e-18	188.96	NFHVVHK(1)SAEIR	2	0.54631	18	1.149	0.964	0.771	0.99	0.991	1.156	1.088	0.49598	cytoplasm	GO:0006082 organic acid metabolic process; GO:0006520 cellular amino acid metabolic process; GO:0006536 glutamate metabolic process; GO:0006537 glutamate biosynthetic process; GO:0006560 proline metabolic process; GO:0006562 proline catabolic process; GO:0006807 nitrogen compound metabolic process; GO:0006950 response to stress; GO:0007154 cell communication; GO:0008152 metabolic process; GO:0008…	GO:0005622 intracellular; GO:0005623 cell; GO:0005737 cytoplasm; GO:0005739 mitochondrion; GO:0005759 mitochondrial matrix; GO:0031974 membrane-enclosed lumen; GO:0043226 organelle; GO:0043227 membrane-bounded organelle; GO:0043229 intracellular organelle; GO:0043231 intracellular membrane-bounded organelle; GO:0043233 organelle lumen; GO:0044422 organelle part; GO:0044424 intracellular part; GO:…	GO:0003824 catalytic activity; GO:0003842 1-pyrroline-5-carboxylate dehydrogenase activity; GO:0016491 oxidoreductase activity; GO:0016645 oxidoreductase activity, acting on the CH-NH group of donors; GO:0016646 oxidoreductase activity, acting on the CH-NH group of donors, NAD or NADP as acceptor;	K00294	E1.2.1.88; 1-pyrroline-5-carboxylate dehydrogenase [EC:1.2.1.88]	mrr00250 Alanine, aspartate and glutamate metabolism - Moniliophthora roreri; mrr00330 Arginine and proline metabolism - Moniliophthora roreri; mrr01100 Metabolic pathways - Moniliophthora roreri;			E	KOG2455	Delta-1-pyrroline-5-carboxylate dehydrogenase
A0A1Q3EDI6	390	K	Multifunctional fusion protein OS=Lentinula edodes OX=5353 GN=LENED_007122 PE=3 SV=1	LENED_007122	1	0.00216386	82.287	ITAYIQK(1)AK	2	0.16395	6	1.061	0.99	0.799	1.21	1.1	0.903	1.127	0.37956	cytoplasm	GO:0006082 organic acid metabolic process; GO:0006520 cellular amino acid metabolic process; GO:0006536 glutamate metabolic process; GO:0006537 glutamate biosynthetic process; GO:0006560 proline metabolic process; GO:0006562 proline catabolic process; GO:0006807 nitrogen compound metabolic process; GO:0006950 response to stress; GO:0007154 cell communication; GO:0008152 metabolic process; GO:0008…	GO:0005622 intracellular; GO:0005623 cell; GO:0005737 cytoplasm; GO:0005739 mitochondrion; GO:0005759 mitochondrial matrix; GO:0031974 membrane-enclosed lumen; GO:0043226 organelle; GO:0043227 membrane-bounded organelle; GO:0043229 intracellular organelle; GO:0043231 intracellular membrane-bounded organelle; GO:0043233 organelle lumen; GO:0044422 organelle part; GO:0044424 intracellular part; GO:…	GO:0003824 catalytic activity; GO:0003842 1-pyrroline-5-carboxylate dehydrogenase activity; GO:0016491 oxidoreductase activity; GO:0016645 oxidoreductase activity, acting on the CH-NH group of donors; GO:0016646 oxidoreductase activity, acting on the CH-NH group of donors, NAD or NADP as acceptor;	K00294	E1.2.1.88; 1-pyrroline-5-carboxylate dehydrogenase [EC:1.2.1.88]	mrr00250 Alanine, aspartate and glutamate metabolism - Moniliophthora roreri; mrr00330 Arginine and proline metabolism - Moniliophthora roreri; mrr01100 Metabolic pathways - Moniliophthora roreri;			E	KOG2455	Delta-1-pyrroline-5-carboxylate dehydrogenase
A0A1Q3EDI6	288	K	Multifunctional fusion protein OS=Lentinula edodes OX=5353 GN=LENED_007122 PE=3 SV=1	LENED_007122	1	0.000865429	86.344	DIAANMDK(1)YK	2	-0.26511	14	1.362	0.907	0.844	0.887	0.912	1.102	0.932	0.76592	cytoplasm	GO:0006082 organic acid metabolic process; GO:0006520 cellular amino acid metabolic process; GO:0006536 glutamate metabolic process; GO:0006537 glutamate biosynthetic process; GO:0006560 proline metabolic process; GO:0006562 proline catabolic process; GO:0006807 nitrogen compound metabolic process; GO:0006950 response to stress; GO:0007154 cell communication; GO:0008152 metabolic process; GO:0008…	GO:0005622 intracellular; GO:0005623 cell; GO:0005737 cytoplasm; GO:0005739 mitochondrion; GO:0005759 mitochondrial matrix; GO:0031974 membrane-enclosed lumen; GO:0043226 organelle; GO:0043227 membrane-bounded organelle; GO:0043229 intracellular organelle; GO:0043231 intracellular membrane-bounded organelle; GO:0043233 organelle lumen; GO:0044422 organelle part; GO:0044424 intracellular part; GO:…	GO:0003824 catalytic activity; GO:0003842 1-pyrroline-5-carboxylate dehydrogenase activity; GO:0016491 oxidoreductase activity; GO:0016645 oxidoreductase activity, acting on the CH-NH group of donors; GO:0016646 oxidoreductase activity, acting on the CH-NH group of donors, NAD or NADP as acceptor;	K00294	E1.2.1.88; 1-pyrroline-5-carboxylate dehydrogenase [EC:1.2.1.88]	mrr00250 Alanine, aspartate and glutamate metabolism - Moniliophthora roreri; mrr00330 Arginine and proline metabolism - Moniliophthora roreri; mrr01100 Metabolic pathways - Moniliophthora roreri;			E	KOG2455	Delta-1-pyrroline-5-carboxylate dehydrogenase
A0A1Q3EDI6	121	K	Multifunctional fusion protein OS=Lentinula edodes OX=5353 GN=LENED_007122 PE=3 SV=1	LENED_007122	1	0.000442874	102.52	AADLVSGK(1)YR	2	-0.19426	8	1.079	0.952	0.699	1.024	1.097	1.186	1.211	0.20382	cytoplasm	GO:0006082 organic acid metabolic process; GO:0006520 cellular amino acid metabolic process; GO:0006536 glutamate metabolic process; GO:0006537 glutamate biosynthetic process; GO:0006560 proline metabolic process; GO:0006562 proline catabolic process; GO:0006807 nitrogen compound metabolic process; GO:0006950 response to stress; GO:0007154 cell communication; GO:0008152 metabolic process; GO:0008…	GO:0005622 intracellular; GO:0005623 cell; GO:0005737 cytoplasm; GO:0005739 mitochondrion; GO:0005759 mitochondrial matrix; GO:0031974 membrane-enclosed lumen; GO:0043226 organelle; GO:0043227 membrane-bounded organelle; GO:0043229 intracellular organelle; GO:0043231 intracellular membrane-bounded organelle; GO:0043233 organelle lumen; GO:0044422 organelle part; GO:0044424 intracellular part; GO:…	GO:0003824 catalytic activity; GO:0003842 1-pyrroline-5-carboxylate dehydrogenase activity; GO:0016491 oxidoreductase activity; GO:0016645 oxidoreductase activity, acting on the CH-NH group of donors; GO:0016646 oxidoreductase activity, acting on the CH-NH group of donors, NAD or NADP as acceptor;	K00294	E1.2.1.88; 1-pyrroline-5-carboxylate dehydrogenase [EC:1.2.1.88]	mrr00250 Alanine, aspartate and glutamate metabolism - Moniliophthora roreri; mrr00330 Arginine and proline metabolism - Moniliophthora roreri; mrr01100 Metabolic pathways - Moniliophthora roreri;			E	KOG2455	Delta-1-pyrroline-5-carboxylate dehydrogenase
A0A1Q3EDI6	514	K	Multifunctional fusion protein OS=Lentinula edodes OX=5353 GN=LENED_007122 PE=3 SV=1	LENED_007122	1	1.80718e-05	105.28	ASGTNDK(1)AGSISIFYR	2	0.25647	6	0.99	1.325	1.134	0.346	0.912	1.165	0.703	0.28752	cytoplasm	GO:0006082 organic acid metabolic process; GO:0006520 cellular amino acid metabolic process; GO:0006536 glutamate metabolic process; GO:0006537 glutamate biosynthetic process; GO:0006560 proline metabolic process; GO:0006562 proline catabolic process; GO:0006807 nitrogen compound metabolic process; GO:0006950 response to stress; GO:0007154 cell communication; GO:0008152 metabolic process; GO:0008…	GO:0005622 intracellular; GO:0005623 cell; GO:0005737 cytoplasm; GO:0005739 mitochondrion; GO:0005759 mitochondrial matrix; GO:0031974 membrane-enclosed lumen; GO:0043226 organelle; GO:0043227 membrane-bounded organelle; GO:0043229 intracellular organelle; GO:0043231 intracellular membrane-bounded organelle; GO:0043233 organelle lumen; GO:0044422 organelle part; GO:0044424 intracellular part; GO:…	GO:0003824 catalytic activity; GO:0003842 1-pyrroline-5-carboxylate dehydrogenase activity; GO:0016491 oxidoreductase activity; GO:0016645 oxidoreductase activity, acting on the CH-NH group of donors; GO:0016646 oxidoreductase activity, acting on the CH-NH group of donors, NAD or NADP as acceptor;	K00294	E1.2.1.88; 1-pyrroline-5-carboxylate dehydrogenase [EC:1.2.1.88]	mrr00250 Alanine, aspartate and glutamate metabolism - Moniliophthora roreri; mrr00330 Arginine and proline metabolism - Moniliophthora roreri; mrr01100 Metabolic pathways - Moniliophthora roreri;			E	KOG2455	Delta-1-pyrroline-5-carboxylate dehydrogenase
A0A1Q3EDI6	302	K	Multifunctional fusion protein OS=Lentinula edodes OX=5353 GN=LENED_007122 PE=3 SV=1	LENED_007122	1	6.75455e-05	97.273	IVGETGGK(1)NFHVVHK	2	0.19215	9	1.533	0.918	0.792	0.954	0.759	1.064	0.856	0.61112	cytoplasm	GO:0006082 organic acid metabolic process; GO:0006520 cellular amino acid metabolic process; GO:0006536 glutamate metabolic process; GO:0006537 glutamate biosynthetic process; GO:0006560 proline metabolic process; GO:0006562 proline catabolic process; GO:0006807 nitrogen compound metabolic process; GO:0006950 response to stress; GO:0007154 cell communication; GO:0008152 metabolic process; GO:0008…	GO:0005622 intracellular; GO:0005623 cell; GO:0005737 cytoplasm; GO:0005739 mitochondrion; GO:0005759 mitochondrial matrix; GO:0031974 membrane-enclosed lumen; GO:0043226 organelle; GO:0043227 membrane-bounded organelle; GO:0043229 intracellular organelle; GO:0043231 intracellular membrane-bounded organelle; GO:0043233 organelle lumen; GO:0044422 organelle part; GO:0044424 intracellular part; GO:…	GO:0003824 catalytic activity; GO:0003842 1-pyrroline-5-carboxylate dehydrogenase activity; GO:0016491 oxidoreductase activity; GO:0016645 oxidoreductase activity, acting on the CH-NH group of donors; GO:0016646 oxidoreductase activity, acting on the CH-NH group of donors, NAD or NADP as acceptor;	K00294	E1.2.1.88; 1-pyrroline-5-carboxylate dehydrogenase [EC:1.2.1.88]	mrr00250 Alanine, aspartate and glutamate metabolism - Moniliophthora roreri; mrr00330 Arginine and proline metabolism - Moniliophthora roreri; mrr01100 Metabolic pathways - Moniliophthora roreri;			E	KOG2455	Delta-1-pyrroline-5-carboxylate dehydrogenase
A0A1Q3EDI6	125	K	Multifunctional fusion protein OS=Lentinula edodes OX=5353 GN=LENED_007122 PE=3 SV=1	LENED_007122	1	6.22261e-05	116.81	YK(1)LLAATMLGQGK	2	1.8001	4	0.834	0.954	0.745	1.065	1.166	1.26	1.378	0.020058	cytoplasm	GO:0006082 organic acid metabolic process; GO:0006520 cellular amino acid metabolic process; GO:0006536 glutamate metabolic process; GO:0006537 glutamate biosynthetic process; GO:0006560 proline metabolic process; GO:0006562 proline catabolic process; GO:0006807 nitrogen compound metabolic process; GO:0006950 response to stress; GO:0007154 cell communication; GO:0008152 metabolic process; GO:0008…	GO:0005622 intracellular; GO:0005623 cell; GO:0005737 cytoplasm; GO:0005739 mitochondrion; GO:0005759 mitochondrial matrix; GO:0031974 membrane-enclosed lumen; GO:0043226 organelle; GO:0043227 membrane-bounded organelle; GO:0043229 intracellular organelle; GO:0043231 intracellular membrane-bounded organelle; GO:0043233 organelle lumen; GO:0044422 organelle part; GO:0044424 intracellular part; GO:…	GO:0003824 catalytic activity; GO:0003842 1-pyrroline-5-carboxylate dehydrogenase activity; GO:0016491 oxidoreductase activity; GO:0016645 oxidoreductase activity, acting on the CH-NH group of donors; GO:0016646 oxidoreductase activity, acting on the CH-NH group of donors, NAD or NADP as acceptor;	K00294	E1.2.1.88; 1-pyrroline-5-carboxylate dehydrogenase [EC:1.2.1.88]	mrr00250 Alanine, aspartate and glutamate metabolism - Moniliophthora roreri; mrr00330 Arginine and proline metabolism - Moniliophthora roreri; mrr01100 Metabolic pathways - Moniliophthora roreri;			E	KOG2455	Delta-1-pyrroline-5-carboxylate dehydrogenase
A0A1Q3EDI6	383	K	Multifunctional fusion protein OS=Lentinula edodes OX=5353 GN=LENED_007122 PE=3 SV=1	LENED_007122	1	2.89153e-11	164.68	PAYDK(1)ITAYIQK	2	-0.45657	6	0.872	0.926	1.138	0.741	1.174	1.11	1.03	0.9254	cytoplasm	GO:0006082 organic acid metabolic process; GO:0006520 cellular amino acid metabolic process; GO:0006536 glutamate metabolic process; GO:0006537 glutamate biosynthetic process; GO:0006560 proline metabolic process; GO:0006562 proline catabolic process; GO:0006807 nitrogen compound metabolic process; GO:0006950 response to stress; GO:0007154 cell communication; GO:0008152 metabolic process; GO:0008…	GO:0005622 intracellular; GO:0005623 cell; GO:0005737 cytoplasm; GO:0005739 mitochondrion; GO:0005759 mitochondrial matrix; GO:0031974 membrane-enclosed lumen; GO:0043226 organelle; GO:0043227 membrane-bounded organelle; GO:0043229 intracellular organelle; GO:0043231 intracellular membrane-bounded organelle; GO:0043233 organelle lumen; GO:0044422 organelle part; GO:0044424 intracellular part; GO:…	GO:0003824 catalytic activity; GO:0003842 1-pyrroline-5-carboxylate dehydrogenase activity; GO:0016491 oxidoreductase activity; GO:0016645 oxidoreductase activity, acting on the CH-NH group of donors; GO:0016646 oxidoreductase activity, acting on the CH-NH group of donors, NAD or NADP as acceptor;	K00294	E1.2.1.88; 1-pyrroline-5-carboxylate dehydrogenase [EC:1.2.1.88]	mrr00250 Alanine, aspartate and glutamate metabolism - Moniliophthora roreri; mrr00330 Arginine and proline metabolism - Moniliophthora roreri; mrr01100 Metabolic pathways - Moniliophthora roreri;			E	KOG2455	Delta-1-pyrroline-5-carboxylate dehydrogenase
A0A1Q3EDI6	113	K	Multifunctional fusion protein OS=Lentinula edodes OX=5353 GN=LENED_007122 PE=3 SV=1	LENED_007122	1	0.00354447	58.885	AAIFLK(1)AADLVSGK	2	1.1464	4	0.617	1.26	1.561		0.877	0.499	0.6	0.33682	cytoplasm	GO:0006082 organic acid metabolic process; GO:0006520 cellular amino acid metabolic process; GO:0006536 glutamate metabolic process; GO:0006537 glutamate biosynthetic process; GO:0006560 proline metabolic process; GO:0006562 proline catabolic process; GO:0006807 nitrogen compound metabolic process; GO:0006950 response to stress; GO:0007154 cell communication; GO:0008152 metabolic process; GO:0008…	GO:0005622 intracellular; GO:0005623 cell; GO:0005737 cytoplasm; GO:0005739 mitochondrion; GO:0005759 mitochondrial matrix; GO:0031974 membrane-enclosed lumen; GO:0043226 organelle; GO:0043227 membrane-bounded organelle; GO:0043229 intracellular organelle; GO:0043231 intracellular membrane-bounded organelle; GO:0043233 organelle lumen; GO:0044422 organelle part; GO:0044424 intracellular part; GO:…	GO:0003824 catalytic activity; GO:0003842 1-pyrroline-5-carboxylate dehydrogenase activity; GO:0016491 oxidoreductase activity; GO:0016645 oxidoreductase activity, acting on the CH-NH group of donors; GO:0016646 oxidoreductase activity, acting on the CH-NH group of donors, NAD or NADP as acceptor;	K00294	E1.2.1.88; 1-pyrroline-5-carboxylate dehydrogenase [EC:1.2.1.88]	mrr00250 Alanine, aspartate and glutamate metabolism - Moniliophthora roreri; mrr00330 Arginine and proline metabolism - Moniliophthora roreri; mrr01100 Metabolic pathways - Moniliophthora roreri;			E	KOG2455	Delta-1-pyrroline-5-carboxylate dehydrogenase
A0A1Q3EPR8	124	K	Ubiquitin-conjugating enzyme e2 w-like OS=Lentinula edodes OX=5353 GN=LENED_011333 PE=4 SV=1	LENED_011333	1	0.00704592	58.274	EK(1)HRPVDNDR	3	-0.45788	2	1.372		0.622						nucleus				K10688	UBE2W, UBC16; ubiquitin-conjugating enzyme E2 W [EC:2.3.2.25]	mrr04120 Ubiquitin mediated proteolysis - Moniliophthora roreri;	PF00179	Ubiquitin-conjugating enzyme	O	KOG0427	Ubiquitin conjugating enzyme
A0A1Q3EPR8	135	K	Ubiquitin-conjugating enzyme e2 w-like OS=Lentinula edodes OX=5353 GN=LENED_011333 PE=4 SV=1	LENED_011333	1	0.0100556	51.979	YVK(1)HAPENPK	3	1.4364	1	1.32	1.24	1.034	1.052	0.374		0.595	0.20426	nucleus				K10688	UBE2W, UBC16; ubiquitin-conjugating enzyme E2 W [EC:2.3.2.25]	mrr04120 Ubiquitin mediated proteolysis - Moniliophthora roreri;	PF00179	Ubiquitin-conjugating enzyme	O	KOG0427	Ubiquitin conjugating enzyme
A0A1Q3E2L5	78	K	Short-chain dehydrogenase OS=Lentinula edodes OX=5353 GN=LENED_003080 PE=3 SV=1	LENED_003080	1	9.58727e-08	121.72	TVSK(1)SAIVTGAGQGIGK	2	-0.048758	2	0.722	0.749	0.667	1.31	1.18	1.431	1.834	0.00076073	mitochondria							PF00106	short chain dehydrogenase	Q	KOG0725	Reductases with broad range of substrate specificities
A0A1Q3E2L5	290	K	Short-chain dehydrogenase OS=Lentinula edodes OX=5353 GN=LENED_003080 PE=3 SV=1	LENED_003080	1	0.000937386	99.568	TK(1)STITLGR	2	0.26794	4	0.643	0.552	0.417	1.56	1.738	1.266	2.831	0.0026376	mitochondria							PF00106	short chain dehydrogenase	Q	KOG0725	Reductases with broad range of substrate specificities
A0A1Q3EPW5	237	K	Thioredoxin reductase OS=Lentinula edodes OX=5353 GN=LENED_011387 PE=3 SV=1	LENED_011387	1	3.61524e-07	159.09	IK(1)NVETGEEK	2	-0.44836	7	1.369	1.237	0.735	0.942	0.861	0.875	0.802	0.43748	mitochondria	GO:0000302 response to reactive oxygen species; GO:0000303 response to superoxide; GO:0000305 response to oxygen radical; GO:0006801 superoxide metabolic process; GO:0006950 response to stress; GO:0006979 response to oxidative stress; GO:0008152 metabolic process; GO:0009636 response to toxic substance; GO:0009987 cellular process; GO:0010035 response to inorganic substance; GO:0019430 removal of…	GO:0005622 intracellular; GO:0005623 cell; GO:0005737 cytoplasm; GO:0005739 mitochondrion; GO:0005740 mitochondrial envelope; GO:0005758 mitochondrial intermembrane space; GO:0005829 cytosol; GO:0031967 organelle envelope; GO:0031970 organelle envelope lumen; GO:0031974 membrane-enclosed lumen; GO:0031975 envelope; GO:0043226 organelle; GO:0043227 membrane-bounded organelle; GO:0043229 intracellu…	GO:0003824 catalytic activity; GO:0004791 thioredoxin-disulfide reductase activity; GO:0005488 binding; GO:0005506 iron ion binding; GO:0008198 ferrous iron binding; GO:0015036 disulfide oxidoreductase activity; GO:0016209 antioxidant activity; GO:0016491 oxidoreductase activity; GO:0016651 oxidoreductase activity, acting on NAD(P)H; GO:0016667 oxidoreductase activity, acting on a sulfur group of…	K00384	trxB, TRR; thioredoxin reductase (NADPH) [EC:1.8.1.9]	mrr00450 Selenocompound metabolism - Moniliophthora roreri;	PF07992	Pyridine nucleotide-disulphide oxidoreductase	O	KOG0404	Thioredoxin reductase
A0A1Q3EPW5	6	K	Thioredoxin reductase OS=Lentinula edodes OX=5353 GN=LENED_011387 PE=3 SV=1	LENED_011387	1	0.0037443	89.355	APVPK(1)STK	2	0.86903	6	1.404	1.26	1.02	0.635	0.667	0.95	0.611	0.033862	mitochondria	GO:0000302 response to reactive oxygen species; GO:0000303 response to superoxide; GO:0000305 response to oxygen radical; GO:0006801 superoxide metabolic process; GO:0006950 response to stress; GO:0006979 response to oxidative stress; GO:0008152 metabolic process; GO:0009636 response to toxic substance; GO:0009987 cellular process; GO:0010035 response to inorganic substance; GO:0019430 removal of…	GO:0005622 intracellular; GO:0005623 cell; GO:0005737 cytoplasm; GO:0005739 mitochondrion; GO:0005740 mitochondrial envelope; GO:0005758 mitochondrial intermembrane space; GO:0005829 cytosol; GO:0031967 organelle envelope; GO:0031970 organelle envelope lumen; GO:0031974 membrane-enclosed lumen; GO:0031975 envelope; GO:0043226 organelle; GO:0043227 membrane-bounded organelle; GO:0043229 intracellu…	GO:0003824 catalytic activity; GO:0004791 thioredoxin-disulfide reductase activity; GO:0005488 binding; GO:0005506 iron ion binding; GO:0008198 ferrous iron binding; GO:0015036 disulfide oxidoreductase activity; GO:0016209 antioxidant activity; GO:0016491 oxidoreductase activity; GO:0016651 oxidoreductase activity, acting on NAD(P)H; GO:0016667 oxidoreductase activity, acting on a sulfur group of…	K00384	trxB, TRR; thioredoxin reductase (NADPH) [EC:1.8.1.9]	mrr00450 Selenocompound metabolism - Moniliophthora roreri;	PF07992	Pyridine nucleotide-disulphide oxidoreductase	O	KOG0404	Thioredoxin reductase
A0A1Q3EPW5	97	K	Thioredoxin reductase OS=Lentinula edodes OX=5353 GN=LENED_011387 PE=3 SV=1	LENED_011387	1	2.69591e-08	130.29	IITETVSK(1)IDLSQRPFR	3	0.5036	8	0.804	1.66	2.097	0.093	0.49	0.574	0.254	0.074575	mitochondria	GO:0000302 response to reactive oxygen species; GO:0000303 response to superoxide; GO:0000305 response to oxygen radical; GO:0006801 superoxide metabolic process; GO:0006950 response to stress; GO:0006979 response to oxidative stress; GO:0008152 metabolic process; GO:0009636 response to toxic substance; GO:0009987 cellular process; GO:0010035 response to inorganic substance; GO:0019430 removal of…	GO:0005622 intracellular; GO:0005623 cell; GO:0005737 cytoplasm; GO:0005739 mitochondrion; GO:0005740 mitochondrial envelope; GO:0005758 mitochondrial intermembrane space; GO:0005829 cytosol; GO:0031967 organelle envelope; GO:0031970 organelle envelope lumen; GO:0031974 membrane-enclosed lumen; GO:0031975 envelope; GO:0043226 organelle; GO:0043227 membrane-bounded organelle; GO:0043229 intracellu…	GO:0003824 catalytic activity; GO:0004791 thioredoxin-disulfide reductase activity; GO:0005488 binding; GO:0005506 iron ion binding; GO:0008198 ferrous iron binding; GO:0015036 disulfide oxidoreductase activity; GO:0016209 antioxidant activity; GO:0016491 oxidoreductase activity; GO:0016651 oxidoreductase activity, acting on NAD(P)H; GO:0016667 oxidoreductase activity, acting on a sulfur group of…	K00384	trxB, TRR; thioredoxin reductase (NADPH) [EC:1.8.1.9]	mrr00450 Selenocompound metabolism - Moniliophthora roreri;	PF07992	Pyridine nucleotide-disulphide oxidoreductase	O	KOG0404	Thioredoxin reductase
A0A1Q3EPW5	89	K	Thioredoxin reductase OS=Lentinula edodes OX=5353 GN=LENED_011387 PE=3 SV=1	LENED_011387	1	3.6381e-05	124.43	FGTK(1)IITETVSK	2	0.32219	6	1.11	1.68	1.112	0.561	0.761	0.676	0.512	0.0160012	mitochondria	GO:0000302 response to reactive oxygen species; GO:0000303 response to superoxide; GO:0000305 response to oxygen radical; GO:0006801 superoxide metabolic process; GO:0006950 response to stress; GO:0006979 response to oxidative stress; GO:0008152 metabolic process; GO:0009636 response to toxic substance; GO:0009987 cellular process; GO:0010035 response to inorganic substance; GO:0019430 removal of…	GO:0005622 intracellular; GO:0005623 cell; GO:0005737 cytoplasm; GO:0005739 mitochondrion; GO:0005740 mitochondrial envelope; GO:0005758 mitochondrial intermembrane space; GO:0005829 cytosol; GO:0031967 organelle envelope; GO:0031970 organelle envelope lumen; GO:0031974 membrane-enclosed lumen; GO:0031975 envelope; GO:0043226 organelle; GO:0043227 membrane-bounded organelle; GO:0043229 intracellu…	GO:0003824 catalytic activity; GO:0004791 thioredoxin-disulfide reductase activity; GO:0005488 binding; GO:0005506 iron ion binding; GO:0008198 ferrous iron binding; GO:0015036 disulfide oxidoreductase activity; GO:0016209 antioxidant activity; GO:0016491 oxidoreductase activity; GO:0016651 oxidoreductase activity, acting on NAD(P)H; GO:0016667 oxidoreductase activity, acting on a sulfur group of…	K00384	trxB, TRR; thioredoxin reductase (NADPH) [EC:1.8.1.9]	mrr00450 Selenocompound metabolism - Moniliophthora roreri;	PF07992	Pyridine nucleotide-disulphide oxidoreductase	O	KOG0404	Thioredoxin reductase
A0A1Q3EPW5	300	K	Thioredoxin reductase OS=Lentinula edodes OX=5353 GN=LENED_011387 PE=3 SV=1	LENED_011387	1	6.59864e-10	117.86	GVFAAGDVQDK(1)R	2	-0.42283	5									mitochondria	GO:0000302 response to reactive oxygen species; GO:0000303 response to superoxide; GO:0000305 response to oxygen radical; GO:0006801 superoxide metabolic process; GO:0006950 response to stress; GO:0006979 response to oxidative stress; GO:0008152 metabolic process; GO:0009636 response to toxic substance; GO:0009987 cellular process; GO:0010035 response to inorganic substance; GO:0019430 removal of…	GO:0005622 intracellular; GO:0005623 cell; GO:0005737 cytoplasm; GO:0005739 mitochondrion; GO:0005740 mitochondrial envelope; GO:0005758 mitochondrial intermembrane space; GO:0005829 cytosol; GO:0031967 organelle envelope; GO:0031970 organelle envelope lumen; GO:0031974 membrane-enclosed lumen; GO:0031975 envelope; GO:0043226 organelle; GO:0043227 membrane-bounded organelle; GO:0043229 intracellu…	GO:0003824 catalytic activity; GO:0004791 thioredoxin-disulfide reductase activity; GO:0005488 binding; GO:0005506 iron ion binding; GO:0008198 ferrous iron binding; GO:0015036 disulfide oxidoreductase activity; GO:0016209 antioxidant activity; GO:0016491 oxidoreductase activity; GO:0016651 oxidoreductase activity, acting on NAD(P)H; GO:0016667 oxidoreductase activity, acting on a sulfur group of…	K00384	trxB, TRR; thioredoxin reductase (NADPH) [EC:1.8.1.9]	mrr00450 Selenocompound metabolism - Moniliophthora roreri;	PF07992	Pyridine nucleotide-disulphide oxidoreductase	O	KOG0404	Thioredoxin reductase
A0A1Q3EBS7	318	K	La like protein OS=Lentinula edodes OX=5353 GN=LENED_006392 PE=4 SV=1	LENED_006392	1	0.00135918	79.659	LPLK(1)DLFEGR	2	-1.0634	1	0.711	0.512			1.434	1.358	2.283	0.037203	cytoplasm	GO:0000966 RNA 5'-end processing; GO:0001682 tRNA 5'-leader removal; GO:0006139 nucleobase-containing compound metabolic process; GO:0006351 transcription, DNA-templated; GO:0006353 DNA-templated transcription, termination; GO:0006383 transcription from RNA polymerase III promoter; GO:0006386 termination of RNA polymerase III transcription; GO:0006396 RNA processing; GO:0006399 tRNA metabolic pro…	GO:0005622 intracellular; GO:0005623 cell; GO:0005634 nucleus; GO:0005654 nucleoplasm; GO:0005730 nucleolus; GO:0005737 cytoplasm; GO:0031974 membrane-enclosed lumen; GO:0031981 nuclear lumen; GO:0043226 organelle; GO:0043227 membrane-bounded organelle; GO:0043228 non-membrane-bounded organelle; GO:0043229 intracellular organelle; GO:0043231 intracellular membrane-bounded organelle; GO:0043232 in…	GO:0000049 tRNA binding; GO:0003676 nucleic acid binding; GO:0003723 RNA binding; GO:0003725 double-stranded RNA binding; GO:0003727 single-stranded RNA binding; GO:0005488 binding; GO:0033592 RNA strand annealing activity; GO:0097159 organic cyclic compound binding; GO:0097617 annealing activity; GO:1901363 heterocyclic compound binding;	K11090	LA, SSB; lupus La protein		PF05383; PF00076; PF08777	La domain; RNA recognition motif. (a.k.a. RRM, RBD, or RNP domain); RNA binding motif	A	KOG0118	FOG: RRM domain
A0A1Q3EMH3	35	K	Ubiquitin carboxyl-terminal hydrolase 5 OS=Lentinula edodes OX=5353 GN=LENED_010471 PE=3 SV=1	LENED_010471	1	1.53238e-28	192.18	NHEAFAAK(1)HMPDLGQDIK	3	-0.082371	11	1.238	1.172	1.162	0.698	0.771	0.896	0.662	0.0051766	nucleus	GO:0006282 regulation of DNA repair; GO:0006464 cellular protein modification process; GO:0006508 proteolysis; GO:0006807 nitrogen compound metabolic process; GO:0008152 metabolic process; GO:0009889 regulation of biosynthetic process; GO:0009890 negative regulation of biosynthetic process; GO:0009892 negative regulation of metabolic process; GO:0009987 cellular process; GO:0010556 regulation of …	GO:0005622 intracellular; GO:0005623 cell; GO:0005634 nucleus; GO:0005737 cytoplasm; GO:0005777 peroxisome; GO:0005783 endoplasmic reticulum; GO:0005829 cytosol; GO:0012505 endomembrane system; GO:0042579 microbody; GO:0043226 organelle; GO:0043227 membrane-bounded organelle; GO:0043229 intracellular organelle; GO:0043231 intracellular membrane-bounded organelle; GO:0044424 intracellular part; GO…	GO:0003824 catalytic activity; GO:0004175 endopeptidase activity; GO:0004843 thiol-dependent ubiquitin-specific protease activity; GO:0008233 peptidase activity; GO:0008234 cysteine-type peptidase activity; GO:0016787 hydrolase activity; GO:0019783 ubiquitin-like protein-specific protease activity; GO:0036459 thiol-dependent ubiquitinyl hydrolase activity; GO:0070011 peptidase activity, acting on…	K11838	USP7, UBP15; ubiquitin carboxyl-terminal hydrolase 7 [EC:3.4.19.12]		PF00917	MATH domain	O	KOG1863	Ubiquitin carboxyl-terminal hydrolase
A0A1Q3EMH3	905	K	Ubiquitin carboxyl-terminal hydrolase 5 OS=Lentinula edodes OX=5353 GN=LENED_010471 PE=3 SV=1	LENED_010471	1	0.0107805	45.28	SLK(1)VIWTGIHNK	3	0.08397	1	0.622	1.113	1.076			0.967	1.032		nucleus	GO:0006282 regulation of DNA repair; GO:0006464 cellular protein modification process; GO:0006508 proteolysis; GO:0006807 nitrogen compound metabolic process; GO:0008152 metabolic process; GO:0009889 regulation of biosynthetic process; GO:0009890 negative regulation of biosynthetic process; GO:0009892 negative regulation of metabolic process; GO:0009987 cellular process; GO:0010556 regulation of …	GO:0005622 intracellular; GO:0005623 cell; GO:0005634 nucleus; GO:0005737 cytoplasm; GO:0005777 peroxisome; GO:0005783 endoplasmic reticulum; GO:0005829 cytosol; GO:0012505 endomembrane system; GO:0042579 microbody; GO:0043226 organelle; GO:0043227 membrane-bounded organelle; GO:0043229 intracellular organelle; GO:0043231 intracellular membrane-bounded organelle; GO:0044424 intracellular part; GO…	GO:0003824 catalytic activity; GO:0004175 endopeptidase activity; GO:0004843 thiol-dependent ubiquitin-specific protease activity; GO:0008233 peptidase activity; GO:0008234 cysteine-type peptidase activity; GO:0016787 hydrolase activity; GO:0019783 ubiquitin-like protein-specific protease activity; GO:0036459 thiol-dependent ubiquitinyl hydrolase activity; GO:0070011 peptidase activity, acting on…	K11838	USP7, UBP15; ubiquitin carboxyl-terminal hydrolase 7 [EC:3.4.19.12]		PF00917	MATH domain	O	KOG1863	Ubiquitin carboxyl-terminal hydrolase
A0A1Q3EMH3	809	K	Ubiquitin carboxyl-terminal hydrolase 5 OS=Lentinula edodes OX=5353 GN=LENED_010471 PE=3 SV=1	LENED_010471	1	1.53429e-09	116.39	PK(1)YEDSDHDHPEFSLILSK	3	1.1386	8	1.069	1.242	1.025	0.376	0.803	1.358	0.76	0.40026	nucleus	GO:0006282 regulation of DNA repair; GO:0006464 cellular protein modification process; GO:0006508 proteolysis; GO:0006807 nitrogen compound metabolic process; GO:0008152 metabolic process; GO:0009889 regulation of biosynthetic process; GO:0009890 negative regulation of biosynthetic process; GO:0009892 negative regulation of metabolic process; GO:0009987 cellular process; GO:0010556 regulation of …	GO:0005622 intracellular; GO:0005623 cell; GO:0005634 nucleus; GO:0005737 cytoplasm; GO:0005777 peroxisome; GO:0005783 endoplasmic reticulum; GO:0005829 cytosol; GO:0012505 endomembrane system; GO:0042579 microbody; GO:0043226 organelle; GO:0043227 membrane-bounded organelle; GO:0043229 intracellular organelle; GO:0043231 intracellular membrane-bounded organelle; GO:0044424 intracellular part; GO…	GO:0003824 catalytic activity; GO:0004175 endopeptidase activity; GO:0004843 thiol-dependent ubiquitin-specific protease activity; GO:0008233 peptidase activity; GO:0008234 cysteine-type peptidase activity; GO:0016787 hydrolase activity; GO:0019783 ubiquitin-like protein-specific protease activity; GO:0036459 thiol-dependent ubiquitinyl hydrolase activity; GO:0070011 peptidase activity, acting on…	K11838	USP7, UBP15; ubiquitin carboxyl-terminal hydrolase 7 [EC:3.4.19.12]		PF00917	MATH domain	O	KOG1863	Ubiquitin carboxyl-terminal hydrolase
A0A1Q3EMH3	75	K	Ubiquitin carboxyl-terminal hydrolase 5 OS=Lentinula edodes OX=5353 GN=LENED_010471 PE=3 SV=1	LENED_010471	1	8.77724e-06	122.46	LTSQEFECGGHK(1)WR	3	-0.13903	9	1.385	1.015	1.042	0.808	1.298	0.497	0.756	0.30708	nucleus	GO:0006282 regulation of DNA repair; GO:0006464 cellular protein modification process; GO:0006508 proteolysis; GO:0006807 nitrogen compound metabolic process; GO:0008152 metabolic process; GO:0009889 regulation of biosynthetic process; GO:0009890 negative regulation of biosynthetic process; GO:0009892 negative regulation of metabolic process; GO:0009987 cellular process; GO:0010556 regulation of …	GO:0005622 intracellular; GO:0005623 cell; GO:0005634 nucleus; GO:0005737 cytoplasm; GO:0005777 peroxisome; GO:0005783 endoplasmic reticulum; GO:0005829 cytosol; GO:0012505 endomembrane system; GO:0042579 microbody; GO:0043226 organelle; GO:0043227 membrane-bounded organelle; GO:0043229 intracellular organelle; GO:0043231 intracellular membrane-bounded organelle; GO:0044424 intracellular part; GO…	GO:0003824 catalytic activity; GO:0004175 endopeptidase activity; GO:0004843 thiol-dependent ubiquitin-specific protease activity; GO:0008233 peptidase activity; GO:0008234 cysteine-type peptidase activity; GO:0016787 hydrolase activity; GO:0019783 ubiquitin-like protein-specific protease activity; GO:0036459 thiol-dependent ubiquitinyl hydrolase activity; GO:0070011 peptidase activity, acting on…	K11838	USP7, UBP15; ubiquitin carboxyl-terminal hydrolase 7 [EC:3.4.19.12]		PF00917	MATH domain	O	KOG1863	Ubiquitin carboxyl-terminal hydrolase
A0A1Q3EMH3	1025	K	Ubiquitin carboxyl-terminal hydrolase 5 OS=Lentinula edodes OX=5353 GN=LENED_010471 PE=3 SV=1	LENED_010471	1	0.0171208	133.75	RGEK(1)FSDTK	2	-0.59323	2	0.944	0.839	0.709	1.158	1.232	1.18	1.433	0.0126214	nucleus	GO:0006282 regulation of DNA repair; GO:0006464 cellular protein modification process; GO:0006508 proteolysis; GO:0006807 nitrogen compound metabolic process; GO:0008152 metabolic process; GO:0009889 regulation of biosynthetic process; GO:0009890 negative regulation of biosynthetic process; GO:0009892 negative regulation of metabolic process; GO:0009987 cellular process; GO:0010556 regulation of …	GO:0005622 intracellular; GO:0005623 cell; GO:0005634 nucleus; GO:0005737 cytoplasm; GO:0005777 peroxisome; GO:0005783 endoplasmic reticulum; GO:0005829 cytosol; GO:0012505 endomembrane system; GO:0042579 microbody; GO:0043226 organelle; GO:0043227 membrane-bounded organelle; GO:0043229 intracellular organelle; GO:0043231 intracellular membrane-bounded organelle; GO:0044424 intracellular part; GO…	GO:0003824 catalytic activity; GO:0004175 endopeptidase activity; GO:0004843 thiol-dependent ubiquitin-specific protease activity; GO:0008233 peptidase activity; GO:0008234 cysteine-type peptidase activity; GO:0016787 hydrolase activity; GO:0019783 ubiquitin-like protein-specific protease activity; GO:0036459 thiol-dependent ubiquitinyl hydrolase activity; GO:0070011 peptidase activity, acting on…	K11838	USP7, UBP15; ubiquitin carboxyl-terminal hydrolase 7 [EC:3.4.19.12]		PF00917	MATH domain	O	KOG1863	Ubiquitin carboxyl-terminal hydrolase
A0A1Q3EMH3	614	K	Ubiquitin carboxyl-terminal hydrolase 5 OS=Lentinula edodes OX=5353 GN=LENED_010471 PE=3 SV=1	LENED_010471	1	0.000246319	117.25	QETYSVFK(1)SR	2	-1.8258	5	0.887	0.958	0.923	1.09		1.077	1.174	0.0115437	nucleus	GO:0006282 regulation of DNA repair; GO:0006464 cellular protein modification process; GO:0006508 proteolysis; GO:0006807 nitrogen compound metabolic process; GO:0008152 metabolic process; GO:0009889 regulation of biosynthetic process; GO:0009890 negative regulation of biosynthetic process; GO:0009892 negative regulation of metabolic process; GO:0009987 cellular process; GO:0010556 regulation of …	GO:0005622 intracellular; GO:0005623 cell; GO:0005634 nucleus; GO:0005737 cytoplasm; GO:0005777 peroxisome; GO:0005783 endoplasmic reticulum; GO:0005829 cytosol; GO:0012505 endomembrane system; GO:0042579 microbody; GO:0043226 organelle; GO:0043227 membrane-bounded organelle; GO:0043229 intracellular organelle; GO:0043231 intracellular membrane-bounded organelle; GO:0044424 intracellular part; GO…	GO:0003824 catalytic activity; GO:0004175 endopeptidase activity; GO:0004843 thiol-dependent ubiquitin-specific protease activity; GO:0008233 peptidase activity; GO:0008234 cysteine-type peptidase activity; GO:0016787 hydrolase activity; GO:0019783 ubiquitin-like protein-specific protease activity; GO:0036459 thiol-dependent ubiquitinyl hydrolase activity; GO:0070011 peptidase activity, acting on…	K11838	USP7, UBP15; ubiquitin carboxyl-terminal hydrolase 7 [EC:3.4.19.12]		PF00917	MATH domain	O	KOG1863	Ubiquitin carboxyl-terminal hydrolase
A0A1Q3EMH3	606	K	Ubiquitin carboxyl-terminal hydrolase 5 OS=Lentinula edodes OX=5353 GN=LENED_010471 PE=3 SV=1	LENED_010471	1	0.000429994	92.112	VLK(1)QETYSVFK	2	2.0382	5	1.067	1.013	1.452	0.766	0.787	0.835	0.676	0.030216	nucleus	GO:0006282 regulation of DNA repair; GO:0006464 cellular protein modification process; GO:0006508 proteolysis; GO:0006807 nitrogen compound metabolic process; GO:0008152 metabolic process; GO:0009889 regulation of biosynthetic process; GO:0009890 negative regulation of biosynthetic process; GO:0009892 negative regulation of metabolic process; GO:0009987 cellular process; GO:0010556 regulation of …	GO:0005622 intracellular; GO:0005623 cell; GO:0005634 nucleus; GO:0005737 cytoplasm; GO:0005777 peroxisome; GO:0005783 endoplasmic reticulum; GO:0005829 cytosol; GO:0012505 endomembrane system; GO:0042579 microbody; GO:0043226 organelle; GO:0043227 membrane-bounded organelle; GO:0043229 intracellular organelle; GO:0043231 intracellular membrane-bounded organelle; GO:0044424 intracellular part; GO…	GO:0003824 catalytic activity; GO:0004175 endopeptidase activity; GO:0004843 thiol-dependent ubiquitin-specific protease activity; GO:0008233 peptidase activity; GO:0008234 cysteine-type peptidase activity; GO:0016787 hydrolase activity; GO:0019783 ubiquitin-like protein-specific protease activity; GO:0036459 thiol-dependent ubiquitinyl hydrolase activity; GO:0070011 peptidase activity, acting on…	K11838	USP7, UBP15; ubiquitin carboxyl-terminal hydrolase 7 [EC:3.4.19.12]		PF00917	MATH domain	O	KOG1863	Ubiquitin carboxyl-terminal hydrolase
A0A1Q3EMH3	544	K	Ubiquitin carboxyl-terminal hydrolase 5 OS=Lentinula edodes OX=5353 GN=LENED_010471 PE=3 SV=1	LENED_010471	1	9.00771e-06	79.467	ESAMDEVLAPFTEEDTPPHLK(1)R	3	-1.3235	1		0.61	1.223						nucleus	GO:0006282 regulation of DNA repair; GO:0006464 cellular protein modification process; GO:0006508 proteolysis; GO:0006807 nitrogen compound metabolic process; GO:0008152 metabolic process; GO:0009889 regulation of biosynthetic process; GO:0009890 negative regulation of biosynthetic process; GO:0009892 negative regulation of metabolic process; GO:0009987 cellular process; GO:0010556 regulation of …	GO:0005622 intracellular; GO:0005623 cell; GO:0005634 nucleus; GO:0005737 cytoplasm; GO:0005777 peroxisome; GO:0005783 endoplasmic reticulum; GO:0005829 cytosol; GO:0012505 endomembrane system; GO:0042579 microbody; GO:0043226 organelle; GO:0043227 membrane-bounded organelle; GO:0043229 intracellular organelle; GO:0043231 intracellular membrane-bounded organelle; GO:0044424 intracellular part; GO…	GO:0003824 catalytic activity; GO:0004175 endopeptidase activity; GO:0004843 thiol-dependent ubiquitin-specific protease activity; GO:0008233 peptidase activity; GO:0008234 cysteine-type peptidase activity; GO:0016787 hydrolase activity; GO:0019783 ubiquitin-like protein-specific protease activity; GO:0036459 thiol-dependent ubiquitinyl hydrolase activity; GO:0070011 peptidase activity, acting on…	K11838	USP7, UBP15; ubiquitin carboxyl-terminal hydrolase 7 [EC:3.4.19.12]		PF00917	MATH domain	O	KOG1863	Ubiquitin carboxyl-terminal hydrolase
A0A1Q3EMH3	318	K	Ubiquitin carboxyl-terminal hydrolase 5 OS=Lentinula edodes OX=5353 GN=LENED_010471 PE=3 SV=1	LENED_010471	1	0.0222174	70.912	LFVGK(1)MK	2	-0.036871	6	1.058	0.868	0.855	1.266	0.959	1.046	1.176	0.20838	nucleus	GO:0006282 regulation of DNA repair; GO:0006464 cellular protein modification process; GO:0006508 proteolysis; GO:0006807 nitrogen compound metabolic process; GO:0008152 metabolic process; GO:0009889 regulation of biosynthetic process; GO:0009890 negative regulation of biosynthetic process; GO:0009892 negative regulation of metabolic process; GO:0009987 cellular process; GO:0010556 regulation of …	GO:0005622 intracellular; GO:0005623 cell; GO:0005634 nucleus; GO:0005737 cytoplasm; GO:0005777 peroxisome; GO:0005783 endoplasmic reticulum; GO:0005829 cytosol; GO:0012505 endomembrane system; GO:0042579 microbody; GO:0043226 organelle; GO:0043227 membrane-bounded organelle; GO:0043229 intracellular organelle; GO:0043231 intracellular membrane-bounded organelle; GO:0044424 intracellular part; GO…	GO:0003824 catalytic activity; GO:0004175 endopeptidase activity; GO:0004843 thiol-dependent ubiquitin-specific protease activity; GO:0008233 peptidase activity; GO:0008234 cysteine-type peptidase activity; GO:0016787 hydrolase activity; GO:0019783 ubiquitin-like protein-specific protease activity; GO:0036459 thiol-dependent ubiquitinyl hydrolase activity; GO:0070011 peptidase activity, acting on…	K11838	USP7, UBP15; ubiquitin carboxyl-terminal hydrolase 7 [EC:3.4.19.12]		PF00917	MATH domain	O	KOG1863	Ubiquitin carboxyl-terminal hydrolase
A0A1Q3EMH3	1017	K	Ubiquitin carboxyl-terminal hydrolase 5 OS=Lentinula edodes OX=5353 GN=LENED_010471 PE=3 SV=1	LENED_010471	1	0.000345483	87.184	THGIPFK(1)FVVK	3	-0.54051	6	1.04	1.01	1.097	0.95	1.105	0.804	0.908	0.33588	nucleus	GO:0006282 regulation of DNA repair; GO:0006464 cellular protein modification process; GO:0006508 proteolysis; GO:0006807 nitrogen compound metabolic process; GO:0008152 metabolic process; GO:0009889 regulation of biosynthetic process; GO:0009890 negative regulation of biosynthetic process; GO:0009892 negative regulation of metabolic process; GO:0009987 cellular process; GO:0010556 regulation of …	GO:0005622 intracellular; GO:0005623 cell; GO:0005634 nucleus; GO:0005737 cytoplasm; GO:0005777 peroxisome; GO:0005783 endoplasmic reticulum; GO:0005829 cytosol; GO:0012505 endomembrane system; GO:0042579 microbody; GO:0043226 organelle; GO:0043227 membrane-bounded organelle; GO:0043229 intracellular organelle; GO:0043231 intracellular membrane-bounded organelle; GO:0044424 intracellular part; GO…	GO:0003824 catalytic activity; GO:0004175 endopeptidase activity; GO:0004843 thiol-dependent ubiquitin-specific protease activity; GO:0008233 peptidase activity; GO:0008234 cysteine-type peptidase activity; GO:0016787 hydrolase activity; GO:0019783 ubiquitin-like protein-specific protease activity; GO:0036459 thiol-dependent ubiquitinyl hydrolase activity; GO:0070011 peptidase activity, acting on…	K11838	USP7, UBP15; ubiquitin carboxyl-terminal hydrolase 7 [EC:3.4.19.12]		PF00917	MATH domain	O	KOG1863	Ubiquitin carboxyl-terminal hydrolase
A0A1Q3ELD6	428	K	Elongation factor Tu OS=Lentinula edodes OX=5353 GN=LENED_010043 PE=3 SV=1	LENED_010043	1	5.798e-05	117.48	EANK(1)TIGTGVVTK	2	0.84314	6	1.47	0.946	0.99	0.952	0.719	0.927	0.763	0.195078	mitochondria	GO:0006412 translation; GO:0006414 translational elongation; GO:0006518 peptide metabolic process; GO:0006807 nitrogen compound metabolic process; GO:0008152 metabolic process; GO:0009058 biosynthetic process; GO:0009059 macromolecule biosynthetic process; GO:0009987 cellular process; GO:0010467 gene expression; GO:0019538 protein metabolic process; GO:0032543 mitochondrial translation; GO:003464…	GO:0005622 intracellular; GO:0005623 cell; GO:0005737 cytoplasm; GO:0005739 mitochondrion; GO:0005759 mitochondrial matrix; GO:0031974 membrane-enclosed lumen; GO:0043226 organelle; GO:0043227 membrane-bounded organelle; GO:0043229 intracellular organelle; GO:0043231 intracellular membrane-bounded organelle; GO:0043233 organelle lumen; GO:0044422 organelle part; GO:0044424 intracellular part; GO:…	GO:0000049 tRNA binding; GO:0000166 nucleotide binding; GO:0001882 nucleoside binding; GO:0001883 purine nucleoside binding; GO:0003676 nucleic acid binding; GO:0003723 RNA binding; GO:0003746 translation elongation factor activity; GO:0003824 catalytic activity; GO:0003924 GTPase activity; GO:0005488 binding; GO:0005525 GTP binding; GO:0008135 translation factor activity, RNA binding; GO:0016462…	K02358	tuf, TUFM; elongation factor Tu		PF00009; PF03144; PF03143; PF01597	Elongation factor Tu GTP binding domain; Elongation factor Tu domain 2; Elongation factor Tu C-terminal domain; Glycine cleavage H-protein	J	KOG0460	Mitochondrial translation elongation factor Tu
A0A1Q3EFJ9	463	K	Indoleamine-dioxygenase family protein OS=Lentinula edodes OX=5353 GN=LENED_007829 PE=4 SV=1	LENED_007829	1	0.00135874	89.029	EVAK(1)YTAER	2	0.5123	3	1.21	0.595	1.095						mitochondria				K00463	IDO, INDO; indoleamine 2,3-dioxygenase [EC:1.13.11.52]	mrr00380 Tryptophan metabolism - Moniliophthora roreri; mrr01100 Metabolic pathways - Moniliophthora roreri;
A0A1Q3E473	416	K	Glycoside hydrolase family 128 protein OS=Lentinula edodes OX=5353 GN=LENED_003516 PE=4 SV=1	LENED_003516	1	9.97363e-05	92.773	GK(1)ALWDSIYAPHADK	3	-0.70519	6	1.045	0.842	0.834	1.053	1.227	1.05	1.224	0.084784	extracellular
A0A1Q3E0D6	104	K	60s ribosomal protein l2 OS=Lentinula edodes OX=5353 GN=LENED_002258 PE=4 SV=1	LENED_002258	1	0.000277889	131.62	MFAPTK(1)TWR	2	-0.026675	13	0.94	0.94	0.548	1.43	0.977	1.245	1.504	0.114136	extracellular	GO:0002181 cytoplasmic translation; GO:0006412 translation; GO:0006518 peptide metabolic process; GO:0006807 nitrogen compound metabolic process; GO:0008152 metabolic process; GO:0009058 biosynthetic process; GO:0009059 macromolecule biosynthetic process; GO:0009987 cellular process; GO:0010467 gene expression; GO:0019538 protein metabolic process; GO:0034641 cellular nitrogen compound metabolic …	GO:0005622 intracellular; GO:0005623 cell; GO:0005737 cytoplasm; GO:0005829 cytosol; GO:0005840 ribosome; GO:0015934 large ribosomal subunit; GO:0022625 cytosolic large ribosomal subunit; GO:0022626 cytosolic ribosome; GO:0032991 macromolecular complex; GO:0043226 organelle; GO:0043228 non-membrane-bounded organelle; GO:0043229 intracellular organelle; GO:0043232 intracellular non-membrane-bounde…	GO:0003676 nucleic acid binding; GO:0003723 RNA binding; GO:0003735 structural constituent of ribosome; GO:0005198 structural molecule activity; GO:0005488 binding; GO:0097159 organic cyclic compound binding; GO:1901363 heterocyclic compound binding;	K02930	RP-L4e, RPL4; large subunit ribosomal protein L4e	mrr03010 Ribosome - Moniliophthora roreri;	PF14374	60S ribosomal protein L4 C-terminal domain	J	KOG1475	Ribosomal protein RPL1/RPL2/RL4L4
A0A1Q3E0D6	112	K	60s ribosomal protein l2 OS=Lentinula edodes OX=5353 GN=LENED_002258 PE=4 SV=1	LENED_002258	1	8.43993e-05	112.04	WHVK(1)VNQNQR	3	-0.78259	10	0.892	1.085	0.629	1.582	0.814	1.076	1.332	0.3345	extracellular	GO:0002181 cytoplasmic translation; GO:0006412 translation; GO:0006518 peptide metabolic process; GO:0006807 nitrogen compound metabolic process; GO:0008152 metabolic process; GO:0009058 biosynthetic process; GO:0009059 macromolecule biosynthetic process; GO:0009987 cellular process; GO:0010467 gene expression; GO:0019538 protein metabolic process; GO:0034641 cellular nitrogen compound metabolic …	GO:0005622 intracellular; GO:0005623 cell; GO:0005737 cytoplasm; GO:0005829 cytosol; GO:0005840 ribosome; GO:0015934 large ribosomal subunit; GO:0022625 cytosolic large ribosomal subunit; GO:0022626 cytosolic ribosome; GO:0032991 macromolecular complex; GO:0043226 organelle; GO:0043228 non-membrane-bounded organelle; GO:0043229 intracellular organelle; GO:0043232 intracellular non-membrane-bounde…	GO:0003676 nucleic acid binding; GO:0003723 RNA binding; GO:0003735 structural constituent of ribosome; GO:0005198 structural molecule activity; GO:0005488 binding; GO:0097159 organic cyclic compound binding; GO:1901363 heterocyclic compound binding;	K02930	RP-L4e, RPL4; large subunit ribosomal protein L4e	mrr03010 Ribosome - Moniliophthora roreri;	PF14374	60S ribosomal protein L4 C-terminal domain	J	KOG1475	Ribosomal protein RPL1/RPL2/RL4L4
A0A1Q3E0D6	170	K	60s ribosomal protein l2 OS=Lentinula edodes OX=5353 GN=LENED_002258 PE=4 SV=1	LENED_002258	1	0.000218904	69.081	EAVTLLK(1)GLHAYQDVVK	3	-0.82343	1	0.933	1.281	1.223			0.367	0.32		extracellular	GO:0002181 cytoplasmic translation; GO:0006412 translation; GO:0006518 peptide metabolic process; GO:0006807 nitrogen compound metabolic process; GO:0008152 metabolic process; GO:0009058 biosynthetic process; GO:0009059 macromolecule biosynthetic process; GO:0009987 cellular process; GO:0010467 gene expression; GO:0019538 protein metabolic process; GO:0034641 cellular nitrogen compound metabolic …	GO:0005622 intracellular; GO:0005623 cell; GO:0005737 cytoplasm; GO:0005829 cytosol; GO:0005840 ribosome; GO:0015934 large ribosomal subunit; GO:0022625 cytosolic large ribosomal subunit; GO:0022626 cytosolic ribosome; GO:0032991 macromolecular complex; GO:0043226 organelle; GO:0043228 non-membrane-bounded organelle; GO:0043229 intracellular organelle; GO:0043232 intracellular non-membrane-bounde…	GO:0003676 nucleic acid binding; GO:0003723 RNA binding; GO:0003735 structural constituent of ribosome; GO:0005198 structural molecule activity; GO:0005488 binding; GO:0097159 organic cyclic compound binding; GO:1901363 heterocyclic compound binding;	K02930	RP-L4e, RPL4; large subunit ribosomal protein L4e	mrr03010 Ribosome - Moniliophthora roreri;	PF14374	60S ribosomal protein L4 C-terminal domain	J	KOG1475	Ribosomal protein RPL1/RPL2/RL4L4
A0A1Q3E0D6	333	K	60s ribosomal protein l2 OS=Lentinula edodes OX=5353 GN=LENED_002258 PE=4 SV=1	LENED_002258	1	0.0396474	47.894	LNPYAK(1)TIR	2	-0.51591	2	0.709	2.083	0.405	1.16	0.916	0.738	0.88	0.86496	extracellular	GO:0002181 cytoplasmic translation; GO:0006412 translation; GO:0006518 peptide metabolic process; GO:0006807 nitrogen compound metabolic process; GO:0008152 metabolic process; GO:0009058 biosynthetic process; GO:0009059 macromolecule biosynthetic process; GO:0009987 cellular process; GO:0010467 gene expression; GO:0019538 protein metabolic process; GO:0034641 cellular nitrogen compound metabolic …	GO:0005622 intracellular; GO:0005623 cell; GO:0005737 cytoplasm; GO:0005829 cytosol; GO:0005840 ribosome; GO:0015934 large ribosomal subunit; GO:0022625 cytosolic large ribosomal subunit; GO:0022626 cytosolic ribosome; GO:0032991 macromolecular complex; GO:0043226 organelle; GO:0043228 non-membrane-bounded organelle; GO:0043229 intracellular organelle; GO:0043232 intracellular non-membrane-bounde…	GO:0003676 nucleic acid binding; GO:0003723 RNA binding; GO:0003735 structural constituent of ribosome; GO:0005198 structural molecule activity; GO:0005488 binding; GO:0097159 organic cyclic compound binding; GO:1901363 heterocyclic compound binding;	K02930	RP-L4e, RPL4; large subunit ribosomal protein L4e	mrr03010 Ribosome - Moniliophthora roreri;	PF14374	60S ribosomal protein L4 C-terminal domain	J	KOG1475	Ribosomal protein RPL1/RPL2/RL4L4
A0A1Q3E0D6	342	K	60s ribosomal protein l2 OS=Lentinula edodes OX=5353 GN=LENED_002258 PE=4 SV=1	LENED_002258	1	0.0143987	55.353	RHELLK(1)QER	3	1.2282	1	0.828	0.976	0.598	1.551	1.112	1.042	1.542	0.081958	extracellular	GO:0002181 cytoplasmic translation; GO:0006412 translation; GO:0006518 peptide metabolic process; GO:0006807 nitrogen compound metabolic process; GO:0008152 metabolic process; GO:0009058 biosynthetic process; GO:0009059 macromolecule biosynthetic process; GO:0009987 cellular process; GO:0010467 gene expression; GO:0019538 protein metabolic process; GO:0034641 cellular nitrogen compound metabolic …	GO:0005622 intracellular; GO:0005623 cell; GO:0005737 cytoplasm; GO:0005829 cytosol; GO:0005840 ribosome; GO:0015934 large ribosomal subunit; GO:0022625 cytosolic large ribosomal subunit; GO:0022626 cytosolic ribosome; GO:0032991 macromolecular complex; GO:0043226 organelle; GO:0043228 non-membrane-bounded organelle; GO:0043229 intracellular organelle; GO:0043232 intracellular non-membrane-bounde…	GO:0003676 nucleic acid binding; GO:0003723 RNA binding; GO:0003735 structural constituent of ribosome; GO:0005198 structural molecule activity; GO:0005488 binding; GO:0097159 organic cyclic compound binding; GO:1901363 heterocyclic compound binding;	K02930	RP-L4e, RPL4; large subunit ribosomal protein L4e	mrr03010 Ribosome - Moniliophthora roreri;	PF14374	60S ribosomal protein L4 C-terminal domain	J	KOG1475	Ribosomal protein RPL1/RPL2/RL4L4
A0A1Q3E0D6	40	K	60s ribosomal protein l2 OS=Lentinula edodes OX=5353 GN=LENED_002258 PE=4 SV=1	LENED_002258	1	7.7883e-05	114.33	LDVVSQVHK(1)SLAK	3	0.84357	11	0.642	0.968	0.634	1.764	0.924	1.168	1.718	0.088823	extracellular	GO:0002181 cytoplasmic translation; GO:0006412 translation; GO:0006518 peptide metabolic process; GO:0006807 nitrogen compound metabolic process; GO:0008152 metabolic process; GO:0009058 biosynthetic process; GO:0009059 macromolecule biosynthetic process; GO:0009987 cellular process; GO:0010467 gene expression; GO:0019538 protein metabolic process; GO:0034641 cellular nitrogen compound metabolic …	GO:0005622 intracellular; GO:0005623 cell; GO:0005737 cytoplasm; GO:0005829 cytosol; GO:0005840 ribosome; GO:0015934 large ribosomal subunit; GO:0022625 cytosolic large ribosomal subunit; GO:0022626 cytosolic ribosome; GO:0032991 macromolecular complex; GO:0043226 organelle; GO:0043228 non-membrane-bounded organelle; GO:0043229 intracellular organelle; GO:0043232 intracellular non-membrane-bounde…	GO:0003676 nucleic acid binding; GO:0003723 RNA binding; GO:0003735 structural constituent of ribosome; GO:0005198 structural molecule activity; GO:0005488 binding; GO:0097159 organic cyclic compound binding; GO:1901363 heterocyclic compound binding;	K02930	RP-L4e, RPL4; large subunit ribosomal protein L4e	mrr03010 Ribosome - Moniliophthora roreri;	PF14374	60S ribosomal protein L4 C-terminal domain	J	KOG1475	Ribosomal protein RPL1/RPL2/RL4L4
A0A1Q3E0D6	322	K	60s ribosomal protein l2 OS=Lentinula edodes OX=5353 GN=LENED_002258 PE=4 SV=1	LENED_002258	1	0.0032288	119.57	NK(1)AVLFR	2	-0.16203	7	0.584	0.902	0.492	1.963	1.247	0.987	2.122	0.051437	extracellular	GO:0002181 cytoplasmic translation; GO:0006412 translation; GO:0006518 peptide metabolic process; GO:0006807 nitrogen compound metabolic process; GO:0008152 metabolic process; GO:0009058 biosynthetic process; GO:0009059 macromolecule biosynthetic process; GO:0009987 cellular process; GO:0010467 gene expression; GO:0019538 protein metabolic process; GO:0034641 cellular nitrogen compound metabolic …	GO:0005622 intracellular; GO:0005623 cell; GO:0005737 cytoplasm; GO:0005829 cytosol; GO:0005840 ribosome; GO:0015934 large ribosomal subunit; GO:0022625 cytosolic large ribosomal subunit; GO:0022626 cytosolic ribosome; GO:0032991 macromolecular complex; GO:0043226 organelle; GO:0043228 non-membrane-bounded organelle; GO:0043229 intracellular organelle; GO:0043232 intracellular non-membrane-bounde…	GO:0003676 nucleic acid binding; GO:0003723 RNA binding; GO:0003735 structural constituent of ribosome; GO:0005198 structural molecule activity; GO:0005488 binding; GO:0097159 organic cyclic compound binding; GO:1901363 heterocyclic compound binding;	K02930	RP-L4e, RPL4; large subunit ribosomal protein L4e	mrr03010 Ribosome - Moniliophthora roreri;	PF14374	60S ribosomal protein L4 C-terminal domain	J	KOG1475	Ribosomal protein RPL1/RPL2/RL4L4
A0A1Q3ELD5	166	K	Mucoidy inhibitor a OS=Lentinula edodes OX=5353 GN=LENED_010062 PE=4 SV=1	LENED_010062	1	0.00607747	85.813	LK(1)NEEDEVYK	2	-1.4032	1									cytoplasm
A0A1Q3ELD5	334	K	Mucoidy inhibitor a OS=Lentinula edodes OX=5353 GN=LENED_010062 PE=4 SV=1	LENED_010062	1	0.0134131	50.088	IK(1)NVSEYALIPGK	2	-0.25047	1	1.074	0.762	1.596	0.452			0.395		cytoplasm
A0A1Q3E110	254	K	Glycoside hydrolase family 28 protein OS=Lentinula edodes OX=5353 GN=LENED_002490 PE=3 SV=1	LENED_002490	1	1.04342e-15	112.74	IK(1)VDSDATDASVSDVTYSGNTISANDK	3	-0.7952	1			0.905						extracellular				K01184	E3.2.1.15; polygalacturonase [EC:3.2.1.15]	mrr00040 Pentose and glucuronate interconversions - Moniliophthora roreri; mrr01100 Metabolic pathways - Moniliophthora roreri;	PF00295	Glycosyl hydrolases family 28
A0A1Q3EGV5	6	K	40S ribosomal protein S20 OS=Lentinula edodes OX=5353 GN=LENED_008386 PE=3 SV=1	LENED_008386	1	0.0554568	40.331	SYVAK(1)GEK	2	3.104	1	0.99		0.602		0.831	1.518	1.476	0.4385	cytoplasm	GO:0000462 maturation of SSU-rRNA from tricistronic rRNA transcript (SSU-rRNA, 5.8S rRNA, LSU-rRNA); GO:0002181 cytoplasmic translation; GO:0006139 nucleobase-containing compound metabolic process; GO:0006364 rRNA processing; GO:0006396 RNA processing; GO:0006412 translation; GO:0006518 peptide metabolic process; GO:0006725 cellular aromatic compound metabolic process; GO:0006807 nitrogen compoun…	GO:0005622 intracellular; GO:0005623 cell; GO:0005737 cytoplasm; GO:0005829 cytosol; GO:0005840 ribosome; GO:0015935 small ribosomal subunit; GO:0022626 cytosolic ribosome; GO:0022627 cytosolic small ribosomal subunit; GO:0032991 macromolecular complex; GO:0043226 organelle; GO:0043228 non-membrane-bounded organelle; GO:0043229 intracellular organelle; GO:0043232 intracellular non-membrane-bounde…	GO:0003676 nucleic acid binding; GO:0003723 RNA binding; GO:0003729 mRNA binding; GO:0003735 structural constituent of ribosome; GO:0005198 structural molecule activity; GO:0005488 binding; GO:0097159 organic cyclic compound binding; GO:1901363 heterocyclic compound binding;	K02969	RP-S20e, RPS20; small subunit ribosomal protein S20e	mrr03010 Ribosome - Moniliophthora roreri;			J	KOG0900	40S ribosomal protein S20
A0A1Q3EGV5	81	K	40S ribosomal protein S20 OS=Lentinula edodes OX=5353 GN=LENED_008386 PE=3 SV=1	LENED_008386	1	1.63428e-05	131.32	TPCGEGSK(1)TWDR	2	-0.544	14	1.156	0.637	0.865	1.241	1.121	1.058	1.287	0.192377	cytoplasm	GO:0000462 maturation of SSU-rRNA from tricistronic rRNA transcript (SSU-rRNA, 5.8S rRNA, LSU-rRNA); GO:0002181 cytoplasmic translation; GO:0006139 nucleobase-containing compound metabolic process; GO:0006364 rRNA processing; GO:0006396 RNA processing; GO:0006412 translation; GO:0006518 peptide metabolic process; GO:0006725 cellular aromatic compound metabolic process; GO:0006807 nitrogen compoun…	GO:0005622 intracellular; GO:0005623 cell; GO:0005737 cytoplasm; GO:0005829 cytosol; GO:0005840 ribosome; GO:0015935 small ribosomal subunit; GO:0022626 cytosolic ribosome; GO:0022627 cytosolic small ribosomal subunit; GO:0032991 macromolecular complex; GO:0043226 organelle; GO:0043228 non-membrane-bounded organelle; GO:0043229 intracellular organelle; GO:0043232 intracellular non-membrane-bounde…	GO:0003676 nucleic acid binding; GO:0003723 RNA binding; GO:0003729 mRNA binding; GO:0003735 structural constituent of ribosome; GO:0005198 structural molecule activity; GO:0005488 binding; GO:0097159 organic cyclic compound binding; GO:1901363 heterocyclic compound binding;	K02969	RP-S20e, RPS20; small subunit ribosomal protein S20e	mrr03010 Ribosome - Moniliophthora roreri;			J	KOG0900	40S ribosomal protein S20
A0A1Q3EGV5	40	K	40S ribosomal protein S20 OS=Lentinula edodes OX=5353 GN=LENED_008386 PE=3 SV=1	LENED_008386	1	3.51418e-11	164.11	SLEK(1)FSTDLINR	3	0.26891	9	0.734	0.744	0.882	1.117	1.211	1.337	1.553	0.0049814	cytoplasm	GO:0000462 maturation of SSU-rRNA from tricistronic rRNA transcript (SSU-rRNA, 5.8S rRNA, LSU-rRNA); GO:0002181 cytoplasmic translation; GO:0006139 nucleobase-containing compound metabolic process; GO:0006364 rRNA processing; GO:0006396 RNA processing; GO:0006412 translation; GO:0006518 peptide metabolic process; GO:0006725 cellular aromatic compound metabolic process; GO:0006807 nitrogen compoun…	GO:0005622 intracellular; GO:0005623 cell; GO:0005737 cytoplasm; GO:0005829 cytosol; GO:0005840 ribosome; GO:0015935 small ribosomal subunit; GO:0022626 cytosolic ribosome; GO:0022627 cytosolic small ribosomal subunit; GO:0032991 macromolecular complex; GO:0043226 organelle; GO:0043228 non-membrane-bounded organelle; GO:0043229 intracellular organelle; GO:0043232 intracellular non-membrane-bounde…	GO:0003676 nucleic acid binding; GO:0003723 RNA binding; GO:0003729 mRNA binding; GO:0003735 structural constituent of ribosome; GO:0005198 structural molecule activity; GO:0005488 binding; GO:0097159 organic cyclic compound binding; GO:1901363 heterocyclic compound binding;	K02969	RP-S20e, RPS20; small subunit ribosomal protein S20e	mrr03010 Ribosome - Moniliophthora roreri;			J	KOG0900	40S ribosomal protein S20
A0A1Q3EGV5	36	K	40S ribosomal protein S20 OS=Lentinula edodes OX=5353 GN=LENED_008386 PE=3 SV=1	LENED_008386	1	4.75509e-19	182.33	ITLTSSNVK(1)SLEK	3	0.97832	8	0.781	1.364	0.571	1.052	1.142	1.111	1.217	0.4135	cytoplasm	GO:0000462 maturation of SSU-rRNA from tricistronic rRNA transcript (SSU-rRNA, 5.8S rRNA, LSU-rRNA); GO:0002181 cytoplasmic translation; GO:0006139 nucleobase-containing compound metabolic process; GO:0006364 rRNA processing; GO:0006396 RNA processing; GO:0006412 translation; GO:0006518 peptide metabolic process; GO:0006725 cellular aromatic compound metabolic process; GO:0006807 nitrogen compoun…	GO:0005622 intracellular; GO:0005623 cell; GO:0005737 cytoplasm; GO:0005829 cytosol; GO:0005840 ribosome; GO:0015935 small ribosomal subunit; GO:0022626 cytosolic ribosome; GO:0022627 cytosolic small ribosomal subunit; GO:0032991 macromolecular complex; GO:0043226 organelle; GO:0043228 non-membrane-bounded organelle; GO:0043229 intracellular organelle; GO:0043232 intracellular non-membrane-bounde…	GO:0003676 nucleic acid binding; GO:0003723 RNA binding; GO:0003729 mRNA binding; GO:0003735 structural constituent of ribosome; GO:0005198 structural molecule activity; GO:0005488 binding; GO:0097159 organic cyclic compound binding; GO:1901363 heterocyclic compound binding;	K02969	RP-S20e, RPS20; small subunit ribosomal protein S20e	mrr03010 Ribosome - Moniliophthora roreri;			J	KOG0900	40S ribosomal protein S20
A0A1Q3EGV5	89	K	40S ribosomal protein S20 OS=Lentinula edodes OX=5353 GN=LENED_008386 PE=3 SV=1	LENED_008386	1	0.0102393	83.206	YELK(1)VHK	2	-0.67166	3	0.805	0.756	0.6	1.633	1.365	0.991	1.846	0.024817	cytoplasm	GO:0000462 maturation of SSU-rRNA from tricistronic rRNA transcript (SSU-rRNA, 5.8S rRNA, LSU-rRNA); GO:0002181 cytoplasmic translation; GO:0006139 nucleobase-containing compound metabolic process; GO:0006364 rRNA processing; GO:0006396 RNA processing; GO:0006412 translation; GO:0006518 peptide metabolic process; GO:0006725 cellular aromatic compound metabolic process; GO:0006807 nitrogen compoun…	GO:0005622 intracellular; GO:0005623 cell; GO:0005737 cytoplasm; GO:0005829 cytosol; GO:0005840 ribosome; GO:0015935 small ribosomal subunit; GO:0022626 cytosolic ribosome; GO:0022627 cytosolic small ribosomal subunit; GO:0032991 macromolecular complex; GO:0043226 organelle; GO:0043228 non-membrane-bounded organelle; GO:0043229 intracellular organelle; GO:0043232 intracellular non-membrane-bounde…	GO:0003676 nucleic acid binding; GO:0003723 RNA binding; GO:0003729 mRNA binding; GO:0003735 structural constituent of ribosome; GO:0005198 structural molecule activity; GO:0005488 binding; GO:0097159 organic cyclic compound binding; GO:1901363 heterocyclic compound binding;	K02969	RP-S20e, RPS20; small subunit ribosomal protein S20e	mrr03010 Ribosome - Moniliophthora roreri;			J	KOG0900	40S ribosomal protein S20
A0A1Q3EGV5	68	K	40S ribosomal protein S20 OS=Lentinula edodes OX=5353 GN=LENED_008386 PE=3 SV=1	LENED_008386	1	0.00459943	110.81	VLK(1)ITTR	2	0.44827	6	0.822	0.732	0.513	1.526	1.343	1.199	1.968	0.0119154	cytoplasm	GO:0000462 maturation of SSU-rRNA from tricistronic rRNA transcript (SSU-rRNA, 5.8S rRNA, LSU-rRNA); GO:0002181 cytoplasmic translation; GO:0006139 nucleobase-containing compound metabolic process; GO:0006364 rRNA processing; GO:0006396 RNA processing; GO:0006412 translation; GO:0006518 peptide metabolic process; GO:0006725 cellular aromatic compound metabolic process; GO:0006807 nitrogen compoun…	GO:0005622 intracellular; GO:0005623 cell; GO:0005737 cytoplasm; GO:0005829 cytosol; GO:0005840 ribosome; GO:0015935 small ribosomal subunit; GO:0022626 cytosolic ribosome; GO:0022627 cytosolic small ribosomal subunit; GO:0032991 macromolecular complex; GO:0043226 organelle; GO:0043228 non-membrane-bounded organelle; GO:0043229 intracellular organelle; GO:0043232 intracellular non-membrane-bounde…	GO:0003676 nucleic acid binding; GO:0003723 RNA binding; GO:0003729 mRNA binding; GO:0003735 structural constituent of ribosome; GO:0005198 structural molecule activity; GO:0005488 binding; GO:0097159 organic cyclic compound binding; GO:1901363 heterocyclic compound binding;	K02969	RP-S20e, RPS20; small subunit ribosomal protein S20e	mrr03010 Ribosome - Moniliophthora roreri;			J	KOG0900	40S ribosomal protein S20
A0A1Q3EGV5	65	K	40S ribosomal protein S20 OS=Lentinula edodes OX=5353 GN=LENED_008386 PE=3 SV=1	LENED_008386	1	0.0141639	75.738	LPTK(1)VLK	2	0.3988	3	0.691	0.691	0.484	1.672	1.343	1.268	2.295	0.0045363	cytoplasm	GO:0000462 maturation of SSU-rRNA from tricistronic rRNA transcript (SSU-rRNA, 5.8S rRNA, LSU-rRNA); GO:0002181 cytoplasmic translation; GO:0006139 nucleobase-containing compound metabolic process; GO:0006364 rRNA processing; GO:0006396 RNA processing; GO:0006412 translation; GO:0006518 peptide metabolic process; GO:0006725 cellular aromatic compound metabolic process; GO:0006807 nitrogen compoun…	GO:0005622 intracellular; GO:0005623 cell; GO:0005737 cytoplasm; GO:0005829 cytosol; GO:0005840 ribosome; GO:0015935 small ribosomal subunit; GO:0022626 cytosolic ribosome; GO:0022627 cytosolic small ribosomal subunit; GO:0032991 macromolecular complex; GO:0043226 organelle; GO:0043228 non-membrane-bounded organelle; GO:0043229 intracellular organelle; GO:0043232 intracellular non-membrane-bounde…	GO:0003676 nucleic acid binding; GO:0003723 RNA binding; GO:0003729 mRNA binding; GO:0003735 structural constituent of ribosome; GO:0005198 structural molecule activity; GO:0005488 binding; GO:0097159 organic cyclic compound binding; GO:1901363 heterocyclic compound binding;	K02969	RP-S20e, RPS20; small subunit ribosomal protein S20e	mrr03010 Ribosome - Moniliophthora roreri;			J	KOG0900	40S ribosomal protein S20
A0A1Q3ES52	223	K	PRMT5-domain-containing protein OS=Lentinula edodes OX=5353 GN=LENED_012236 PE=3 SV=1	LENED_012236	1	0.0427216	43.68	LK(1)ILSIQSNR	2	0.87408	1	0.85	0.79	0.683	1.052	0.807	1.796	1.573	0.175964	nucleus	GO:0000086 G2/M transition of mitotic cell cycle; GO:0000278 mitotic cell cycle; GO:0006325 chromatin organization; GO:0006355 regulation of transcription, DNA-templated; GO:0006464 cellular protein modification process; GO:0006479 protein methylation; GO:0006807 nitrogen compound metabolic process; GO:0006950 response to stress; GO:0006970 response to osmotic stress; GO:0006996 organelle organiz…	GO:0000144 cellular bud neck septin ring; GO:0000399 cellular bud neck septin structure; GO:0005622 intracellular; GO:0005623 cell; GO:0005634 nucleus; GO:0005737 cytoplasm; GO:0005815 microtubule organizing center; GO:0005816 spindle pole body; GO:0005824 outer plaque of spindle pole body; GO:0005829 cytosol; GO:0005856 cytoskeleton; GO:0005933 cellular bud; GO:0005935 cellular bud neck; GO:0005…	GO:0003824 catalytic activity; GO:0008168 methyltransferase activity; GO:0008170 N-methyltransferase activity; GO:0008276 protein methyltransferase activity; GO:0008469 histone-arginine N-methyltransferase activity; GO:0008757 S-adenosylmethionine-dependent methyltransferase activity; GO:0016273 arginine N-methyltransferase activity; GO:0016274 protein-arginine N-methyltransferase activity; GO:00…	K02516	PRMT5, HSL7; type II protein arginine methyltransferase [EC:2.1.1.320]	mrr03013 RNA transport - Moniliophthora roreri; mrr04011 MAPK signaling pathway - yeast - Moniliophthora roreri; mrr04111 Cell cycle - yeast - Moniliophthora roreri;	PF05185	PRMT5 arginine-N-methyltransferase	H	KOG0822	Protein kinase inhibitor
A0A1Q3E3J5	71	K	Glyceraldehyde-3-phosphate dehydrogenase OS=Lentinula edodes OX=5353 GN=LENED_003203 PE=3 SV=1	LENED_003203	1	0.0028909	59.709	LIVDGK(1)EISVFGEK	2	0.0062815	2	0.288	1.811	1.405			0.229	0.196		cytoplasm	GO:0001932 regulation of protein phosphorylation; GO:0001934 positive regulation of protein phosphorylation; GO:0005975 carbohydrate metabolic process; GO:0005996 monosaccharide metabolic process; GO:0006006 glucose metabolic process; GO:0006007 glucose catabolic process; GO:0006082 organic acid metabolic process; GO:0006090 pyruvate metabolic process; GO:0006091 generation of precursor metabolit…	GO:0005576 extracellular region; GO:0005618 cell wall; GO:0005622 intracellular; GO:0005623 cell; GO:0005634 nucleus; GO:0005737 cytoplasm; GO:0005739 mitochondrion; GO:0005811 lipid particle; GO:0005829 cytosol; GO:0005886 plasma membrane; GO:0009277 fungal-type cell wall; GO:0016020 membrane; GO:0030312 external encapsulating structure; GO:0032991 macromolecular complex; GO:0043226 organelle; G…	GO:0003676 nucleic acid binding; GO:0003682 chromatin binding; GO:0003723 RNA binding; GO:0003824 catalytic activity; GO:0004365 glyceraldehyde-3-phosphate dehydrogenase (NAD+) (phosphorylating) activity; GO:0005488 binding; GO:0016491 oxidoreductase activity; GO:0016620 oxidoreductase activity, acting on the aldehyde or oxo group of donors, NAD or NADP as acceptor; GO:0016903 oxidoreductase acti…	K00134	GAPDH, gapA; glyceraldehyde 3-phosphate dehydrogenase [EC:1.2.1.12]	mrr00010 Glycolysis / Gluconeogenesis - Moniliophthora roreri; mrr01100 Metabolic pathways - Moniliophthora roreri; mrr01110 Biosynthesis of secondary metabolites - Moniliophthora roreri; mrr01130 Biosynthesis of antibiotics - Moniliophthora roreri; mrr01200 Carbon metabolism - Moniliophthora roreri; mrr01230 Biosynthesis of amino acids - Moniliophthora roreri;	PF00044; PF02800	Glyceraldehyde 3-phosphate dehydrogenase, NAD binding domain; Glyceraldehyde 3-phosphate dehydrogenase, C-terminal domain	G	KOG0657	Glyceraldehyde 3-phosphate dehydrogenase
A0A1Q3E3J5	332	K	Glyceraldehyde-3-phosphate dehydrogenase OS=Lentinula edodes OX=5353 GN=LENED_003203 PE=3 SV=1	LENED_003203	1	0.000874919	107.06	VVDLLVFAAK(1)K	2	0.22301	7	0.71	1.354	2.031	0.289	0.732	0.66	0.411	0.107003	cytoplasm	GO:0001932 regulation of protein phosphorylation; GO:0001934 positive regulation of protein phosphorylation; GO:0005975 carbohydrate metabolic process; GO:0005996 monosaccharide metabolic process; GO:0006006 glucose metabolic process; GO:0006007 glucose catabolic process; GO:0006082 organic acid metabolic process; GO:0006090 pyruvate metabolic process; GO:0006091 generation of precursor metabolit…	GO:0005576 extracellular region; GO:0005618 cell wall; GO:0005622 intracellular; GO:0005623 cell; GO:0005634 nucleus; GO:0005737 cytoplasm; GO:0005739 mitochondrion; GO:0005811 lipid particle; GO:0005829 cytosol; GO:0005886 plasma membrane; GO:0009277 fungal-type cell wall; GO:0016020 membrane; GO:0030312 external encapsulating structure; GO:0032991 macromolecular complex; GO:0043226 organelle; G…	GO:0003676 nucleic acid binding; GO:0003682 chromatin binding; GO:0003723 RNA binding; GO:0003824 catalytic activity; GO:0004365 glyceraldehyde-3-phosphate dehydrogenase (NAD+) (phosphorylating) activity; GO:0005488 binding; GO:0016491 oxidoreductase activity; GO:0016620 oxidoreductase activity, acting on the aldehyde or oxo group of donors, NAD or NADP as acceptor; GO:0016903 oxidoreductase acti…	K00134	GAPDH, gapA; glyceraldehyde 3-phosphate dehydrogenase [EC:1.2.1.12]	mrr00010 Glycolysis / Gluconeogenesis - Moniliophthora roreri; mrr01100 Metabolic pathways - Moniliophthora roreri; mrr01110 Biosynthesis of secondary metabolites - Moniliophthora roreri; mrr01130 Biosynthesis of antibiotics - Moniliophthora roreri; mrr01200 Carbon metabolism - Moniliophthora roreri; mrr01230 Biosynthesis of amino acids - Moniliophthora roreri;	PF00044; PF02800	Glyceraldehyde 3-phosphate dehydrogenase, NAD binding domain; Glyceraldehyde 3-phosphate dehydrogenase, C-terminal domain	G	KOG0657	Glyceraldehyde 3-phosphate dehydrogenase
A0A1Q3E3J5	250	K	Glyceraldehyde-3-phosphate dehydrogenase OS=Lentinula edodes OX=5353 GN=LENED_003203 PE=3 SV=1	LENED_003203	1	1.43238e-08	161.99	TEK(1)SATYDEIK	2	-0.64169	12	1.531	1.297	0.936	0.766	0.834	0.63	0.592	0.03768	cytoplasm	GO:0001932 regulation of protein phosphorylation; GO:0001934 positive regulation of protein phosphorylation; GO:0005975 carbohydrate metabolic process; GO:0005996 monosaccharide metabolic process; GO:0006006 glucose metabolic process; GO:0006007 glucose catabolic process; GO:0006082 organic acid metabolic process; GO:0006090 pyruvate metabolic process; GO:0006091 generation of precursor metabolit…	GO:0005576 extracellular region; GO:0005618 cell wall; GO:0005622 intracellular; GO:0005623 cell; GO:0005634 nucleus; GO:0005737 cytoplasm; GO:0005739 mitochondrion; GO:0005811 lipid particle; GO:0005829 cytosol; GO:0005886 plasma membrane; GO:0009277 fungal-type cell wall; GO:0016020 membrane; GO:0030312 external encapsulating structure; GO:0032991 macromolecular complex; GO:0043226 organelle; G…	GO:0003676 nucleic acid binding; GO:0003682 chromatin binding; GO:0003723 RNA binding; GO:0003824 catalytic activity; GO:0004365 glyceraldehyde-3-phosphate dehydrogenase (NAD+) (phosphorylating) activity; GO:0005488 binding; GO:0016491 oxidoreductase activity; GO:0016620 oxidoreductase activity, acting on the aldehyde or oxo group of donors, NAD or NADP as acceptor; GO:0016903 oxidoreductase acti…	K00134	GAPDH, gapA; glyceraldehyde 3-phosphate dehydrogenase [EC:1.2.1.12]	mrr00010 Glycolysis / Gluconeogenesis - Moniliophthora roreri; mrr01100 Metabolic pathways - Moniliophthora roreri; mrr01110 Biosynthesis of secondary metabolites - Moniliophthora roreri; mrr01130 Biosynthesis of antibiotics - Moniliophthora roreri; mrr01200 Carbon metabolism - Moniliophthora roreri; mrr01230 Biosynthesis of amino acids - Moniliophthora roreri;	PF00044; PF02800	Glyceraldehyde 3-phosphate dehydrogenase, NAD binding domain; Glyceraldehyde 3-phosphate dehydrogenase, C-terminal domain	G	KOG0657	Glyceraldehyde 3-phosphate dehydrogenase
A0A1Q3E3J5	226	K	Glyceraldehyde-3-phosphate dehydrogenase OS=Lentinula edodes OX=5353 GN=LENED_003203 PE=3 SV=1	LENED_003203	1	0.000969908	71.98	VIPSLNGK(1)LTGLAFR	2	0.031172	2	0.528	0.979	1.863			0.37	0.329		cytoplasm	GO:0001932 regulation of protein phosphorylation; GO:0001934 positive regulation of protein phosphorylation; GO:0005975 carbohydrate metabolic process; GO:0005996 monosaccharide metabolic process; GO:0006006 glucose metabolic process; GO:0006007 glucose catabolic process; GO:0006082 organic acid metabolic process; GO:0006090 pyruvate metabolic process; GO:0006091 generation of precursor metabolit…	GO:0005576 extracellular region; GO:0005618 cell wall; GO:0005622 intracellular; GO:0005623 cell; GO:0005634 nucleus; GO:0005737 cytoplasm; GO:0005739 mitochondrion; GO:0005811 lipid particle; GO:0005829 cytosol; GO:0005886 plasma membrane; GO:0009277 fungal-type cell wall; GO:0016020 membrane; GO:0030312 external encapsulating structure; GO:0032991 macromolecular complex; GO:0043226 organelle; G…	GO:0003676 nucleic acid binding; GO:0003682 chromatin binding; GO:0003723 RNA binding; GO:0003824 catalytic activity; GO:0004365 glyceraldehyde-3-phosphate dehydrogenase (NAD+) (phosphorylating) activity; GO:0005488 binding; GO:0016491 oxidoreductase activity; GO:0016620 oxidoreductase activity, acting on the aldehyde or oxo group of donors, NAD or NADP as acceptor; GO:0016903 oxidoreductase acti…	K00134	GAPDH, gapA; glyceraldehyde 3-phosphate dehydrogenase [EC:1.2.1.12]	mrr00010 Glycolysis / Gluconeogenesis - Moniliophthora roreri; mrr01100 Metabolic pathways - Moniliophthora roreri; mrr01110 Biosynthesis of secondary metabolites - Moniliophthora roreri; mrr01130 Biosynthesis of antibiotics - Moniliophthora roreri; mrr01200 Carbon metabolism - Moniliophthora roreri; mrr01230 Biosynthesis of amino acids - Moniliophthora roreri;	PF00044; PF02800	Glyceraldehyde 3-phosphate dehydrogenase, NAD binding domain; Glyceraldehyde 3-phosphate dehydrogenase, C-terminal domain	G	KOG0657	Glyceraldehyde 3-phosphate dehydrogenase
A0A1Q3E3J5	193	K	Glyceraldehyde-3-phosphate dehydrogenase OS=Lentinula edodes OX=5353 GN=LENED_003203 PE=3 SV=1	LENED_003203	1	3.50893e-08	154.15	TVDGPSNK(1)DWR	2	-0.16056	18	1.233	1.184	0.632	1.184	0.944	0.883	0.988	0.92812	cytoplasm	GO:0001932 regulation of protein phosphorylation; GO:0001934 positive regulation of protein phosphorylation; GO:0005975 carbohydrate metabolic process; GO:0005996 monosaccharide metabolic process; GO:0006006 glucose metabolic process; GO:0006007 glucose catabolic process; GO:0006082 organic acid metabolic process; GO:0006090 pyruvate metabolic process; GO:0006091 generation of precursor metabolit…	GO:0005576 extracellular region; GO:0005618 cell wall; GO:0005622 intracellular; GO:0005623 cell; GO:0005634 nucleus; GO:0005737 cytoplasm; GO:0005739 mitochondrion; GO:0005811 lipid particle; GO:0005829 cytosol; GO:0005886 plasma membrane; GO:0009277 fungal-type cell wall; GO:0016020 membrane; GO:0030312 external encapsulating structure; GO:0032991 macromolecular complex; GO:0043226 organelle; G…	GO:0003676 nucleic acid binding; GO:0003682 chromatin binding; GO:0003723 RNA binding; GO:0003824 catalytic activity; GO:0004365 glyceraldehyde-3-phosphate dehydrogenase (NAD+) (phosphorylating) activity; GO:0005488 binding; GO:0016491 oxidoreductase activity; GO:0016620 oxidoreductase activity, acting on the aldehyde or oxo group of donors, NAD or NADP as acceptor; GO:0016903 oxidoreductase acti…	K00134	GAPDH, gapA; glyceraldehyde 3-phosphate dehydrogenase [EC:1.2.1.12]	mrr00010 Glycolysis / Gluconeogenesis - Moniliophthora roreri; mrr01100 Metabolic pathways - Moniliophthora roreri; mrr01110 Biosynthesis of secondary metabolites - Moniliophthora roreri; mrr01130 Biosynthesis of antibiotics - Moniliophthora roreri; mrr01200 Carbon metabolism - Moniliophthora roreri; mrr01230 Biosynthesis of amino acids - Moniliophthora roreri;	PF00044; PF02800	Glyceraldehyde 3-phosphate dehydrogenase, NAD binding domain; Glyceraldehyde 3-phosphate dehydrogenase, C-terminal domain	G	KOG0657	Glyceraldehyde 3-phosphate dehydrogenase
A0A1Q3E3J5	258	K	Glyceraldehyde-3-phosphate dehydrogenase OS=Lentinula edodes OX=5353 GN=LENED_003203 PE=3 SV=1	LENED_003203	1	8.77049e-05	115.33	SATYDEIK(1)AAVK	2	-2.5326	6	1.062	1.052	0.967	1.077	1.055	0.816	0.957	0.61682	cytoplasm	GO:0001932 regulation of protein phosphorylation; GO:0001934 positive regulation of protein phosphorylation; GO:0005975 carbohydrate metabolic process; GO:0005996 monosaccharide metabolic process; GO:0006006 glucose metabolic process; GO:0006007 glucose catabolic process; GO:0006082 organic acid metabolic process; GO:0006090 pyruvate metabolic process; GO:0006091 generation of precursor metabolit…	GO:0005576 extracellular region; GO:0005618 cell wall; GO:0005622 intracellular; GO:0005623 cell; GO:0005634 nucleus; GO:0005737 cytoplasm; GO:0005739 mitochondrion; GO:0005811 lipid particle; GO:0005829 cytosol; GO:0005886 plasma membrane; GO:0009277 fungal-type cell wall; GO:0016020 membrane; GO:0030312 external encapsulating structure; GO:0032991 macromolecular complex; GO:0043226 organelle; G…	GO:0003676 nucleic acid binding; GO:0003682 chromatin binding; GO:0003723 RNA binding; GO:0003824 catalytic activity; GO:0004365 glyceraldehyde-3-phosphate dehydrogenase (NAD+) (phosphorylating) activity; GO:0005488 binding; GO:0016491 oxidoreductase activity; GO:0016620 oxidoreductase activity, acting on the aldehyde or oxo group of donors, NAD or NADP as acceptor; GO:0016903 oxidoreductase acti…	K00134	GAPDH, gapA; glyceraldehyde 3-phosphate dehydrogenase [EC:1.2.1.12]	mrr00010 Glycolysis / Gluconeogenesis - Moniliophthora roreri; mrr01100 Metabolic pathways - Moniliophthora roreri; mrr01110 Biosynthesis of secondary metabolites - Moniliophthora roreri; mrr01130 Biosynthesis of antibiotics - Moniliophthora roreri; mrr01200 Carbon metabolism - Moniliophthora roreri; mrr01230 Biosynthesis of amino acids - Moniliophthora roreri;	PF00044; PF02800	Glyceraldehyde 3-phosphate dehydrogenase, NAD binding domain; Glyceraldehyde 3-phosphate dehydrogenase, C-terminal domain	G	KOG0657	Glyceraldehyde 3-phosphate dehydrogenase
A0A1Q3E3J5	112	K	Glyceraldehyde-3-phosphate dehydrogenase OS=Lentinula edodes OX=5353 GN=LENED_003203 PE=3 SV=1	LENED_003203	1	0.00037254	109.16	ASAHLK(1)GGAK	2	0.36389	6	1.297	0.89	0.968	0.935	1.06	0.88	0.911	0.54978	cytoplasm	GO:0001932 regulation of protein phosphorylation; GO:0001934 positive regulation of protein phosphorylation; GO:0005975 carbohydrate metabolic process; GO:0005996 monosaccharide metabolic process; GO:0006006 glucose metabolic process; GO:0006007 glucose catabolic process; GO:0006082 organic acid metabolic process; GO:0006090 pyruvate metabolic process; GO:0006091 generation of precursor metabolit…	GO:0005576 extracellular region; GO:0005618 cell wall; GO:0005622 intracellular; GO:0005623 cell; GO:0005634 nucleus; GO:0005737 cytoplasm; GO:0005739 mitochondrion; GO:0005811 lipid particle; GO:0005829 cytosol; GO:0005886 plasma membrane; GO:0009277 fungal-type cell wall; GO:0016020 membrane; GO:0030312 external encapsulating structure; GO:0032991 macromolecular complex; GO:0043226 organelle; G…	GO:0003676 nucleic acid binding; GO:0003682 chromatin binding; GO:0003723 RNA binding; GO:0003824 catalytic activity; GO:0004365 glyceraldehyde-3-phosphate dehydrogenase (NAD+) (phosphorylating) activity; GO:0005488 binding; GO:0016491 oxidoreductase activity; GO:0016620 oxidoreductase activity, acting on the aldehyde or oxo group of donors, NAD or NADP as acceptor; GO:0016903 oxidoreductase acti…	K00134	GAPDH, gapA; glyceraldehyde 3-phosphate dehydrogenase [EC:1.2.1.12]	mrr00010 Glycolysis / Gluconeogenesis - Moniliophthora roreri; mrr01100 Metabolic pathways - Moniliophthora roreri; mrr01110 Biosynthesis of secondary metabolites - Moniliophthora roreri; mrr01130 Biosynthesis of antibiotics - Moniliophthora roreri; mrr01200 Carbon metabolism - Moniliophthora roreri; mrr01230 Biosynthesis of amino acids - Moniliophthora roreri;	PF00044; PF02800	Glyceraldehyde 3-phosphate dehydrogenase, NAD binding domain; Glyceraldehyde 3-phosphate dehydrogenase, C-terminal domain	G	KOG0657	Glyceraldehyde 3-phosphate dehydrogenase
A0A1Q3E3J5	166	K	Glyceraldehyde-3-phosphate dehydrogenase OS=Lentinula edodes OX=5353 GN=LENED_003203 PE=3 SV=1	LENED_003203	1	1.71404e-26	146.76	VIHDK(1)FGIVEALMTTVHATTATQK	4	0.66541	7	0.048	1.517	2.932	0.054		0.05	0.035	0.195642	cytoplasm	GO:0001932 regulation of protein phosphorylation; GO:0001934 positive regulation of protein phosphorylation; GO:0005975 carbohydrate metabolic process; GO:0005996 monosaccharide metabolic process; GO:0006006 glucose metabolic process; GO:0006007 glucose catabolic process; GO:0006082 organic acid metabolic process; GO:0006090 pyruvate metabolic process; GO:0006091 generation of precursor metabolit…	GO:0005576 extracellular region; GO:0005618 cell wall; GO:0005622 intracellular; GO:0005623 cell; GO:0005634 nucleus; GO:0005737 cytoplasm; GO:0005739 mitochondrion; GO:0005811 lipid particle; GO:0005829 cytosol; GO:0005886 plasma membrane; GO:0009277 fungal-type cell wall; GO:0016020 membrane; GO:0030312 external encapsulating structure; GO:0032991 macromolecular complex; GO:0043226 organelle; G…	GO:0003676 nucleic acid binding; GO:0003682 chromatin binding; GO:0003723 RNA binding; GO:0003824 catalytic activity; GO:0004365 glyceraldehyde-3-phosphate dehydrogenase (NAD+) (phosphorylating) activity; GO:0005488 binding; GO:0016491 oxidoreductase activity; GO:0016620 oxidoreductase activity, acting on the aldehyde or oxo group of donors, NAD or NADP as acceptor; GO:0016903 oxidoreductase acti…	K00134	GAPDH, gapA; glyceraldehyde 3-phosphate dehydrogenase [EC:1.2.1.12]	mrr00010 Glycolysis / Gluconeogenesis - Moniliophthora roreri; mrr01100 Metabolic pathways - Moniliophthora roreri; mrr01110 Biosynthesis of secondary metabolites - Moniliophthora roreri; mrr01130 Biosynthesis of antibiotics - Moniliophthora roreri; mrr01200 Carbon metabolism - Moniliophthora roreri; mrr01230 Biosynthesis of amino acids - Moniliophthora roreri;	PF00044; PF02800	Glyceraldehyde 3-phosphate dehydrogenase, NAD binding domain; Glyceraldehyde 3-phosphate dehydrogenase, C-terminal domain	G	KOG0657	Glyceraldehyde 3-phosphate dehydrogenase
A0A1Q3E3J5	56	K	Glyceraldehyde-3-phosphate dehydrogenase OS=Lentinula edodes OX=5353 GN=LENED_003203 PE=3 SV=1	LENED_003203	1	0.0109865	72.23	FK(1)GTVETK	2	-0.14388	5	1.198	1.044	0.974	1.158	0.793	0.853	0.872	0.3239	cytoplasm	GO:0001932 regulation of protein phosphorylation; GO:0001934 positive regulation of protein phosphorylation; GO:0005975 carbohydrate metabolic process; GO:0005996 monosaccharide metabolic process; GO:0006006 glucose metabolic process; GO:0006007 glucose catabolic process; GO:0006082 organic acid metabolic process; GO:0006090 pyruvate metabolic process; GO:0006091 generation of precursor metabolit…	GO:0005576 extracellular region; GO:0005618 cell wall; GO:0005622 intracellular; GO:0005623 cell; GO:0005634 nucleus; GO:0005737 cytoplasm; GO:0005739 mitochondrion; GO:0005811 lipid particle; GO:0005829 cytosol; GO:0005886 plasma membrane; GO:0009277 fungal-type cell wall; GO:0016020 membrane; GO:0030312 external encapsulating structure; GO:0032991 macromolecular complex; GO:0043226 organelle; G…	GO:0003676 nucleic acid binding; GO:0003682 chromatin binding; GO:0003723 RNA binding; GO:0003824 catalytic activity; GO:0004365 glyceraldehyde-3-phosphate dehydrogenase (NAD+) (phosphorylating) activity; GO:0005488 binding; GO:0016491 oxidoreductase activity; GO:0016620 oxidoreductase activity, acting on the aldehyde or oxo group of donors, NAD or NADP as acceptor; GO:0016903 oxidoreductase acti…	K00134	GAPDH, gapA; glyceraldehyde 3-phosphate dehydrogenase [EC:1.2.1.12]	mrr00010 Glycolysis / Gluconeogenesis - Moniliophthora roreri; mrr01100 Metabolic pathways - Moniliophthora roreri; mrr01110 Biosynthesis of secondary metabolites - Moniliophthora roreri; mrr01130 Biosynthesis of antibiotics - Moniliophthora roreri; mrr01200 Carbon metabolism - Moniliophthora roreri; mrr01230 Biosynthesis of amino acids - Moniliophthora roreri;	PF00044; PF02800	Glyceraldehyde 3-phosphate dehydrogenase, NAD binding domain; Glyceraldehyde 3-phosphate dehydrogenase, C-terminal domain	G	KOG0657	Glyceraldehyde 3-phosphate dehydrogenase
A0A1Q3E3J5	62	K	Glyceraldehyde-3-phosphate dehydrogenase OS=Lentinula edodes OX=5353 GN=LENED_003203 PE=3 SV=1	LENED_003203	1	0.00604994	70.056	GTVETK(1)GGK	2	-0.70946	5	1.187	0.778	1.242	0.805	1.029	0.941	0.865	0.47958	cytoplasm	GO:0001932 regulation of protein phosphorylation; GO:0001934 positive regulation of protein phosphorylation; GO:0005975 carbohydrate metabolic process; GO:0005996 monosaccharide metabolic process; GO:0006006 glucose metabolic process; GO:0006007 glucose catabolic process; GO:0006082 organic acid metabolic process; GO:0006090 pyruvate metabolic process; GO:0006091 generation of precursor metabolit…	GO:0005576 extracellular region; GO:0005618 cell wall; GO:0005622 intracellular; GO:0005623 cell; GO:0005634 nucleus; GO:0005737 cytoplasm; GO:0005739 mitochondrion; GO:0005811 lipid particle; GO:0005829 cytosol; GO:0005886 plasma membrane; GO:0009277 fungal-type cell wall; GO:0016020 membrane; GO:0030312 external encapsulating structure; GO:0032991 macromolecular complex; GO:0043226 organelle; G…	GO:0003676 nucleic acid binding; GO:0003682 chromatin binding; GO:0003723 RNA binding; GO:0003824 catalytic activity; GO:0004365 glyceraldehyde-3-phosphate dehydrogenase (NAD+) (phosphorylating) activity; GO:0005488 binding; GO:0016491 oxidoreductase activity; GO:0016620 oxidoreductase activity, acting on the aldehyde or oxo group of donors, NAD or NADP as acceptor; GO:0016903 oxidoreductase acti…	K00134	GAPDH, gapA; glyceraldehyde 3-phosphate dehydrogenase [EC:1.2.1.12]	mrr00010 Glycolysis / Gluconeogenesis - Moniliophthora roreri; mrr01100 Metabolic pathways - Moniliophthora roreri; mrr01110 Biosynthesis of secondary metabolites - Moniliophthora roreri; mrr01130 Biosynthesis of antibiotics - Moniliophthora roreri; mrr01200 Carbon metabolism - Moniliophthora roreri; mrr01230 Biosynthesis of amino acids - Moniliophthora roreri;	PF00044; PF02800	Glyceraldehyde 3-phosphate dehydrogenase, NAD binding domain; Glyceraldehyde 3-phosphate dehydrogenase, C-terminal domain	G	KOG0657	Glyceraldehyde 3-phosphate dehydrogenase
A0A1Q3E8R8	6	K	RNA-binding protein Nrd1 OS=Lentinula edodes OX=5353 GN=LENED_005218 PE=4 SV=1	LENED_005218	1	4.41049e-05	131.42	SIQQK(1)HVLAR	2	1.2431	3	1.149	0.663	0.955	0.815	1.426	1.034	1.184	0.50528	mitochondria									H	KOG0118	FOG: RRM domain
A0A1Q3EPX3	79	K	Clavaminate synthase-like protein OS=Lentinula edodes OX=5353 GN=LENED_011385 PE=3 SV=1	LENED_011385	1	0.0111971	65.933	FFK(1)LPISSK	2	-0.14516	4	0.801		0.707	1.389		1.15	1.684	0.044496	plasma membrane							PF03171	2OG-Fe(II) oxygenase superfamily	Q	KOG0143	Iron/ascorbate family oxidoreductases
A0A1Q3ELQ8	106	K	Cysteinyl-trna synthetase OS=Lentinula edodes OX=5353 GN=LENED_010184 PE=3 SV=1	LENED_010184	1	0.0008613	83.948	QNHLLEK(1)FR	3	-0.23494	6	1.039	0.75	0.677	1.341	1.13	1.155	1.47	0.046044	cytoplasm	GO:0002181 cytoplasmic translation; GO:0006082 organic acid metabolic process; GO:0006139 nucleobase-containing compound metabolic process; GO:0006399 tRNA metabolic process; GO:0006412 translation; GO:0006418 tRNA aminoacylation for protein translation; GO:0006423 cysteinyl-tRNA aminoacylation; GO:0006518 peptide metabolic process; GO:0006520 cellular amino acid metabolic process; GO:0006725 cel…	GO:0005622 intracellular; GO:0005623 cell; GO:0005737 cytoplasm; GO:0044424 intracellular part; GO:0044464 cell part;	GO:0000166 nucleotide binding; GO:0003824 catalytic activity; GO:0004812 aminoacyl-tRNA ligase activity; GO:0004817 cysteine-tRNA ligase activity; GO:0005488 binding; GO:0005524 ATP binding; GO:0008144 drug binding; GO:0016874 ligase activity; GO:0016875 ligase activity, forming carbon-oxygen bonds; GO:0017076 purine nucleotide binding; GO:0030554 adenyl nucleotide binding; GO:0032553 ribonucleot…	K01883	CARS, cysS; cysteinyl-tRNA synthetase [EC:6.1.1.16]	mrr00970 Aminoacyl-tRNA biosynthesis - Moniliophthora roreri;	PF09190	DALR domain	J	KOG2007	Cysteinyl-tRNA synthetase
A0A1Q3ELQ8	37	K	Cysteinyl-trna synthetase OS=Lentinula edodes OX=5353 GN=LENED_010184 PE=3 SV=1	LENED_010184	1	0.0106293	74.533	TEFIPK(1)SGR	2	-0.31972	5	0.893	0.814		0.893		1.397	1.342	0.35872	cytoplasm	GO:0002181 cytoplasmic translation; GO:0006082 organic acid metabolic process; GO:0006139 nucleobase-containing compound metabolic process; GO:0006399 tRNA metabolic process; GO:0006412 translation; GO:0006418 tRNA aminoacylation for protein translation; GO:0006423 cysteinyl-tRNA aminoacylation; GO:0006518 peptide metabolic process; GO:0006520 cellular amino acid metabolic process; GO:0006725 cel…	GO:0005622 intracellular; GO:0005623 cell; GO:0005737 cytoplasm; GO:0044424 intracellular part; GO:0044464 cell part;	GO:0000166 nucleotide binding; GO:0003824 catalytic activity; GO:0004812 aminoacyl-tRNA ligase activity; GO:0004817 cysteine-tRNA ligase activity; GO:0005488 binding; GO:0005524 ATP binding; GO:0008144 drug binding; GO:0016874 ligase activity; GO:0016875 ligase activity, forming carbon-oxygen bonds; GO:0017076 purine nucleotide binding; GO:0030554 adenyl nucleotide binding; GO:0032553 ribonucleot…	K01883	CARS, cysS; cysteinyl-tRNA synthetase [EC:6.1.1.16]	mrr00970 Aminoacyl-tRNA biosynthesis - Moniliophthora roreri;	PF09190	DALR domain	J	KOG2007	Cysteinyl-tRNA synthetase
A0A1Q3ECM3	72	K	Non-heme 11 kDa protein of cytochrome bc1 complex OS=Lentinula edodes OX=5353 GN=LENED_006743 PE=4 SV=1	LENED_006743	1	0.000628115	69.92	CAPLLK(1)HFEHCQEK	3	0.25363	3	0.832			1.211	1.038	1.101	1.342		nucleus	GO:0006091 generation of precursor metabolites and energy; GO:0006119 oxidative phosphorylation; GO:0006122 mitochondrial electron transport, ubiquinol to cytochrome c; GO:0006139 nucleobase-containing compound metabolic process; GO:0006163 purine nucleotide metabolic process; GO:0006725 cellular aromatic compound metabolic process; GO:0006753 nucleoside phosphate metabolic process; GO:0006793 ph…	GO:0005622 intracellular; GO:0005623 cell; GO:0005634 nucleus; GO:0005737 cytoplasm; GO:0005739 mitochondrion; GO:0005740 mitochondrial envelope; GO:0005743 mitochondrial inner membrane; GO:0005746 mitochondrial respiratory chain; GO:0005750 mitochondrial respiratory chain complex III; GO:0005758 mitochondrial intermembrane space; GO:0016020 membrane; GO:0016021 integral component of membrane; GO…		K00416	QCR6, UQCRH; ubiquinol-cytochrome c reductase subunit 6	mrr00190 Oxidative phosphorylation - Moniliophthora roreri; mrr01100 Metabolic pathways - Moniliophthora roreri;			C	KOG4763	Ubiquinol-cytochrome c reductase hinge protein
A0A1Q3ELQ3	210	K	Proteasome subunit beta OS=Lentinula edodes OX=5353 GN=LENED_010174 PE=3 SV=1	LENED_010174	1	0.00107707	93.096	SLNK(1)YQIAK	2	0.085416	6	1.146	1.021	1.097	0.827	0.939	0.945	0.831	0.027501	cytoplasm,nucleus	GO:0006508 proteolysis; GO:0006511 ubiquitin-dependent protein catabolic process; GO:0006807 nitrogen compound metabolic process; GO:0007088 regulation of mitotic nuclear division; GO:0007346 regulation of mitotic cell cycle; GO:0008152 metabolic process; GO:0009056 catabolic process; GO:0009057 macromolecule catabolic process; GO:0009896 positive regulation of catabolic process; GO:0009987 cellu…	GO:0000502 proteasome complex; GO:0005622 intracellular; GO:0005623 cell; GO:0005634 nucleus; GO:0005737 cytoplasm; GO:0005783 endoplasmic reticulum; GO:0005789 endoplasmic reticulum membrane; GO:0005829 cytosol; GO:0005839 proteasome core complex; GO:0012505 endomembrane system; GO:0016020 membrane; GO:0019774 proteasome core complex, beta-subunit complex; GO:0031597 cytosolic proteasome complex…		K02736	PSMB4; 20S proteasome subunit beta 7 [EC:3.4.25.1]	mrr03050 Proteasome - Moniliophthora roreri;	PF00227	Proteasome subunit	O	KOG0185	20S proteasome, regulatory subunit beta type PSMB4/PRE4
A0A1Q3E4K3	128	K	Endoplasmic reticulum protein OS=Lentinula edodes OX=5353 GN=LENED_003794 PE=4 SV=1	LENED_003794	1	0.00310481	95.775	TK(1)VEEETK	2	1.2001	4	1.149	1.005	0.77	1.153	1.099	0.888	1.074	0.61086	extracellular	GO:0000271 polysaccharide biosynthetic process; GO:0005975 carbohydrate metabolic process; GO:0005976 polysaccharide metabolic process; GO:0006491 N-glycan processing; GO:0006807 nitrogen compound metabolic process; GO:0008152 metabolic process; GO:0009058 biosynthetic process; GO:0009059 macromolecule biosynthetic process; GO:0009100 glycoprotein metabolic process; GO:0009987 cellular process; G…	GO:0005622 intracellular; GO:0005623 cell; GO:0005737 cytoplasm; GO:0005783 endoplasmic reticulum; GO:0005788 endoplasmic reticulum lumen; GO:0012505 endomembrane system; GO:0017177 glucosidase II complex; GO:0031974 membrane-enclosed lumen; GO:0032991 macromolecular complex; GO:0043226 organelle; GO:0043227 membrane-bounded organelle; GO:0043229 intracellular organelle; GO:0043231 intracellular …		K08288	PRKCSH; protein kinase C substrate 80K-H	mrr04141 Protein processing in endoplasmic reticulum - Moniliophthora roreri;			T	KOG2397	Protein kinase C substrate, 80 KD protein, heavy chain
A0A1Q3E4K3	152	K	Endoplasmic reticulum protein OS=Lentinula edodes OX=5353 GN=LENED_003794 PE=4 SV=1	LENED_003794	1	0.00266254	72.29	STYIAYAHK(1)EK	2	-0.40276	2	0.862	0.721	0.737	1.024	0.97	1.679	1.583	0.078622	extracellular	GO:0000271 polysaccharide biosynthetic process; GO:0005975 carbohydrate metabolic process; GO:0005976 polysaccharide metabolic process; GO:0006491 N-glycan processing; GO:0006807 nitrogen compound metabolic process; GO:0008152 metabolic process; GO:0009058 biosynthetic process; GO:0009059 macromolecule biosynthetic process; GO:0009100 glycoprotein metabolic process; GO:0009987 cellular process; G…	GO:0005622 intracellular; GO:0005623 cell; GO:0005737 cytoplasm; GO:0005783 endoplasmic reticulum; GO:0005788 endoplasmic reticulum lumen; GO:0012505 endomembrane system; GO:0017177 glucosidase II complex; GO:0031974 membrane-enclosed lumen; GO:0032991 macromolecular complex; GO:0043226 organelle; GO:0043227 membrane-bounded organelle; GO:0043229 intracellular organelle; GO:0043231 intracellular …		K08288	PRKCSH; protein kinase C substrate 80K-H	mrr04141 Protein processing in endoplasmic reticulum - Moniliophthora roreri;			T	KOG2397	Protein kinase C substrate, 80 KD protein, heavy chain
A0A1Q3E4K3	134	K	Endoplasmic reticulum protein OS=Lentinula edodes OX=5353 GN=LENED_003794 PE=4 SV=1	LENED_003794	0.999999	0.00151557	73.632	TKVEEETK(1)IR	3	-1.071	3	0.974	1.099	0.521	1.517	1.469	0.586	1.377	0.5056	extracellular	GO:0000271 polysaccharide biosynthetic process; GO:0005975 carbohydrate metabolic process; GO:0005976 polysaccharide metabolic process; GO:0006491 N-glycan processing; GO:0006807 nitrogen compound metabolic process; GO:0008152 metabolic process; GO:0009058 biosynthetic process; GO:0009059 macromolecule biosynthetic process; GO:0009100 glycoprotein metabolic process; GO:0009987 cellular process; G…	GO:0005622 intracellular; GO:0005623 cell; GO:0005737 cytoplasm; GO:0005783 endoplasmic reticulum; GO:0005788 endoplasmic reticulum lumen; GO:0012505 endomembrane system; GO:0017177 glucosidase II complex; GO:0031974 membrane-enclosed lumen; GO:0032991 macromolecular complex; GO:0043226 organelle; GO:0043227 membrane-bounded organelle; GO:0043229 intracellular organelle; GO:0043231 intracellular …		K08288	PRKCSH; protein kinase C substrate 80K-H	mrr04141 Protein processing in endoplasmic reticulum - Moniliophthora roreri;			T	KOG2397	Protein kinase C substrate, 80 KD protein, heavy chain
A0A1Q3E920	254	K	Mitochondrial carrier OS=Lentinula edodes OX=5353 GN=LENED_005477 PE=3 SV=1	LENED_005477	1	7.41856e-08	107.78	MMMTSGTGQK(1)YASMFDAGR	3	0.056317	7	1.218	0.922	1.671	0.657	0.77	0.671	0.551	0.033315	mitochondria	GO:0006091 generation of precursor metabolites and energy; GO:0006810 transport; GO:0006811 ion transport; GO:0006820 anion transport; GO:0006839 mitochondrial transport; GO:0006855 drug transmembrane transport; GO:0006862 nucleotide transport; GO:0006915 apoptotic process; GO:0006996 organelle organization; GO:0007005 mitochondrion organization; GO:0007006 mitochondrial membrane organization; GO…	GO:0005622 intracellular; GO:0005623 cell; GO:0005737 cytoplasm; GO:0005739 mitochondrion; GO:0005740 mitochondrial envelope; GO:0005743 mitochondrial inner membrane; GO:0016020 membrane; GO:0016021 integral component of membrane; GO:0019866 organelle inner membrane; GO:0031090 organelle membrane; GO:0031224 intrinsic component of membrane; GO:0031966 mitochondrial membrane; GO:0031967 organelle …	GO:0000295 adenine nucleotide transmembrane transporter activity; GO:0005215 transporter activity; GO:0005346 purine ribonucleotide transmembrane transporter activity; GO:0005347 ATP transmembrane transporter activity; GO:0005471 ATP:ADP antiporter activity; GO:0008509 anion transmembrane transporter activity; GO:0008514 organic anion transmembrane transporter activity; GO:0015075 ion transmembra…	K05863	SLC25A4S, ANT; solute carrier family 25 (mitochondrial adenine nucleotide translocator), member 4/5/6/31				C	KOG0749	Mitochondrial ADP/ATP carrier proteins
A0A1Q3E920	276	K	Mitochondrial carrier OS=Lentinula edodes OX=5353 GN=LENED_005477 PE=3 SV=1	LENED_005477	1	0.0149567	43.592	EGTASLFK(1)GAGANILR	2	1.0863	2	0.969	0.674	1.227						mitochondria	GO:0006091 generation of precursor metabolites and energy; GO:0006810 transport; GO:0006811 ion transport; GO:0006820 anion transport; GO:0006839 mitochondrial transport; GO:0006855 drug transmembrane transport; GO:0006862 nucleotide transport; GO:0006915 apoptotic process; GO:0006996 organelle organization; GO:0007005 mitochondrion organization; GO:0007006 mitochondrial membrane organization; GO…	GO:0005622 intracellular; GO:0005623 cell; GO:0005737 cytoplasm; GO:0005739 mitochondrion; GO:0005740 mitochondrial envelope; GO:0005743 mitochondrial inner membrane; GO:0016020 membrane; GO:0016021 integral component of membrane; GO:0019866 organelle inner membrane; GO:0031090 organelle membrane; GO:0031224 intrinsic component of membrane; GO:0031966 mitochondrial membrane; GO:0031967 organelle …	GO:0000295 adenine nucleotide transmembrane transporter activity; GO:0005215 transporter activity; GO:0005346 purine ribonucleotide transmembrane transporter activity; GO:0005347 ATP transmembrane transporter activity; GO:0005471 ATP:ADP antiporter activity; GO:0008509 anion transmembrane transporter activity; GO:0008514 organic anion transmembrane transporter activity; GO:0015075 ion transmembra…	K05863	SLC25A4S, ANT; solute carrier family 25 (mitochondrial adenine nucleotide translocator), member 4/5/6/31				C	KOG0749	Mitochondrial ADP/ATP carrier proteins
A0A1Q3E920	102	K	Mitochondrial carrier OS=Lentinula edodes OX=5353 GN=LENED_005477 PE=3 SV=1	LENED_005477	1	0.000781221	87.485	DYFK(1)SLFGFK	2	0.082718	6	0.399	1.445	3.157	0.062	0.131	0.391	0.117	0.058381	mitochondria	GO:0006091 generation of precursor metabolites and energy; GO:0006810 transport; GO:0006811 ion transport; GO:0006820 anion transport; GO:0006839 mitochondrial transport; GO:0006855 drug transmembrane transport; GO:0006862 nucleotide transport; GO:0006915 apoptotic process; GO:0006996 organelle organization; GO:0007005 mitochondrion organization; GO:0007006 mitochondrial membrane organization; GO…	GO:0005622 intracellular; GO:0005623 cell; GO:0005737 cytoplasm; GO:0005739 mitochondrion; GO:0005740 mitochondrial envelope; GO:0005743 mitochondrial inner membrane; GO:0016020 membrane; GO:0016021 integral component of membrane; GO:0019866 organelle inner membrane; GO:0031090 organelle membrane; GO:0031224 intrinsic component of membrane; GO:0031966 mitochondrial membrane; GO:0031967 organelle …	GO:0000295 adenine nucleotide transmembrane transporter activity; GO:0005215 transporter activity; GO:0005346 purine ribonucleotide transmembrane transporter activity; GO:0005347 ATP transmembrane transporter activity; GO:0005471 ATP:ADP antiporter activity; GO:0008509 anion transmembrane transporter activity; GO:0008514 organic anion transmembrane transporter activity; GO:0015075 ion transmembra…	K05863	SLC25A4S, ANT; solute carrier family 25 (mitochondrial adenine nucleotide translocator), member 4/5/6/31				C	KOG0749	Mitochondrial ADP/ATP carrier proteins
A0A1Q3E920	305	K	Mitochondrial carrier OS=Lentinula edodes OX=5353 GN=LENED_005477 PE=3 SV=1	LENED_005477	1	0.00792766	50.024	AQELMFGK(1)VYSGGSG	2	1.3933	1	0.687	0.956	1.115		1.183		1.287		mitochondria	GO:0006091 generation of precursor metabolites and energy; GO:0006810 transport; GO:0006811 ion transport; GO:0006820 anion transport; GO:0006839 mitochondrial transport; GO:0006855 drug transmembrane transport; GO:0006862 nucleotide transport; GO:0006915 apoptotic process; GO:0006996 organelle organization; GO:0007005 mitochondrion organization; GO:0007006 mitochondrial membrane organization; GO…	GO:0005622 intracellular; GO:0005623 cell; GO:0005737 cytoplasm; GO:0005739 mitochondrion; GO:0005740 mitochondrial envelope; GO:0005743 mitochondrial inner membrane; GO:0016020 membrane; GO:0016021 integral component of membrane; GO:0019866 organelle inner membrane; GO:0031090 organelle membrane; GO:0031224 intrinsic component of membrane; GO:0031966 mitochondrial membrane; GO:0031967 organelle …	GO:0000295 adenine nucleotide transmembrane transporter activity; GO:0005215 transporter activity; GO:0005346 purine ribonucleotide transmembrane transporter activity; GO:0005347 ATP transmembrane transporter activity; GO:0005471 ATP:ADP antiporter activity; GO:0008509 anion transmembrane transporter activity; GO:0008514 organic anion transmembrane transporter activity; GO:0015075 ion transmembra…	K05863	SLC25A4S, ANT; solute carrier family 25 (mitochondrial adenine nucleotide translocator), member 4/5/6/31				C	KOG0749	Mitochondrial ADP/ATP carrier proteins
A0A1Q3E920	58	K	Mitochondrial carrier OS=Lentinula edodes OX=5353 GN=LENED_005477 PE=3 SV=1	LENED_005477	1	3.11244e-05	122.12	LSHPYK(1)GISDAFK	2	-0.20899	12	1.162	0.953	1.416	0.73	0.734	0.924	0.676	0.049781	mitochondria	GO:0006091 generation of precursor metabolites and energy; GO:0006810 transport; GO:0006811 ion transport; GO:0006820 anion transport; GO:0006839 mitochondrial transport; GO:0006855 drug transmembrane transport; GO:0006862 nucleotide transport; GO:0006915 apoptotic process; GO:0006996 organelle organization; GO:0007005 mitochondrion organization; GO:0007006 mitochondrial membrane organization; GO…	GO:0005622 intracellular; GO:0005623 cell; GO:0005737 cytoplasm; GO:0005739 mitochondrion; GO:0005740 mitochondrial envelope; GO:0005743 mitochondrial inner membrane; GO:0016020 membrane; GO:0016021 integral component of membrane; GO:0019866 organelle inner membrane; GO:0031090 organelle membrane; GO:0031224 intrinsic component of membrane; GO:0031966 mitochondrial membrane; GO:0031967 organelle …	GO:0000295 adenine nucleotide transmembrane transporter activity; GO:0005215 transporter activity; GO:0005346 purine ribonucleotide transmembrane transporter activity; GO:0005347 ATP transmembrane transporter activity; GO:0005471 ATP:ADP antiporter activity; GO:0008509 anion transmembrane transporter activity; GO:0008514 organic anion transmembrane transporter activity; GO:0015075 ion transmembra…	K05863	SLC25A4S, ANT; solute carrier family 25 (mitochondrial adenine nucleotide translocator), member 4/5/6/31				C	KOG0749	Mitochondrial ADP/ATP carrier proteins
A0A1Q3E920	65	K	Mitochondrial carrier OS=Lentinula edodes OX=5353 GN=LENED_005477 PE=3 SV=1	LENED_005477	1	0.00846956	119.29	GISDAFK(1)R	2	0.0067845	4	0.892	0.655	0.827	0.003	2.555	1.098	1.54	0.5901	mitochondria	GO:0006091 generation of precursor metabolites and energy; GO:0006810 transport; GO:0006811 ion transport; GO:0006820 anion transport; GO:0006839 mitochondrial transport; GO:0006855 drug transmembrane transport; GO:0006862 nucleotide transport; GO:0006915 apoptotic process; GO:0006996 organelle organization; GO:0007005 mitochondrion organization; GO:0007006 mitochondrial membrane organization; GO…	GO:0005622 intracellular; GO:0005623 cell; GO:0005737 cytoplasm; GO:0005739 mitochondrion; GO:0005740 mitochondrial envelope; GO:0005743 mitochondrial inner membrane; GO:0016020 membrane; GO:0016021 integral component of membrane; GO:0019866 organelle inner membrane; GO:0031090 organelle membrane; GO:0031224 intrinsic component of membrane; GO:0031966 mitochondrial membrane; GO:0031967 organelle …	GO:0000295 adenine nucleotide transmembrane transporter activity; GO:0005215 transporter activity; GO:0005346 purine ribonucleotide transmembrane transporter activity; GO:0005347 ATP transmembrane transporter activity; GO:0005471 ATP:ADP antiporter activity; GO:0008509 anion transmembrane transporter activity; GO:0008514 organic anion transmembrane transporter activity; GO:0015075 ion transmembra…	K05863	SLC25A4S, ANT; solute carrier family 25 (mitochondrial adenine nucleotide translocator), member 4/5/6/31				C	KOG0749	Mitochondrial ADP/ATP carrier proteins
A0A1Q3E920	150	K	Mitochondrial carrier OS=Lentinula edodes OX=5353 GN=LENED_005477 PE=3 SV=1	LENED_005477	1	0.00161319	86.898	LANDAK(1)SAK	2	1.9463	6	1.345	0.829	1.355	0.963	0.755	0.737	0.696	0.133039	mitochondria	GO:0006091 generation of precursor metabolites and energy; GO:0006810 transport; GO:0006811 ion transport; GO:0006820 anion transport; GO:0006839 mitochondrial transport; GO:0006855 drug transmembrane transport; GO:0006862 nucleotide transport; GO:0006915 apoptotic process; GO:0006996 organelle organization; GO:0007005 mitochondrion organization; GO:0007006 mitochondrial membrane organization; GO…	GO:0005622 intracellular; GO:0005623 cell; GO:0005737 cytoplasm; GO:0005739 mitochondrion; GO:0005740 mitochondrial envelope; GO:0005743 mitochondrial inner membrane; GO:0016020 membrane; GO:0016021 integral component of membrane; GO:0019866 organelle inner membrane; GO:0031090 organelle membrane; GO:0031224 intrinsic component of membrane; GO:0031966 mitochondrial membrane; GO:0031967 organelle …	GO:0000295 adenine nucleotide transmembrane transporter activity; GO:0005215 transporter activity; GO:0005346 purine ribonucleotide transmembrane transporter activity; GO:0005347 ATP transmembrane transporter activity; GO:0005471 ATP:ADP antiporter activity; GO:0008509 anion transmembrane transporter activity; GO:0008514 organic anion transmembrane transporter activity; GO:0015075 ion transmembra…	K05863	SLC25A4S, ANT; solute carrier family 25 (mitochondrial adenine nucleotide translocator), member 4/5/6/31				C	KOG0749	Mitochondrial ADP/ATP carrier proteins
A0A1Q3E920	297	K	Mitochondrial carrier OS=Lentinula edodes OX=5353 GN=LENED_005477 PE=3 SV=1	LENED_005477	1	4.81869e-08	93.371	AVAGAGVLSLYDK(1)AQELMFGK	3	-0.29726	1		0.376	1.449						mitochondria	GO:0006091 generation of precursor metabolites and energy; GO:0006810 transport; GO:0006811 ion transport; GO:0006820 anion transport; GO:0006839 mitochondrial transport; GO:0006855 drug transmembrane transport; GO:0006862 nucleotide transport; GO:0006915 apoptotic process; GO:0006996 organelle organization; GO:0007005 mitochondrion organization; GO:0007006 mitochondrial membrane organization; GO…	GO:0005622 intracellular; GO:0005623 cell; GO:0005737 cytoplasm; GO:0005739 mitochondrion; GO:0005740 mitochondrial envelope; GO:0005743 mitochondrial inner membrane; GO:0016020 membrane; GO:0016021 integral component of membrane; GO:0019866 organelle inner membrane; GO:0031090 organelle membrane; GO:0031224 intrinsic component of membrane; GO:0031966 mitochondrial membrane; GO:0031967 organelle …	GO:0000295 adenine nucleotide transmembrane transporter activity; GO:0005215 transporter activity; GO:0005346 purine ribonucleotide transmembrane transporter activity; GO:0005347 ATP transmembrane transporter activity; GO:0005471 ATP:ADP antiporter activity; GO:0008509 anion transmembrane transporter activity; GO:0008514 organic anion transmembrane transporter activity; GO:0015075 ion transmembra…	K05863	SLC25A4S, ANT; solute carrier family 25 (mitochondrial adenine nucleotide translocator), member 4/5/6/31				C	KOG0749	Mitochondrial ADP/ATP carrier proteins
A0A1Q3EJS7	25	K	Glutamate decarboxylase OS=Lentinula edodes OX=5353 GN=LENED_009408 PE=3 SV=1	LENED_009408	1	3.2646e-09	110.44	HHK(1)LTGIDSNTIHHSYGAR	4	3.5294	4	0.694	0.828	0.255		1.271	1.872	2.653	0.118556	cytoplasm	GO:0006082 organic acid metabolic process; GO:0006520 cellular amino acid metabolic process; GO:0006536 glutamate metabolic process; GO:0006538 glutamate catabolic process; GO:0006807 nitrogen compound metabolic process; GO:0006950 response to stress; GO:0006979 response to oxidative stress; GO:0008152 metabolic process; GO:0009056 catabolic process; GO:0009063 cellular amino acid catabolic proce…	GO:0005622 intracellular; GO:0005623 cell; GO:0005737 cytoplasm; GO:0044424 intracellular part; GO:0044464 cell part;	GO:0003824 catalytic activity; GO:0004351 glutamate decarboxylase activity; GO:0016829 lyase activity; GO:0016830 carbon-carbon lyase activity; GO:0016831 carboxy-lyase activity;	K01580	E4.1.1.15, gadB, gadA, GAD; glutamate decarboxylase [EC:4.1.1.15]	mrr00250 Alanine, aspartate and glutamate metabolism - Moniliophthora roreri; mrr00410 beta-Alanine metabolism - Moniliophthora roreri; mrr00430 Taurine and hypotaurine metabolism - Moniliophthora roreri; mrr00650 Butanoate metabolism - Moniliophthora roreri; mrr01100 Metabolic pathways - Moniliophthora roreri; mrr01110 Biosynthesis of secondary metabolites - Moniliophthora roreri;	PF00282	Pyridoxal-dependent decarboxylase conserved domain	E	KOG1383	Glutamate decarboxylase/sphingosine phosphate lyase
A0A1Q3EJS7	49	K	Glutamate decarboxylase OS=Lentinula edodes OX=5353 GN=LENED_009408 PE=3 SV=1	LENED_009408	1	0.000567168	84.753	YGTQPLPK(1)YHFSSK	2	-0.91009	5	0.346	0.493	0.228	1.385	1.179	2.417	4.668	0.0077833	cytoplasm	GO:0006082 organic acid metabolic process; GO:0006520 cellular amino acid metabolic process; GO:0006536 glutamate metabolic process; GO:0006538 glutamate catabolic process; GO:0006807 nitrogen compound metabolic process; GO:0006950 response to stress; GO:0006979 response to oxidative stress; GO:0008152 metabolic process; GO:0009056 catabolic process; GO:0009063 cellular amino acid catabolic proce…	GO:0005622 intracellular; GO:0005623 cell; GO:0005737 cytoplasm; GO:0044424 intracellular part; GO:0044464 cell part;	GO:0003824 catalytic activity; GO:0004351 glutamate decarboxylase activity; GO:0016829 lyase activity; GO:0016830 carbon-carbon lyase activity; GO:0016831 carboxy-lyase activity;	K01580	E4.1.1.15, gadB, gadA, GAD; glutamate decarboxylase [EC:4.1.1.15]	mrr00250 Alanine, aspartate and glutamate metabolism - Moniliophthora roreri; mrr00410 beta-Alanine metabolism - Moniliophthora roreri; mrr00430 Taurine and hypotaurine metabolism - Moniliophthora roreri; mrr00650 Butanoate metabolism - Moniliophthora roreri; mrr01100 Metabolic pathways - Moniliophthora roreri; mrr01110 Biosynthesis of secondary metabolites - Moniliophthora roreri;	PF00282	Pyridoxal-dependent decarboxylase conserved domain	E	KOG1383	Glutamate decarboxylase/sphingosine phosphate lyase
A0A1Q3EJS7	19	K	Glutamate decarboxylase OS=Lentinula edodes OX=5353 GN=LENED_009408 PE=3 SV=1	LENED_009408	1	0.00834416	87.258	LVQDSHDK(1)K	2	-1.3879	2	0.315	0.151	0.325	1.634		2.564	7.961	0.0102976	cytoplasm	GO:0006082 organic acid metabolic process; GO:0006520 cellular amino acid metabolic process; GO:0006536 glutamate metabolic process; GO:0006538 glutamate catabolic process; GO:0006807 nitrogen compound metabolic process; GO:0006950 response to stress; GO:0006979 response to oxidative stress; GO:0008152 metabolic process; GO:0009056 catabolic process; GO:0009063 cellular amino acid catabolic proce…	GO:0005622 intracellular; GO:0005623 cell; GO:0005737 cytoplasm; GO:0044424 intracellular part; GO:0044464 cell part;	GO:0003824 catalytic activity; GO:0004351 glutamate decarboxylase activity; GO:0016829 lyase activity; GO:0016830 carbon-carbon lyase activity; GO:0016831 carboxy-lyase activity;	K01580	E4.1.1.15, gadB, gadA, GAD; glutamate decarboxylase [EC:4.1.1.15]	mrr00250 Alanine, aspartate and glutamate metabolism - Moniliophthora roreri; mrr00410 beta-Alanine metabolism - Moniliophthora roreri; mrr00430 Taurine and hypotaurine metabolism - Moniliophthora roreri; mrr00650 Butanoate metabolism - Moniliophthora roreri; mrr01100 Metabolic pathways - Moniliophthora roreri; mrr01110 Biosynthesis of secondary metabolites - Moniliophthora roreri;	PF00282	Pyridoxal-dependent decarboxylase conserved domain	E	KOG1383	Glutamate decarboxylase/sphingosine phosphate lyase
A0A1Q3EJS7	208	K	Glutamate decarboxylase OS=Lentinula edodes OX=5353 GN=LENED_009408 PE=3 SV=1	LENED_009408	1	0.00310635	57.973	LVPISVESK(1)YHLDPK	2	0.079124	2				1.27	0.72	1.136			cytoplasm	GO:0006082 organic acid metabolic process; GO:0006520 cellular amino acid metabolic process; GO:0006536 glutamate metabolic process; GO:0006538 glutamate catabolic process; GO:0006807 nitrogen compound metabolic process; GO:0006950 response to stress; GO:0006979 response to oxidative stress; GO:0008152 metabolic process; GO:0009056 catabolic process; GO:0009063 cellular amino acid catabolic proce…	GO:0005622 intracellular; GO:0005623 cell; GO:0005737 cytoplasm; GO:0044424 intracellular part; GO:0044464 cell part;	GO:0003824 catalytic activity; GO:0004351 glutamate decarboxylase activity; GO:0016829 lyase activity; GO:0016830 carbon-carbon lyase activity; GO:0016831 carboxy-lyase activity;	K01580	E4.1.1.15, gadB, gadA, GAD; glutamate decarboxylase [EC:4.1.1.15]	mrr00250 Alanine, aspartate and glutamate metabolism - Moniliophthora roreri; mrr00410 beta-Alanine metabolism - Moniliophthora roreri; mrr00430 Taurine and hypotaurine metabolism - Moniliophthora roreri; mrr00650 Butanoate metabolism - Moniliophthora roreri; mrr01100 Metabolic pathways - Moniliophthora roreri; mrr01110 Biosynthesis of secondary metabolites - Moniliophthora roreri;	PF00282	Pyridoxal-dependent decarboxylase conserved domain	E	KOG1383	Glutamate decarboxylase/sphingosine phosphate lyase
A0A1Q3EJS7	5	K	Glutamate decarboxylase OS=Lentinula edodes OX=5353 GN=LENED_009408 PE=3 SV=1	LENED_009408	1	0.00014645	117.79	ALSK(1)HINADR	2	0.30049	10	0.274	0.409	0.231	1.415	2.152	1.695	5.757	0.00106202	cytoplasm	GO:0006082 organic acid metabolic process; GO:0006520 cellular amino acid metabolic process; GO:0006536 glutamate metabolic process; GO:0006538 glutamate catabolic process; GO:0006807 nitrogen compound metabolic process; GO:0006950 response to stress; GO:0006979 response to oxidative stress; GO:0008152 metabolic process; GO:0009056 catabolic process; GO:0009063 cellular amino acid catabolic proce…	GO:0005622 intracellular; GO:0005623 cell; GO:0005737 cytoplasm; GO:0044424 intracellular part; GO:0044464 cell part;	GO:0003824 catalytic activity; GO:0004351 glutamate decarboxylase activity; GO:0016829 lyase activity; GO:0016830 carbon-carbon lyase activity; GO:0016831 carboxy-lyase activity;	K01580	E4.1.1.15, gadB, gadA, GAD; glutamate decarboxylase [EC:4.1.1.15]	mrr00250 Alanine, aspartate and glutamate metabolism - Moniliophthora roreri; mrr00410 beta-Alanine metabolism - Moniliophthora roreri; mrr00430 Taurine and hypotaurine metabolism - Moniliophthora roreri; mrr00650 Butanoate metabolism - Moniliophthora roreri; mrr01100 Metabolic pathways - Moniliophthora roreri; mrr01110 Biosynthesis of secondary metabolites - Moniliophthora roreri;	PF00282	Pyridoxal-dependent decarboxylase conserved domain	E	KOG1383	Glutamate decarboxylase/sphingosine phosphate lyase
A0A1Q3E5C5	403	K	Asparagine synthase OS=Lentinula edodes OX=5353 GN=LENED_003951 PE=4 SV=1	LENED_003951	1	0.000399208	104.89	SFHQECVK(1)R	3	0.38131	6	1.37	0.654	0.956	0.672	0.972	1.354	1.006	0.9728	mitochondria	GO:0006082 organic acid metabolic process; GO:0006520 cellular amino acid metabolic process; GO:0006528 asparagine metabolic process; GO:0006529 asparagine biosynthetic process; GO:0006807 nitrogen compound metabolic process; GO:0008152 metabolic process; GO:0008652 cellular amino acid biosynthetic process; GO:0009058 biosynthetic process; GO:0009066 aspartate family amino acid metabolic process;…	GO:0005622 intracellular; GO:0005623 cell; GO:0005737 cytoplasm; GO:0044424 intracellular part; GO:0044464 cell part;	GO:0003824 catalytic activity; GO:0004066 asparagine synthase (glutamine-hydrolyzing) activity; GO:0005488 binding; GO:0005515 protein binding; GO:0016874 ligase activity; GO:0016879 ligase activity, forming carbon-nitrogen bonds; GO:0016884 carbon-nitrogen ligase activity, with glutamine as amido-N-donor; GO:0042802 identical protein binding; GO:0042803 protein homodimerization activity; GO:0046…	K01953	asnB, ASNS; asparagine synthase (glutamine-hydrolysing) [EC:6.3.5.4]	mrr00250 Alanine, aspartate and glutamate metabolism - Moniliophthora roreri; mrr01100 Metabolic pathways - Moniliophthora roreri; mrr01110 Biosynthesis of secondary metabolites - Moniliophthora roreri; mrr01230 Biosynthesis of amino acids - Moniliophthora roreri;	PF13537; PF00733	Glutamine amidotransferase domain; Asparagine synthase	E	KOG0571	Asparagine synthase (glutamine-hydrolyzing)
A0A1Q3E5C5	87	K	Asparagine synthase OS=Lentinula edodes OX=5353 GN=LENED_003951 PE=4 SV=1	LENED_003951	1	0.0229472	51.979	QSLGCDVK(1)FK	2	0.52438	1	1.045								mitochondria	GO:0006082 organic acid metabolic process; GO:0006520 cellular amino acid metabolic process; GO:0006528 asparagine metabolic process; GO:0006529 asparagine biosynthetic process; GO:0006807 nitrogen compound metabolic process; GO:0008152 metabolic process; GO:0008652 cellular amino acid biosynthetic process; GO:0009058 biosynthetic process; GO:0009066 aspartate family amino acid metabolic process;…	GO:0005622 intracellular; GO:0005623 cell; GO:0005737 cytoplasm; GO:0044424 intracellular part; GO:0044464 cell part;	GO:0003824 catalytic activity; GO:0004066 asparagine synthase (glutamine-hydrolyzing) activity; GO:0005488 binding; GO:0005515 protein binding; GO:0016874 ligase activity; GO:0016879 ligase activity, forming carbon-nitrogen bonds; GO:0016884 carbon-nitrogen ligase activity, with glutamine as amido-N-donor; GO:0042802 identical protein binding; GO:0042803 protein homodimerization activity; GO:0046…	K01953	asnB, ASNS; asparagine synthase (glutamine-hydrolysing) [EC:6.3.5.4]	mrr00250 Alanine, aspartate and glutamate metabolism - Moniliophthora roreri; mrr01100 Metabolic pathways - Moniliophthora roreri; mrr01110 Biosynthesis of secondary metabolites - Moniliophthora roreri; mrr01230 Biosynthesis of amino acids - Moniliophthora roreri;	PF13537; PF00733	Glutamine amidotransferase domain; Asparagine synthase	E	KOG0571	Asparagine synthase (glutamine-hydrolyzing)
A0A1Q3DZH6	306	K	Mitochondrial carrier OS=Lentinula edodes OX=5353 GN=LENED_001930 PE=3 SV=1	LENED_001930	1	0.0235547	50.452	VFGK(1)VYAGGSG	2	-0.87167	2				1.394	0.938	0.846			mitochondria	GO:0006091 generation of precursor metabolites and energy; GO:0006810 transport; GO:0006811 ion transport; GO:0006820 anion transport; GO:0006839 mitochondrial transport; GO:0006855 drug transmembrane transport; GO:0006862 nucleotide transport; GO:0006915 apoptotic process; GO:0006996 organelle organization; GO:0007005 mitochondrion organization; GO:0007006 mitochondrial membrane organization; GO…	GO:0005622 intracellular; GO:0005623 cell; GO:0005737 cytoplasm; GO:0005739 mitochondrion; GO:0005740 mitochondrial envelope; GO:0005743 mitochondrial inner membrane; GO:0016020 membrane; GO:0016021 integral component of membrane; GO:0019866 organelle inner membrane; GO:0031090 organelle membrane; GO:0031224 intrinsic component of membrane; GO:0031966 mitochondrial membrane; GO:0031967 organelle …	GO:0000295 adenine nucleotide transmembrane transporter activity; GO:0005215 transporter activity; GO:0005346 purine ribonucleotide transmembrane transporter activity; GO:0005347 ATP transmembrane transporter activity; GO:0005471 ATP:ADP antiporter activity; GO:0008509 anion transmembrane transporter activity; GO:0008514 organic anion transmembrane transporter activity; GO:0015075 ion transmembra…	K05863	SLC25A4S, ANT; solute carrier family 25 (mitochondrial adenine nucleotide translocator), member 4/5/6/31				C	KOG0749	Mitochondrial ADP/ATP carrier proteins
A0A1Q3DZH6	169	K	Mitochondrial carrier OS=Lentinula edodes OX=5353 GN=LENED_001930 PE=3 SV=1	LENED_001930	1	0.000733746	117.09	QFNGLVDVYK(1)K	2	2.2014	12	0.435	0.423	0.411	1.605	2.036	1.296	3.89	0.009463	mitochondria	GO:0006091 generation of precursor metabolites and energy; GO:0006810 transport; GO:0006811 ion transport; GO:0006820 anion transport; GO:0006839 mitochondrial transport; GO:0006855 drug transmembrane transport; GO:0006862 nucleotide transport; GO:0006915 apoptotic process; GO:0006996 organelle organization; GO:0007005 mitochondrion organization; GO:0007006 mitochondrial membrane organization; GO…	GO:0005622 intracellular; GO:0005623 cell; GO:0005737 cytoplasm; GO:0005739 mitochondrion; GO:0005740 mitochondrial envelope; GO:0005743 mitochondrial inner membrane; GO:0016020 membrane; GO:0016021 integral component of membrane; GO:0019866 organelle inner membrane; GO:0031090 organelle membrane; GO:0031224 intrinsic component of membrane; GO:0031966 mitochondrial membrane; GO:0031967 organelle …	GO:0000295 adenine nucleotide transmembrane transporter activity; GO:0005215 transporter activity; GO:0005346 purine ribonucleotide transmembrane transporter activity; GO:0005347 ATP transmembrane transporter activity; GO:0005471 ATP:ADP antiporter activity; GO:0008509 anion transmembrane transporter activity; GO:0008514 organic anion transmembrane transporter activity; GO:0015075 ion transmembra…	K05863	SLC25A4S, ANT; solute carrier family 25 (mitochondrial adenine nucleotide translocator), member 4/5/6/31				C	KOG0749	Mitochondrial ADP/ATP carrier proteins
A0A1Q3DZH6	150	K	Mitochondrial carrier OS=Lentinula edodes OX=5353 GN=LENED_001930 PE=3 SV=1	LENED_001930	1	0.000346318	110.84	LANDAK(1)STAK	2	-1.0463	6	0.952	0.746	0.74	1.271	1.13	1.228	1.489	0.0108399	mitochondria	GO:0006091 generation of precursor metabolites and energy; GO:0006810 transport; GO:0006811 ion transport; GO:0006820 anion transport; GO:0006839 mitochondrial transport; GO:0006855 drug transmembrane transport; GO:0006862 nucleotide transport; GO:0006915 apoptotic process; GO:0006996 organelle organization; GO:0007005 mitochondrion organization; GO:0007006 mitochondrial membrane organization; GO…	GO:0005622 intracellular; GO:0005623 cell; GO:0005737 cytoplasm; GO:0005739 mitochondrion; GO:0005740 mitochondrial envelope; GO:0005743 mitochondrial inner membrane; GO:0016020 membrane; GO:0016021 integral component of membrane; GO:0019866 organelle inner membrane; GO:0031090 organelle membrane; GO:0031224 intrinsic component of membrane; GO:0031966 mitochondrial membrane; GO:0031967 organelle …	GO:0000295 adenine nucleotide transmembrane transporter activity; GO:0005215 transporter activity; GO:0005346 purine ribonucleotide transmembrane transporter activity; GO:0005347 ATP transmembrane transporter activity; GO:0005471 ATP:ADP antiporter activity; GO:0008509 anion transmembrane transporter activity; GO:0008514 organic anion transmembrane transporter activity; GO:0015075 ion transmembra…	K05863	SLC25A4S, ANT; solute carrier family 25 (mitochondrial adenine nucleotide translocator), member 4/5/6/31				C	KOG0749	Mitochondrial ADP/ATP carrier proteins
A0A1Q3E822	575	K	MFS monocarboxylate transporter OS=Lentinula edodes OX=5353 GN=LENED_005104 PE=4 SV=1	LENED_005104	1	0.00188587	84.615	NQVK(1)FIFPR	2	-0.70318	6	0.97	1.021	1.238	0.784	1.05	0.896	0.845	0.20642	plasma membrane							PF13768	von Willebrand factor type A domain	G	KOG2504	Monocarboxylate transporter
A0A1Q3E822	797	K	MFS monocarboxylate transporter OS=Lentinula edodes OX=5353 GN=LENED_005104 PE=4 SV=1	LENED_005104	1	0.0203176	48.467	LVYNSLPK(1)SLIR	2	0.89975	1	0.943	0.992	1.23	0.562	1.143	1.06	0.874	0.5056	plasma membrane							PF13768	von Willebrand factor type A domain	G	KOG2504	Monocarboxylate transporter
A0A1Q3E195	64	K	Lipase from carbohydrate esterase family ce10 OS=Lentinula edodes OX=5353 GN=LENED_002583 PE=4 SV=1	LENED_002583	1	5.11882e-05	101.04	VHK(1)TQDFDLTHTNMR	3	1.2145	3				0.992	1.09	1.046			cytoplasm	GO:0008152 metabolic process; GO:0009056 catabolic process;		GO:0003824 catalytic activity; GO:0016787 hydrolase activity;				PF07859	alpha/beta hydrolase fold	V	KOG1515	Arylacetamide deacetylase
A0A1Q3E141	243	K	Uncharacterized protein OS=Lentinula edodes OX=5353 GN=LENED_002275 PE=4 SV=1	LENED_002275	0.999999	0.000418583	68.277	GK(1)SK(1)AAVTKPKDK	2	-0.10604	2	0.42	0.529	0.364	3.722	0.834	0.542	3.883	0.163682	nucleus
A0A1Q3E141	245	K	Uncharacterized protein OS=Lentinula edodes OX=5353 GN=LENED_002275 PE=4 SV=1	LENED_002275	0.9999	0.000418583	68.277	GK(1)SK(1)AAVTKPKDK	2	-0.10604	2	0.42	0.529	0.364	3.722	0.834	0.542	3.883	0.163682	nucleus
A0A1Q3E046	197	K	Glutathione S-transferase OS=Lentinula edodes OX=5353 GN=LENED_002147 PE=3 SV=1	LENED_002147	0.999998	3.14522e-07	90.475	NDFGAFPEGEGK(1)STWEALQTDKR	3	-1.0919	1	0.485	0.94	1.39						mitochondria				K00799	GST, gst; glutathione S-transferase [EC:2.5.1.18]	mrr00480 Glutathione metabolism - Moniliophthora roreri; mrr01100 Metabolic pathways - Moniliophthora roreri;	PF13409	Glutathione S-transferase, N-terminal domain	O	KOG0868	Glutathione S-transferase
A0A1Q3E046	53	K	Glutathione S-transferase OS=Lentinula edodes OX=5353 GN=LENED_002147 PE=3 SV=1	LENED_002147	0.999993	0.000925612	63.025	NKPEWYQPK(1)INPASK	3	1.3743	5	0.889	0.699	0.414	1.063	1.308	1.686	2.026	0.048303	mitochondria				K00799	GST, gst; glutathione S-transferase [EC:2.5.1.18]	mrr00480 Glutathione metabolism - Moniliophthora roreri; mrr01100 Metabolic pathways - Moniliophthora roreri;	PF13409	Glutathione S-transferase, N-terminal domain	O	KOG0868	Glutathione S-transferase
A0A1Q3E046	207	K	Glutathione S-transferase OS=Lentinula edodes OX=5353 GN=LENED_002147 PE=3 SV=1	LENED_002147	1	5.07912e-10	174.77	STWEALQTDK(1)R	3	-0.20506	7	0.931	0.907	0.685	1.138	1.055	1.319	1.392	0.04674	mitochondria				K00799	GST, gst; glutathione S-transferase [EC:2.5.1.18]	mrr00480 Glutathione metabolism - Moniliophthora roreri; mrr01100 Metabolic pathways - Moniliophthora roreri;	PF13409	Glutathione S-transferase, N-terminal domain	O	KOG0868	Glutathione S-transferase
A0A1Q3E046	226	K	Glutathione S-transferase OS=Lentinula edodes OX=5353 GN=LENED_002147 PE=3 SV=1	LENED_002147	1	0.000800364	78.69	ESFK(1)TTFDEDYLTK	2	-0.4395	1	0.661		1.755		0.453	0.948	0.58	0.5022	mitochondria				K00799	GST, gst; glutathione S-transferase [EC:2.5.1.18]	mrr00480 Glutathione metabolism - Moniliophthora roreri; mrr01100 Metabolic pathways - Moniliophthora roreri;	PF13409	Glutathione S-transferase, N-terminal domain	O	KOG0868	Glutathione S-transferase
A0A1Q3E046	59	K	Glutathione S-transferase OS=Lentinula edodes OX=5353 GN=LENED_002147 PE=3 SV=1	LENED_002147	1	0.000215423	85.473	INPASK(1)VPAIAYGGPK	3	-0.15506	13	0.664	0.828	0.432	1.073	1.19	1.837	2.131	0.038916	mitochondria				K00799	GST, gst; glutathione S-transferase [EC:2.5.1.18]	mrr00480 Glutathione metabolism - Moniliophthora roreri; mrr01100 Metabolic pathways - Moniliophthora roreri;	PF13409	Glutathione S-transferase, N-terminal domain	O	KOG0868	Glutathione S-transferase
A0A1Q3E046	69	K	Glutathione S-transferase OS=Lentinula edodes OX=5353 GN=LENED_002147 PE=3 SV=1	LENED_002147	1	2.14668e-16	128.66	VPAIAYGGPK(1)TTGDQPSPSSTK	3	0.032339	6	0.688	0.577	0.612	1.243	1.171	1.754	2.221	0.0045035	mitochondria				K00799	GST, gst; glutathione S-transferase [EC:2.5.1.18]	mrr00480 Glutathione metabolism - Moniliophthora roreri; mrr01100 Metabolic pathways - Moniliophthora roreri;	PF13409	Glutathione S-transferase, N-terminal domain	O	KOG0868	Glutathione S-transferase
A0A1Q3E046	46	K	Glutathione S-transferase OS=Lentinula edodes OX=5353 GN=LENED_002147 PE=3 SV=1	LENED_002147	1	0.00264429	78.264	NK(1)PEWYQPK	2	0.85912	5	0.697	0.583	0.594	1.359	1.016	1.797	2.226	0.0111554	mitochondria				K00799	GST, gst; glutathione S-transferase [EC:2.5.1.18]	mrr00480 Glutathione metabolism - Moniliophthora roreri; mrr01100 Metabolic pathways - Moniliophthora roreri;	PF13409	Glutathione S-transferase, N-terminal domain	O	KOG0868	Glutathione S-transferase
A0A1Q3E046	214	K	Glutathione S-transferase OS=Lentinula edodes OX=5353 GN=LENED_002147 PE=3 SV=1	LENED_002147	1	0.0419075	87.696	K(1)YWDTAK	2	-0.014424	1	0.934	0.765	0.471	1.293	1.016	1.586	1.795	0.064956	mitochondria				K00799	GST, gst; glutathione S-transferase [EC:2.5.1.18]	mrr00480 Glutathione metabolism - Moniliophthora roreri; mrr01100 Metabolic pathways - Moniliophthora roreri;	PF13409	Glutathione S-transferase, N-terminal domain	O	KOG0868	Glutathione S-transferase
A0A1Q3E046	44	K	Glutathione S-transferase OS=Lentinula edodes OX=5353 GN=LENED_002147 PE=3 SV=1	LENED_002147	0.999938	3.89852e-09	150.34	YEIDLK(1)NKPEWYQPK	2	0.32481	10	0.694	0.762	0.476	0.973	1.258	1.852	2.113	0.036045	mitochondria				K00799	GST, gst; glutathione S-transferase [EC:2.5.1.18]	mrr00480 Glutathione metabolism - Moniliophthora roreri; mrr01100 Metabolic pathways - Moniliophthora roreri;	PF13409	Glutathione S-transferase, N-terminal domain	O	KOG0868	Glutathione S-transferase
A0A1Q3E046	31	K	Glutathione S-transferase OS=Lentinula edodes OX=5353 GN=LENED_002147 PE=3 SV=1	LENED_002147	1	0.000763376	79.652	VELALAETGLK(1)SNK	2	2.8161	3	0.865	1.143	0.716	0.701	1.576	1.019	1.21	0.59834	mitochondria				K00799	GST, gst; glutathione S-transferase [EC:2.5.1.18]	mrr00480 Glutathione metabolism - Moniliophthora roreri; mrr01100 Metabolic pathways - Moniliophthora roreri;	PF13409	Glutathione S-transferase, N-terminal domain	O	KOG0868	Glutathione S-transferase
A0A1Q3ETB1	200	K	Mitochondrial grpe OS=Lentinula edodes OX=5353 GN=LENED_012589 PE=3 SV=1	LENED_012589	1	0.00176337	61.235	YHVK(1)PFDPTGDK	3	1.5335	1	1.582	0.847	1.021	0.981	0.637		0.703	0.32358	mitochondria	GO:0006457 protein folding; GO:0006605 protein targeting; GO:0006626 protein targeting to mitochondrion; GO:0006790 sulfur compound metabolic process; GO:0006810 transport; GO:0006839 mitochondrial transport; GO:0006886 intracellular protein transport; GO:0006996 organelle organization; GO:0007005 mitochondrion organization; GO:0008104 protein localization; GO:0008152 metabolic process; GO:000998…	GO:0001405 presequence translocase-associated import motor; GO:0005622 intracellular; GO:0005623 cell; GO:0005737 cytoplasm; GO:0005739 mitochondrion; GO:0005740 mitochondrial envelope; GO:0005743 mitochondrial inner membrane; GO:0005744 mitochondrial inner membrane presequence translocase complex; GO:0005759 mitochondrial matrix; GO:0016020 membrane; GO:0019866 organelle inner membrane; GO:00310…	GO:0000166 nucleotide binding; GO:0000774 adenyl-nucleotide exchange factor activity; GO:0005488 binding; GO:0005515 protein binding; GO:0017076 purine nucleotide binding; GO:0030234 enzyme regulator activity; GO:0030554 adenyl nucleotide binding; GO:0036094 small molecule binding; GO:0051082 unfolded protein binding; GO:0060589 nucleoside-triphosphatase regulator activity; GO:0060590 ATPase regu…	K03687	GRPE; molecular chaperone GrpE				O	KOG3003	Molecular chaperone of the GrpE family
A0A1Q3ELT2	842	K	Sad1-unc-like c-terminal(predicted) OS=Lentinula edodes OX=5353 GN=LENED_010192 PE=4 SV=1	LENED_010192	1	0.0304945	42.031	NVLDALQNLK(1)DK	2	-1.1743	1	1.291	2.144	1.364	0.213	0.373	0.416	0.209	0.0038371	nucleus
A0A1Q3E6L9	163	K	Uracil phosphoribosyltransferase OS=Lentinula edodes OX=5353 GN=LENED_004559 PE=4 SV=1	LENED_004559	1	1.89189e-27	218.18	K(1)WQQAECDQLR	3	-0.19616	8	0.383	0.345	0.722	1.538	1.64	1.497	3.224	0.034077	cytoplasm							PF13207	AAA domain
A0A1Q3E6L9	39	K	Uracil phosphoribosyltransferase OS=Lentinula edodes OX=5353 GN=LENED_004559 PE=4 SV=1	LENED_004559	1	0.0280015	58.433	SFLLK(1)ELK	2	1.2871	3				1.111	1.159	0.888			cytoplasm							PF13207	AAA domain
A0A1Q3E6L9	34	K	Uracil phosphoribosyltransferase OS=Lentinula edodes OX=5353 GN=LENED_004559 PE=4 SV=1	LENED_004559	1	3.09596e-06	89.917	KPTVVGLYGVSGCGK(1)SFLLK	3	0.78622	2			0.938	0.374	1.517	1.153	1.082		cytoplasm							PF13207	AAA domain
A0A1Q3E6L9	446	K	Uracil phosphoribosyltransferase OS=Lentinula edodes OX=5353 GN=LENED_004559 PE=4 SV=1	LENED_004559	1	3.44648e-08	97.69	AIDDEGLQACQVLLPK(1)TASAR	3	0.45279	2				0.522	1.335	1.223			cytoplasm							PF13207	AAA domain
A0A1Q3E6L9	230	K	Uracil phosphoribosyltransferase OS=Lentinula edodes OX=5353 GN=LENED_004559 PE=4 SV=1	LENED_004559	1	0.000164414	107.09	LK(1)TTLVMDGDR	2	-0.92614	4	0.302	0.167	0.271		2.277	1.995	8.659	0.0027992	cytoplasm							PF13207	AAA domain
A0A1Q3EMU7	523	K	Chaperonin-containing t-complex zeta subunit cct6 OS=Lentinula edodes OX=5353 GN=LENED_010561 PE=3 SV=1	LENED_010561	0.986064	0.000112362	147.78	K(0.014)K(0.986)NFVIINQK	2	-0.016697	7	1.875	0.876	0.951	0.815	0.778	0.736	0.629	0.23924	mitochondria	GO:0006457 protein folding; GO:0006458 'de novo' protein folding; GO:0009987 cellular process; GO:0061077 chaperone-mediated protein folding;	GO:0005622 intracellular; GO:0005623 cell; GO:0005737 cytoplasm; GO:0005829 cytosol; GO:0005832 chaperonin-containing T-complex; GO:0005856 cytoskeleton; GO:0032991 macromolecular complex; GO:0043226 organelle; GO:0043228 non-membrane-bounded organelle; GO:0043229 intracellular organelle; GO:0043232 intracellular non-membrane-bounded organelle; GO:0044424 intracellular part; GO:0044444 cytoplasmi…	GO:0005488 binding; GO:0005515 protein binding; GO:0044183 protein binding involved in protein folding; GO:0051082 unfolded protein binding;	K09498	CCT6; T-complex protein 1 subunit zeta				O	KOG0359	Chaperonin complex component, TCP-1 zeta subunit (CCT6)
A0A1Q3EMU7	347	K	Chaperonin-containing t-complex zeta subunit cct6 OS=Lentinula edodes OX=5353 GN=LENED_010561 PE=3 SV=1	LENED_010561	1	0.00108709	55.337	YISEGVHPTVIAEGFDLAK(1)K	3	-0.21331	1	0.713	1.208	1.542		0.467	0.84	0.566	0.22228	mitochondria	GO:0006457 protein folding; GO:0006458 'de novo' protein folding; GO:0009987 cellular process; GO:0061077 chaperone-mediated protein folding;	GO:0005622 intracellular; GO:0005623 cell; GO:0005737 cytoplasm; GO:0005829 cytosol; GO:0005832 chaperonin-containing T-complex; GO:0005856 cytoskeleton; GO:0032991 macromolecular complex; GO:0043226 organelle; GO:0043228 non-membrane-bounded organelle; GO:0043229 intracellular organelle; GO:0043232 intracellular non-membrane-bounded organelle; GO:0044424 intracellular part; GO:0044444 cytoplasmi…	GO:0005488 binding; GO:0005515 protein binding; GO:0044183 protein binding involved in protein folding; GO:0051082 unfolded protein binding;	K09498	CCT6; T-complex protein 1 subunit zeta				O	KOG0359	Chaperonin complex component, TCP-1 zeta subunit (CCT6)
A0A1Q3EMU7	606	K	Chaperonin-containing t-complex zeta subunit cct6 OS=Lentinula edodes OX=5353 GN=LENED_010561 PE=3 SV=1	LENED_010561	1	0.00225307	73.9	NPK(1)SVTLLIK	2	-0.41247	5	1.356	0.832	1.1	0.998	0.781	0.936	0.826	0.32888	mitochondria	GO:0006457 protein folding; GO:0006458 'de novo' protein folding; GO:0009987 cellular process; GO:0061077 chaperone-mediated protein folding;	GO:0005622 intracellular; GO:0005623 cell; GO:0005737 cytoplasm; GO:0005829 cytosol; GO:0005832 chaperonin-containing T-complex; GO:0005856 cytoskeleton; GO:0032991 macromolecular complex; GO:0043226 organelle; GO:0043228 non-membrane-bounded organelle; GO:0043229 intracellular organelle; GO:0043232 intracellular non-membrane-bounded organelle; GO:0044424 intracellular part; GO:0044444 cytoplasmi…	GO:0005488 binding; GO:0005515 protein binding; GO:0044183 protein binding involved in protein folding; GO:0051082 unfolded protein binding;	K09498	CCT6; T-complex protein 1 subunit zeta				O	KOG0359	Chaperonin complex component, TCP-1 zeta subunit (CCT6)
A0A1Q3EMU7	358	K	Chaperonin-containing t-complex zeta subunit cct6 OS=Lentinula edodes OX=5353 GN=LENED_010561 PE=3 SV=1	LENED_010561	1	0.000219405	97.797	EALAFLDTFK(1)QPSK	2	1.4113	4	1.316	0.985	1.338	0.341	0.666	1.215	0.611	0.182338	mitochondria	GO:0006457 protein folding; GO:0006458 'de novo' protein folding; GO:0009987 cellular process; GO:0061077 chaperone-mediated protein folding;	GO:0005622 intracellular; GO:0005623 cell; GO:0005737 cytoplasm; GO:0005829 cytosol; GO:0005832 chaperonin-containing T-complex; GO:0005856 cytoskeleton; GO:0032991 macromolecular complex; GO:0043226 organelle; GO:0043228 non-membrane-bounded organelle; GO:0043229 intracellular organelle; GO:0043232 intracellular non-membrane-bounded organelle; GO:0044424 intracellular part; GO:0044444 cytoplasmi…	GO:0005488 binding; GO:0005515 protein binding; GO:0044183 protein binding involved in protein folding; GO:0051082 unfolded protein binding;	K09498	CCT6; T-complex protein 1 subunit zeta				O	KOG0359	Chaperonin complex component, TCP-1 zeta subunit (CCT6)
A0A1Q3EMU7	158	K	Chaperonin-containing t-complex zeta subunit cct6 OS=Lentinula edodes OX=5353 GN=LENED_010561 PE=3 SV=1	LENED_010561	1	0.000369217	83.182	ESFPVTIK(1)HVYR	3	0.32999	6	1.184	1.086	0.87	0.83	1.005	1.02	0.909	0.46572	mitochondria	GO:0006457 protein folding; GO:0006458 'de novo' protein folding; GO:0009987 cellular process; GO:0061077 chaperone-mediated protein folding;	GO:0005622 intracellular; GO:0005623 cell; GO:0005737 cytoplasm; GO:0005829 cytosol; GO:0005832 chaperonin-containing T-complex; GO:0005856 cytoskeleton; GO:0032991 macromolecular complex; GO:0043226 organelle; GO:0043228 non-membrane-bounded organelle; GO:0043229 intracellular organelle; GO:0043232 intracellular non-membrane-bounded organelle; GO:0044424 intracellular part; GO:0044444 cytoplasmi…	GO:0005488 binding; GO:0005515 protein binding; GO:0044183 protein binding involved in protein folding; GO:0051082 unfolded protein binding;	K09498	CCT6; T-complex protein 1 subunit zeta				O	KOG0359	Chaperonin complex component, TCP-1 zeta subunit (CCT6)
A0A1Q3EMU7	453	K	Chaperonin-containing t-complex zeta subunit cct6 OS=Lentinula edodes OX=5353 GN=LENED_010561 PE=3 SV=1	LENED_010561	1	0.037249	89.369	HPDMPK(1)R	2	-1.0335	1	1.027	0.985	1.231	0.799	0.9	1.004	0.833	0.128442	mitochondria	GO:0006457 protein folding; GO:0006458 'de novo' protein folding; GO:0009987 cellular process; GO:0061077 chaperone-mediated protein folding;	GO:0005622 intracellular; GO:0005623 cell; GO:0005737 cytoplasm; GO:0005829 cytosol; GO:0005832 chaperonin-containing T-complex; GO:0005856 cytoskeleton; GO:0032991 macromolecular complex; GO:0043226 organelle; GO:0043228 non-membrane-bounded organelle; GO:0043229 intracellular organelle; GO:0043232 intracellular non-membrane-bounded organelle; GO:0044424 intracellular part; GO:0044444 cytoplasmi…	GO:0005488 binding; GO:0005515 protein binding; GO:0044183 protein binding involved in protein folding; GO:0051082 unfolded protein binding;	K09498	CCT6; T-complex protein 1 subunit zeta				O	KOG0359	Chaperonin complex component, TCP-1 zeta subunit (CCT6)
A0A1Q3EMU7	500	K	Chaperonin-containing t-complex zeta subunit cct6 OS=Lentinula edodes OX=5353 GN=LENED_010561 PE=3 SV=1	LENED_010561	1	0.00671607	78.516	AFTDAK(1)VR	2	-2.0099	1	1.212	0.93	0.888		0.667	1.174	0.911	0.6513	mitochondria	GO:0006457 protein folding; GO:0006458 'de novo' protein folding; GO:0009987 cellular process; GO:0061077 chaperone-mediated protein folding;	GO:0005622 intracellular; GO:0005623 cell; GO:0005737 cytoplasm; GO:0005829 cytosol; GO:0005832 chaperonin-containing T-complex; GO:0005856 cytoskeleton; GO:0032991 macromolecular complex; GO:0043226 organelle; GO:0043228 non-membrane-bounded organelle; GO:0043229 intracellular organelle; GO:0043232 intracellular non-membrane-bounded organelle; GO:0044424 intracellular part; GO:0044444 cytoplasmi…	GO:0005488 binding; GO:0005515 protein binding; GO:0044183 protein binding involved in protein folding; GO:0051082 unfolded protein binding;	K09498	CCT6; T-complex protein 1 subunit zeta				O	KOG0359	Chaperonin complex component, TCP-1 zeta subunit (CCT6)
A0A1Q3EMU7	508	K	Chaperonin-containing t-complex zeta subunit cct6 OS=Lentinula edodes OX=5353 GN=LENED_010561 PE=3 SV=1	LENED_010561	1	0.00026029	82.349	IIELK(1)NLVCDQAVNSK	2	0.697	9	1.409	1.317	1.401	0.289	0.636	0.806	0.419	0.091596	mitochondria	GO:0006457 protein folding; GO:0006458 'de novo' protein folding; GO:0009987 cellular process; GO:0061077 chaperone-mediated protein folding;	GO:0005622 intracellular; GO:0005623 cell; GO:0005737 cytoplasm; GO:0005829 cytosol; GO:0005832 chaperonin-containing T-complex; GO:0005856 cytoskeleton; GO:0032991 macromolecular complex; GO:0043226 organelle; GO:0043228 non-membrane-bounded organelle; GO:0043229 intracellular organelle; GO:0043232 intracellular non-membrane-bounded organelle; GO:0044424 intracellular part; GO:0044444 cytoplasmi…	GO:0005488 binding; GO:0005515 protein binding; GO:0044183 protein binding involved in protein folding; GO:0051082 unfolded protein binding;	K09498	CCT6; T-complex protein 1 subunit zeta				O	KOG0359	Chaperonin complex component, TCP-1 zeta subunit (CCT6)
A0A1Q3DY39	124	K	Riboflavin-specific deaminase OS=Lentinula edodes OX=5353 GN=LENED_001400 PE=4 SV=1	LENED_001400	1	6.02357e-05	122.7	LLK(1)NYAAGEGR	2	-1.4821	6	1.034	1.074	0.784	1.128	1.01	1.006	1.087	0.43628	cytoplasm	GO:0001522 pseudouridine synthesis; GO:0006139 nucleobase-containing compound metabolic process; GO:0006396 RNA processing; GO:0006399 tRNA metabolic process; GO:0006400 tRNA modification; GO:0006725 cellular aromatic compound metabolic process; GO:0006766 vitamin metabolic process; GO:0006767 water-soluble vitamin metabolic process; GO:0006771 riboflavin metabolic process; GO:0006807 nitrogen co…	GO:0005622 intracellular; GO:0005623 cell; GO:0005737 cytoplasm; GO:0005739 mitochondrion; GO:0043226 organelle; GO:0043227 membrane-bounded organelle; GO:0043229 intracellular organelle; GO:0043231 intracellular membrane-bounded organelle; GO:0044424 intracellular part; GO:0044444 cytoplasmic part; GO:0044464 cell part;	GO:0000166 nucleotide binding; GO:0003824 catalytic activity; GO:0005488 binding; GO:0005515 protein binding; GO:0008703 5-amino-6-(5-phosphoribosylamino)uracil reductase activity; GO:0009982 pseudouridine synthase activity; GO:0016491 oxidoreductase activity; GO:0016614 oxidoreductase activity, acting on CH-OH group of donors; GO:0016616 oxidoreductase activity, acting on the CH-OH group of dono…	K14654	RIB7, arfC; 2,5-diamino-6-(ribosylamino)-4(3H)-pyrimidinone 5'-phosphate reductase [EC:1.1.1.302]	mrr00740 Riboflavin metabolism - Moniliophthora roreri; mrr01100 Metabolic pathways - Moniliophthora roreri;
A0A1Q3EQZ7	169	K	Mitochondrial import inner membrane translocase subunit OS=Lentinula edodes OX=5353 GN=LENED_011683 PE=4 SV=1	LENED_011683	1	2.72954e-07	91.276	GK(1)HDILGSVSAGAITGALYK	3	0.75242	2	0.558	1.137	2.176		0.305	0.535	0.325	0.161856	nucleus	GO:0006605 protein targeting; GO:0006626 protein targeting to mitochondrion; GO:0006810 transport; GO:0006839 mitochondrial transport; GO:0006886 intracellular protein transport; GO:0006996 organelle organization; GO:0007005 mitochondrion organization; GO:0008104 protein localization; GO:0009987 cellular process; GO:0015031 protein transport; GO:0015833 peptide transport; GO:0016043 cellular comp…	GO:0005622 intracellular; GO:0005623 cell; GO:0005737 cytoplasm; GO:0005739 mitochondrion; GO:0005740 mitochondrial envelope; GO:0005743 mitochondrial inner membrane; GO:0005744 mitochondrial inner membrane presequence translocase complex; GO:0016020 membrane; GO:0016021 integral component of membrane; GO:0019866 organelle inner membrane; GO:0031090 organelle membrane; GO:0031224 intrinsic compon…	GO:0005048 signal sequence binding; GO:0005488 binding; GO:0030943 mitochondrion targeting sequence binding; GO:0033218 amide binding; GO:0042277 peptide binding;	K17794	TIM23; mitochondrial import inner membrane translocase subunit TIM23				U	KOG3324	Mitochondrial import inner membrane translocase, subunit TIM23
A0A1Q3EQ07	156	K	Glycosyltransferase family 33 protein OS=Lentinula edodes OX=5353 GN=LENED_011330 PE=4 SV=1	LENED_011330	1	0.000811719	69.03	VVLHDRPPK(1)HFHR	4	-0.63778	2	0.893	1.312	0.838	1.26	0.769		1	0.97248	nucleus	GO:0006464 cellular protein modification process; GO:0006486 protein glycosylation; GO:0006487 protein N-linked glycosylation; GO:0006488 dolichol-linked oligosaccharide biosynthetic process; GO:0006490 oligosaccharide-lipid intermediate biosynthetic process; GO:0006629 lipid metabolic process; GO:0006807 nitrogen compound metabolic process; GO:0008152 metabolic process; GO:0009058 biosynthetic p…	GO:0005622 intracellular; GO:0005623 cell; GO:0005737 cytoplasm; GO:0005783 endoplasmic reticulum; GO:0012505 endomembrane system; GO:0043226 organelle; GO:0043227 membrane-bounded organelle; GO:0043229 intracellular organelle; GO:0043231 intracellular membrane-bounded organelle; GO:0044424 intracellular part; GO:0044444 cytoplasmic part; GO:0044464 cell part;	GO:0000030 mannosyltransferase activity; GO:0003824 catalytic activity; GO:0016740 transferase activity; GO:0016757 transferase activity, transferring glycosyl groups; GO:0016758 transferase activity, transferring hexosyl groups; GO:0019187 beta-1,4-mannosyltransferase activity;	K03842	ALG1; beta-1,4-mannosyltransferase [EC:2.4.1.142]	mrr00510 N-Glycan biosynthesis - Moniliophthora roreri; mrr00513 Various types of N-glycan biosynthesis - Moniliophthora roreri; mrr01100 Metabolic pathways - Moniliophthora roreri;	PF13692	Glycosyl transferases group 1	O	KOG2941	Beta-1,4-mannosyltransferase
A0A1Q3EAN5	347	K	Serine/threonine-protein phosphatase OS=Lentinula edodes OX=5353 GN=LENED_006076 PE=3 SV=1	LENED_006076	1	0.000519077	67.102	DMNSTYGFEGEAK(1)HK	3	-1.8711	4	1.091	0.991	0.802	0.697	1.156	1.247	1.075	0.82156	cytoplasm,mitochondria	GO:0006464 cellular protein modification process; GO:0006470 protein dephosphorylation; GO:0006793 phosphorus metabolic process; GO:0006796 phosphate-containing compound metabolic process; GO:0006807 nitrogen compound metabolic process; GO:0007154 cell communication; GO:0007165 signal transduction; GO:0008152 metabolic process; GO:0009987 cellular process; GO:0016311 dephosphorylation; GO:0019538…	GO:0005622 intracellular; GO:0005623 cell; GO:0005634 nucleus; GO:0005737 cytoplasm; GO:0043226 organelle; GO:0043227 membrane-bounded organelle; GO:0043229 intracellular organelle; GO:0043231 intracellular membrane-bounded organelle; GO:0044424 intracellular part; GO:0044464 cell part;	GO:0003824 catalytic activity; GO:0004721 phosphoprotein phosphatase activity; GO:0004722 protein serine/threonine phosphatase activity; GO:0016787 hydrolase activity; GO:0016788 hydrolase activity, acting on ester bonds; GO:0016791 phosphatase activity; GO:0042578 phosphoric ester hydrolase activity;	K04460	PPP5C; serine/threonine-protein phosphatase 5 [EC:3.1.3.16]		PF00149	Calcineurin-like phosphoesterase	T	KOG0376	Serine-threonine phosphatase 2A, catalytic subunit
A0A1Q3EME5	36	K	Protein vip1 OS=Lentinula edodes OX=5353 GN=LENED_010445 PE=4 SV=1	LENED_010445	0.999995	1.03525e-05	77.575	IASIDHK(1)GTEAAVNFEKPSAAK	4	-0.76663	1	0.961	0.714	0.717	1.327	1.611	0.814	1.569	0.135425	cytoplasm,nucleus							PF00076	RNA recognition motif. (a.k.a. RRM, RBD, or RNP domain)
A0A1Q3EME5	213	K	Protein vip1 OS=Lentinula edodes OX=5353 GN=LENED_010445 PE=4 SV=1	LENED_010445	1	0.00588168	55.98	QVLDIHEEAK(1)R	3	0.82577	5	0.964	0.691		1.115	1.224	1.148	1.405	0.071742	cytoplasm,nucleus							PF00076	RNA recognition motif. (a.k.a. RRM, RBD, or RNP domain)
A0A1Q3EME5	192	K	Protein vip1 OS=Lentinula edodes OX=5353 GN=LENED_010445 PE=4 SV=1	LENED_010445	1	0.0193511	74.464	ALGSPFGK(1)K	2	0.042776	3	0.674	0.638	0.612	1.632	1.511	1.089	2.2	0.0036776	cytoplasm,nucleus							PF00076	RNA recognition motif. (a.k.a. RRM, RBD, or RNP domain)
A0A1Q3EME5	148	K	Protein vip1 OS=Lentinula edodes OX=5353 GN=LENED_010445 PE=4 SV=1	LENED_010445	1	0.000604409	89.266	ALGPDK(1)TISGK	2	0.063753	5	0.62	0.54	0.496	2.049	1.582	0.948	2.765	0.0145178	cytoplasm,nucleus							PF00076	RNA recognition motif. (a.k.a. RRM, RBD, or RNP domain)
A0A1Q3EME5	184	K	Protein vip1 OS=Lentinula edodes OX=5353 GN=LENED_010445 PE=4 SV=1	LENED_010445	1	8.51876e-07	131.18	TAHEYYTK(1)ALGSPFGK	2	0.62737	8	0.551	0.28	0.703	1.575	2.098	1.002	3.048	0.031045	cytoplasm,nucleus							PF00076	RNA recognition motif. (a.k.a. RRM, RBD, or RNP domain)
A0A1Q3EME5	176	K	Protein vip1 OS=Lentinula edodes OX=5353 GN=LENED_010445 PE=4 SV=1	LENED_010445	1	1.91297e-23	199.3	GVSK(1)TAHEYYTK	3	0.5281	12	0.938	0.771	0.68	1.256	1.259	1.18	1.547	0.0097973	cytoplasm,nucleus							PF00076	RNA recognition motif. (a.k.a. RRM, RBD, or RNP domain)
A0A1Q3DY35	596	K	L-glutamine D-fructose 6-phosphate amidotansferase OS=Lentinula edodes OX=5353 GN=LENED_001319 PE=4 SV=1	LENED_001319	1	2.97218e-05	160.74	GK(1)FHHFMQK	3	-0.069815	23	0.906	0.786	0.795	1.202	1.166	1.199	1.434	0.00147577	cytoplasm	GO:0000271 polysaccharide biosynthetic process; GO:0005975 carbohydrate metabolic process; GO:0005976 polysaccharide metabolic process; GO:0006002 fructose 6-phosphate metabolic process; GO:0006022 aminoglycan metabolic process; GO:0006023 aminoglycan biosynthetic process; GO:0006030 chitin metabolic process; GO:0006031 chitin biosynthetic process; GO:0006037 cell wall chitin metabolic process; G…		GO:0003824 catalytic activity; GO:0004360 glutamine-fructose-6-phosphate transaminase (isomerizing) activity; GO:0008483 transaminase activity; GO:0016740 transferase activity; GO:0016769 transferase activity, transferring nitrogenous groups; GO:0070548 L-glutamine aminotransferase activity;	K00820	glmS, GFPT; glucosamine---fructose-6-phosphate aminotransferase (isomerizing) [EC:2.6.1.16]	mrr00250 Alanine, aspartate and glutamate metabolism - Moniliophthora roreri; mrr00520 Amino sugar and nucleotide sugar metabolism - Moniliophthora roreri; mrr01100 Metabolic pathways - Moniliophthora roreri; mrr01130 Biosynthesis of antibiotics - Moniliophthora roreri;	PF13522; PF01380	Glutamine amidotransferase domain; SIS domain	M	KOG1268	Glucosamine 6-phosphate synthetases, contain amidotransferase and phosphosugar isomerase domains
A0A1Q3DY35	461	K	L-glutamine D-fructose 6-phosphate amidotansferase OS=Lentinula edodes OX=5353 GN=LENED_001319 PE=4 SV=1	LENED_001319	1	0.0410329	79.652	RGSPLLIGVK(1)TDK	2	-0.30817	1	0.903	0.678	0.647	1.044	1.97	0.897	1.755	0.122484	cytoplasm	GO:0000271 polysaccharide biosynthetic process; GO:0005975 carbohydrate metabolic process; GO:0005976 polysaccharide metabolic process; GO:0006002 fructose 6-phosphate metabolic process; GO:0006022 aminoglycan metabolic process; GO:0006023 aminoglycan biosynthetic process; GO:0006030 chitin metabolic process; GO:0006031 chitin biosynthetic process; GO:0006037 cell wall chitin metabolic process; G…		GO:0003824 catalytic activity; GO:0004360 glutamine-fructose-6-phosphate transaminase (isomerizing) activity; GO:0008483 transaminase activity; GO:0016740 transferase activity; GO:0016769 transferase activity, transferring nitrogenous groups; GO:0070548 L-glutamine aminotransferase activity;	K00820	glmS, GFPT; glucosamine---fructose-6-phosphate aminotransferase (isomerizing) [EC:2.6.1.16]	mrr00250 Alanine, aspartate and glutamate metabolism - Moniliophthora roreri; mrr00520 Amino sugar and nucleotide sugar metabolism - Moniliophthora roreri; mrr01100 Metabolic pathways - Moniliophthora roreri; mrr01130 Biosynthesis of antibiotics - Moniliophthora roreri;	PF13522; PF01380	Glutamine amidotransferase domain; SIS domain	M	KOG1268	Glucosamine 6-phosphate synthetases, contain amidotransferase and phosphosugar isomerase domains
A0A1Q3DY35	414	K	L-glutamine D-fructose 6-phosphate amidotansferase OS=Lentinula edodes OX=5353 GN=LENED_001319 PE=4 SV=1	LENED_001319	1	1.81668e-05	144.77	YVYDSQADK(1)K	2	-0.99471	6	1.002	0.742	0.825	1.337	1.022	1.139	1.362	0.057615	cytoplasm	GO:0000271 polysaccharide biosynthetic process; GO:0005975 carbohydrate metabolic process; GO:0005976 polysaccharide metabolic process; GO:0006002 fructose 6-phosphate metabolic process; GO:0006022 aminoglycan metabolic process; GO:0006023 aminoglycan biosynthetic process; GO:0006030 chitin metabolic process; GO:0006031 chitin biosynthetic process; GO:0006037 cell wall chitin metabolic process; G…		GO:0003824 catalytic activity; GO:0004360 glutamine-fructose-6-phosphate transaminase (isomerizing) activity; GO:0008483 transaminase activity; GO:0016740 transferase activity; GO:0016769 transferase activity, transferring nitrogenous groups; GO:0070548 L-glutamine aminotransferase activity;	K00820	glmS, GFPT; glucosamine---fructose-6-phosphate aminotransferase (isomerizing) [EC:2.6.1.16]	mrr00250 Alanine, aspartate and glutamate metabolism - Moniliophthora roreri; mrr00520 Amino sugar and nucleotide sugar metabolism - Moniliophthora roreri; mrr01100 Metabolic pathways - Moniliophthora roreri; mrr01130 Biosynthesis of antibiotics - Moniliophthora roreri;	PF13522; PF01380	Glutamine amidotransferase domain; SIS domain	M	KOG1268	Glucosamine 6-phosphate synthetases, contain amidotransferase and phosphosugar isomerase domains
A0A1Q3DY35	405	K	L-glutamine D-fructose 6-phosphate amidotansferase OS=Lentinula edodes OX=5353 GN=LENED_001319 PE=4 SV=1	LENED_001319	1	0.000130298	124.51	LLK(1)YVYDSQADKK	2	-0.59464	14	0.994	0.709	0.677	1.112	1.212	1.354	1.545	0.028782	cytoplasm	GO:0000271 polysaccharide biosynthetic process; GO:0005975 carbohydrate metabolic process; GO:0005976 polysaccharide metabolic process; GO:0006002 fructose 6-phosphate metabolic process; GO:0006022 aminoglycan metabolic process; GO:0006023 aminoglycan biosynthetic process; GO:0006030 chitin metabolic process; GO:0006031 chitin biosynthetic process; GO:0006037 cell wall chitin metabolic process; G…		GO:0003824 catalytic activity; GO:0004360 glutamine-fructose-6-phosphate transaminase (isomerizing) activity; GO:0008483 transaminase activity; GO:0016740 transferase activity; GO:0016769 transferase activity, transferring nitrogenous groups; GO:0070548 L-glutamine aminotransferase activity;	K00820	glmS, GFPT; glucosamine---fructose-6-phosphate aminotransferase (isomerizing) [EC:2.6.1.16]	mrr00250 Alanine, aspartate and glutamate metabolism - Moniliophthora roreri; mrr00520 Amino sugar and nucleotide sugar metabolism - Moniliophthora roreri; mrr01100 Metabolic pathways - Moniliophthora roreri; mrr01130 Biosynthesis of antibiotics - Moniliophthora roreri;	PF13522; PF01380	Glutamine amidotransferase domain; SIS domain	M	KOG1268	Glucosamine 6-phosphate synthetases, contain amidotransferase and phosphosugar isomerase domains
A0A1Q3DY35	794	K	L-glutamine D-fructose 6-phosphate amidotansferase OS=Lentinula edodes OX=5353 GN=LENED_001319 PE=4 SV=1	LENED_001319	1	7.26463e-05	88.311	NQIIAGLHSMPAQIK(1)K	3	-2.7481	10	0.882	0.764	0.859	1.33	1.391	0.876	1.436	0.08934	cytoplasm	GO:0000271 polysaccharide biosynthetic process; GO:0005975 carbohydrate metabolic process; GO:0005976 polysaccharide metabolic process; GO:0006002 fructose 6-phosphate metabolic process; GO:0006022 aminoglycan metabolic process; GO:0006023 aminoglycan biosynthetic process; GO:0006030 chitin metabolic process; GO:0006031 chitin biosynthetic process; GO:0006037 cell wall chitin metabolic process; G…		GO:0003824 catalytic activity; GO:0004360 glutamine-fructose-6-phosphate transaminase (isomerizing) activity; GO:0008483 transaminase activity; GO:0016740 transferase activity; GO:0016769 transferase activity, transferring nitrogenous groups; GO:0070548 L-glutamine aminotransferase activity;	K00820	glmS, GFPT; glucosamine---fructose-6-phosphate aminotransferase (isomerizing) [EC:2.6.1.16]	mrr00250 Alanine, aspartate and glutamate metabolism - Moniliophthora roreri; mrr00520 Amino sugar and nucleotide sugar metabolism - Moniliophthora roreri; mrr01100 Metabolic pathways - Moniliophthora roreri; mrr01130 Biosynthesis of antibiotics - Moniliophthora roreri;	PF13522; PF01380	Glutamine amidotransferase domain; SIS domain	M	KOG1268	Glucosamine 6-phosphate synthetases, contain amidotransferase and phosphosugar isomerase domains
A0A1Q3EHD1	28	K	FAD NAD-P-binding domain-containing protein OS=Lentinula edodes OX=5353 GN=LENED_008539 PE=4 SV=1	LENED_008539	1	0.0329673	50.353	VQPPLK(1)NTR	2	-0.30735	1	0.529	0.493		1.334	1.242	1.54	2.685	0.00141996	plasma membrane									C	KOG2614	Kynurenine 3-monooxygenase and related flavoprotein monooxygenases
A0A1Q3E6I0	152	K	Katanin p60 atpase domain-containing protein OS=Lentinula edodes OX=5353 GN=LENED_004449 PE=3 SV=1	LENED_004449	1	0.000160115	76.341	EAVILPLK(1)FPHLFTGK	3	-1.2435	2		1.075	0.775						nucleus	GO:0002790 peptide secretion; GO:0006508 proteolysis; GO:0006511 ubiquitin-dependent protein catabolic process; GO:0006605 protein targeting; GO:0006623 protein targeting to vacuole; GO:0006629 lipid metabolic process; GO:0006807 nitrogen compound metabolic process; GO:0006810 transport; GO:0006886 intracellular protein transport; GO:0006900 membrane budding; GO:0006914 autophagy; GO:0006996 orga…	GO:0005622 intracellular; GO:0005623 cell; GO:0005634 nucleus; GO:0005737 cytoplasm; GO:0005768 endosome; GO:0005783 endoplasmic reticulum; GO:0012505 endomembrane system; GO:0016020 membrane; GO:0031410 cytoplasmic vesicle; GO:0031982 vesicle; GO:0043226 organelle; GO:0043227 membrane-bounded organelle; GO:0043229 intracellular organelle; GO:0043231 intracellular membrane-bounded organelle; GO:0…	GO:0000166 nucleotide binding; GO:0003824 catalytic activity; GO:0005488 binding; GO:0005515 protein binding; GO:0005524 ATP binding; GO:0008144 drug binding; GO:0016462 pyrophosphatase activity; GO:0016787 hydrolase activity; GO:0016817 hydrolase activity, acting on acid anhydrides; GO:0016818 hydrolase activity, acting on acid anhydrides, in phosphorus-containing anhydrides; GO:0016887 ATPase a…	K12196	VPS4; vacuolar protein-sorting-associated protein 4	mrr04144 Endocytosis - Moniliophthora roreri;	PF04212; PF00004; PF09336	MIT (microtubule interacting and transport) domain; ATPase family associated with various cellular activities (AAA); Vps4 C terminal oligomerisation domain	O	KOG0739	AAA+-type ATPase
A0A1Q3E6I0	177	K	Katanin p60 atpase domain-containing protein OS=Lentinula edodes OX=5353 GN=LENED_004449 PE=3 SV=1	LENED_004449	1	0.00677143	46.892	GILLYGPPGTGK(1)SYLAK	2	1.6033	2	1.224	0.969	1.018	0.832	1.017		0.864	0.30442	nucleus	GO:0002790 peptide secretion; GO:0006508 proteolysis; GO:0006511 ubiquitin-dependent protein catabolic process; GO:0006605 protein targeting; GO:0006623 protein targeting to vacuole; GO:0006629 lipid metabolic process; GO:0006807 nitrogen compound metabolic process; GO:0006810 transport; GO:0006886 intracellular protein transport; GO:0006900 membrane budding; GO:0006914 autophagy; GO:0006996 orga…	GO:0005622 intracellular; GO:0005623 cell; GO:0005634 nucleus; GO:0005737 cytoplasm; GO:0005768 endosome; GO:0005783 endoplasmic reticulum; GO:0012505 endomembrane system; GO:0016020 membrane; GO:0031410 cytoplasmic vesicle; GO:0031982 vesicle; GO:0043226 organelle; GO:0043227 membrane-bounded organelle; GO:0043229 intracellular organelle; GO:0043231 intracellular membrane-bounded organelle; GO:0…	GO:0000166 nucleotide binding; GO:0003824 catalytic activity; GO:0005488 binding; GO:0005515 protein binding; GO:0005524 ATP binding; GO:0008144 drug binding; GO:0016462 pyrophosphatase activity; GO:0016787 hydrolase activity; GO:0016817 hydrolase activity, acting on acid anhydrides; GO:0016818 hydrolase activity, acting on acid anhydrides, in phosphorus-containing anhydrides; GO:0016887 ATPase a…	K12196	VPS4; vacuolar protein-sorting-associated protein 4	mrr04144 Endocytosis - Moniliophthora roreri;	PF04212; PF00004; PF09336	MIT (microtubule interacting and transport) domain; ATPase family associated with various cellular activities (AAA); Vps4 C terminal oligomerisation domain	O	KOG0739	AAA+-type ATPase
A0A1Q3E6I0	160	K	Katanin p60 atpase domain-containing protein OS=Lentinula edodes OX=5353 GN=LENED_004449 PE=3 SV=1	LENED_004449	1	0.00103679	80.231	FPHLFTGK(1)R	3	-0.9275	1	0.934	1.279	0.694	1.285	0.913		1.134	0.62344	nucleus	GO:0002790 peptide secretion; GO:0006508 proteolysis; GO:0006511 ubiquitin-dependent protein catabolic process; GO:0006605 protein targeting; GO:0006623 protein targeting to vacuole; GO:0006629 lipid metabolic process; GO:0006807 nitrogen compound metabolic process; GO:0006810 transport; GO:0006886 intracellular protein transport; GO:0006900 membrane budding; GO:0006914 autophagy; GO:0006996 orga…	GO:0005622 intracellular; GO:0005623 cell; GO:0005634 nucleus; GO:0005737 cytoplasm; GO:0005768 endosome; GO:0005783 endoplasmic reticulum; GO:0012505 endomembrane system; GO:0016020 membrane; GO:0031410 cytoplasmic vesicle; GO:0031982 vesicle; GO:0043226 organelle; GO:0043227 membrane-bounded organelle; GO:0043229 intracellular organelle; GO:0043231 intracellular membrane-bounded organelle; GO:0…	GO:0000166 nucleotide binding; GO:0003824 catalytic activity; GO:0005488 binding; GO:0005515 protein binding; GO:0005524 ATP binding; GO:0008144 drug binding; GO:0016462 pyrophosphatase activity; GO:0016787 hydrolase activity; GO:0016817 hydrolase activity, acting on acid anhydrides; GO:0016818 hydrolase activity, acting on acid anhydrides, in phosphorus-containing anhydrides; GO:0016887 ATPase a…	K12196	VPS4; vacuolar protein-sorting-associated protein 4	mrr04144 Endocytosis - Moniliophthora roreri;	PF04212; PF00004; PF09336	MIT (microtubule interacting and transport) domain; ATPase family associated with various cellular activities (AAA); Vps4 C terminal oligomerisation domain	O	KOG0739	AAA+-type ATPase
A0A1Q3EHT6	496	K	Acyl-synthetase OS=Lentinula edodes OX=5353 GN=LENED_008663 PE=4 SV=1	LENED_008663	1	0.0371541	61.962	ENLSK(1)YK	2	-0.95226	1	0.577		0.384	1.29	1.636	1.286	2.922	0.0096048	cytoskeleton							PF13193	Domain of unknown function (DUF4009)	I	KOG1176	Acyl-CoA synthetase
A0A1Q3EHT6	491	K	Acyl-synthetase OS=Lentinula edodes OX=5353 GN=LENED_008663 PE=4 SV=1	LENED_008663	1	0.0175961	58.32	ALDEWQK(1)ENLSK	2	0.5954	1									cytoskeleton							PF13193	Domain of unknown function (DUF4009)	I	KOG1176	Acyl-CoA synthetase
A0A1Q3E4N2	271	K	Rhodocoxin reductase OS=Lentinula edodes OX=5353 GN=LENED_003613 PE=4 SV=1	LENED_003613	1	3.37405e-05	143.31	KVDSAATEGK(1)K	2	3.1129	3	0.863	1.2	0.419	1.036	1.236	1.29	1.435	0.23362	cytoplasm	GO:0006915 apoptotic process; GO:0008152 metabolic process; GO:0008219 cell death; GO:0009987 cellular process; GO:0012501 programmed cell death; GO:0055114 oxidation-reduction process;	GO:0005622 intracellular; GO:0005623 cell; GO:0005634 nucleus; GO:0005737 cytoplasm; GO:0005739 mitochondrion; GO:0005740 mitochondrial envelope; GO:0005743 mitochondrial inner membrane; GO:0016020 membrane; GO:0019866 organelle inner membrane; GO:0031090 organelle membrane; GO:0031966 mitochondrial membrane; GO:0031967 organelle envelope; GO:0031975 envelope; GO:0043226 organelle; GO:0043227 mem…	GO:0003824 catalytic activity; GO:0016491 oxidoreductase activity; GO:0016651 oxidoreductase activity, acting on NAD(P)H; GO:0016667 oxidoreductase activity, acting on a sulfur group of donors; GO:0016668 oxidoreductase activity, acting on a sulfur group of donors, NAD(P) as acceptor;				PF00355; PF07992; PF00069	Rieske [2Fe-2S] domain; Pyridine nucleotide-disulphide oxidoreductase; Protein kinase domain	S	KOG1336	Monodehydroascorbate/ferredoxin reductase
A0A1Q3E4N2	183	K	Rhodocoxin reductase OS=Lentinula edodes OX=5353 GN=LENED_003613 PE=4 SV=1	LENED_003613	1	0.000219997	99.5	ALITDASK(1)LQWK	2	-0.87851	4	0.712	0.888	0.59	1.284	1.312	1.288	1.774	0.038338	cytoplasm	GO:0006915 apoptotic process; GO:0008152 metabolic process; GO:0008219 cell death; GO:0009987 cellular process; GO:0012501 programmed cell death; GO:0055114 oxidation-reduction process;	GO:0005622 intracellular; GO:0005623 cell; GO:0005634 nucleus; GO:0005737 cytoplasm; GO:0005739 mitochondrion; GO:0005740 mitochondrial envelope; GO:0005743 mitochondrial inner membrane; GO:0016020 membrane; GO:0019866 organelle inner membrane; GO:0031090 organelle membrane; GO:0031966 mitochondrial membrane; GO:0031967 organelle envelope; GO:0031975 envelope; GO:0043226 organelle; GO:0043227 mem…	GO:0003824 catalytic activity; GO:0016491 oxidoreductase activity; GO:0016651 oxidoreductase activity, acting on NAD(P)H; GO:0016667 oxidoreductase activity, acting on a sulfur group of donors; GO:0016668 oxidoreductase activity, acting on a sulfur group of donors, NAD(P) as acceptor;				PF00355; PF07992; PF00069	Rieske [2Fe-2S] domain; Pyridine nucleotide-disulphide oxidoreductase; Protein kinase domain	S	KOG1336	Monodehydroascorbate/ferredoxin reductase
A0A1Q3E4N2	442	K	Rhodocoxin reductase OS=Lentinula edodes OX=5353 GN=LENED_003613 PE=4 SV=1	LENED_003613	1	2.52582e-06	133.48	AVGK(1)TIAGQPQPFVK	2	0.14218	7	0.949	0.774	0.602	1.171	1.66	0.969	1.634	0.078339	cytoplasm	GO:0006915 apoptotic process; GO:0008152 metabolic process; GO:0008219 cell death; GO:0009987 cellular process; GO:0012501 programmed cell death; GO:0055114 oxidation-reduction process;	GO:0005622 intracellular; GO:0005623 cell; GO:0005634 nucleus; GO:0005737 cytoplasm; GO:0005739 mitochondrion; GO:0005740 mitochondrial envelope; GO:0005743 mitochondrial inner membrane; GO:0016020 membrane; GO:0019866 organelle inner membrane; GO:0031090 organelle membrane; GO:0031966 mitochondrial membrane; GO:0031967 organelle envelope; GO:0031975 envelope; GO:0043226 organelle; GO:0043227 mem…	GO:0003824 catalytic activity; GO:0016491 oxidoreductase activity; GO:0016651 oxidoreductase activity, acting on NAD(P)H; GO:0016667 oxidoreductase activity, acting on a sulfur group of donors; GO:0016668 oxidoreductase activity, acting on a sulfur group of donors, NAD(P) as acceptor;				PF00355; PF07992; PF00069	Rieske [2Fe-2S] domain; Pyridine nucleotide-disulphide oxidoreductase; Protein kinase domain	S	KOG1336	Monodehydroascorbate/ferredoxin reductase
A0A1Q3E4N2	193	K	Rhodocoxin reductase OS=Lentinula edodes OX=5353 GN=LENED_003613 PE=4 SV=1	LENED_003613	1	0.0294838	57.859	TPADLK(1)IK	2	-0.67702	2				1.017	1.098	1.019			cytoplasm	GO:0006915 apoptotic process; GO:0008152 metabolic process; GO:0008219 cell death; GO:0009987 cellular process; GO:0012501 programmed cell death; GO:0055114 oxidation-reduction process;	GO:0005622 intracellular; GO:0005623 cell; GO:0005634 nucleus; GO:0005737 cytoplasm; GO:0005739 mitochondrion; GO:0005740 mitochondrial envelope; GO:0005743 mitochondrial inner membrane; GO:0016020 membrane; GO:0019866 organelle inner membrane; GO:0031090 organelle membrane; GO:0031966 mitochondrial membrane; GO:0031967 organelle envelope; GO:0031975 envelope; GO:0043226 organelle; GO:0043227 mem…	GO:0003824 catalytic activity; GO:0016491 oxidoreductase activity; GO:0016651 oxidoreductase activity, acting on NAD(P)H; GO:0016667 oxidoreductase activity, acting on a sulfur group of donors; GO:0016668 oxidoreductase activity, acting on a sulfur group of donors, NAD(P) as acceptor;				PF00355; PF07992; PF00069	Rieske [2Fe-2S] domain; Pyridine nucleotide-disulphide oxidoreductase; Protein kinase domain	S	KOG1336	Monodehydroascorbate/ferredoxin reductase
A0A1Q3E4N2	154	K	Rhodocoxin reductase OS=Lentinula edodes OX=5353 GN=LENED_003613 PE=4 SV=1	LENED_003613	1	6.8641e-05	115.79	EHGYK(1)FPITVISK	3	-0.20799	14	0.815	0.801	0.617	1.251	1.268	1.321	1.72	0.0038622	cytoplasm	GO:0006915 apoptotic process; GO:0008152 metabolic process; GO:0008219 cell death; GO:0009987 cellular process; GO:0012501 programmed cell death; GO:0055114 oxidation-reduction process;	GO:0005622 intracellular; GO:0005623 cell; GO:0005634 nucleus; GO:0005737 cytoplasm; GO:0005739 mitochondrion; GO:0005740 mitochondrial envelope; GO:0005743 mitochondrial inner membrane; GO:0016020 membrane; GO:0019866 organelle inner membrane; GO:0031090 organelle membrane; GO:0031966 mitochondrial membrane; GO:0031967 organelle envelope; GO:0031975 envelope; GO:0043226 organelle; GO:0043227 mem…	GO:0003824 catalytic activity; GO:0016491 oxidoreductase activity; GO:0016651 oxidoreductase activity, acting on NAD(P)H; GO:0016667 oxidoreductase activity, acting on a sulfur group of donors; GO:0016668 oxidoreductase activity, acting on a sulfur group of donors, NAD(P) as acceptor;				PF00355; PF07992; PF00069	Rieske [2Fe-2S] domain; Pyridine nucleotide-disulphide oxidoreductase; Protein kinase domain	S	KOG1336	Monodehydroascorbate/ferredoxin reductase
A0A1Q3E4N2	335	K	Rhodocoxin reductase OS=Lentinula edodes OX=5353 GN=LENED_003613 PE=4 SV=1	LENED_003613	1	2.66712e-07	169.65	FHMQSK(1)VEK	3	-0.1157	21	0.67	0.635	0.383	1.67	1.278	1.502	2.636	0.00694	cytoplasm	GO:0006915 apoptotic process; GO:0008152 metabolic process; GO:0008219 cell death; GO:0009987 cellular process; GO:0012501 programmed cell death; GO:0055114 oxidation-reduction process;	GO:0005622 intracellular; GO:0005623 cell; GO:0005634 nucleus; GO:0005737 cytoplasm; GO:0005739 mitochondrion; GO:0005740 mitochondrial envelope; GO:0005743 mitochondrial inner membrane; GO:0016020 membrane; GO:0019866 organelle inner membrane; GO:0031090 organelle membrane; GO:0031966 mitochondrial membrane; GO:0031967 organelle envelope; GO:0031975 envelope; GO:0043226 organelle; GO:0043227 mem…	GO:0003824 catalytic activity; GO:0016491 oxidoreductase activity; GO:0016651 oxidoreductase activity, acting on NAD(P)H; GO:0016667 oxidoreductase activity, acting on a sulfur group of donors; GO:0016668 oxidoreductase activity, acting on a sulfur group of donors, NAD(P) as acceptor;				PF00355; PF07992; PF00069	Rieske [2Fe-2S] domain; Pyridine nucleotide-disulphide oxidoreductase; Protein kinase domain	S	KOG1336	Monodehydroascorbate/ferredoxin reductase
A0A1Q3E4N2	494	K	Rhodocoxin reductase OS=Lentinula edodes OX=5353 GN=LENED_003613 PE=4 SV=1	LENED_003613	1	0.00137631	79.427	FIAYYVK(1)QGK	2	0.76185	6	0.702	0.881	0.611	1.454	1.268	1.181	1.779	0.008964	cytoplasm	GO:0006915 apoptotic process; GO:0008152 metabolic process; GO:0008219 cell death; GO:0009987 cellular process; GO:0012501 programmed cell death; GO:0055114 oxidation-reduction process;	GO:0005622 intracellular; GO:0005623 cell; GO:0005634 nucleus; GO:0005737 cytoplasm; GO:0005739 mitochondrion; GO:0005740 mitochondrial envelope; GO:0005743 mitochondrial inner membrane; GO:0016020 membrane; GO:0019866 organelle inner membrane; GO:0031090 organelle membrane; GO:0031966 mitochondrial membrane; GO:0031967 organelle envelope; GO:0031975 envelope; GO:0043226 organelle; GO:0043227 mem…	GO:0003824 catalytic activity; GO:0016491 oxidoreductase activity; GO:0016651 oxidoreductase activity, acting on NAD(P)H; GO:0016667 oxidoreductase activity, acting on a sulfur group of donors; GO:0016668 oxidoreductase activity, acting on a sulfur group of donors, NAD(P) as acceptor;				PF00355; PF07992; PF00069	Rieske [2Fe-2S] domain; Pyridine nucleotide-disulphide oxidoreductase; Protein kinase domain	S	KOG1336	Monodehydroascorbate/ferredoxin reductase
A0A1Q3E4N2	487	K	Rhodocoxin reductase OS=Lentinula edodes OX=5353 GN=LENED_003613 PE=4 SV=1	LENED_003613	1	0.000969701	71.879	GNPEEMK(1)FIAYYVK	2	-0.14013	3	0.699	1.571	1.686	0.266	0.866	0.713	0.466	0.155317	cytoplasm	GO:0006915 apoptotic process; GO:0008152 metabolic process; GO:0008219 cell death; GO:0009987 cellular process; GO:0012501 programmed cell death; GO:0055114 oxidation-reduction process;	GO:0005622 intracellular; GO:0005623 cell; GO:0005634 nucleus; GO:0005737 cytoplasm; GO:0005739 mitochondrion; GO:0005740 mitochondrial envelope; GO:0005743 mitochondrial inner membrane; GO:0016020 membrane; GO:0019866 organelle inner membrane; GO:0031090 organelle membrane; GO:0031966 mitochondrial membrane; GO:0031967 organelle envelope; GO:0031975 envelope; GO:0043226 organelle; GO:0043227 mem…	GO:0003824 catalytic activity; GO:0016491 oxidoreductase activity; GO:0016651 oxidoreductase activity, acting on NAD(P)H; GO:0016667 oxidoreductase activity, acting on a sulfur group of donors; GO:0016668 oxidoreductase activity, acting on a sulfur group of donors, NAD(P) as acceptor;				PF00355; PF07992; PF00069	Rieske [2Fe-2S] domain; Pyridine nucleotide-disulphide oxidoreductase; Protein kinase domain	S	KOG1336	Monodehydroascorbate/ferredoxin reductase
A0A1Q3E4N2	321	K	Rhodocoxin reductase OS=Lentinula edodes OX=5353 GN=LENED_003613 PE=4 SV=1	LENED_003613	1	0.000463487	138.25	K(1)FHESQGVK	2	0.71947	11	0.694	0.452	0.362	2.208	1.295	1.227	3.137	0.0129226	cytoplasm	GO:0006915 apoptotic process; GO:0008152 metabolic process; GO:0008219 cell death; GO:0009987 cellular process; GO:0012501 programmed cell death; GO:0055114 oxidation-reduction process;	GO:0005622 intracellular; GO:0005623 cell; GO:0005634 nucleus; GO:0005737 cytoplasm; GO:0005739 mitochondrion; GO:0005740 mitochondrial envelope; GO:0005743 mitochondrial inner membrane; GO:0016020 membrane; GO:0019866 organelle inner membrane; GO:0031090 organelle membrane; GO:0031966 mitochondrial membrane; GO:0031967 organelle envelope; GO:0031975 envelope; GO:0043226 organelle; GO:0043227 mem…	GO:0003824 catalytic activity; GO:0016491 oxidoreductase activity; GO:0016651 oxidoreductase activity, acting on NAD(P)H; GO:0016667 oxidoreductase activity, acting on a sulfur group of donors; GO:0016668 oxidoreductase activity, acting on a sulfur group of donors, NAD(P) as acceptor;				PF00355; PF07992; PF00069	Rieske [2Fe-2S] domain; Pyridine nucleotide-disulphide oxidoreductase; Protein kinase domain	S	KOG1336	Monodehydroascorbate/ferredoxin reductase
A0A1Q3E4N2	175	K	Rhodocoxin reductase OS=Lentinula edodes OX=5353 GN=LENED_003613 PE=4 SV=1	LENED_003613	1	0.00018142	105.65	LSK(1)ALITDASK	2	-0.41147	3	0.766	0.557	0.425	1.625	1.386	1.395	2.521	0.0059204	cytoplasm	GO:0006915 apoptotic process; GO:0008152 metabolic process; GO:0008219 cell death; GO:0009987 cellular process; GO:0012501 programmed cell death; GO:0055114 oxidation-reduction process;	GO:0005622 intracellular; GO:0005623 cell; GO:0005634 nucleus; GO:0005737 cytoplasm; GO:0005739 mitochondrion; GO:0005740 mitochondrial envelope; GO:0005743 mitochondrial inner membrane; GO:0016020 membrane; GO:0019866 organelle inner membrane; GO:0031090 organelle membrane; GO:0031966 mitochondrial membrane; GO:0031967 organelle envelope; GO:0031975 envelope; GO:0043226 organelle; GO:0043227 mem…	GO:0003824 catalytic activity; GO:0016491 oxidoreductase activity; GO:0016651 oxidoreductase activity, acting on NAD(P)H; GO:0016667 oxidoreductase activity, acting on a sulfur group of donors; GO:0016668 oxidoreductase activity, acting on a sulfur group of donors, NAD(P) as acceptor;				PF00355; PF07992; PF00069	Rieske [2Fe-2S] domain; Pyridine nucleotide-disulphide oxidoreductase; Protein kinase domain	S	KOG1336	Monodehydroascorbate/ferredoxin reductase
A0A1Q3E4N2	329	K	Rhodocoxin reductase OS=Lentinula edodes OX=5353 GN=LENED_003613 PE=4 SV=1	LENED_003613	1	2.79714e-13	166.23	FHESQGVK(1)FHMQSK	3	-0.15096	18	0.985	0.73	0.464	1.316	1.205	1.4	1.799	0.047259	cytoplasm	GO:0006915 apoptotic process; GO:0008152 metabolic process; GO:0008219 cell death; GO:0009987 cellular process; GO:0012501 programmed cell death; GO:0055114 oxidation-reduction process;	GO:0005622 intracellular; GO:0005623 cell; GO:0005634 nucleus; GO:0005737 cytoplasm; GO:0005739 mitochondrion; GO:0005740 mitochondrial envelope; GO:0005743 mitochondrial inner membrane; GO:0016020 membrane; GO:0019866 organelle inner membrane; GO:0031090 organelle membrane; GO:0031966 mitochondrial membrane; GO:0031967 organelle envelope; GO:0031975 envelope; GO:0043226 organelle; GO:0043227 mem…	GO:0003824 catalytic activity; GO:0016491 oxidoreductase activity; GO:0016651 oxidoreductase activity, acting on NAD(P)H; GO:0016667 oxidoreductase activity, acting on a sulfur group of donors; GO:0016668 oxidoreductase activity, acting on a sulfur group of donors, NAD(P) as acceptor;				PF00355; PF07992; PF00069	Rieske [2Fe-2S] domain; Pyridine nucleotide-disulphide oxidoreductase; Protein kinase domain	S	KOG1336	Monodehydroascorbate/ferredoxin reductase
A0A1Q3E4N2	195	K	Rhodocoxin reductase OS=Lentinula edodes OX=5353 GN=LENED_003613 PE=4 SV=1	LENED_003613	1	0.0354613	56.659	IK(1)YGVNLR	2	-1.8102	1	0.63	0.725	0.465	1.002	1.644	1.6	2.333	0.0155003	cytoplasm	GO:0006915 apoptotic process; GO:0008152 metabolic process; GO:0008219 cell death; GO:0009987 cellular process; GO:0012501 programmed cell death; GO:0055114 oxidation-reduction process;	GO:0005622 intracellular; GO:0005623 cell; GO:0005634 nucleus; GO:0005737 cytoplasm; GO:0005739 mitochondrion; GO:0005740 mitochondrial envelope; GO:0005743 mitochondrial inner membrane; GO:0016020 membrane; GO:0019866 organelle inner membrane; GO:0031090 organelle membrane; GO:0031966 mitochondrial membrane; GO:0031967 organelle envelope; GO:0031975 envelope; GO:0043226 organelle; GO:0043227 mem…	GO:0003824 catalytic activity; GO:0016491 oxidoreductase activity; GO:0016651 oxidoreductase activity, acting on NAD(P)H; GO:0016667 oxidoreductase activity, acting on a sulfur group of donors; GO:0016668 oxidoreductase activity, acting on a sulfur group of donors, NAD(P) as acceptor;				PF00355; PF07992; PF00069	Rieske [2Fe-2S] domain; Pyridine nucleotide-disulphide oxidoreductase; Protein kinase domain	S	KOG1336	Monodehydroascorbate/ferredoxin reductase
A0A1Q3E8U4	152	K	Heat shock protein hsp98 OS=Lentinula edodes OX=5353 GN=LENED_005390 PE=3 SV=1	LENED_005390	1	6.30655e-05	94.639	RVESK(1)TAEEGFDALNK	3	0.59727	6	1.146	1.233	0.966	0.849	0.928	0.859	0.788	0.039277	cytoplasm	GO:0000302 response to reactive oxygen species; GO:0001302 replicative cell aging; GO:0001306 age-dependent response to oxidative stress; GO:0001315 age-dependent response to reactive oxygen species; GO:0001316 age-dependent response to reactive oxygen species involved in replicative cell aging; GO:0001317 accumulation of oxidatively modified proteins involved in replicative cell aging; GO:000131…	GO:0005622 intracellular; GO:0005623 cell; GO:0005634 nucleus; GO:0005737 cytoplasm; GO:0005829 cytosol; GO:0031974 membrane-enclosed lumen; GO:0031981 nuclear lumen; GO:0032991 macromolecular complex; GO:0034399 nuclear periphery; GO:0043226 organelle; GO:0043227 membrane-bounded organelle; GO:0043229 intracellular organelle; GO:0043231 intracellular membrane-bounded organelle; GO:0043233 organe…	GO:0000166 nucleotide binding; GO:0003824 catalytic activity; GO:0005488 binding; GO:0005515 protein binding; GO:0005524 ATP binding; GO:0008144 drug binding; GO:0016462 pyrophosphatase activity; GO:0016787 hydrolase activity; GO:0016817 hydrolase activity, acting on acid anhydrides; GO:0016818 hydrolase activity, acting on acid anhydrides, in phosphorus-containing anhydrides; GO:0016887 ATPase a…	K03695	clpB; ATP-dependent Clp protease ATP-binding subunit ClpB		PF00004; PF07724; PF10431	ATPase family associated with various cellular activities (AAA); AAA domain (Cdc48 subfamily); C-terminal, D2-small domain, of ClpB protein	O	KOG1051	Chaperone HSP104 and related ATP-dependent Clp proteases
A0A1Q3E8U4	251	K	Heat shock protein hsp98 OS=Lentinula edodes OX=5353 GN=LENED_005390 PE=3 SV=1	LENED_005390	1	0.00130179	126.07	YK(1)GEYEER	2	0.94096	5	1.279	1.465	1.056	0.68	0.723	0.733	0.562	0.0043648	cytoplasm	GO:0000302 response to reactive oxygen species; GO:0001302 replicative cell aging; GO:0001306 age-dependent response to oxidative stress; GO:0001315 age-dependent response to reactive oxygen species; GO:0001316 age-dependent response to reactive oxygen species involved in replicative cell aging; GO:0001317 accumulation of oxidatively modified proteins involved in replicative cell aging; GO:000131…	GO:0005622 intracellular; GO:0005623 cell; GO:0005634 nucleus; GO:0005737 cytoplasm; GO:0005829 cytosol; GO:0031974 membrane-enclosed lumen; GO:0031981 nuclear lumen; GO:0032991 macromolecular complex; GO:0034399 nuclear periphery; GO:0043226 organelle; GO:0043227 membrane-bounded organelle; GO:0043229 intracellular organelle; GO:0043231 intracellular membrane-bounded organelle; GO:0043233 organe…	GO:0000166 nucleotide binding; GO:0003824 catalytic activity; GO:0005488 binding; GO:0005515 protein binding; GO:0005524 ATP binding; GO:0008144 drug binding; GO:0016462 pyrophosphatase activity; GO:0016787 hydrolase activity; GO:0016817 hydrolase activity, acting on acid anhydrides; GO:0016818 hydrolase activity, acting on acid anhydrides, in phosphorus-containing anhydrides; GO:0016887 ATPase a…	K03695	clpB; ATP-dependent Clp protease ATP-binding subunit ClpB		PF00004; PF07724; PF10431	ATPase family associated with various cellular activities (AAA); AAA domain (Cdc48 subfamily); C-terminal, D2-small domain, of ClpB protein	O	KOG1051	Chaperone HSP104 and related ATP-dependent Clp proteases
A0A1Q3E8U4	199	K	Heat shock protein hsp98 OS=Lentinula edodes OX=5353 GN=LENED_005390 PE=3 SV=1	LENED_005390	1	0.000342427	73.802	TK(1)NNPVLIGEPGVGK	3	-0.61124	7	1.447	1.28	0.987	0.822	0.593	0.834	0.606	0.034121	cytoplasm	GO:0000302 response to reactive oxygen species; GO:0001302 replicative cell aging; GO:0001306 age-dependent response to oxidative stress; GO:0001315 age-dependent response to reactive oxygen species; GO:0001316 age-dependent response to reactive oxygen species involved in replicative cell aging; GO:0001317 accumulation of oxidatively modified proteins involved in replicative cell aging; GO:000131…	GO:0005622 intracellular; GO:0005623 cell; GO:0005634 nucleus; GO:0005737 cytoplasm; GO:0005829 cytosol; GO:0031974 membrane-enclosed lumen; GO:0031981 nuclear lumen; GO:0032991 macromolecular complex; GO:0034399 nuclear periphery; GO:0043226 organelle; GO:0043227 membrane-bounded organelle; GO:0043229 intracellular organelle; GO:0043231 intracellular membrane-bounded organelle; GO:0043233 organe…	GO:0000166 nucleotide binding; GO:0003824 catalytic activity; GO:0005488 binding; GO:0005515 protein binding; GO:0005524 ATP binding; GO:0008144 drug binding; GO:0016462 pyrophosphatase activity; GO:0016787 hydrolase activity; GO:0016817 hydrolase activity, acting on acid anhydrides; GO:0016818 hydrolase activity, acting on acid anhydrides, in phosphorus-containing anhydrides; GO:0016887 ATPase a…	K03695	clpB; ATP-dependent Clp protease ATP-binding subunit ClpB		PF00004; PF07724; PF10431	ATPase family associated with various cellular activities (AAA); AAA domain (Cdc48 subfamily); C-terminal, D2-small domain, of ClpB protein	O	KOG1051	Chaperone HSP104 and related ATP-dependent Clp proteases
A0A1Q3E8U4	249	K	Heat shock protein hsp98 OS=Lentinula edodes OX=5353 GN=LENED_005390 PE=3 SV=1	LENED_005390	1	2.12355e-05	101.2	LYSLDMGALMAGAK(1)YK	3	-0.65036	8	0.758	1.163	1.829		0.339	0.66	0.4	0.114578	cytoplasm	GO:0000302 response to reactive oxygen species; GO:0001302 replicative cell aging; GO:0001306 age-dependent response to oxidative stress; GO:0001315 age-dependent response to reactive oxygen species; GO:0001316 age-dependent response to reactive oxygen species involved in replicative cell aging; GO:0001317 accumulation of oxidatively modified proteins involved in replicative cell aging; GO:000131…	GO:0005622 intracellular; GO:0005623 cell; GO:0005634 nucleus; GO:0005737 cytoplasm; GO:0005829 cytosol; GO:0031974 membrane-enclosed lumen; GO:0031981 nuclear lumen; GO:0032991 macromolecular complex; GO:0034399 nuclear periphery; GO:0043226 organelle; GO:0043227 membrane-bounded organelle; GO:0043229 intracellular organelle; GO:0043231 intracellular membrane-bounded organelle; GO:0043233 organe…	GO:0000166 nucleotide binding; GO:0003824 catalytic activity; GO:0005488 binding; GO:0005515 protein binding; GO:0005524 ATP binding; GO:0008144 drug binding; GO:0016462 pyrophosphatase activity; GO:0016787 hydrolase activity; GO:0016817 hydrolase activity, acting on acid anhydrides; GO:0016818 hydrolase activity, acting on acid anhydrides, in phosphorus-containing anhydrides; GO:0016887 ATPase a…	K03695	clpB; ATP-dependent Clp protease ATP-binding subunit ClpB		PF00004; PF07724; PF10431	ATPase family associated with various cellular activities (AAA); AAA domain (Cdc48 subfamily); C-terminal, D2-small domain, of ClpB protein	O	KOG1051	Chaperone HSP104 and related ATP-dependent Clp proteases
A0A1Q3E8U4	137	K	Heat shock protein hsp98 OS=Lentinula edodes OX=5353 GN=LENED_005390 PE=3 SV=1	LENED_005390	1	4.69226e-07	117.18	EASLTEATLK(1)TAIEQTR	2	1.7632	3	0.838	1.275	1.786		0.323	0.533	0.329	0.048083	cytoplasm	GO:0000302 response to reactive oxygen species; GO:0001302 replicative cell aging; GO:0001306 age-dependent response to oxidative stress; GO:0001315 age-dependent response to reactive oxygen species; GO:0001316 age-dependent response to reactive oxygen species involved in replicative cell aging; GO:0001317 accumulation of oxidatively modified proteins involved in replicative cell aging; GO:000131…	GO:0005622 intracellular; GO:0005623 cell; GO:0005634 nucleus; GO:0005737 cytoplasm; GO:0005829 cytosol; GO:0031974 membrane-enclosed lumen; GO:0031981 nuclear lumen; GO:0032991 macromolecular complex; GO:0034399 nuclear periphery; GO:0043226 organelle; GO:0043227 membrane-bounded organelle; GO:0043229 intracellular organelle; GO:0043231 intracellular membrane-bounded organelle; GO:0043233 organe…	GO:0000166 nucleotide binding; GO:0003824 catalytic activity; GO:0005488 binding; GO:0005515 protein binding; GO:0005524 ATP binding; GO:0008144 drug binding; GO:0016462 pyrophosphatase activity; GO:0016787 hydrolase activity; GO:0016817 hydrolase activity, acting on acid anhydrides; GO:0016818 hydrolase activity, acting on acid anhydrides, in phosphorus-containing anhydrides; GO:0016887 ATPase a…	K03695	clpB; ATP-dependent Clp protease ATP-binding subunit ClpB		PF00004; PF07724; PF10431	ATPase family associated with various cellular activities (AAA); AAA domain (Cdc48 subfamily); C-terminal, D2-small domain, of ClpB protein	O	KOG1051	Chaperone HSP104 and related ATP-dependent Clp proteases
A0A1Q3E8U4	212	K	Heat shock protein hsp98 OS=Lentinula edodes OX=5353 GN=LENED_005390 PE=3 SV=1	LENED_005390	1	3.82922e-13	118.36	NNPVLIGEPGVGK(1)TSIAEGLAQR	3	0.67001	4	1.005	1.357	1.389		0.386	0.658	0.417	0.033297	cytoplasm	GO:0000302 response to reactive oxygen species; GO:0001302 replicative cell aging; GO:0001306 age-dependent response to oxidative stress; GO:0001315 age-dependent response to reactive oxygen species; GO:0001316 age-dependent response to reactive oxygen species involved in replicative cell aging; GO:0001317 accumulation of oxidatively modified proteins involved in replicative cell aging; GO:000131…	GO:0005622 intracellular; GO:0005623 cell; GO:0005634 nucleus; GO:0005737 cytoplasm; GO:0005829 cytosol; GO:0031974 membrane-enclosed lumen; GO:0031981 nuclear lumen; GO:0032991 macromolecular complex; GO:0034399 nuclear periphery; GO:0043226 organelle; GO:0043227 membrane-bounded organelle; GO:0043229 intracellular organelle; GO:0043231 intracellular membrane-bounded organelle; GO:0043233 organe…	GO:0000166 nucleotide binding; GO:0003824 catalytic activity; GO:0005488 binding; GO:0005515 protein binding; GO:0005524 ATP binding; GO:0008144 drug binding; GO:0016462 pyrophosphatase activity; GO:0016787 hydrolase activity; GO:0016817 hydrolase activity, acting on acid anhydrides; GO:0016818 hydrolase activity, acting on acid anhydrides, in phosphorus-containing anhydrides; GO:0016887 ATPase a…	K03695	clpB; ATP-dependent Clp protease ATP-binding subunit ClpB		PF00004; PF07724; PF10431	ATPase family associated with various cellular activities (AAA); AAA domain (Cdc48 subfamily); C-terminal, D2-small domain, of ClpB protein	O	KOG1051	Chaperone HSP104 and related ATP-dependent Clp proteases
A0A1Q3E8U4	780	K	Heat shock protein hsp98 OS=Lentinula edodes OX=5353 GN=LENED_005390 PE=3 SV=1	LENED_005390	1	0.000334792	91.549	HVLK(1)IVDIR	3	0.37429	7	0.882	1.212	0.924	0.643	1.043	1.232	0.967	0.79904	cytoplasm	GO:0000302 response to reactive oxygen species; GO:0001302 replicative cell aging; GO:0001306 age-dependent response to oxidative stress; GO:0001315 age-dependent response to reactive oxygen species; GO:0001316 age-dependent response to reactive oxygen species involved in replicative cell aging; GO:0001317 accumulation of oxidatively modified proteins involved in replicative cell aging; GO:000131…	GO:0005622 intracellular; GO:0005623 cell; GO:0005634 nucleus; GO:0005737 cytoplasm; GO:0005829 cytosol; GO:0031974 membrane-enclosed lumen; GO:0031981 nuclear lumen; GO:0032991 macromolecular complex; GO:0034399 nuclear periphery; GO:0043226 organelle; GO:0043227 membrane-bounded organelle; GO:0043229 intracellular organelle; GO:0043231 intracellular membrane-bounded organelle; GO:0043233 organe…	GO:0000166 nucleotide binding; GO:0003824 catalytic activity; GO:0005488 binding; GO:0005515 protein binding; GO:0005524 ATP binding; GO:0008144 drug binding; GO:0016462 pyrophosphatase activity; GO:0016787 hydrolase activity; GO:0016817 hydrolase activity, acting on acid anhydrides; GO:0016818 hydrolase activity, acting on acid anhydrides, in phosphorus-containing anhydrides; GO:0016887 ATPase a…	K03695	clpB; ATP-dependent Clp protease ATP-binding subunit ClpB		PF00004; PF07724; PF10431	ATPase family associated with various cellular activities (AAA); AAA domain (Cdc48 subfamily); C-terminal, D2-small domain, of ClpB protein	O	KOG1051	Chaperone HSP104 and related ATP-dependent Clp proteases
A0A1Q3E8U4	496	K	Heat shock protein hsp98 OS=Lentinula edodes OX=5353 GN=LENED_005390 PE=3 SV=1	LENED_005390	1	0.000328002	122.34	K(1)YDLATASDLK	2	0.3255	6	0.899	1.136	0.823	1.136	0.866	1.143	1.1	0.50534	cytoplasm	GO:0000302 response to reactive oxygen species; GO:0001302 replicative cell aging; GO:0001306 age-dependent response to oxidative stress; GO:0001315 age-dependent response to reactive oxygen species; GO:0001316 age-dependent response to reactive oxygen species involved in replicative cell aging; GO:0001317 accumulation of oxidatively modified proteins involved in replicative cell aging; GO:000131…	GO:0005622 intracellular; GO:0005623 cell; GO:0005634 nucleus; GO:0005737 cytoplasm; GO:0005829 cytosol; GO:0031974 membrane-enclosed lumen; GO:0031981 nuclear lumen; GO:0032991 macromolecular complex; GO:0034399 nuclear periphery; GO:0043226 organelle; GO:0043227 membrane-bounded organelle; GO:0043229 intracellular organelle; GO:0043231 intracellular membrane-bounded organelle; GO:0043233 organe…	GO:0000166 nucleotide binding; GO:0003824 catalytic activity; GO:0005488 binding; GO:0005515 protein binding; GO:0005524 ATP binding; GO:0008144 drug binding; GO:0016462 pyrophosphatase activity; GO:0016787 hydrolase activity; GO:0016817 hydrolase activity, acting on acid anhydrides; GO:0016818 hydrolase activity, acting on acid anhydrides, in phosphorus-containing anhydrides; GO:0016887 ATPase a…	K03695	clpB; ATP-dependent Clp protease ATP-binding subunit ClpB		PF00004; PF07724; PF10431	ATPase family associated with various cellular activities (AAA); AAA domain (Cdc48 subfamily); C-terminal, D2-small domain, of ClpB protein	O	KOG1051	Chaperone HSP104 and related ATP-dependent Clp proteases
A0A1Q3E8U4	647	K	Heat shock protein hsp98 OS=Lentinula edodes OX=5353 GN=LENED_005390 PE=3 SV=1	LENED_005390	1	1.06825e-29	208.79	IDGSEYSEK(1)HSIAR	2	0.8099	23	1.363	1.274	1.061	0.781	0.711	0.77	0.612	0.00374	cytoplasm	GO:0000302 response to reactive oxygen species; GO:0001302 replicative cell aging; GO:0001306 age-dependent response to oxidative stress; GO:0001315 age-dependent response to reactive oxygen species; GO:0001316 age-dependent response to reactive oxygen species involved in replicative cell aging; GO:0001317 accumulation of oxidatively modified proteins involved in replicative cell aging; GO:000131…	GO:0005622 intracellular; GO:0005623 cell; GO:0005634 nucleus; GO:0005737 cytoplasm; GO:0005829 cytosol; GO:0031974 membrane-enclosed lumen; GO:0031981 nuclear lumen; GO:0032991 macromolecular complex; GO:0034399 nuclear periphery; GO:0043226 organelle; GO:0043227 membrane-bounded organelle; GO:0043229 intracellular organelle; GO:0043231 intracellular membrane-bounded organelle; GO:0043233 organe…	GO:0000166 nucleotide binding; GO:0003824 catalytic activity; GO:0005488 binding; GO:0005515 protein binding; GO:0005524 ATP binding; GO:0008144 drug binding; GO:0016462 pyrophosphatase activity; GO:0016787 hydrolase activity; GO:0016817 hydrolase activity, acting on acid anhydrides; GO:0016818 hydrolase activity, acting on acid anhydrides, in phosphorus-containing anhydrides; GO:0016887 ATPase a…	K03695	clpB; ATP-dependent Clp protease ATP-binding subunit ClpB		PF00004; PF07724; PF10431	ATPase family associated with various cellular activities (AAA); AAA domain (Cdc48 subfamily); C-terminal, D2-small domain, of ClpB protein	O	KOG1051	Chaperone HSP104 and related ATP-dependent Clp proteases
A0A1Q3E902	122	K	U6 snRNA-associated Sm-like protein LSm1 OS=Lentinula edodes OX=5353 GN=LSM1 PE=3 SV=1	LSM1	1	0.00108268	122.52	SHILYK(1)QK	2	-0.30425	6	1.423	0.876	0.963	0.864	0.83	1.045	0.84	0.39402	cytoplasm	GO:0000288 nuclear-transcribed mRNA catabolic process, deadenylation-dependent decay; GO:0000290 deadenylation-dependent decapping of nuclear-transcribed mRNA; GO:0000956 nuclear-transcribed mRNA catabolic process; GO:0006139 nucleobase-containing compound metabolic process; GO:0006401 RNA catabolic process; GO:0006402 mRNA catabolic process; GO:0006725 cellular aromatic compound metabolic proces…	GO:0000932 P-body; GO:0005622 intracellular; GO:0005623 cell; GO:0005634 nucleus; GO:0005737 cytoplasm; GO:0005845 mRNA cap binding complex; GO:0032991 macromolecular complex; GO:0034518 RNA cap binding complex; GO:0035770 ribonucleoprotein granule; GO:0036464 cytoplasmic ribonucleoprotein granule; GO:0043226 organelle; GO:0043227 membrane-bounded organelle; GO:0043228 non-membrane-bounded organe…	GO:0000339 RNA cap binding; GO:0003676 nucleic acid binding; GO:0003682 chromatin binding; GO:0003723 RNA binding; GO:0003729 mRNA binding; GO:0005488 binding; GO:0097159 organic cyclic compound binding; GO:1901363 heterocyclic compound binding;	K12620	LSM1; U6 snRNA-associated Sm-like protein LSm1	mrr03018 RNA degradation - Moniliophthora roreri;	PF01423	LSM domain	A	KOG1782	Small Nuclear ribonucleoprotein splicing factor
A0A1Q3DZQ7	403	K	Phosphoglucomutase OS=Lentinula edodes OX=5353 GN=LENED_002022 PE=3 SV=1	LENED_002022	1	0.00671327	56.793	SPNK(1)LVGINDLLK	2	-1.2537	2	1.05	0.665	0.91	0.646	2.045	0.769	1.318	0.704	cytoplasm	GO:0000271 polysaccharide biosynthetic process; GO:0005975 carbohydrate metabolic process; GO:0005976 polysaccharide metabolic process; GO:0005977 glycogen metabolic process; GO:0005978 glycogen biosynthetic process; GO:0005984 disaccharide metabolic process; GO:0005991 trehalose metabolic process; GO:0005992 trehalose biosynthetic process; GO:0005996 monosaccharide metabolic process; GO:0006006 …	GO:0005622 intracellular; GO:0005623 cell; GO:0005737 cytoplasm; GO:0005829 cytosol; GO:0044424 intracellular part; GO:0044444 cytoplasmic part; GO:0044464 cell part;	GO:0003824 catalytic activity; GO:0004614 phosphoglucomutase activity; GO:0016853 isomerase activity; GO:0016866 intramolecular transferase activity; GO:0016868 intramolecular transferase activity, phosphotransferases;	K01835	pgm; phosphoglucomutase [EC:5.4.2.2]	mrr00010 Glycolysis / Gluconeogenesis - Moniliophthora roreri; mrr00030 Pentose phosphate pathway - Moniliophthora roreri; mrr00052 Galactose metabolism - Moniliophthora roreri; mrr00230 Purine metabolism - Moniliophthora roreri; mrr00500 Starch and sucrose metabolism - Moniliophthora roreri; mrr00520 Amino sugar and nucleotide sugar metabolism - Moniliophthora roreri; mrr01100 Metabolic pathways…	PF02878; PF02879; PF02880	Phosphoglucomutase/phosphomannomutase, alpha/beta/alpha domain I; Phosphoglucomutase/phosphomannomutase, alpha/beta/alpha domain II; Phosphoglucomutase/phosphomannomutase, alpha/beta/alpha domain III	G	KOG0625	Phosphoglucomutase
A0A1Q3DZQ7	149	K	Phosphoglucomutase OS=Lentinula edodes OX=5353 GN=LENED_002022 PE=3 SV=1	LENED_002022	1	0.00285987	102.07	SK(1)TIASYK	2	-0.13928	3	0.714	0.798		1.664			2.201		cytoplasm	GO:0000271 polysaccharide biosynthetic process; GO:0005975 carbohydrate metabolic process; GO:0005976 polysaccharide metabolic process; GO:0005977 glycogen metabolic process; GO:0005978 glycogen biosynthetic process; GO:0005984 disaccharide metabolic process; GO:0005991 trehalose metabolic process; GO:0005992 trehalose biosynthetic process; GO:0005996 monosaccharide metabolic process; GO:0006006 …	GO:0005622 intracellular; GO:0005623 cell; GO:0005737 cytoplasm; GO:0005829 cytosol; GO:0044424 intracellular part; GO:0044444 cytoplasmic part; GO:0044464 cell part;	GO:0003824 catalytic activity; GO:0004614 phosphoglucomutase activity; GO:0016853 isomerase activity; GO:0016866 intramolecular transferase activity; GO:0016868 intramolecular transferase activity, phosphotransferases;	K01835	pgm; phosphoglucomutase [EC:5.4.2.2]	mrr00010 Glycolysis / Gluconeogenesis - Moniliophthora roreri; mrr00030 Pentose phosphate pathway - Moniliophthora roreri; mrr00052 Galactose metabolism - Moniliophthora roreri; mrr00230 Purine metabolism - Moniliophthora roreri; mrr00500 Starch and sucrose metabolism - Moniliophthora roreri; mrr00520 Amino sugar and nucleotide sugar metabolism - Moniliophthora roreri; mrr01100 Metabolic pathways…	PF02878; PF02879; PF02880	Phosphoglucomutase/phosphomannomutase, alpha/beta/alpha domain I; Phosphoglucomutase/phosphomannomutase, alpha/beta/alpha domain II; Phosphoglucomutase/phosphomannomutase, alpha/beta/alpha domain III	G	KOG0625	Phosphoglucomutase
A0A1Q3DZQ7	155	K	Phosphoglucomutase OS=Lentinula edodes OX=5353 GN=LENED_002022 PE=3 SV=1	LENED_002022	1	2.88222e-06	105.9	TIASYK(1)VIEAPAVDLSK	2	-0.16186	6	0.83	1.246	1.073	0.362	1.192	1.194	0.873	0.57094	cytoplasm	GO:0000271 polysaccharide biosynthetic process; GO:0005975 carbohydrate metabolic process; GO:0005976 polysaccharide metabolic process; GO:0005977 glycogen metabolic process; GO:0005978 glycogen biosynthetic process; GO:0005984 disaccharide metabolic process; GO:0005991 trehalose metabolic process; GO:0005992 trehalose biosynthetic process; GO:0005996 monosaccharide metabolic process; GO:0006006 …	GO:0005622 intracellular; GO:0005623 cell; GO:0005737 cytoplasm; GO:0005829 cytosol; GO:0044424 intracellular part; GO:0044444 cytoplasmic part; GO:0044464 cell part;	GO:0003824 catalytic activity; GO:0004614 phosphoglucomutase activity; GO:0016853 isomerase activity; GO:0016866 intramolecular transferase activity; GO:0016868 intramolecular transferase activity, phosphotransferases;	K01835	pgm; phosphoglucomutase [EC:5.4.2.2]	mrr00010 Glycolysis / Gluconeogenesis - Moniliophthora roreri; mrr00030 Pentose phosphate pathway - Moniliophthora roreri; mrr00052 Galactose metabolism - Moniliophthora roreri; mrr00230 Purine metabolism - Moniliophthora roreri; mrr00500 Starch and sucrose metabolism - Moniliophthora roreri; mrr00520 Amino sugar and nucleotide sugar metabolism - Moniliophthora roreri; mrr01100 Metabolic pathways…	PF02878; PF02879; PF02880	Phosphoglucomutase/phosphomannomutase, alpha/beta/alpha domain I; Phosphoglucomutase/phosphomannomutase, alpha/beta/alpha domain II; Phosphoglucomutase/phosphomannomutase, alpha/beta/alpha domain III	G	KOG0625	Phosphoglucomutase
A0A1Q3DZQ7	11	K	Phosphoglucomutase OS=Lentinula edodes OX=5353 GN=LENED_002022 PE=3 SV=1	LENED_002022	1	6.18009e-05	119.27	EIPTK(1)PFDGQK	2	-0.39596	12	1.012	0.826	0.632	1.063	1.272	1.255	1.453	0.058344	cytoplasm	GO:0000271 polysaccharide biosynthetic process; GO:0005975 carbohydrate metabolic process; GO:0005976 polysaccharide metabolic process; GO:0005977 glycogen metabolic process; GO:0005978 glycogen biosynthetic process; GO:0005984 disaccharide metabolic process; GO:0005991 trehalose metabolic process; GO:0005992 trehalose biosynthetic process; GO:0005996 monosaccharide metabolic process; GO:0006006 …	GO:0005622 intracellular; GO:0005623 cell; GO:0005737 cytoplasm; GO:0005829 cytosol; GO:0044424 intracellular part; GO:0044444 cytoplasmic part; GO:0044464 cell part;	GO:0003824 catalytic activity; GO:0004614 phosphoglucomutase activity; GO:0016853 isomerase activity; GO:0016866 intramolecular transferase activity; GO:0016868 intramolecular transferase activity, phosphotransferases;	K01835	pgm; phosphoglucomutase [EC:5.4.2.2]	mrr00010 Glycolysis / Gluconeogenesis - Moniliophthora roreri; mrr00030 Pentose phosphate pathway - Moniliophthora roreri; mrr00052 Galactose metabolism - Moniliophthora roreri; mrr00230 Purine metabolism - Moniliophthora roreri; mrr00500 Starch and sucrose metabolism - Moniliophthora roreri; mrr00520 Amino sugar and nucleotide sugar metabolism - Moniliophthora roreri; mrr01100 Metabolic pathways…	PF02878; PF02879; PF02880	Phosphoglucomutase/phosphomannomutase, alpha/beta/alpha domain I; Phosphoglucomutase/phosphomannomutase, alpha/beta/alpha domain II; Phosphoglucomutase/phosphomannomutase, alpha/beta/alpha domain III	G	KOG0625	Phosphoglucomutase
A0A1Q3DZQ7	412	K	Phosphoglucomutase OS=Lentinula edodes OX=5353 GN=LENED_002022 PE=3 SV=1	LENED_002022	1	4.20264e-06	104.2	LVGINDLLK(1)SHYEIYGR	3	-0.4534	4	0.24	1.585	1.683			0.21	0.18		cytoplasm	GO:0000271 polysaccharide biosynthetic process; GO:0005975 carbohydrate metabolic process; GO:0005976 polysaccharide metabolic process; GO:0005977 glycogen metabolic process; GO:0005978 glycogen biosynthetic process; GO:0005984 disaccharide metabolic process; GO:0005991 trehalose metabolic process; GO:0005992 trehalose biosynthetic process; GO:0005996 monosaccharide metabolic process; GO:0006006 …	GO:0005622 intracellular; GO:0005623 cell; GO:0005737 cytoplasm; GO:0005829 cytosol; GO:0044424 intracellular part; GO:0044444 cytoplasmic part; GO:0044464 cell part;	GO:0003824 catalytic activity; GO:0004614 phosphoglucomutase activity; GO:0016853 isomerase activity; GO:0016866 intramolecular transferase activity; GO:0016868 intramolecular transferase activity, phosphotransferases;	K01835	pgm; phosphoglucomutase [EC:5.4.2.2]	mrr00010 Glycolysis / Gluconeogenesis - Moniliophthora roreri; mrr00030 Pentose phosphate pathway - Moniliophthora roreri; mrr00052 Galactose metabolism - Moniliophthora roreri; mrr00230 Purine metabolism - Moniliophthora roreri; mrr00500 Starch and sucrose metabolism - Moniliophthora roreri; mrr00520 Amino sugar and nucleotide sugar metabolism - Moniliophthora roreri; mrr01100 Metabolic pathways…	PF02878; PF02879; PF02880	Phosphoglucomutase/phosphomannomutase, alpha/beta/alpha domain I; Phosphoglucomutase/phosphomannomutase, alpha/beta/alpha domain II; Phosphoglucomutase/phosphomannomutase, alpha/beta/alpha domain III	G	KOG0625	Phosphoglucomutase
A0A1Q3DZQ7	87	K	Phosphoglucomutase OS=Lentinula edodes OX=5353 GN=LENED_002022 PE=3 SV=1	LENED_002022	1	0.000270721	65.085	FIIGK(1)DSILSTPAASNVIR	3	1.0942	1	0.732	2.413			0.202	0.51	0.226	0.2006	cytoplasm	GO:0000271 polysaccharide biosynthetic process; GO:0005975 carbohydrate metabolic process; GO:0005976 polysaccharide metabolic process; GO:0005977 glycogen metabolic process; GO:0005978 glycogen biosynthetic process; GO:0005984 disaccharide metabolic process; GO:0005991 trehalose metabolic process; GO:0005992 trehalose biosynthetic process; GO:0005996 monosaccharide metabolic process; GO:0006006 …	GO:0005622 intracellular; GO:0005623 cell; GO:0005737 cytoplasm; GO:0005829 cytosol; GO:0044424 intracellular part; GO:0044444 cytoplasmic part; GO:0044464 cell part;	GO:0003824 catalytic activity; GO:0004614 phosphoglucomutase activity; GO:0016853 isomerase activity; GO:0016866 intramolecular transferase activity; GO:0016868 intramolecular transferase activity, phosphotransferases;	K01835	pgm; phosphoglucomutase [EC:5.4.2.2]	mrr00010 Glycolysis / Gluconeogenesis - Moniliophthora roreri; mrr00030 Pentose phosphate pathway - Moniliophthora roreri; mrr00052 Galactose metabolism - Moniliophthora roreri; mrr00230 Purine metabolism - Moniliophthora roreri; mrr00500 Starch and sucrose metabolism - Moniliophthora roreri; mrr00520 Amino sugar and nucleotide sugar metabolism - Moniliophthora roreri; mrr01100 Metabolic pathways…	PF02878; PF02879; PF02880	Phosphoglucomutase/phosphomannomutase, alpha/beta/alpha domain I; Phosphoglucomutase/phosphomannomutase, alpha/beta/alpha domain II; Phosphoglucomutase/phosphomannomutase, alpha/beta/alpha domain III	G	KOG0625	Phosphoglucomutase
A0A1Q3DZQ7	450	K	Phosphoglucomutase OS=Lentinula edodes OX=5353 GN=LENED_002022 PE=3 SV=1	LENED_002022	1	3.95689e-60	229.4	NK(1)SLDNTTHVSASTGGK	3	-0.05428	13	0.987	0.794	0.653	1.214	1.327	1.118	1.503	0.031457	cytoplasm	GO:0000271 polysaccharide biosynthetic process; GO:0005975 carbohydrate metabolic process; GO:0005976 polysaccharide metabolic process; GO:0005977 glycogen metabolic process; GO:0005978 glycogen biosynthetic process; GO:0005984 disaccharide metabolic process; GO:0005991 trehalose metabolic process; GO:0005992 trehalose biosynthetic process; GO:0005996 monosaccharide metabolic process; GO:0006006 …	GO:0005622 intracellular; GO:0005623 cell; GO:0005737 cytoplasm; GO:0005829 cytosol; GO:0044424 intracellular part; GO:0044444 cytoplasmic part; GO:0044464 cell part;	GO:0003824 catalytic activity; GO:0004614 phosphoglucomutase activity; GO:0016853 isomerase activity; GO:0016866 intramolecular transferase activity; GO:0016868 intramolecular transferase activity, phosphotransferases;	K01835	pgm; phosphoglucomutase [EC:5.4.2.2]	mrr00010 Glycolysis / Gluconeogenesis - Moniliophthora roreri; mrr00030 Pentose phosphate pathway - Moniliophthora roreri; mrr00052 Galactose metabolism - Moniliophthora roreri; mrr00230 Purine metabolism - Moniliophthora roreri; mrr00500 Starch and sucrose metabolism - Moniliophthora roreri; mrr00520 Amino sugar and nucleotide sugar metabolism - Moniliophthora roreri; mrr01100 Metabolic pathways…	PF02878; PF02879; PF02880	Phosphoglucomutase/phosphomannomutase, alpha/beta/alpha domain I; Phosphoglucomutase/phosphomannomutase, alpha/beta/alpha domain II; Phosphoglucomutase/phosphomannomutase, alpha/beta/alpha domain III	G	KOG0625	Phosphoglucomutase
A0A1Q3DZQ7	338	K	Phosphoglucomutase OS=Lentinula edodes OX=5353 GN=LENED_002022 PE=3 SV=1	LENED_002022	1	0.0211316	65.404	AIDLVAQK(1)K	2	-0.044493	4	0.86	0.729	0.645	1.29	1.314	1.252	1.726	0.0028247	cytoplasm	GO:0000271 polysaccharide biosynthetic process; GO:0005975 carbohydrate metabolic process; GO:0005976 polysaccharide metabolic process; GO:0005977 glycogen metabolic process; GO:0005978 glycogen biosynthetic process; GO:0005984 disaccharide metabolic process; GO:0005991 trehalose metabolic process; GO:0005992 trehalose biosynthetic process; GO:0005996 monosaccharide metabolic process; GO:0006006 …	GO:0005622 intracellular; GO:0005623 cell; GO:0005737 cytoplasm; GO:0005829 cytosol; GO:0044424 intracellular part; GO:0044444 cytoplasmic part; GO:0044464 cell part;	GO:0003824 catalytic activity; GO:0004614 phosphoglucomutase activity; GO:0016853 isomerase activity; GO:0016866 intramolecular transferase activity; GO:0016868 intramolecular transferase activity, phosphotransferases;	K01835	pgm; phosphoglucomutase [EC:5.4.2.2]	mrr00010 Glycolysis / Gluconeogenesis - Moniliophthora roreri; mrr00030 Pentose phosphate pathway - Moniliophthora roreri; mrr00052 Galactose metabolism - Moniliophthora roreri; mrr00230 Purine metabolism - Moniliophthora roreri; mrr00500 Starch and sucrose metabolism - Moniliophthora roreri; mrr00520 Amino sugar and nucleotide sugar metabolism - Moniliophthora roreri; mrr01100 Metabolic pathways…	PF02878; PF02879; PF02880	Phosphoglucomutase/phosphomannomutase, alpha/beta/alpha domain I; Phosphoglucomutase/phosphomannomutase, alpha/beta/alpha domain II; Phosphoglucomutase/phosphomannomutase, alpha/beta/alpha domain III	G	KOG0625	Phosphoglucomutase
A0A1Q3DZQ7	82	K	Phosphoglucomutase OS=Lentinula edodes OX=5353 GN=LENED_002022 PE=3 SV=1	LENED_002022	1	2.34814e-12	163.62	IGSANGVAK(1)FIIGK	2	1.6315	22	0.915	1.153	0.643	0.755	1.33	1.21	1.215	0.47034	cytoplasm	GO:0000271 polysaccharide biosynthetic process; GO:0005975 carbohydrate metabolic process; GO:0005976 polysaccharide metabolic process; GO:0005977 glycogen metabolic process; GO:0005978 glycogen biosynthetic process; GO:0005984 disaccharide metabolic process; GO:0005991 trehalose metabolic process; GO:0005992 trehalose biosynthetic process; GO:0005996 monosaccharide metabolic process; GO:0006006 …	GO:0005622 intracellular; GO:0005623 cell; GO:0005737 cytoplasm; GO:0005829 cytosol; GO:0044424 intracellular part; GO:0044444 cytoplasmic part; GO:0044464 cell part;	GO:0003824 catalytic activity; GO:0004614 phosphoglucomutase activity; GO:0016853 isomerase activity; GO:0016866 intramolecular transferase activity; GO:0016868 intramolecular transferase activity, phosphotransferases;	K01835	pgm; phosphoglucomutase [EC:5.4.2.2]	mrr00010 Glycolysis / Gluconeogenesis - Moniliophthora roreri; mrr00030 Pentose phosphate pathway - Moniliophthora roreri; mrr00052 Galactose metabolism - Moniliophthora roreri; mrr00230 Purine metabolism - Moniliophthora roreri; mrr00500 Starch and sucrose metabolism - Moniliophthora roreri; mrr00520 Amino sugar and nucleotide sugar metabolism - Moniliophthora roreri; mrr01100 Metabolic pathways…	PF02878; PF02879; PF02880	Phosphoglucomutase/phosphomannomutase, alpha/beta/alpha domain I; Phosphoglucomutase/phosphomannomutase, alpha/beta/alpha domain II; Phosphoglucomutase/phosphomannomutase, alpha/beta/alpha domain III	G	KOG0625	Phosphoglucomutase
A0A1Q3EKG3	77	K	PLP-dependent transferase OS=Lentinula edodes OX=5353 GN=LENED_009701 PE=4 SV=1	LENED_009701	1	1.36871e-14	157.91	EALGVVAANHYSHPK(1)GR	3	1.8684	7	1.435	0.984	1.15	0.729	0.757	0.906	0.67	0.037701	cytoplasm	GO:0006082 organic acid metabolic process; GO:0006520 cellular amino acid metabolic process; GO:0006725 cellular aromatic compound metabolic process; GO:0006807 nitrogen compound metabolic process; GO:0008152 metabolic process; GO:0009058 biosynthetic process; GO:0009987 cellular process; GO:0016053 organic acid biosynthetic process; GO:0017144 drug metabolic process; GO:0018130 heterocycle biosy…	GO:0005622 intracellular; GO:0005623 cell; GO:0005737 cytoplasm; GO:0005739 mitochondrion; GO:0043226 organelle; GO:0043227 membrane-bounded organelle; GO:0043229 intracellular organelle; GO:0043231 intracellular membrane-bounded organelle; GO:0044424 intracellular part; GO:0044444 cytoplasmic part; GO:0044464 cell part;	GO:0003824 catalytic activity; GO:0008483 transaminase activity; GO:0016212 kynurenine-oxoglutarate transaminase activity; GO:0016740 transferase activity; GO:0016769 transferase activity, transferring nitrogenous groups; GO:0036137 kynurenine aminotransferase activity; GO:0047536 2-aminoadipate transaminase activity;	K14264	BNA3; kynurenine aminotransferase [EC:2.6.1.7]	mrr00380 Tryptophan metabolism - Moniliophthora roreri; mrr01100 Metabolic pathways - Moniliophthora roreri;	PF00155	Aminotransferase class I and II	E	KOG0257	Kynurenine aminotransferase, glutamine transaminase K
A0A1Q3E767	457	K	Translation initiation factor eif2 gamma subunit OS=Lentinula edodes OX=5353 GN=LENED_004785 PE=4 SV=1	LENED_004785	1	0.00525636	87.251	RIEK(1)HWR	3	-0.60448	2	0.784	0.769	1.505		0.878	0.897	0.871	0.78012	cytoplasm	GO:0001731 formation of translation preinitiation complex; GO:0002181 cytoplasmic translation; GO:0002183 cytoplasmic translational initiation; GO:0006412 translation; GO:0006413 translational initiation; GO:0006417 regulation of translation; GO:0006450 regulation of translational fidelity; GO:0006518 peptide metabolic process; GO:0006807 nitrogen compound metabolic process; GO:0008152 metabolic …	GO:0005622 intracellular; GO:0005623 cell; GO:0005737 cytoplasm; GO:0005829 cytosol; GO:0005850 eukaryotic translation initiation factor 2 complex; GO:0016282 eukaryotic 43S preinitiation complex; GO:0032991 macromolecular complex; GO:0033290 eukaryotic 48S preinitiation complex; GO:0043614 multi-eIF complex; GO:0044424 intracellular part; GO:0044444 cytoplasmic part; GO:0044464 cell part; GO:007…	GO:0003676 nucleic acid binding; GO:0003723 RNA binding; GO:0003743 translation initiation factor activity; GO:0005488 binding; GO:0005515 protein binding; GO:0008135 translation factor activity, RNA binding; GO:0031369 translation initiation factor binding; GO:0097159 organic cyclic compound binding; GO:1901363 heterocyclic compound binding;	K03242	EIF2S3; translation initiation factor 2 subunit 3	mrr03013 RNA transport - Moniliophthora roreri;	PF00009; PF03144; PF09173	Elongation factor Tu GTP binding domain; Elongation factor Tu domain 2; Initiation factor eIF2 gamma, C terminal	J	KOG0466	Translation initiation factor 2, gamma subunit (eIF-2gamma; GTPase)
A0A1Q3E767	394	K	Translation initiation factor eif2 gamma subunit OS=Lentinula edodes OX=5353 GN=LENED_004785 PE=4 SV=1	LENED_004785	0.969633	0.0370947	57.785	LLGVK(0.97)TEDK(0.03)K	2	-1.3615	3	0.915	0.964		1.15		1.016	1.153	0.171619	cytoplasm	GO:0001731 formation of translation preinitiation complex; GO:0002181 cytoplasmic translation; GO:0002183 cytoplasmic translational initiation; GO:0006412 translation; GO:0006413 translational initiation; GO:0006417 regulation of translation; GO:0006450 regulation of translational fidelity; GO:0006518 peptide metabolic process; GO:0006807 nitrogen compound metabolic process; GO:0008152 metabolic …	GO:0005622 intracellular; GO:0005623 cell; GO:0005737 cytoplasm; GO:0005829 cytosol; GO:0005850 eukaryotic translation initiation factor 2 complex; GO:0016282 eukaryotic 43S preinitiation complex; GO:0032991 macromolecular complex; GO:0033290 eukaryotic 48S preinitiation complex; GO:0043614 multi-eIF complex; GO:0044424 intracellular part; GO:0044444 cytoplasmic part; GO:0044464 cell part; GO:007…	GO:0003676 nucleic acid binding; GO:0003723 RNA binding; GO:0003743 translation initiation factor activity; GO:0005488 binding; GO:0005515 protein binding; GO:0008135 translation factor activity, RNA binding; GO:0031369 translation initiation factor binding; GO:0097159 organic cyclic compound binding; GO:1901363 heterocyclic compound binding;	K03242	EIF2S3; translation initiation factor 2 subunit 3	mrr03013 RNA transport - Moniliophthora roreri;	PF00009; PF03144; PF09173	Elongation factor Tu GTP binding domain; Elongation factor Tu domain 2; Initiation factor eIF2 gamma, C terminal	J	KOG0466	Translation initiation factor 2, gamma subunit (eIF-2gamma; GTPase)
A0A1Q3E0F5	255	K	Taurine catabolism dioxygenase OS=Lentinula edodes OX=5353 GN=LENED_002186 PE=4 SV=1	LENED_002186	1	0.00448715	67.08	SLFVNK(1)SFTK	2	-0.20973	2	1.309		0.677						nucleus							PF02668	Taurine catabolism dioxygenase TauD, TfdA family
A0A1Q3E0F5	249	K	Taurine catabolism dioxygenase OS=Lentinula edodes OX=5353 GN=LENED_002186 PE=4 SV=1	LENED_002186	1	0.0364037	40.983	TNPVTGLK(1)SLFVNK	2	0.18579	1			0.905						nucleus							PF02668	Taurine catabolism dioxygenase TauD, TfdA family
A0A1Q3E0F5	218	K	Taurine catabolism dioxygenase OS=Lentinula edodes OX=5353 GN=LENED_002186 PE=4 SV=1	LENED_002186	0.918554	0.00399075	61.958	K(0.081)FDLK(0.919)INNPR	3	0.14136	1	1.23		1.083			0.587	0.508		nucleus							PF02668	Taurine catabolism dioxygenase TauD, TfdA family
A0A1Q3E0F5	65	K	Taurine catabolism dioxygenase OS=Lentinula edodes OX=5353 GN=LENED_002186 PE=4 SV=1	LENED_002186	1	0.00334352	46.81	APNSDQLIK(1)DLATLVSHR	3	-0.65169	1			0.905						nucleus							PF02668	Taurine catabolism dioxygenase TauD, TfdA family
A0A1Q3EK89	152	K	Class ii aldolase adducin domain protein OS=Lentinula edodes OX=5353 GN=LENED_009645 PE=4 SV=1	LENED_009645	1	0.00151103	54.004	AAAHCHSIHGK(1)AWSVFGR	4	0.1078	1		0.939							cytoplasm							PF00596	Class II Aldolase and Adducin N-terminal domain	TZ	KOG3699	Cytoskeletal protein Adducin
A0A1Q3EAR1	307	K	BSD domain-containing protein(predicted) OS=Lentinula edodes OX=5353 GN=LENED_006008 PE=4 SV=1	LENED_006008	1	2.21521e-08	149.82	AK(1)IDETLQSEDGK	2	0.29489	6	1.147	1.429	0.786	0.894	0.884	0.851	0.782	0.34172	nucleus							PF03909; PF00149	BSD domain ; Calcineurin-like phosphoesterase
A0A1Q3DUI1	291	K	Protein kinase OS=Lentinula edodes OX=5353 GN=LENED_000013 PE=4 SV=1	LENED_000013	1	0.0402454	62.717	DAGK(1)IYR	2	-0.32755	1			0.834	1.223			1.466		nucleus
A0A1Q3EA19	139	K	Histone H3 OS=Lentinula edodes OX=5353 GN=LENED_005841 PE=3 SV=1	LENED_005841	1	4.57052e-06	135.99	EIAQDFK(1)TDLR	2	-0.051736	6	1.038	1.04	1.136	0.852	0.743	1.13	0.848	0.22996	nucleus	GO:0000003 reproduction; GO:0000075 cell cycle checkpoint; GO:0000278 mitotic cell cycle; GO:0001672 regulation of chromatin assembly or disassembly; GO:0003006 developmental process involved in reproduction; GO:0006139 nucleobase-containing compound metabolic process; GO:0006259 DNA metabolic process; GO:0006281 DNA repair; GO:0006289 nucleotide-excision repair; GO:0006323 DNA packaging; GO:0006…	GO:0000228 nuclear chromosome; GO:0000775 chromosome, centromeric region; GO:0000785 chromatin; GO:0000786 nucleosome; GO:0000788 nuclear nucleosome; GO:0000790 nuclear chromatin; GO:0000792 heterochromatin; GO:0005622 intracellular; GO:0005623 cell; GO:0005634 nucleus; GO:0005657 replication fork; GO:0005694 chromosome; GO:0005720 nuclear heterochromatin; GO:0005721 pericentric heterochromatin; …	GO:0003676 nucleic acid binding; GO:0003677 DNA binding; GO:0003682 chromatin binding; GO:0005488 binding; GO:0031490 chromatin DNA binding; GO:0031491 nucleosome binding; GO:0031492 nucleosomal DNA binding; GO:0044877 macromolecular complex binding; GO:0097159 organic cyclic compound binding; GO:1901363 heterocyclic compound binding;	K11253	H3; histone H3		PF00125	Core histone H2A/H2B/H3/H4	B	KOG1745	Histones H3 and H4
A0A1Q3EA19	68	K	Histone H3 OS=Lentinula edodes OX=5353 GN=LENED_005841 PE=3 SV=1	LENED_005841	1	0.00422986	140.45	K(1)STGGK(1)APR	2	-0.09256	11	0.493	0.577	0.299	1.806	1.63	1.389	3.524	0.0037016	nucleus	GO:0000003 reproduction; GO:0000075 cell cycle checkpoint; GO:0000278 mitotic cell cycle; GO:0001672 regulation of chromatin assembly or disassembly; GO:0003006 developmental process involved in reproduction; GO:0006139 nucleobase-containing compound metabolic process; GO:0006259 DNA metabolic process; GO:0006281 DNA repair; GO:0006289 nucleotide-excision repair; GO:0006323 DNA packaging; GO:0006…	GO:0000228 nuclear chromosome; GO:0000775 chromosome, centromeric region; GO:0000785 chromatin; GO:0000786 nucleosome; GO:0000788 nuclear nucleosome; GO:0000790 nuclear chromatin; GO:0000792 heterochromatin; GO:0005622 intracellular; GO:0005623 cell; GO:0005634 nucleus; GO:0005657 replication fork; GO:0005694 chromosome; GO:0005720 nuclear heterochromatin; GO:0005721 pericentric heterochromatin; …	GO:0003676 nucleic acid binding; GO:0003677 DNA binding; GO:0003682 chromatin binding; GO:0005488 binding; GO:0031490 chromatin DNA binding; GO:0031491 nucleosome binding; GO:0031492 nucleosomal DNA binding; GO:0044877 macromolecular complex binding; GO:0097159 organic cyclic compound binding; GO:1901363 heterocyclic compound binding;	K11253	H3; histone H3		PF00125	Core histone H2A/H2B/H3/H4	B	KOG1745	Histones H3 and H4
A0A1Q3EA19	77	K	Histone H3 OS=Lentinula edodes OX=5353 GN=LENED_005841 PE=3 SV=1	LENED_005841	1	0.000339119	150.61	K(1)QLATK(1)AARK(1)TAATATGGVK	3	0.55777	17	0.459	0.522	0.249	2	1.705	1.301	4.07	0.0052824	nucleus	GO:0000003 reproduction; GO:0000075 cell cycle checkpoint; GO:0000278 mitotic cell cycle; GO:0001672 regulation of chromatin assembly or disassembly; GO:0003006 developmental process involved in reproduction; GO:0006139 nucleobase-containing compound metabolic process; GO:0006259 DNA metabolic process; GO:0006281 DNA repair; GO:0006289 nucleotide-excision repair; GO:0006323 DNA packaging; GO:0006…	GO:0000228 nuclear chromosome; GO:0000775 chromosome, centromeric region; GO:0000785 chromatin; GO:0000786 nucleosome; GO:0000788 nuclear nucleosome; GO:0000790 nuclear chromatin; GO:0000792 heterochromatin; GO:0005622 intracellular; GO:0005623 cell; GO:0005634 nucleus; GO:0005657 replication fork; GO:0005694 chromosome; GO:0005720 nuclear heterochromatin; GO:0005721 pericentric heterochromatin; …	GO:0003676 nucleic acid binding; GO:0003677 DNA binding; GO:0003682 chromatin binding; GO:0005488 binding; GO:0031490 chromatin DNA binding; GO:0031491 nucleosome binding; GO:0031492 nucleosomal DNA binding; GO:0044877 macromolecular complex binding; GO:0097159 organic cyclic compound binding; GO:1901363 heterocyclic compound binding;	K11253	H3; histone H3		PF00125	Core histone H2A/H2B/H3/H4	B	KOG1745	Histones H3 and H4
A0A1Q3EA19	116	K	Histone H3 OS=Lentinula edodes OX=5353 GN=LENED_005841 PE=3 SV=1	LENED_005841	1	1.64681e-19	210.93	YQK(1)STELLIR	2	3.6079	95	0.868	0.633	0.622	1.439	1.333	1.224	1.882	0.0055189	nucleus	GO:0000003 reproduction; GO:0000075 cell cycle checkpoint; GO:0000278 mitotic cell cycle; GO:0001672 regulation of chromatin assembly or disassembly; GO:0003006 developmental process involved in reproduction; GO:0006139 nucleobase-containing compound metabolic process; GO:0006259 DNA metabolic process; GO:0006281 DNA repair; GO:0006289 nucleotide-excision repair; GO:0006323 DNA packaging; GO:0006…	GO:0000228 nuclear chromosome; GO:0000775 chromosome, centromeric region; GO:0000785 chromatin; GO:0000786 nucleosome; GO:0000788 nuclear nucleosome; GO:0000790 nuclear chromatin; GO:0000792 heterochromatin; GO:0005622 intracellular; GO:0005623 cell; GO:0005634 nucleus; GO:0005657 replication fork; GO:0005694 chromosome; GO:0005720 nuclear heterochromatin; GO:0005721 pericentric heterochromatin; …	GO:0003676 nucleic acid binding; GO:0003677 DNA binding; GO:0003682 chromatin binding; GO:0005488 binding; GO:0031490 chromatin DNA binding; GO:0031491 nucleosome binding; GO:0031492 nucleosomal DNA binding; GO:0044877 macromolecular complex binding; GO:0097159 organic cyclic compound binding; GO:1901363 heterocyclic compound binding;	K11253	H3; histone H3		PF00125	Core histone H2A/H2B/H3/H4	B	KOG1745	Histones H3 and H4
A0A1Q3EA19	73	K	Histone H3 OS=Lentinula edodes OX=5353 GN=LENED_005841 PE=3 SV=1	LENED_005841	1	0.00422986	140.45	STGGK(1)APR	2	-1.8839	13	0.493	0.577	0.299	1.806	1.631	1.388	3.524	0.0037046	nucleus	GO:0000003 reproduction; GO:0000075 cell cycle checkpoint; GO:0000278 mitotic cell cycle; GO:0001672 regulation of chromatin assembly or disassembly; GO:0003006 developmental process involved in reproduction; GO:0006139 nucleobase-containing compound metabolic process; GO:0006259 DNA metabolic process; GO:0006281 DNA repair; GO:0006289 nucleotide-excision repair; GO:0006323 DNA packaging; GO:0006…	GO:0000228 nuclear chromosome; GO:0000775 chromosome, centromeric region; GO:0000785 chromatin; GO:0000786 nucleosome; GO:0000788 nuclear nucleosome; GO:0000790 nuclear chromatin; GO:0000792 heterochromatin; GO:0005622 intracellular; GO:0005623 cell; GO:0005634 nucleus; GO:0005657 replication fork; GO:0005694 chromosome; GO:0005720 nuclear heterochromatin; GO:0005721 pericentric heterochromatin; …	GO:0003676 nucleic acid binding; GO:0003677 DNA binding; GO:0003682 chromatin binding; GO:0005488 binding; GO:0031490 chromatin DNA binding; GO:0031491 nucleosome binding; GO:0031492 nucleosomal DNA binding; GO:0044877 macromolecular complex binding; GO:0097159 organic cyclic compound binding; GO:1901363 heterocyclic compound binding;	K11253	H3; histone H3		PF00125	Core histone H2A/H2B/H3/H4	B	KOG1745	Histones H3 and H4
A0A1Q3EA19	86	K	Histone H3 OS=Lentinula edodes OX=5353 GN=LENED_005841 PE=3 SV=1	LENED_005841	1	0.000758605	96.745	K(1)TAATATGGVK(0.863)K(0.137)PHR	3	0.30569	8		0.225	0.177	1.934	1.282	1.568	7.934	0.00136202	nucleus	GO:0000003 reproduction; GO:0000075 cell cycle checkpoint; GO:0000278 mitotic cell cycle; GO:0001672 regulation of chromatin assembly or disassembly; GO:0003006 developmental process involved in reproduction; GO:0006139 nucleobase-containing compound metabolic process; GO:0006259 DNA metabolic process; GO:0006281 DNA repair; GO:0006289 nucleotide-excision repair; GO:0006323 DNA packaging; GO:0006…	GO:0000228 nuclear chromosome; GO:0000775 chromosome, centromeric region; GO:0000785 chromatin; GO:0000786 nucleosome; GO:0000788 nuclear nucleosome; GO:0000790 nuclear chromatin; GO:0000792 heterochromatin; GO:0005622 intracellular; GO:0005623 cell; GO:0005634 nucleus; GO:0005657 replication fork; GO:0005694 chromosome; GO:0005720 nuclear heterochromatin; GO:0005721 pericentric heterochromatin; …	GO:0003676 nucleic acid binding; GO:0003677 DNA binding; GO:0003682 chromatin binding; GO:0005488 binding; GO:0031490 chromatin DNA binding; GO:0031491 nucleosome binding; GO:0031492 nucleosomal DNA binding; GO:0044877 macromolecular complex binding; GO:0097159 organic cyclic compound binding; GO:1901363 heterocyclic compound binding;	K11253	H3; histone H3		PF00125	Core histone H2A/H2B/H3/H4	B	KOG1745	Histones H3 and H4
A0A1Q3EA19	96	K	Histone H3 OS=Lentinula edodes OX=5353 GN=LENED_005841 PE=3 SV=1	LENED_005841	0.862933	0.000758605	94.487	K(1)TAATATGGVK(0.863)K(0.137)PHR	3	0.30569	4		0.472	0.37	1.658	1.524	1.139	3.421	0.0057585	nucleus	GO:0000003 reproduction; GO:0000075 cell cycle checkpoint; GO:0000278 mitotic cell cycle; GO:0001672 regulation of chromatin assembly or disassembly; GO:0003006 developmental process involved in reproduction; GO:0006139 nucleobase-containing compound metabolic process; GO:0006259 DNA metabolic process; GO:0006281 DNA repair; GO:0006289 nucleotide-excision repair; GO:0006323 DNA packaging; GO:0006…	GO:0000228 nuclear chromosome; GO:0000775 chromosome, centromeric region; GO:0000785 chromatin; GO:0000786 nucleosome; GO:0000788 nuclear nucleosome; GO:0000790 nuclear chromatin; GO:0000792 heterochromatin; GO:0005622 intracellular; GO:0005623 cell; GO:0005634 nucleus; GO:0005657 replication fork; GO:0005694 chromosome; GO:0005720 nuclear heterochromatin; GO:0005721 pericentric heterochromatin; …	GO:0003676 nucleic acid binding; GO:0003677 DNA binding; GO:0003682 chromatin binding; GO:0005488 binding; GO:0031490 chromatin DNA binding; GO:0031491 nucleosome binding; GO:0031492 nucleosomal DNA binding; GO:0044877 macromolecular complex binding; GO:0097159 organic cyclic compound binding; GO:1901363 heterocyclic compound binding;	K11253	H3; histone H3		PF00125	Core histone H2A/H2B/H3/H4	B	KOG1745	Histones H3 and H4
A0A1Q3EA19	82	K	Histone H3 OS=Lentinula edodes OX=5353 GN=LENED_005841 PE=3 SV=1	LENED_005841	1	0.000339119	150.61	QLATK(1)AAR	2	1.7926	22	0.455	0.515	0.249	2.001	1.719	1.299	4.117	0.0049564	nucleus	GO:0000003 reproduction; GO:0000075 cell cycle checkpoint; GO:0000278 mitotic cell cycle; GO:0001672 regulation of chromatin assembly or disassembly; GO:0003006 developmental process involved in reproduction; GO:0006139 nucleobase-containing compound metabolic process; GO:0006259 DNA metabolic process; GO:0006281 DNA repair; GO:0006289 nucleotide-excision repair; GO:0006323 DNA packaging; GO:0006…	GO:0000228 nuclear chromosome; GO:0000775 chromosome, centromeric region; GO:0000785 chromatin; GO:0000786 nucleosome; GO:0000788 nuclear nucleosome; GO:0000790 nuclear chromatin; GO:0000792 heterochromatin; GO:0005622 intracellular; GO:0005623 cell; GO:0005634 nucleus; GO:0005657 replication fork; GO:0005694 chromosome; GO:0005720 nuclear heterochromatin; GO:0005721 pericentric heterochromatin; …	GO:0003676 nucleic acid binding; GO:0003677 DNA binding; GO:0003682 chromatin binding; GO:0005488 binding; GO:0031490 chromatin DNA binding; GO:0031491 nucleosome binding; GO:0031492 nucleosomal DNA binding; GO:0044877 macromolecular complex binding; GO:0097159 organic cyclic compound binding; GO:1901363 heterocyclic compound binding;	K11253	H3; histone H3		PF00125	Core histone H2A/H2B/H3/H4	B	KOG1745	Histones H3 and H4
A0A1Q3E6T7	421	K	Aminopeptidase p OS=Lentinula edodes OX=5353 GN=LENED_004553 PE=3 SV=1	LENED_004553	1	9.53937e-05	95.273	TWHFGTPTEEEK(1)R	3	-0.70226	5	1.141	0.907	0.937	0.968	1.047	1.017	1.016	0.80028	cytoplasm	GO:0000122 negative regulation of transcription from RNA polymerase II promoter; GO:0006355 regulation of transcription, DNA-templated; GO:0006357 regulation of transcription from RNA polymerase II promoter; GO:0009889 regulation of biosynthetic process; GO:0009890 negative regulation of biosynthetic process; GO:0009892 negative regulation of metabolic process; GO:0009987 cellular process; GO:001…	GO:0005622 intracellular; GO:0005623 cell; GO:0005737 cytoplasm; GO:0005829 cytosol; GO:0044424 intracellular part; GO:0044444 cytoplasmic part; GO:0044464 cell part;		K01262	pepP; Xaa-Pro aminopeptidase [EC:3.4.11.9]		PF00557	Metallopeptidase family M24	E	KOG2413	Xaa-Pro aminopeptidase
A0A1Q3E6T7	130	K	Aminopeptidase p OS=Lentinula edodes OX=5353 GN=LENED_004553 PE=3 SV=1	LENED_004553	1	0.000611255	89.189	PK(1)NAVVPLDEK	2	0.74381	2	0.772	1.279	1.678	0.052			0.042		cytoplasm	GO:0000122 negative regulation of transcription from RNA polymerase II promoter; GO:0006355 regulation of transcription, DNA-templated; GO:0006357 regulation of transcription from RNA polymerase II promoter; GO:0009889 regulation of biosynthetic process; GO:0009890 negative regulation of biosynthetic process; GO:0009892 negative regulation of metabolic process; GO:0009987 cellular process; GO:001…	GO:0005622 intracellular; GO:0005623 cell; GO:0005737 cytoplasm; GO:0005829 cytosol; GO:0044424 intracellular part; GO:0044444 cytoplasmic part; GO:0044464 cell part;		K01262	pepP; Xaa-Pro aminopeptidase [EC:3.4.11.9]		PF00557	Metallopeptidase family M24	E	KOG2413	Xaa-Pro aminopeptidase
A0A1Q3E6T7	538	K	Aminopeptidase p OS=Lentinula edodes OX=5353 GN=LENED_004553 PE=3 SV=1	LENED_004553	1	1.24642e-07	149.69	LVDHSLISVDEK(1)R	2	0.13589	9	0.846	0.899	0.719	1.274	1.275	1.064	1.466	0.012944	cytoplasm	GO:0000122 negative regulation of transcription from RNA polymerase II promoter; GO:0006355 regulation of transcription, DNA-templated; GO:0006357 regulation of transcription from RNA polymerase II promoter; GO:0009889 regulation of biosynthetic process; GO:0009890 negative regulation of biosynthetic process; GO:0009892 negative regulation of metabolic process; GO:0009987 cellular process; GO:001…	GO:0005622 intracellular; GO:0005623 cell; GO:0005737 cytoplasm; GO:0005829 cytosol; GO:0044424 intracellular part; GO:0044444 cytoplasmic part; GO:0044464 cell part;		K01262	pepP; Xaa-Pro aminopeptidase [EC:3.4.11.9]		PF00557	Metallopeptidase family M24	E	KOG2413	Xaa-Pro aminopeptidase
A0A1Q3E6T7	139	K	Aminopeptidase p OS=Lentinula edodes OX=5353 GN=LENED_004553 PE=3 SV=1	LENED_004553	1	1.57432e-05	94.281	NAVVPLDEK(1)YSGESVTSK	2	-0.82947	6	0.933	0.898	0.659	1.205	1.135	1.227	1.433	0.030162	cytoplasm	GO:0000122 negative regulation of transcription from RNA polymerase II promoter; GO:0006355 regulation of transcription, DNA-templated; GO:0006357 regulation of transcription from RNA polymerase II promoter; GO:0009889 regulation of biosynthetic process; GO:0009890 negative regulation of biosynthetic process; GO:0009892 negative regulation of metabolic process; GO:0009987 cellular process; GO:001…	GO:0005622 intracellular; GO:0005623 cell; GO:0005737 cytoplasm; GO:0005829 cytosol; GO:0044424 intracellular part; GO:0044444 cytoplasmic part; GO:0044464 cell part;		K01262	pepP; Xaa-Pro aminopeptidase [EC:3.4.11.9]		PF00557	Metallopeptidase family M24	E	KOG2413	Xaa-Pro aminopeptidase
A0A1Q3E6T7	300	K	Aminopeptidase p OS=Lentinula edodes OX=5353 GN=LENED_004553 PE=3 SV=1	LENED_004553	1	8.14093e-05	116.24	AIK(1)NSTELEGFR	2	0.24935	1	0.912	0.894	0.781	1.021	1.246	1.18	1.332	0.020465	cytoplasm	GO:0000122 negative regulation of transcription from RNA polymerase II promoter; GO:0006355 regulation of transcription, DNA-templated; GO:0006357 regulation of transcription from RNA polymerase II promoter; GO:0009889 regulation of biosynthetic process; GO:0009890 negative regulation of biosynthetic process; GO:0009892 negative regulation of metabolic process; GO:0009987 cellular process; GO:001…	GO:0005622 intracellular; GO:0005623 cell; GO:0005737 cytoplasm; GO:0005829 cytosol; GO:0044424 intracellular part; GO:0044444 cytoplasmic part; GO:0044464 cell part;		K01262	pepP; Xaa-Pro aminopeptidase [EC:3.4.11.9]		PF00557	Metallopeptidase family M24	E	KOG2413	Xaa-Pro aminopeptidase
A0A1Q3E0J6	334	K	Dolichyl-diphosphooligosaccharide--protein glycosyltransferase subunit WBP1 OS=Lentinula edodes OX=5353 GN=LENED_002323 PE=3 SV=1	LENED_002323	1	4.69244e-06	98.227	IALPPVSGK(1)SGVYSTTFR	3	1.1563	17	1.023	1.409	1.038	0.335	0.998	1.082	0.696	0.29406	nucleus	GO:0006464 cellular protein modification process; GO:0006486 protein glycosylation; GO:0006487 protein N-linked glycosylation; GO:0006807 nitrogen compound metabolic process; GO:0008152 metabolic process; GO:0009058 biosynthetic process; GO:0009059 macromolecule biosynthetic process; GO:0009100 glycoprotein metabolic process; GO:0009101 glycoprotein biosynthetic process; GO:0009987 cellular proce…	GO:0005622 intracellular; GO:0005623 cell; GO:0005634 nucleus; GO:0005635 nuclear envelope; GO:0005737 cytoplasm; GO:0005783 endoplasmic reticulum; GO:0005789 endoplasmic reticulum membrane; GO:0008250 oligosaccharyltransferase complex; GO:0012505 endomembrane system; GO:0016020 membrane; GO:0031967 organelle envelope; GO:0031975 envelope; GO:0031984 organelle subcompartment; GO:0032991 macromole…		K12670	WBP1; oligosaccharyltransferase complex subunit beta	mrr00510 N-Glycan biosynthesis - Moniliophthora roreri; mrr00513 Various types of N-glycan biosynthesis - Moniliophthora roreri; mrr01100 Metabolic pathways - Moniliophthora roreri; mrr04141 Protein processing in endoplasmic reticulum - Moniliophthora roreri;			O	KOG2754	Oligosaccharyltransferase, beta subunit
A0A1Q3E0J6	302	K	Dolichyl-diphosphooligosaccharide--protein glycosyltransferase subunit WBP1 OS=Lentinula edodes OX=5353 GN=LENED_002323 PE=3 SV=1	LENED_002323	1	0.0484228	59.198	ISSFNPSTK(1)K	2	-0.5564	1	1.132	0.809	0.667	1.533	1.045		1.483	0.2016	nucleus	GO:0006464 cellular protein modification process; GO:0006486 protein glycosylation; GO:0006487 protein N-linked glycosylation; GO:0006807 nitrogen compound metabolic process; GO:0008152 metabolic process; GO:0009058 biosynthetic process; GO:0009059 macromolecule biosynthetic process; GO:0009100 glycoprotein metabolic process; GO:0009101 glycoprotein biosynthetic process; GO:0009987 cellular proce…	GO:0005622 intracellular; GO:0005623 cell; GO:0005634 nucleus; GO:0005635 nuclear envelope; GO:0005737 cytoplasm; GO:0005783 endoplasmic reticulum; GO:0005789 endoplasmic reticulum membrane; GO:0008250 oligosaccharyltransferase complex; GO:0012505 endomembrane system; GO:0016020 membrane; GO:0031967 organelle envelope; GO:0031975 envelope; GO:0031984 organelle subcompartment; GO:0032991 macromole…		K12670	WBP1; oligosaccharyltransferase complex subunit beta	mrr00510 N-Glycan biosynthesis - Moniliophthora roreri; mrr00513 Various types of N-glycan biosynthesis - Moniliophthora roreri; mrr01100 Metabolic pathways - Moniliophthora roreri; mrr04141 Protein processing in endoplasmic reticulum - Moniliophthora roreri;			O	KOG2754	Oligosaccharyltransferase, beta subunit
A0A1Q3E0J6	303	K	Dolichyl-diphosphooligosaccharide--protein glycosyltransferase subunit WBP1 OS=Lentinula edodes OX=5353 GN=LENED_002323 PE=3 SV=1	LENED_002323	1	0.00558445	94.309	K(1)WEPYSGLK	2	1.3006	3	1.115		0.998	0.943			0.893		nucleus	GO:0006464 cellular protein modification process; GO:0006486 protein glycosylation; GO:0006487 protein N-linked glycosylation; GO:0006807 nitrogen compound metabolic process; GO:0008152 metabolic process; GO:0009058 biosynthetic process; GO:0009059 macromolecule biosynthetic process; GO:0009100 glycoprotein metabolic process; GO:0009101 glycoprotein biosynthetic process; GO:0009987 cellular proce…	GO:0005622 intracellular; GO:0005623 cell; GO:0005634 nucleus; GO:0005635 nuclear envelope; GO:0005737 cytoplasm; GO:0005783 endoplasmic reticulum; GO:0005789 endoplasmic reticulum membrane; GO:0008250 oligosaccharyltransferase complex; GO:0012505 endomembrane system; GO:0016020 membrane; GO:0031967 organelle envelope; GO:0031975 envelope; GO:0031984 organelle subcompartment; GO:0032991 macromole…		K12670	WBP1; oligosaccharyltransferase complex subunit beta	mrr00510 N-Glycan biosynthesis - Moniliophthora roreri; mrr00513 Various types of N-glycan biosynthesis - Moniliophthora roreri; mrr01100 Metabolic pathways - Moniliophthora roreri; mrr04141 Protein processing in endoplasmic reticulum - Moniliophthora roreri;			O	KOG2754	Oligosaccharyltransferase, beta subunit
A0A1Q3EQF9	250	K	Cytochrome b2 OS=Lentinula edodes OX=5353 GN=LENED_011594 PE=3 SV=1	LENED_011594	0.999829	0.0356688	41.338	HKDDATALK(1)R	3	0.80458	1	1.421	0.713	0.628	1.041	1.225	1.062	1.205	0.3857	cytoplasm				K00101	lldD; L-lactate dehydrogenase (cytochrome) [EC:1.1.2.3]	mrr00620 Pyruvate metabolism - Moniliophthora roreri; mrr01100 Metabolic pathways - Moniliophthora roreri;	PF00173; PF01070	Cytochrome b5-like Heme/Steroid binding domain; FMN-dependent dehydrogenase	C	KOG0538	Glycolate oxidase
A0A1Q3EFW3	203	K	Cell division control GTP binding protein OS=Lentinula edodes OX=5353 GN=LENED_007969 PE=3 SV=1	LENED_007969	1	1.3201e-23	196.5	RLHTK(1)VNLIPVIAK	4	0.054952	27	0.915	0.837	1.294	0.836	1.057	1.021	0.957	0.8466	nucleus	GO:0000278 mitotic cell cycle; GO:0000281 mitotic cytokinesis; GO:0000910 cytokinesis; GO:0000921 septin ring assembly; GO:0006996 organelle organization; GO:0007010 cytoskeleton organization; GO:0007049 cell cycle; GO:0007163 establishment or maintenance of cell polarity; GO:0009987 cellular process; GO:0016043 cellular component organization; GO:0022402 cell cycle process; GO:0022411 cellular c…	GO:0000144 cellular bud neck septin ring; GO:0000399 cellular bud neck septin structure; GO:0001400 mating projection base; GO:0005618 cell wall; GO:0005619 ascospore wall; GO:0005622 intracellular; GO:0005623 cell; GO:0005628 prospore membrane; GO:0005737 cytoplasm; GO:0005826 actomyosin contractile ring; GO:0005856 cytoskeleton; GO:0005933 cellular bud; GO:0005935 cellular bud neck; GO:0005937 …	GO:0000166 nucleotide binding; GO:0001882 nucleoside binding; GO:0001883 purine nucleoside binding; GO:0005198 structural molecule activity; GO:0005488 binding; GO:0005525 GTP binding; GO:0005543 phospholipid binding; GO:0008289 lipid binding; GO:0010314 phosphatidylinositol-5-phosphate binding; GO:0017076 purine nucleotide binding; GO:0019001 guanyl nucleotide binding; GO:0032549 ribonucleoside …	K16944	SEPT7, CDC3; septin 7		PF00735	Septin	DUZ	KOG2655	Septin family protein (P-loop GTPase)
A0A1Q3EFW3	225	K	Cell division control GTP binding protein OS=Lentinula edodes OX=5353 GN=LENED_007969 PE=3 SV=1	LENED_007969	1	1.82211e-08	144.8	ADTMTDEEIASFK(1)QR	2	-0.17326	8	1.319	0.474	0.854	0.939	1.426	1.071	1.298	0.36312	nucleus	GO:0000278 mitotic cell cycle; GO:0000281 mitotic cytokinesis; GO:0000910 cytokinesis; GO:0000921 septin ring assembly; GO:0006996 organelle organization; GO:0007010 cytoskeleton organization; GO:0007049 cell cycle; GO:0007163 establishment or maintenance of cell polarity; GO:0009987 cellular process; GO:0016043 cellular component organization; GO:0022402 cell cycle process; GO:0022411 cellular c…	GO:0000144 cellular bud neck septin ring; GO:0000399 cellular bud neck septin structure; GO:0001400 mating projection base; GO:0005618 cell wall; GO:0005619 ascospore wall; GO:0005622 intracellular; GO:0005623 cell; GO:0005628 prospore membrane; GO:0005737 cytoplasm; GO:0005826 actomyosin contractile ring; GO:0005856 cytoskeleton; GO:0005933 cellular bud; GO:0005935 cellular bud neck; GO:0005937 …	GO:0000166 nucleotide binding; GO:0001882 nucleoside binding; GO:0001883 purine nucleoside binding; GO:0005198 structural molecule activity; GO:0005488 binding; GO:0005525 GTP binding; GO:0005543 phospholipid binding; GO:0008289 lipid binding; GO:0010314 phosphatidylinositol-5-phosphate binding; GO:0017076 purine nucleotide binding; GO:0019001 guanyl nucleotide binding; GO:0032549 ribonucleoside …	K16944	SEPT7, CDC3; septin 7		PF00735	Septin	DUZ	KOG2655	Septin family protein (P-loop GTPase)
A0A1Q3EFW3	416	K	Cell division control GTP binding protein OS=Lentinula edodes OX=5353 GN=LENED_007969 PE=3 SV=1	LENED_007969	1	0.0114783	73.26	LDLEDK(1)K	2	-0.51306	3									nucleus	GO:0000278 mitotic cell cycle; GO:0000281 mitotic cytokinesis; GO:0000910 cytokinesis; GO:0000921 septin ring assembly; GO:0006996 organelle organization; GO:0007010 cytoskeleton organization; GO:0007049 cell cycle; GO:0007163 establishment or maintenance of cell polarity; GO:0009987 cellular process; GO:0016043 cellular component organization; GO:0022402 cell cycle process; GO:0022411 cellular c…	GO:0000144 cellular bud neck septin ring; GO:0000399 cellular bud neck septin structure; GO:0001400 mating projection base; GO:0005618 cell wall; GO:0005619 ascospore wall; GO:0005622 intracellular; GO:0005623 cell; GO:0005628 prospore membrane; GO:0005737 cytoplasm; GO:0005826 actomyosin contractile ring; GO:0005856 cytoskeleton; GO:0005933 cellular bud; GO:0005935 cellular bud neck; GO:0005937 …	GO:0000166 nucleotide binding; GO:0001882 nucleoside binding; GO:0001883 purine nucleoside binding; GO:0005198 structural molecule activity; GO:0005488 binding; GO:0005525 GTP binding; GO:0005543 phospholipid binding; GO:0008289 lipid binding; GO:0010314 phosphatidylinositol-5-phosphate binding; GO:0017076 purine nucleotide binding; GO:0019001 guanyl nucleotide binding; GO:0032549 ribonucleoside …	K16944	SEPT7, CDC3; septin 7		PF00735	Septin	DUZ	KOG2655	Septin family protein (P-loop GTPase)
A0A1Q3EFW3	380	K	Cell division control GTP binding protein OS=Lentinula edodes OX=5353 GN=LENED_007969 PE=3 SV=1	LENED_007969	1	9.58789e-08	164.33	MVFQQK(1)VQEK	2	-0.94908	12	0.788	0.598	0.667	1.628	1.411	1.059	1.996	0.0103773	nucleus	GO:0000278 mitotic cell cycle; GO:0000281 mitotic cytokinesis; GO:0000910 cytokinesis; GO:0000921 septin ring assembly; GO:0006996 organelle organization; GO:0007010 cytoskeleton organization; GO:0007049 cell cycle; GO:0007163 establishment or maintenance of cell polarity; GO:0009987 cellular process; GO:0016043 cellular component organization; GO:0022402 cell cycle process; GO:0022411 cellular c…	GO:0000144 cellular bud neck septin ring; GO:0000399 cellular bud neck septin structure; GO:0001400 mating projection base; GO:0005618 cell wall; GO:0005619 ascospore wall; GO:0005622 intracellular; GO:0005623 cell; GO:0005628 prospore membrane; GO:0005737 cytoplasm; GO:0005826 actomyosin contractile ring; GO:0005856 cytoskeleton; GO:0005933 cellular bud; GO:0005935 cellular bud neck; GO:0005937 …	GO:0000166 nucleotide binding; GO:0001882 nucleoside binding; GO:0001883 purine nucleoside binding; GO:0005198 structural molecule activity; GO:0005488 binding; GO:0005525 GTP binding; GO:0005543 phospholipid binding; GO:0008289 lipid binding; GO:0010314 phosphatidylinositol-5-phosphate binding; GO:0017076 purine nucleotide binding; GO:0019001 guanyl nucleotide binding; GO:0032549 ribonucleoside …	K16944	SEPT7, CDC3; septin 7		PF00735	Septin	DUZ	KOG2655	Septin family protein (P-loop GTPase)
A0A1Q3DX58	35	K	Ubiquitin activating enzyme OS=Lentinula edodes OX=5353 GN=LENED_000880 PE=4 SV=1	LENED_000880	1	0.000148438	92.856	QLYVLGHEAMK(1)R	3	0.027425	10	1.086	1.239	1.167	0.813	0.688		0.645	0.0114811	cytoplasm	GO:0006464 cellular protein modification process; GO:0006508 proteolysis; GO:0006511 ubiquitin-dependent protein catabolic process; GO:0006807 nitrogen compound metabolic process; GO:0006950 response to stress; GO:0006974 cellular response to DNA damage stimulus; GO:0008152 metabolic process; GO:0009056 catabolic process; GO:0009057 macromolecule catabolic process; GO:0009987 cellular process; GO…	GO:0005622 intracellular; GO:0005623 cell; GO:0005634 nucleus; GO:0005737 cytoplasm; GO:0043226 organelle; GO:0043227 membrane-bounded organelle; GO:0043229 intracellular organelle; GO:0043231 intracellular membrane-bounded organelle; GO:0044424 intracellular part; GO:0044464 cell part;	GO:0000166 nucleotide binding; GO:0000287 magnesium ion binding; GO:0003824 catalytic activity; GO:0004839 ubiquitin activating enzyme activity; GO:0005488 binding; GO:0005524 ATP binding; GO:0008144 drug binding; GO:0008641 small protein activating enzyme activity; GO:0016874 ligase activity; GO:0016877 ligase activity, forming carbon-sulfur bonds; GO:0017076 purine nucleotide binding; GO:003055…	K03178	UBE1, UBA1; ubiquitin-activating enzyme E1 [EC:6.2.1.45]	mrr04120 Ubiquitin mediated proteolysis - Moniliophthora roreri;	PF00899; PF10585; PF09358	ThiF family; Ubiquitin-activating enzyme active site ; Ubiquitin-activating enzyme e1 C-terminal domain	O	KOG2012	Ubiquitin activating enzyme UBA1
A0A1Q3DX58	763	K	Ubiquitin activating enzyme OS=Lentinula edodes OX=5353 GN=LENED_000880 PE=4 SV=1	LENED_000880	1	9.01194e-05	88.385	VADSVIVPEFTPK(1)SGVK	2	-2.2818	8	1.026	0.869	0.71	1.08	1.227	1.145	1.325	0.060902	cytoplasm	GO:0006464 cellular protein modification process; GO:0006508 proteolysis; GO:0006511 ubiquitin-dependent protein catabolic process; GO:0006807 nitrogen compound metabolic process; GO:0006950 response to stress; GO:0006974 cellular response to DNA damage stimulus; GO:0008152 metabolic process; GO:0009056 catabolic process; GO:0009057 macromolecule catabolic process; GO:0009987 cellular process; GO…	GO:0005622 intracellular; GO:0005623 cell; GO:0005634 nucleus; GO:0005737 cytoplasm; GO:0043226 organelle; GO:0043227 membrane-bounded organelle; GO:0043229 intracellular organelle; GO:0043231 intracellular membrane-bounded organelle; GO:0044424 intracellular part; GO:0044464 cell part;	GO:0000166 nucleotide binding; GO:0000287 magnesium ion binding; GO:0003824 catalytic activity; GO:0004839 ubiquitin activating enzyme activity; GO:0005488 binding; GO:0005524 ATP binding; GO:0008144 drug binding; GO:0008641 small protein activating enzyme activity; GO:0016874 ligase activity; GO:0016877 ligase activity, forming carbon-sulfur bonds; GO:0017076 purine nucleotide binding; GO:003055…	K03178	UBE1, UBA1; ubiquitin-activating enzyme E1 [EC:6.2.1.45]	mrr04120 Ubiquitin mediated proteolysis - Moniliophthora roreri;	PF00899; PF10585; PF09358	ThiF family; Ubiquitin-activating enzyme active site ; Ubiquitin-activating enzyme e1 C-terminal domain	O	KOG2012	Ubiquitin activating enzyme UBA1
A0A1Q3DX58	420	K	Ubiquitin activating enzyme OS=Lentinula edodes OX=5353 GN=LENED_000880 PE=4 SV=1	LENED_000880	1	3.95391e-05	77.191	YDGQVAVFGK(1)TFQEK	3	-1.1516	6	1.14	0.827	1.356		0.699	0.829	0.69	0.170383	cytoplasm	GO:0006464 cellular protein modification process; GO:0006508 proteolysis; GO:0006511 ubiquitin-dependent protein catabolic process; GO:0006807 nitrogen compound metabolic process; GO:0006950 response to stress; GO:0006974 cellular response to DNA damage stimulus; GO:0008152 metabolic process; GO:0009056 catabolic process; GO:0009057 macromolecule catabolic process; GO:0009987 cellular process; GO…	GO:0005622 intracellular; GO:0005623 cell; GO:0005634 nucleus; GO:0005737 cytoplasm; GO:0043226 organelle; GO:0043227 membrane-bounded organelle; GO:0043229 intracellular organelle; GO:0043231 intracellular membrane-bounded organelle; GO:0044424 intracellular part; GO:0044464 cell part;	GO:0000166 nucleotide binding; GO:0000287 magnesium ion binding; GO:0003824 catalytic activity; GO:0004839 ubiquitin activating enzyme activity; GO:0005488 binding; GO:0005524 ATP binding; GO:0008144 drug binding; GO:0008641 small protein activating enzyme activity; GO:0016874 ligase activity; GO:0016877 ligase activity, forming carbon-sulfur bonds; GO:0017076 purine nucleotide binding; GO:003055…	K03178	UBE1, UBA1; ubiquitin-activating enzyme E1 [EC:6.2.1.45]	mrr04120 Ubiquitin mediated proteolysis - Moniliophthora roreri;	PF00899; PF10585; PF09358	ThiF family; Ubiquitin-activating enzyme active site ; Ubiquitin-activating enzyme e1 C-terminal domain	O	KOG2012	Ubiquitin activating enzyme UBA1
A0A1Q3DX58	315	K	Ubiquitin activating enzyme OS=Lentinula edodes OX=5353 GN=LENED_000880 PE=4 SV=1	LENED_000880	1	2.84169e-47	210.64	PSTLHAGFQALSEFHAQHK(1)R	4	1.7356	21	0.949	1.139	1.481	0.398	1.078	0.839	0.649	0.20168	cytoplasm	GO:0006464 cellular protein modification process; GO:0006508 proteolysis; GO:0006511 ubiquitin-dependent protein catabolic process; GO:0006807 nitrogen compound metabolic process; GO:0006950 response to stress; GO:0006974 cellular response to DNA damage stimulus; GO:0008152 metabolic process; GO:0009056 catabolic process; GO:0009057 macromolecule catabolic process; GO:0009987 cellular process; GO…	GO:0005622 intracellular; GO:0005623 cell; GO:0005634 nucleus; GO:0005737 cytoplasm; GO:0043226 organelle; GO:0043227 membrane-bounded organelle; GO:0043229 intracellular organelle; GO:0043231 intracellular membrane-bounded organelle; GO:0044424 intracellular part; GO:0044464 cell part;	GO:0000166 nucleotide binding; GO:0000287 magnesium ion binding; GO:0003824 catalytic activity; GO:0004839 ubiquitin activating enzyme activity; GO:0005488 binding; GO:0005524 ATP binding; GO:0008144 drug binding; GO:0008641 small protein activating enzyme activity; GO:0016874 ligase activity; GO:0016877 ligase activity, forming carbon-sulfur bonds; GO:0017076 purine nucleotide binding; GO:003055…	K03178	UBE1, UBA1; ubiquitin-activating enzyme E1 [EC:6.2.1.45]	mrr04120 Ubiquitin mediated proteolysis - Moniliophthora roreri;	PF00899; PF10585; PF09358	ThiF family; Ubiquitin-activating enzyme active site ; Ubiquitin-activating enzyme e1 C-terminal domain	O	KOG2012	Ubiquitin activating enzyme UBA1
A0A1Q3DX58	845	K	Ubiquitin activating enzyme OS=Lentinula edodes OX=5353 GN=LENED_000880 PE=4 SV=1	LENED_000880	1	3.29811e-06	166.66	HTTK(1)QIAGK	2	0.011717	6	1.395	0.827	0.985	1.346	0.819	0.705	0.895	0.6373	cytoplasm	GO:0006464 cellular protein modification process; GO:0006508 proteolysis; GO:0006511 ubiquitin-dependent protein catabolic process; GO:0006807 nitrogen compound metabolic process; GO:0006950 response to stress; GO:0006974 cellular response to DNA damage stimulus; GO:0008152 metabolic process; GO:0009056 catabolic process; GO:0009057 macromolecule catabolic process; GO:0009987 cellular process; GO…	GO:0005622 intracellular; GO:0005623 cell; GO:0005634 nucleus; GO:0005737 cytoplasm; GO:0043226 organelle; GO:0043227 membrane-bounded organelle; GO:0043229 intracellular organelle; GO:0043231 intracellular membrane-bounded organelle; GO:0044424 intracellular part; GO:0044464 cell part;	GO:0000166 nucleotide binding; GO:0000287 magnesium ion binding; GO:0003824 catalytic activity; GO:0004839 ubiquitin activating enzyme activity; GO:0005488 binding; GO:0005524 ATP binding; GO:0008144 drug binding; GO:0008641 small protein activating enzyme activity; GO:0016874 ligase activity; GO:0016877 ligase activity, forming carbon-sulfur bonds; GO:0017076 purine nucleotide binding; GO:003055…	K03178	UBE1, UBA1; ubiquitin-activating enzyme E1 [EC:6.2.1.45]	mrr04120 Ubiquitin mediated proteolysis - Moniliophthora roreri;	PF00899; PF10585; PF09358	ThiF family; Ubiquitin-activating enzyme active site ; Ubiquitin-activating enzyme e1 C-terminal domain	O	KOG2012	Ubiquitin activating enzyme UBA1
A0A1Q3DX58	707	K	Ubiquitin activating enzyme OS=Lentinula edodes OX=5353 GN=LENED_000880 PE=4 SV=1	LENED_000880	1	5.1992e-08	142.45	DAVASNGQPFWSGPK(1)R	2	0.59666	8	1.099	1.077	0.922	1.117	1.032	0.793	0.95	0.6416	cytoplasm	GO:0006464 cellular protein modification process; GO:0006508 proteolysis; GO:0006511 ubiquitin-dependent protein catabolic process; GO:0006807 nitrogen compound metabolic process; GO:0006950 response to stress; GO:0006974 cellular response to DNA damage stimulus; GO:0008152 metabolic process; GO:0009056 catabolic process; GO:0009057 macromolecule catabolic process; GO:0009987 cellular process; GO…	GO:0005622 intracellular; GO:0005623 cell; GO:0005634 nucleus; GO:0005737 cytoplasm; GO:0043226 organelle; GO:0043227 membrane-bounded organelle; GO:0043229 intracellular organelle; GO:0043231 intracellular membrane-bounded organelle; GO:0044424 intracellular part; GO:0044464 cell part;	GO:0000166 nucleotide binding; GO:0000287 magnesium ion binding; GO:0003824 catalytic activity; GO:0004839 ubiquitin activating enzyme activity; GO:0005488 binding; GO:0005524 ATP binding; GO:0008144 drug binding; GO:0008641 small protein activating enzyme activity; GO:0016874 ligase activity; GO:0016877 ligase activity, forming carbon-sulfur bonds; GO:0017076 purine nucleotide binding; GO:003055…	K03178	UBE1, UBA1; ubiquitin-activating enzyme E1 [EC:6.2.1.45]	mrr04120 Ubiquitin mediated proteolysis - Moniliophthora roreri;	PF00899; PF10585; PF09358	ThiF family; Ubiquitin-activating enzyme active site ; Ubiquitin-activating enzyme e1 C-terminal domain	O	KOG2012	Ubiquitin activating enzyme UBA1
A0A1Q3DX58	907	K	Ubiquitin activating enzyme OS=Lentinula edodes OX=5353 GN=LENED_000880 PE=4 SV=1	LENED_000880	1	1.01035e-05	132.08	HK(1)YGATEWTLWDR	2	-0.40999	7	1.041	1.141	1.743	0.317	0.817	0.777	0.487	0.088138	cytoplasm	GO:0006464 cellular protein modification process; GO:0006508 proteolysis; GO:0006511 ubiquitin-dependent protein catabolic process; GO:0006807 nitrogen compound metabolic process; GO:0006950 response to stress; GO:0006974 cellular response to DNA damage stimulus; GO:0008152 metabolic process; GO:0009056 catabolic process; GO:0009057 macromolecule catabolic process; GO:0009987 cellular process; GO…	GO:0005622 intracellular; GO:0005623 cell; GO:0005634 nucleus; GO:0005737 cytoplasm; GO:0043226 organelle; GO:0043227 membrane-bounded organelle; GO:0043229 intracellular organelle; GO:0043231 intracellular membrane-bounded organelle; GO:0044424 intracellular part; GO:0044464 cell part;	GO:0000166 nucleotide binding; GO:0000287 magnesium ion binding; GO:0003824 catalytic activity; GO:0004839 ubiquitin activating enzyme activity; GO:0005488 binding; GO:0005524 ATP binding; GO:0008144 drug binding; GO:0008641 small protein activating enzyme activity; GO:0016874 ligase activity; GO:0016877 ligase activity, forming carbon-sulfur bonds; GO:0017076 purine nucleotide binding; GO:003055…	K03178	UBE1, UBA1; ubiquitin-activating enzyme E1 [EC:6.2.1.45]	mrr04120 Ubiquitin mediated proteolysis - Moniliophthora roreri;	PF00899; PF10585; PF09358	ThiF family; Ubiquitin-activating enzyme active site ; Ubiquitin-activating enzyme e1 C-terminal domain	O	KOG2012	Ubiquitin activating enzyme UBA1
A0A1Q3DX58	275	K	Ubiquitin activating enzyme OS=Lentinula edodes OX=5353 GN=LENED_000880 PE=4 SV=1	LENED_000880	1	0.00304035	97.431	IIEFK(1)SLR	2	-0.83063	6	1.105	1.013	1.077	0.988	0.992	0.832	0.88	0.10918	cytoplasm	GO:0006464 cellular protein modification process; GO:0006508 proteolysis; GO:0006511 ubiquitin-dependent protein catabolic process; GO:0006807 nitrogen compound metabolic process; GO:0006950 response to stress; GO:0006974 cellular response to DNA damage stimulus; GO:0008152 metabolic process; GO:0009056 catabolic process; GO:0009057 macromolecule catabolic process; GO:0009987 cellular process; GO…	GO:0005622 intracellular; GO:0005623 cell; GO:0005634 nucleus; GO:0005737 cytoplasm; GO:0043226 organelle; GO:0043227 membrane-bounded organelle; GO:0043229 intracellular organelle; GO:0043231 intracellular membrane-bounded organelle; GO:0044424 intracellular part; GO:0044464 cell part;	GO:0000166 nucleotide binding; GO:0000287 magnesium ion binding; GO:0003824 catalytic activity; GO:0004839 ubiquitin activating enzyme activity; GO:0005488 binding; GO:0005524 ATP binding; GO:0008144 drug binding; GO:0008641 small protein activating enzyme activity; GO:0016874 ligase activity; GO:0016877 ligase activity, forming carbon-sulfur bonds; GO:0017076 purine nucleotide binding; GO:003055…	K03178	UBE1, UBA1; ubiquitin-activating enzyme E1 [EC:6.2.1.45]	mrr04120 Ubiquitin mediated proteolysis - Moniliophthora roreri;	PF00899; PF10585; PF09358	ThiF family; Ubiquitin-activating enzyme active site ; Ubiquitin-activating enzyme e1 C-terminal domain	O	KOG2012	Ubiquitin activating enzyme UBA1
A0A1Q3DX58	972	K	Ubiquitin activating enzyme OS=Lentinula edodes OX=5353 GN=LENED_000880 PE=4 SV=1	LENED_000880	1	0.000438687	84.507	FSK(1)LVEHVSR	3	0.14587	6	1.081	1.175	0.815	1.111	0.99	0.862	0.965	0.83622	cytoplasm	GO:0006464 cellular protein modification process; GO:0006508 proteolysis; GO:0006511 ubiquitin-dependent protein catabolic process; GO:0006807 nitrogen compound metabolic process; GO:0006950 response to stress; GO:0006974 cellular response to DNA damage stimulus; GO:0008152 metabolic process; GO:0009056 catabolic process; GO:0009057 macromolecule catabolic process; GO:0009987 cellular process; GO…	GO:0005622 intracellular; GO:0005623 cell; GO:0005634 nucleus; GO:0005737 cytoplasm; GO:0043226 organelle; GO:0043227 membrane-bounded organelle; GO:0043229 intracellular organelle; GO:0043231 intracellular membrane-bounded organelle; GO:0044424 intracellular part; GO:0044464 cell part;	GO:0000166 nucleotide binding; GO:0000287 magnesium ion binding; GO:0003824 catalytic activity; GO:0004839 ubiquitin activating enzyme activity; GO:0005488 binding; GO:0005524 ATP binding; GO:0008144 drug binding; GO:0008641 small protein activating enzyme activity; GO:0016874 ligase activity; GO:0016877 ligase activity, forming carbon-sulfur bonds; GO:0017076 purine nucleotide binding; GO:003055…	K03178	UBE1, UBA1; ubiquitin-activating enzyme E1 [EC:6.2.1.45]	mrr04120 Ubiquitin mediated proteolysis - Moniliophthora roreri;	PF00899; PF10585; PF09358	ThiF family; Ubiquitin-activating enzyme active site ; Ubiquitin-activating enzyme e1 C-terminal domain	O	KOG2012	Ubiquitin activating enzyme UBA1
[truncated: 5,261 more rows]
