# Supplementary material for: Potential Role of Lysine Acetylation and Autophagy in Brown Film Formation and Postripening of Lentinula edodes Mycelium
Source: Microbiol Spectr. 2023 Jun 22;11(4):e02823-22. doi: 10.1128/spectrum.02823-22 (PMC10434168; doi:10.1128/spectrum.02823-22)
Supplement: Supplemental file 5 — Table S5. Download spectrum.02823-22-s0003.xls, XLS file, 0.5 MB [file spectrum.02823-22-s0003.xls]

## Sheet: Regulated list
Table S5 The Clusters of Eukaryotic Ortholog Groups (KOG) functional classification of DAPs
Category	Protein accession	Position	Ratio	Regulated Type	P value	Amino acid	Protein description	Gene name	Localization probability	PEP	Score	Modified sequence	Charge	Mass error [ppm]	MS/MS Count	day30_1	day30_2	day30_3	day60_1	day60_2	day60_3
[J] Translation, ribosomal structure and biogenesis	A0A1Q3E8X6	62	1.518	Up	0.0030623	K	40s ribosomal protein s3 OS=Lentinula edodes OX=5353 GN=LENED_005435 PE=3 SV=1	LENED_005435	1	9.98315e-05	100.11	ATHTQEVLGEK(1)GR	3	0.45987	7	0.81	0.838	0.76	1.351	1.106	1.198
	A0A1Q3EQ02	47	2.452	Up	0.0147792	K	60s ribosomal protein l31 OS=Lentinula edodes OX=5353 GN=LENED_011430 PE=4 SV=1	LENED_011430	1	6.40967e-05	116.51	APWAVK(1)SVTEFAR	2	0.50514	7	0.493	0.799	0.466	1.069	1.685	1.556
	A0A1Q3DZN1	107	3.198	Up	0.00054008	K	Ubiquitin-domain-containing protein OS=Lentinula edodes OX=5353 GN=LENED_002001 PE=4 SV=1	LENED_002001	1	0.000487626	117.31	YYK(1)VDSDGK	2	-1.2148	6	0.533	0.505	0.436	1.871	1.5	1.343
	A0A1Q3EKA1	45	2.302	Up	0.040645	K	40S ribosomal protein S1 OS=Lentinula edodes OX=5353 GN=RPS1 PE=3 SV=1	RPS1	1	0.00249796	79.489	NVGK(1)TLVNR	2	0.28588	6	0.506	0.964	0.382	1.736	1.132	1.395
	A0A1Q3EMB3	45	2.398	Up	0.0153609	K	60s ribosomal protein l18 OS=Lentinula edodes OX=5353 GN=LENED_010306 PE=4 SV=1	LENED_010306	1	7.06684e-05	117.79	TDSSFNK(1)VILHR	3	0.69379	14	0.848	0.569	0.39	1.529	1.343	1.462
	A0A1Q3EFD5	59	2.476	Up	0.0075831	K	40S ribosomal protein S17 OS=Lentinula edodes OX=5353 GN=LENED_007760 PE=3 SV=1	LENED_007760	1	0.000513318	84.821	ISGFTTHLMK(1)R	3	-0.79228	8	0.601	0.714	0.461	1.829	1.399	1.17
	A0A1Q3E8V0	75	2.354	Up	0.024164	K	40S ribosomal protein S24 OS=Lentinula edodes OX=5353 GN=LENED_005407 PE=3 SV=1	LENED_005407	1	0.00103794	94.909	LAAMYK(1)TDK	2	0.34657	6	0.634	0.814	0.392	1.606	1.627	1.098
	A0A1Q3EIV1	267	1.587	Up	0.028739	K	60S ribosomal protein L5 OS=Lentinula edodes OX=5353 GN=LENED_009092 PE=3 SV=1	LENED_009092	1	3.88298e-07	158.47	AESSK(1)YATPR	2	0.4051	5	0.914	0.868	0.73	1.465	1.193
	A0A1Q3EIV1	24	4.388	Up	0.012398	K	60S ribosomal protein L5 OS=Lentinula edodes OX=5353 GN=LENED_009092 PE=3 SV=1	LENED_009092	1	0.000364439	124.95	EGK(1)TDYYAR	2	0.0004529	5	0.482	0.496	0.178	2.144	1.414	1.514
	A0A1Q3DYE7	447	3.238	Up	0.0026165	K	60S ribosomal protein L17 L23 OS=Lentinula edodes OX=5353 GN=LENED_001436 PE=3 SV=1	LENED_001436	1	0.00594823	94.662	SVK(1)FIVR	2	-0.11116	6	0.575	0.515	0.376	1.883	1.622	1.242
	A0A1Q3E151	230	0.607	Down	0.027342	K	RNA-binding domain-containing protein OS=Lentinula edodes OX=5353 GN=LENED_002286 PE=4 SV=1	LENED_002286	1	0.000209354	70.094	TK(1)TSNGHLINIFYSSPR	3	-0.73244	3	1.058	1.324	1.281	0.62	0.653	0.949
	A0A1Q3EQ02	31	2.536	Up	0.041825	K	60s ribosomal protein l31 OS=Lentinula edodes OX=5353 GN=LENED_011430 PE=4 SV=1	LENED_011430	1	0.000845804	83.948	EYTIHLHK(1)R	3	-0.45312	6	0.646	0.767	0.335	2.077	1.065	1.291
	A0A1Q3EQ02	78	2.606	Up	0.031059	K	60s ribosomal protein l31 OS=Lentinula edodes OX=5353 GN=LENED_011430 PE=4 SV=1	LENED_011430	1	4.97368e-07	129.29	LNQAIWAQGIK(1)TVPHR	3	0.88338	4	0.648	0.765	0.301	1.869	1.311	1.287
	A0A1Q3ETF3	19	2.466	Up	0.006218	K	60S ribosomal protein L14 OS=Lentinula edodes OX=5353 GN=LENED_012762 PE=4 SV=1	LENED_012762	1	0.000163038	105.03	VVLLK(1)SGPYAGK	2	1.1222	5	0.601	0.702	0.473	1.845	1.236	1.298
	A0A1Q3E3Q9	95	3.035	Up	0.00151682	K	40S ribosomal protein S13 OS=Lentinula edodes OX=5353 GN=LENED_003344 PE=3 SV=1	LENED_003344	1	0.00847597	138.83	DKDSK(1)FR	2	0.51188	2	0.638	0.469	0.417	1.708	1.342	1.575
	A0A1Q3EFD5	44	2.768	Up	0.026783	K	40S ribosomal protein S17 OS=Lentinula edodes OX=5353 GN=LENED_007760 PE=3 SV=1	LENED_007760	1	0.000771619	104.17	IIDEVAVVPSK(1)R	2	0.61997	8	0.614	0.718	0.307	1.995	1.14	1.402
	A0A1Q3E1D7	424	0.633	Down	0.0114625	K	Lysine--tRNA ligase OS=Lentinula edodes OX=5353 GN=LENED_002625 PE=3 SV=1	LENED_002625	1	2.71979e-23	185.27	ELCTK(1)HNVECSEPR	2	-1.1771	10	1.414	1.027	1.218	0.772	0.829	0.714
	A0A1Q3E3G4	159	1.55	Up	1.94965e-05	K	Ribosomal protein S5 OS=Lentinula edodes OX=5353 GN=LENED_003385 PE=3 SV=1	LENED_003385	1	2.66398e-07	91.64	GYWGTALGEPHTVPSK(1)VSGK	3	0.69358	4	0.772	0.811	0.791	1.206	1.255	1.219
	A0A1Q3E340	207	2.548	Up	0.007417	K	Ribosomal protein OS=Lentinula edodes OX=5353 GN=LENED_003262 PE=3 SV=1	LENED_003262	1	0.000339982	98.182	SLHLK(1)TTMGK	2	0.27092	9	0.642	0.687	0.407	1.766	1.32	1.338
	A0A1Q3EU67	281	3.579	Up	0.0114823	K	Mediator of RNA polymerase II transcription subunit 10 OS=Lentinula edodes OX=5353 GN=MED10 PE=3 SV=1	MED10	1	0.0033831	99.34	KADVDLNK(1)R	2	-0.32358	4	0.662	0.416	0.286	2.209	1.348	1.325
	A0A1Q3E545	30	5.382	Up	0.022877	K	Ribosomal protein S25 OS=Lentinula edodes OX=5353 GN=LENED_003795 PE=4 SV=1	LENED_003795	1	1.73077e-07	150.26	DK(1)AQHAVAVDK	2	-0.4997	11	0.41	0.454	0.13	2.606	1.734	1.01
	A0A1Q3EQW2	89	2.123	Up	0.027199	K	60S ribosomal protein L21 OS=Lentinula edodes OX=5353 GN=LENED_011754 PE=4 SV=1	LENED_011754	1	0.00153903	70.056	GMPHK(1)YYHGR	3	0.22063	7	0.747	0.802	0.416	1.668	1.204	1.3
	A0A1Q3E5E3	224	1.827	Up	0.03234	K	Eukaryotic translation initiation factor 3 subunit D OS=Lentinula edodes OX=5353 GN=LENED_004104 PE=3 SV=1	LENED_004104	0.998889	0.000153524	96.673	ITTK(0.999)TEK(0.001)PLQQLDR	3	0.14029	6	0.82	0.844	0.497	1.204	1.558	1.186
	A0A1Q3E3A9	198	4.185	Up	0.004623	K	40S ribosomal protein S6 OS=Lentinula edodes OX=5353 GN=LENED_003322 PE=3 SV=1	LENED_003322	1	0.00832518	76.85	TEYDTLLAK(1)R	2	1.1563	3	0.491	0.403	0.311	1.588	2.322	1.133
	A0A1Q3EAH4	188	1.715	Up	0.019519	K	40S ribosomal protein S5 OS=Lentinula edodes OX=5353 GN=LENED_005990 PE=3 SV=1	LENED_005990	1	0.005565	83.883	GSSNSYAIK(1)K	2	-0.65775	9	0.855	0.842	0.548	1.304	1.328	1.219
	A0A1Q3EFX6	103	2.524	Up	0.004841	K	40s ribosomal protein s16 OS=Lentinula edodes OX=5353 GN=LENED_007999 PE=4 SV=1	LENED_007999	1	4.42599e-05	115.57	FSDAYSAMELK(1)K	2	-0.12225	6	0.564	0.685	0.498	1.882	1.247	1.28
	A0A1Q3E340	24	2.568	Up	0.037503	K	Ribosomal protein OS=Lentinula edodes OX=5353 GN=LENED_003262 PE=3 SV=1	LENED_003262	1	3.43473e-06	152.54	ELLAASQEK(1)K	2	0.22589	6	0.644	0.759	0.34	2.03	1.414	1.032
	A0A1Q3EIU3	35	3.058	Up	0.0047386	K	60S ribosomal protein L36 OS=Lentinula edodes OX=5353 GN=LENED_009109 PE=4 SV=1	LENED_009109	1	0.0165145	66.692	GIQSTK(1)TK	2	0.091369	3	0.534	0.399		1.584	1.475	1.221
	A0A1Q3E4E3	49	3.034	Up	0.0046403	K	40S ribosomal protein S4 OS=Lentinula edodes OX=5353 GN=LENED_003654 PE=3 SV=1	LENED_003654	1	0.00802331	87.435	LIK(1)IDGK	2	0.13747	2	0.548	0.611	0.356	1.608	1.23	1.758
	A0A1Q3E340	130	2.302	Up	0.0091028	K	Ribosomal protein OS=Lentinula edodes OX=5353 GN=LENED_003262 PE=3 SV=1	LENED_003262	1	0.00975077	58.17	LLGPGLSK(1)AGK	2	0.24312	6	0.598	0.735	0.532	1.863	1.276	1.155
	A0A1Q3E4E1	13	4.426	Up	0.0051371	K	60S ribosomal protein L37 OS=Lentinula edodes OX=5353 GN=LENED_003659 PE=3 SV=1	LENED_003659	1	0.000383245	108.47	VGITGK(1)YGTR	2	-0.0074018	3	0.516	0.392	0.234	2.08	1.265	1.71
	A0A1Q3DXG6	78	2.879	Up	0.0028787	K	60S ribosomal protein L44 OS=Lentinula edodes OX=5353 GN=LENED_001167 PE=3 SV=1	LENED_001167	1	0.000362343	126.07	LECTVCK(1)YK	2	-0.73119	6	0.535	0.654	0.393	1.698	1.322	1.535
	A0A1Q3DV62	152	1.554	Up	0.03746	K	Elongation factor EF-2 OS=Lentinula edodes OX=5353 GN=LENED_000301 PE=4 SV=1	LENED_000301	1	0.00261414	78.516	IK(1)PVVIINK	2	-1.3181	4	0.981	0.724	0.741	1.26		1.274
	A0A1Q3EIV1	38	5.344	Up	0.010504	K	60S ribosomal protein L5 OS=Lentinula edodes OX=5353 GN=LENED_009092 PE=3 SV=1	LENED_009092	1	0.00279113	103.83	LTTQAK(1)NK	2	1.364	4	0.449	0.336	0.215	2.846	1.422	1.076
	A0A1Q3E8X6	178	1.571	Up	0.0174026	K	40s ribosomal protein s3 OS=Lentinula edodes OX=5353 GN=LENED_005435 PE=3 SV=1	LENED_005435	1	1.45444e-10	153.95	HVLLK(1)QGVLGIK	2	-0.70734	12	0.658	0.884	0.804	1.31	1.048	1.327
	A0A1Q3E158	27	1.68	Up	0.032576	K	60S ribosomal protein L24 OS=Lentinula edodes OX=5353 GN=LENED_002546 PE=4 SV=1	LENED_002546	1	0.0255511	68.915	GDSK(1)VFR	2	1.4408	3	0.859	0.826	0.596	1.575	1.098	1.158
	A0A1Q3ET03	708	3.069	Up	0.0101797	K	Argonaute-like protein OS=Lentinula edodes OX=5353 GN=LENED_012466 PE=3 SV=1	LENED_012466	1	2.294e-07	171.46	LQCYQTK(1)NK	2	-0.017031	6	0.528	0.535	0.472	2.08	1.673	0.958
	A0A1Q3E394	97	2.039	Up	0.0038413	K	Ribosomal protein l4 OS=Lentinula edodes OX=5353 GN=LENED_003242 PE=4 SV=1	LENED_003242	1	0.0384139	57.164	LFNK(1)YRPETK	2	0.32233	1	0.621	0.652		1.472	1.194	1.227
	A0A1Q3EQW2	144	3.104	Up	0.0024044	K	60S ribosomal protein L21 OS=Lentinula edodes OX=5353 GN=LENED_011754 PE=4 SV=1	LENED_011754	1	1.52233e-10	153.32	VK(1)SNHEAHVAAK	2	-0.44621	1	0.438	0.672	0.388	1.604	1.599	1.447
	A0A1Q3DYE7	482	2.418	Up	0.043439	K	60S ribosomal protein L17 L23 OS=Lentinula edodes OX=5353 GN=LENED_001436 PE=3 SV=1	LENED_001436	1	2.30025e-07	149.49	NIVVQQAPK(1)TR	2	0.69416	6	0.734	0.728	0.338	1.894	1.024	1.434
	A0A1Q3E8Z2	67	1.791	Up	0.0094159	K	60S ribosomal protein L27a OS=Lentinula edodes OX=5353 GN=LENED_005276 PE=3 SV=1	LENED_005276	1	0.0062464	80.229	LPFIVK(1)AR	2	-0.66834	10	0.766	0.825	0.6	1.489	1.304	1.13
	A0A1Q3E652	20	1.957	Up	0.0035568	K	Peptide chain release factor eRF aRF subunit 1 OS=Lentinula edodes OX=5353 GN=LENED_004158 PE=4 SV=1	LENED_004158	1	0.000932056	99.815	LIK(1)SLDSAR	2	-0.091985	5	0.735	0.75	0.574	1.451	1.168	1.41
	A0A1Q3DZG5	373	4.002	Up	2.1835e-05	K	Argonaute-like protein OS=Lentinula edodes OX=5353 GN=LENED_001925 PE=3 SV=1	LENED_001925	1	0.0244417	110.81	K(1)YNITLR	2	0.69588	3	0.43	0.438	0.363	1.683	1.589	1.655
	A0A1Q3EIV1	40	3.909	Up	0.0055567	K	60S ribosomal protein L5 OS=Lentinula edodes OX=5353 GN=LENED_009092 PE=3 SV=1	LENED_009092	1	0.0116772	80.462	NK(1)YNAPK	2	0.15167	3	0.484	0.516	0.262	2.066	1.293	1.574
	A0A1Q3DV62	243	0.38	Down	0.0167199	K	Elongation factor EF-2 OS=Lentinula edodes OX=5353 GN=LENED_000301 PE=4 SV=1	LENED_000301	1	0.000185563	99.941	MMAK(1)LWGDNFFNPK	2	-1.2716	6	1.023	1.356	1.832	0.363	0.605	0.632
	A0A1Q3EH34	178	0.329	Down	0.024484	K	Eukaryotic translation initiation factor 3 subunit I OS=Lentinula edodes OX=5353 GN=TIF34 PE=3 SV=1	TIF34	1	2.01754e-14	161.24	VALFNYK(1)TGEEVDSNER	2	3.3203	13	1.234	1.895	1.252	0.247	0.508	0.686
	A0A1Q3E1F2	14	4.967	Up	0.0043202	K	Ribosomal protein L37 OS=Lentinula edodes OX=5353 GN=LENED_002543 PE=3 SV=1	LENED_002543	1	0.000217183	117.02	HTK(1)SHTLCR	3	-0.52454	8	0.404	0.412	0.221	2.174	1.164	1.813
	A0A1Q3EAG9	130	2.247	Up	0.025323	K	60s ribosomal protein l20 OS=Lentinula edodes OX=5353 GN=LENED_005978 PE=3 SV=1	LENED_005978	1	0.00168884	67.519	SGTHNMYK(1)EYR	3	-0.40903	1	0.921	0.561	0.416	1.662	1.268	1.334
	A0A1Q3E8Q4	132	2.105	Up	0.035724	K	40s ribosomal protein s11 OS=Lentinula edodes OX=5353 GN=LENED_005339 PE=3 SV=1	LENED_005339	1	0.058631	54.157	PLSK(1)TVR	2	1.7724	1	0.808	0.74	0.432	1.787	1.091	1.289
	A0A1Q3EA71	743	1.583	Up	0.0046847	K	Leucyl-tRNA synthetase OS=Lentinula edodes OX=5353 GN=LENED_005870 PE=4 SV=1	LENED_005870	1	1.71062e-05	131.06	MSK(1)STGNFLTLR	2	2.4365	9	0.869	0.678	0.801	1.299	1.154	1.265
	A0A1Q3EFD5	32	3.963	Up	0.0077385	K	40S ribosomal protein S17 OS=Lentinula edodes OX=5353 GN=LENED_007760 PE=3 SV=1	LENED_007760	1	6.62291e-05	123.79	LTLDFHTNK(1)R	3	0.2116	7	0.484	0.495	0.282	2.397	1.341	1.259
	A0A1Q3ECC6	371	2.425	Up	0.029404	K	p-loop containing nucleoside triphosphate hydrolase protein OS=Lentinula edodes OX=5353 GN=LENED_006680 PE=4 SV=1	LENED_006680	1	0.033563	68.312	AARDRK(1)R	2	3.0712	1	0.452	0.644		1.174	1.093	1.719
	A0A1Q3E2C8	84	0.364	Down	0.030721	K	SnRNP subunit OS=Lentinula edodes OX=5353 GN=LENED_002974 PE=4 SV=1	LENED_002974	1	0.00320644	51.03	NVPYVFLPSK(1)AALGR	3	-1.0421	3	1.388	1.676	1.231	0.25	0.66	0.653
	A0A1Q3E5S6	102	2.425	Up	0.0118241	K	Ubiquitin-60S ribosomal protein L40 fusion protein OS=Lentinula edodes OX=5353 GN=LENED_004256 PE=4 SV=1	LENED_004256	1	8.49137e-05	129.88	ELASK(1)YNCEK	2	0.2063	2	0.672		0.441	1.453	1.278	1.317
	A0A1Q3EG08	260	0.528	Down	0.034458	K	Eukaryotic translation initiation factor 4E class I OS=Lentinula edodes OX=5353 GN=LENED_008018 PE=3 SV=1	LENED_008018	1	0.000665163	68.972	HFK(1)VNVLGYTESAK	3	0.19016	4		1.092	1.617	0.654	0.81	0.68
	A0A1Q3DVG4	107	1.791	Up	0.027381	K	60S ribosomal protein L9 OS=Lentinula edodes OX=5353 GN=LENED_000342 PE=4 SV=1	LENED_000342	0.866646	8.11746e-05	100.4	SK(0.867)DSK(0.133)VTLAVWQGGR	3	0.68659	5	0.804		0.595	1.424	1.223	1.111
	A0A1Q3DYE7	454	2.833	Up	0.0066418	K	60S ribosomal protein L17 L23 OS=Lentinula edodes OX=5353 GN=LENED_001436 PE=3 SV=1	LENED_001436	1	2.32973e-13	167.71	LLK(1)NAESNADAK	2	-1.6058	8	0.643	0.569	0.39	1.802	1.146	1.591
	A0A1Q3EDQ0	90	2.055	Up	0.031083	K	Ribosomal protein l35 OS=Lentinula edodes OX=5353 GN=LENED_007174 PE=3 SV=1	LENED_007174	1	0.0136885	107.69	K(1)YLPLDLR	2	-0.097458	1	0.847	0.659	0.499	1.716	0.996	1.408
	A0A1Q3EDB8	78	2.48	Up	0.045942	K	Ribosomal protein S12 S23 OS=Lentinula edodes OX=5353 GN=LENED_007048 PE=3 SV=1	LENED_007048	1	0.00348134	93.374	VQLIK(1)NGK	2	0.49865	5	0.519	0.511	0.744	2.298	0.939	1.163
	A0A1Q3E242	105	2.827	Up	0.043259	K	60S ribosomal protein L7 OS=Lentinula edodes OX=5353 GN=LENED_002880 PE=4 SV=1	LENED_002880	1	0.000290754	114.4	GINEIAPK(1)PR	2	0.16844	6	0.767	0.604	0.248	2.024	1.142	1.411
	A0A1Q3EDB8	27	1.909	Up	0.049325	K	Ribosomal protein S12 S23 OS=Lentinula edodes OX=5353 GN=LENED_007048 PE=3 SV=1	LENED_007048	1	0.0545048	55.531	WADK(1)TYK	2	-0.49273	1		0.807	0.504	1.458	1.081	1.216
	A0A1Q3ESC1	164	0.373	Down	0.032844	K	Polyadenylate-binding protein OS=Lentinula edodes OX=5353 GN=LENED_012354 PE=3 SV=1	LENED_012354	1	1.41939e-05	82.635	SK(1)GYGFVHYETAEAADGAIK	3	0.15163	3	1.45	1.197	1.608	0.256	0.585	0.746
	A0A1Q3E151	205	0.616	Down	0.030917	K	RNA-binding domain-containing protein OS=Lentinula edodes OX=5353 GN=LENED_002286 PE=4 SV=1	LENED_002286	1	0.00010325	93.623	HSGVLDVVMLK(1)NR	3	1.2738	5	1.231	0.942	1.275		0.703	0.713
	A0A1Q3E4E3	223	2.61	Up	0.033401	K	40S ribosomal protein S4 OS=Lentinula edodes OX=5353 GN=LENED_003654 PE=3 SV=1	LENED_003654	1	0.000214766	119.27	GTK(1)LTISEER	2	0.31539	4	0.857	0.536	0.327	1.983	1.247	1.26
	A0A1Q3DVG4	92	1.521	Up	0.033978	K	60S ribosomal protein L9 OS=Lentinula edodes OX=5353 GN=LENED_000342 PE=4 SV=1	LENED_000342	1	2.08872e-52	230.86	GTLTK(1)NVQHVNMDIR	3	-0.25523	23	0.81	0.655	0.919	1.091	1.103	1.432
	A0A1Q3EGV5	89	1.846	Up	0.024817	K	40S ribosomal protein S20 OS=Lentinula edodes OX=5353 GN=LENED_008386 PE=3 SV=1	LENED_008386	1	0.0102393	83.206	YELK(1)VHK	2	-0.67166	3	0.805	0.756	0.6	1.633	1.365	0.991
	A0A1Q3ELK6	390	2.317	Up	0.0175777	K	60S ribosomal protein L13a OS=Lentinula edodes OX=5353 GN=LENED_010028 PE=3 SV=1	LENED_010028	1	0.00319613	93.429	APSK(1)ILYR	2	-0.5246	5	0.757	0.682	0.414	1.752	1.168	1.374
	A0A1Q3E953	328	1.631	Up	0.0119609	K	Elongation factor 1-alpha OS=Lentinula edodes OX=5353 GN=LENED_005448 PE=3 SV=1	LENED_005448	1	9.35022e-18	177.42	RGNVASDSK(1)NDPAK	3	1.056	17	0.892	0.808	0.615	1.327	1.231	1.217
	A0A1Q3EDG2	161	0.321	Down	0.020895	K	Obg-like ATPase 1 OS=Lentinula edodes OX=5353 GN=LENED_007087 PE=3 SV=1	LENED_007087	1	0.000170515	90.561	DIEWVEK(1)HLDGMK	3	-0.11059	5	0.993	1.6	1.785	0.264	0.542	0.601
	A0A1Q3EQ98	166	0.562	Down	0.0143359	K	Eukaryotic translation initiation factor 3 subunit K OS=Lentinula edodes OX=5353 GN=LENED_011528 PE=3 SV=1	LENED_011528	1	0.00134863	123.98	AVK(1)STFTR	2	0.93951	6	1.595	1.138	1.088	0.637	0.793	0.718
	A0A1Q3EFD5	19	2.972	Up	0.025476	K	40S ribosomal protein S17 OS=Lentinula edodes OX=5353 GN=LENED_007760 PE=3 SV=1	LENED_007760	1	0.000490972	103.19	VLIEK(1)YYPR	3	0.1524	13	0.569	0.629	0.351	1.554	1.593	1.456
	A0A1Q3E828	107	1.766	Up	0.028159	K	60S ribosomal protein L27 OS=Lentinula edodes OX=5353 GN=LENED_005061 PE=3 SV=1	LENED_005061	1	0.00131795	135.87	YTAGK(1)NR	2	-0.79411	5	0.827	0.592		1.371	1.264	1.124
	A0A1Q3EQF8	14	2.451	Up	0.0033379	K	Ribosomal protein L22e OS=Lentinula edodes OX=5353 GN=LENED_011590 PE=4 SV=1	LENED_011590	1	0.000349591	132.85	HK(1)FVIDYSK	2	-0.099858	4	0.597	0.689	0.5	1.749	1.427	1.201
	A0A1Q3E8Q4	104	2.21	Up	0.026703	K	40s ribosomal protein s11 OS=Lentinula edodes OX=5353 GN=LENED_005339 PE=3 SV=1	LENED_005339	1	3.7719e-06	132.79	HK(1)NLAAHVSPAFR	4	0.37746	9	0.769	0.704	0.44	1.803	1.052	1.372
	A0A1Q3EIT3	113	3.343	Up	0.00109853	K	DIS3-like exonuclease 2 OS=Lentinula edodes OX=5353 GN=LENED_009097 PE=3 SV=1	LENED_009097	1	0.00539602	61.344	DAK(1)SSPVPQNK	2	0.81723	1	0.469	0.395		1.609	1.371	1.352
	A0A1Q3E8Q4	95	1.846	Up	0.039718	K	40s ribosomal protein s11 OS=Lentinula edodes OX=5353 GN=LENED_005339 PE=3 SV=1	LENED_005339	1	0.000745999	77.185	RDYLHYIPK(1)YNR	3	-0.77795	13	0.721	0.931	0.49	1.551	1.095	1.309
	A0A1Q3EAI9	54	2.734	Up	0.021021	K	40S ribosomal protein S8 OS=Lentinula edodes OX=5353 GN=LENED_005999 PE=3 SV=1	LENED_005999	1	0.00500154	108.24	GGNLK(1)YR	2	0.49902	4	0.6	0.754	0.298	1.745	1.429	1.343
	A0A1Q3EGV5	65	2.295	Up	0.0045363	K	40S ribosomal protein S20 OS=Lentinula edodes OX=5353 GN=LENED_008386 PE=3 SV=1	LENED_008386	1	0.0141639	75.738	LPTK(1)VLK	2	0.3988	3	0.691	0.691	0.484	1.672	1.343	1.268
	A0A1Q3E1B2	263	0.403	Down	0.0134157	K	Pci domain-containing protein OS=Lentinula edodes OX=5353 GN=LENED_002595 PE=4 SV=1	LENED_002595	1	3.16649e-07	114.21	SWEASHAGVLEK(1)YDLGR	3	-0.086596	6	1.164	1.526	1.47	0.364	0.578	0.735
	A0A1Q3ECP8	519	1.936	Up	0.0026448	K	Eukaryotic translation initiation factor 3 subunit A OS=Lentinula edodes OX=5353 GN=LENED_006777 PE=3 SV=1	LENED_006777	1	0.0602853	90.149	RVEAEK(1)YAK	2	0.73747	1	0.782	0.582	0.703	1.283	1.249	1.47
	A0A1Q3EGV5	40	1.553	Up	0.0049814	K	40S ribosomal protein S20 OS=Lentinula edodes OX=5353 GN=LENED_008386 PE=3 SV=1	LENED_008386	1	3.51418e-11	164.11	SLEK(1)FSTDLINR	3	0.26891	9	0.734	0.744	0.882	1.117	1.211	1.337
	A0A1Q3EAT6	163	0.558	Down	0.0032989	K	Eukaryotic translation initiation factor 2a OS=Lentinula edodes OX=5353 GN=LENED_006117 PE=4 SV=1	LENED_006117	1	0.000117904	100.88	LDDNQQHK(1)NLR	3	0.32791	6	1.441	1.204	1.174	0.63	0.795	0.705
	A0A1Q3EPG8	100	1.881	Up	0.00070409	K	60S acidic ribosomal protein P0 OS=Lentinula edodes OX=5353 GN=LENED_011228 PE=4 SV=1	LENED_011228	1	0.0140887	59.153	GK(1)GVVLMGK	2	-0.10083	3	0.695	0.729	0.688	1.474	1.18	1.318
	A0A1Q3EAG9	76	2.055	Up	0.033996	K	60s ribosomal protein l20 OS=Lentinula edodes OX=5353 GN=LENED_005978 PE=3 SV=1	LENED_005978	1	1.85454e-05	130.56	IFAANEVVAK(1)SR	3	-0.015642	7	0.808	0.767	0.427	1.606	1.082	1.427
	A0A1Q3DV87	221	2.03	Up	0.0101015	K	60s ribosomal protein l6 OS=Lentinula edodes OX=5353 GN=LENED_000333 PE=4 SV=1	LENED_000333	1	2.08067e-05	157.68	TENLVK(1)YLR	2	1.3646	18	0.811	0.678	0.535	1.645	1.199	1.264
	A0A1Q3EQ61	602	0.362	Down	0.023157	K	Protein VTS1 OS=Lentinula edodes OX=5353 GN=LENED_011378 PE=4 SV=1	LENED_011378	1	0.00366341	74.424	MLK(1)TFELVR	2	0.47331	2	0.845	1.719	1.691	0.518	0.386	0.637
	A0A1Q3DZY9	138	1.954	Up	0.025096	K	Eukaryotic initiation factor 4f subunit p130 OS=Lentinula edodes OX=5353 GN=LENED_002119 PE=4 SV=1	LENED_002119	1	0.0250721	71.296	LK(1)ILLNR	2	0.010992	1	0.607		0.703	1.588	1.121	1.13
	A0A1Q3E340	133	2.606	Up	0.0152956	K	Ribosomal protein OS=Lentinula edodes OX=5353 GN=LENED_003262 PE=3 SV=1	LENED_003262	1	2.62983e-05	91.401	AGK(1)FPTPVSHAEDLTNK	3	-0.08203	6	0.616	0.814	0.487	1.749	1.582
	A0A1Q3E242	67	2.661	Up	0.046999	K	60S ribosomal protein L7 OS=Lentinula edodes OX=5353 GN=LENED_002880 PE=4 SV=1	LENED_002880	1	3.89391e-08	152.7	EYLSQEK(1)EEIR	2	0.039864	5	0.785	0.601	0.294	1.894	0.957	1.619
	A0A1Q3DV87	49	3.497	Up	0.0030609	K	60s ribosomal protein l6 OS=Lentinula edodes OX=5353 GN=LENED_000333 PE=4 SV=1	LENED_000333	1	0.0358942	62.717	GLYK(1)GLK	2	-1.2766	2	0.557	0.495	0.309	1.533	1.379	1.847
	A0A1Q3EFD5	49	2.895	Up	0.0021642	K	40S ribosomal protein S17 OS=Lentinula edodes OX=5353 GN=LENED_007760 PE=3 SV=1	LENED_007760	1	0.000479762	79.492	NK(1)ISGFTTHLMK	2	0.081944	8	0.509	0.465		1.616	1.38	1.234
	A0A1Q3E4E3	100	2.691	Up	0.0062028	K	40S ribosomal protein S4 OS=Lentinula edodes OX=5353 GN=LENED_003654 PE=3 SV=1	LENED_003654	1	0.000219997	99.5	ITPEEATYK(1)LLK	2	0.74353	4	0.477	0.745	0.423	1.292	1.41	1.724
	A0A1Q3EGV5	68	1.968	Up	0.0119154	K	40S ribosomal protein S20 OS=Lentinula edodes OX=5353 GN=LENED_008386 PE=3 SV=1	LENED_008386	1	0.00459943	110.81	VLK(1)ITTR	2	0.44827	6	0.822	0.732	0.513	1.526	1.343	1.199
	A0A1Q3EDG2	78	0.426	Down	0.0161013	K	Obg-like ATPase 1 OS=Lentinula edodes OX=5353 GN=LENED_007087 PE=3 SV=1	LENED_007087	1	0.000175615	100.73	FDWLCDTYK(1)PASR	2	-0.40633	6	1.554	1.186	1.401	0.38	0.765	0.62
	A0A1Q3EP91	657	0.568	Down	0.0063001	K	Eukaryotic translation initiation factor 3 subunit L OS=Lentinula edodes OX=5353 GN=LENED_011134 PE=3 SV=1	LENED_011134	1	1.07193e-06	122.7	YAGWFIK(1)NTER	2	0.83687	5	1.312	1.386	1.104	0.754	0.799	0.607
	A0A1Q3DYE7	401	1.761	Up	0.0048637	K	60S ribosomal protein L17 L23 OS=Lentinula edodes OX=5353 GN=LENED_001436 PE=3 SV=1	LENED_001436	1	9.09733e-06	117.48	LTK(1)AYTYLTDVTEHK	3	-0.68571	5	0.71	0.835	0.662	1.491	1.202	1.194
	A0A1Q3E340	202	1.665	Up	0.025663	K	Ribosomal protein OS=Lentinula edodes OX=5353 GN=LENED_003262 PE=3 SV=1	LENED_003262	1	0.00505278	57.175	NWQNVK(1)SLHLK	3	-0.30229	5	0.777	0.693		1.377	1.024	1.27
	A0A1Q3E239	2	2.625	Up	0.034823	K	Ribosomal protein L24 OS=Lentinula edodes OX=5353 GN=LENED_002809 PE=4 SV=1	LENED_002809	1	0.00383992	62.088	MK(1)FNADVSSSR	2	-0.56812	3	0.384	0.67		1.713	1.351	1.086
	A0A1Q3E3Q9	83	2.849	Up	0.0194618	K	40S ribosomal protein S13 OS=Lentinula edodes OX=5353 GN=LENED_003344 PE=3 SV=1	LENED_003344	1	0.00107461	151.04	K(1)HLETNR	2	0.41311	6	0.752	0.429	0.425	2.06	1.024	1.491
	A0A1Q3DXG6	6	2.995	Up	0.00070189	K	60S ribosomal protein L44 OS=Lentinula edodes OX=5353 GN=LENED_001167 PE=3 SV=1	LENED_001167	1	0.00529603	106.36	VNVPK(1)TR	2	0.29067	3	0.532	0.561	0.454	1.769	1.591	1.274
	A0A1Q3EH34	275	0.437	Down	0.0088373	K	Eukaryotic translation initiation factor 3 subunit I OS=Lentinula edodes OX=5353 GN=TIF34 PE=3 SV=1	TIF34	1	0.000116284	95.094	FWHK(1)VFEEEVGR	3	0.8083	4	1.285	1.15	1.643	0.446	0.626	0.712
	A0A1Q3E3A9	189	2.951	Up	0.039281	K	40S ribosomal protein S6 OS=Lentinula edodes OX=5353 GN=LENED_003322 PE=3 SV=1	LENED_003322	1	0.000275373	94.122	EQK(1)TEYDTLLAK	2	1.7664	1	0.471	0.494		2.113	1.019	1.14
	A0A1Q3EDB8	39	2.851	Up	0.0091954	K	Ribosomal protein S12 S23 OS=Lentinula edodes OX=5353 GN=LENED_007048 PE=3 SV=1	LENED_007048	1	3.07571e-05	83.894	ALGNIYK(1)TSPTGGSSHAK	3	0.3442	6	0.478	0.697	0.421	1.953	1.115	1.482
	A0A1Q3EKA1	182	2.188	Up	0.049357	K	40S ribosomal protein S1 OS=Lentinula edodes OX=5353 GN=RPS1 PE=3 SV=1	RPS1	1	0.00324974	92.051	APK(1)FDVSK	2	0.50756	6	0.648	0.862	0.426	1.996	1.119	1.12
	A0A1Q3EIV1	45	3.413	Up	0.0045194	K	60S ribosomal protein L5 OS=Lentinula edodes OX=5353 GN=LENED_009092 PE=3 SV=1	LENED_009092	1	1.38256e-06	167.25	YNAPK(1)YR	2	0.26538	6	0.547	0.528	0.318	1.814	1.216	1.724
	A0A1Q3E8X6	108	1.856	Up	0.0126027	K	40s ribosomal protein s3 OS=Lentinula edodes OX=5353 GN=LENED_005435 PE=3 SV=1	LENED_005435	1	0.000461207	99.815	YK(1)LLGGLAVR	2	0.18137	6	0.688	0.872	0.58	1.548	1.256	1.168
	A0A1Q3E151	194	0.548	Down	0.040122	K	RNA-binding domain-containing protein OS=Lentinula edodes OX=5353 GN=LENED_002286 PE=4 SV=1	LENED_002286	1	7.87037e-10	153.7	K(1)HSGVLDVVMLK	3	-0.3145	12	1.403	1.02	1.411	0.509	0.94	0.651
	A0A1Q3E4J6	30	2.154	Up	0.022118	K	60s ribosomal protein l2 OS=Lentinula edodes OX=5353 GN=LENED_003803 PE=4 SV=1	LENED_003803	1	6.23747e-18	174.72	SHAIFK(1)SHTHHNK	2	0.39141	13	0.863	0.612	0.472	1.71	1.106	1.377
	A0A1Q3DVJ6	280	0.543	Down	0.045859	K	Glutamine-tRNA ligase OS=Lentinula edodes OX=5353 GN=LENED_000427 PE=4 SV=1	LENED_000427	1	0.0126451	78.616	TVFNK(1)AR	2	-0.35812	6	1.341	0.977	1.519	0.686	0.693	0.706
	A0A1Q3EFY3	120	2.987	Up	0.0166196	K	60S ribosomal protein L13 OS=Lentinula edodes OX=5353 GN=LENED_007991 PE=3 SV=1	LENED_007991	1	0.0100254	83.614	LVAYK(1)QK	2	-0.84431	3	0.618	0.643	0.283	1.81	1.238	1.564
	A0A1Q3E8V0	125	3.295	Up	0.032824	K	40S ribosomal protein S24 OS=Lentinula edodes OX=5353 GN=LENED_005407 PE=3 SV=1	LENED_005407	1	1.75753e-12	180.31	SGLATK(1)VDKPSR	2	0.6906	11	0.469	0.766	0.211	2.1	1.365	1.3
	A0A1Q3EMB3	11	2.565	Up	0.033558	K	60s ribosomal protein l18 OS=Lentinula edodes OX=5353 GN=LENED_010306 PE=4 SV=1	LENED_010306	1	0.000495317	83.081	GIDLTAHHVK(1)K	3	0.99434	5	0.517	0.853	0.361	2.035	1.159	1.246
	A0A1Q3E3G4	42	2.354	Up	0.0072795	K	Ribosomal protein S5 OS=Lentinula edodes OX=5353 GN=LENED_003385 PE=3 SV=1	LENED_003385	1	0.00123833	94.007	KDDEKEWVPVTK(1)LGR	3	-0.37048	9	0.732	0.63	0.478	1.778	1.35	1.204
	A0A1Q3DXG6	32	3.547	Up	0.0035787	K	60S ribosomal protein L44 OS=Lentinula edodes OX=5353 GN=LENED_001167 PE=3 SV=1	LENED_001167	1	0.00104878	83.862	GK(1)DSLFAQGK	2	1.0976	6	0.528	0.507	0.329	2.081	1.311	1.446
	A0A1Q3DXG6	24	3.014	Up	0.0044157	K	60S ribosomal protein L44 OS=Lentinula edodes OX=5353 GN=LENED_001167 PE=3 SV=1	LENED_001167	1	0.000346318	110.84	HTPHK(1)VTQYK	2	1.2706	5	0.504	0.569	0.467	2.113	1.179	1.35
	A0A1Q3DVJ6	55	0.388	Down	0.0040411	K	Glutamine-tRNA ligase OS=Lentinula edodes OX=5353 GN=LENED_000427 PE=4 SV=1	LENED_000427	1	2.53998e-05	109.48	LYPK(1)HSMVTTSDFR	3	-0.31532	10	1.182	1.331	1.691	0.436	0.533	0.662
	A0A1Q3DV87	78	3.336	Up	0.037276	K	60s ribosomal protein l6 OS=Lentinula edodes OX=5353 GN=LENED_000333 PE=4 SV=1	LENED_000333	1	1.17792e-09	170.02	TIGGNNNGEK(1)R	2	1.3484	7		0.613	0.246	1.597	1.528	1.174
	A0A1Q3DXG6	86	2.802	Up	0.036622	K	60S ribosomal protein L44 OS=Lentinula edodes OX=5353 GN=LENED_001167 PE=3 SV=1	LENED_001167	1	0.00776152	75.189	AQMTLK(1)R	2	0.70955	3	0.424	0.575		1.94	0.989	1.27
	A0A1Q3ELK6	488	1.64	Up	0.0185441	K	60S ribosomal protein L13a OS=Lentinula edodes OX=5353 GN=LENED_010028 PE=3 SV=1	LENED_010028	1	0.0109847	81.784	TAAIK(1)LR	2	0.92964	4	0.671	0.956	0.674	1.413	1.191	1.17
	A0A1Q3EU67	250	2.454	Up	0.0080444	K	Mediator of RNA polymerase II transcription subunit 10 OS=Lentinula edodes OX=5353 GN=MED10 PE=3 SV=1	MED10	1	0.00158443	113.93	LLNTNVDGK(1)R	2	0.32534	5	0.594	0.676	0.521	1.787	1.567	1.041
	A0A1Q3EEP7	16	2.364	Up	0.024998	K	Ribosomal protein L38e OS=Lentinula edodes OX=5353 GN=LENED_007539 PE=3 SV=1	LENED_007539	1	0.0134142	108.3	QFLEISK(1)R	2	0.076717	5	0.768	0.707	0.358	1.718	1.342	1.273
	A0A1Q3E4E3	84	2.237	Up	0.0038168	K	40S ribosomal protein S4 OS=Lentinula edodes OX=5353 GN=LENED_003654 PE=3 SV=1	LENED_003654	1	0.0256378	59.35	LLYDVK(1)GR	2	-0.19088	4	0.688	0.7	0.511	1.645	1.383	1.22
	A0A1Q3E8X6	185	1.785	Up	0.0039213	K	40s ribosomal protein s3 OS=Lentinula edodes OX=5353 GN=LENED_005435 PE=3 SV=1	LENED_005435	1	0.0175284	57.55	QGVLGIK(1)VK	2	0.11466	2	0.832	0.748	0.611	1.38	1.318	1.214
[A] RNA processing and modification	A0A1Q3E5M3	1063	1.772	Up	0.023658	K	Poly polymerase pla1 OS=Lentinula edodes OX=5353 GN=LENED_004102 PE=4 SV=1	LENED_004102	1	1.33241e-08	148.24	GGK(1)SSNTSPDMPSSK	2	0.56231	6	0.916	0.751	0.544	1.436	1.336	1.145
	A0A1Q3E038	119	2.496	Up	0.0060751	K	WD40 repeat-like protein OS=Lentinula edodes OX=5353 GN=LENED_002177 PE=4 SV=1	LENED_002177	1	0.0510563	43.761	LSHALALHK(1)TTR	3	-0.14344	1	0.466	0.729	0.562	1.806	1.34	1.24
	A0A1Q3EH31	104	0.444	Down	0.03404	K	Rna-binding protein prp24 OS=Lentinula edodes OX=5353 GN=LENED_008431 PE=4 SV=1	LENED_008431	1	0.000176886	82.069	AEADYLSIPVLK(1)R	2	-0.48191	5	1.25	1.775		0.63	0.852	0.534
	A0A1Q3ETI2	281	0.572	Down	0.0062404	K	DEAD-domain-containing protein OS=Lentinula edodes OX=5353 GN=LENED_012798 PE=4 SV=1	LENED_012798	0.999999	0.00081088	77.185	KVDWLTEK(1)MHSR	3	-0.15079	2	1.274	1.062	1.424	0.655	0.691	0.805
	A0A1Q3EQ42	304	0.442	Down	0.0023153	K	Nuclear and cytoplasmic polyadenylated rna-binding protein pub1 OS=Lentinula edodes OX=5353 GN=LENED_011471 PE=4 SV=1	LENED_011471	1	0.00157129	133.6	CSWGK(1)DR	2	0.7791	4	1.703	1.216	1.201	0.59	0.601	0.632
	A0A1Q3EAH0	58	0.505	Down	0.048322	K	U6 snRNA-associated Sm-like protein LSm2 OS=Lentinula edodes OX=5353 GN=LENED_005997 PE=3 SV=1	LENED_005997	1	1.39015e-08	105.13	HPHMMAVK(1)NCFIR	3	-0.56755	5	1.517	1.405	1.014	0.406	0.794	0.787
	A0A1Q3ETI2	59	0.638	Down	0.000177365	K	DEAD-domain-containing protein OS=Lentinula edodes OX=5353 GN=LENED_012798 PE=4 SV=1	LENED_012798	1	0.00764983	46.493	AIVPVVK(1)GHDVIAQAQSGTGK	3	0.33538	1	1.145	1.253	1.227	0.786	0.741	0.784
	A0A1Q3E4T3	785	10.492	Up	0.02298	K	RNA-dependent RNA polymerase OS=Lentinula edodes OX=5353 GN=LENED_003877 PE=3 SV=1	LENED_003877	1	0.00828084	74.941	MQALK(1)EIK	2	0.38487	2	0.124	0.256		1.827	2.16
	A0A1Q3ESS1	1409	0.131	Down	0.0071611	K	Pre-mRNA-splicing factor ATP-dependent RNA helicase PRP43 OS=Lentinula edodes OX=5353 GN=LENED_012488 PE=4 SV=1	LENED_012488	1	8.15017e-05	96.773	YAVGGGYGESK(1)YVTER	2	0.26624	3	1.284	0.969	2.135		0.181	0.202
	A0A1Q3E198	123	1.984	Up	0.0071764	K	Pre-mRNA-splicing factor ISY1 OS=Lentinula edodes OX=5353 GN=LENED_002591 PE=4 SV=1	LENED_002591	1	0.00581563	97.071	GYK(1)YFGR	2	-0.39106	1	0.714	0.756	0.587	1.624	1.349	1.109
	A0A1Q3EN15	386	2.633	Up	0.033998	K	Ran gtpase-activating protein 1 OS=Lentinula edodes OX=5353 GN=LENED_010564 PE=4 SV=1	LENED_010564	1	0.00448033	99.136	AFQGK(1)TEK	2	0.22442	2	0.583		0.543	1.742		1.223
	A0A1Q3E2C8	84	0.364	Down	0.030721	K	SnRNP subunit OS=Lentinula edodes OX=5353 GN=LENED_002974 PE=4 SV=1	LENED_002974	1	0.00320644	51.03	NVPYVFLPSK(1)AALGR	3	-1.0421	3	1.388	1.676	1.231	0.25	0.66	0.653
	A0A1Q3E811	74	1.537	Up	0.023799	K	Glycine-rich rna binding protein OS=Lentinula edodes OX=5353 GN=LENED_005041 PE=4 SV=1	LENED_005041	1	0.0031425	94.806	LIK(1)VNIAK	2	-0.30819	6	0.803	0.689	0.893	1.384	1.011	1.27
	A0A1Q3ESC1	164	0.373	Down	0.032844	K	Polyadenylate-binding protein OS=Lentinula edodes OX=5353 GN=LENED_012354 PE=3 SV=1	LENED_012354	1	1.41939e-05	82.635	SK(1)GYGFVHYETAEAADGAIK	3	0.15163	3	1.45	1.197	1.608	0.256	0.585	0.746
	A0A1Q3ENE7	50	0.584	Down	0.032477	K	RAN protein binding protein OS=Lentinula edodes OX=5353 GN=LENED_010784 PE=4 SV=1	LENED_010784	1	0.000786004	139.28	LHCFYNK(1)R	3	-0.22563	14	1.528	1.104	1.153	0.773	0.879	0.557
	A0A1Q3EBS7	318	2.283	Up	0.037203	K	La like protein OS=Lentinula edodes OX=5353 GN=LENED_006392 PE=4 SV=1	LENED_006392	1	0.00135918	79.659	LPLK(1)DLFEGR	2	-1.0634	1	0.711	0.512			1.434	1.358
	A0A1Q3EAN3	748	2.307	Up	0.0044583	K	Histone acetyltransferase OS=Lentinula edodes OX=5353 GN=LENED_006028 PE=3 SV=1	LENED_006028	1	6.1956e-05	54.537	ALNGTPK(1)VPPGK(1)APPGK(1)AHRPNNLLK	4	-0.37155	2	0.677		0.609	1.511	1.456
	A0A1Q3DYI6	320	1.594	Up	0.024001	K	R3h domain OS=Lentinula edodes OX=5353 GN=LENED_001489 PE=4 SV=1	LENED_001489	1	0.00875612	74.464	ILLFK(1)DDR	2	-0.57084	3	0.846	0.725	0.786	1.519	1.235	1.002
	A0A1Q3ENE7	300	1.605	Up	0.024018	K	RAN protein binding protein OS=Lentinula edodes OX=5353 GN=LENED_010784 PE=4 SV=1	LENED_010784	1	0.000256654	89.356	K(1)WGNAVAHDSR	3	-0.59969	5	0.972	0.694	0.663	1.092	1.342	1.305
	A0A1Q3EMA1	160	0.37	Down	0.0024374	K	DEAD-domain-containing protein OS=Lentinula edodes OX=5353 GN=LENED_010403 PE=4 SV=1	LENED_010403	1	0.0196726	116.54	LLDMIK(1)R	2	1.4301	4	1.147	1.351	1.767	0.564	0.454	0.559
	A0A1Q3DZP0	167	1.508	Up	0.046339	K	Rna maturation rna-binding OS=Lentinula edodes OX=5353 GN=LENED_002011 PE=4 SV=1	LENED_002011	1	0.00104262	94.692	VGDK(1)WIFVR	2	-0.97012	9	0.813	0.956	0.651	1.092	1.453	1.105
	A0A1Q3DV76	194	2.968	Up	0.046482	K	Dna repair protein rad5 OS=Lentinula edodes OX=5353 GN=LENED_000310 PE=4 SV=1	LENED_000310	0.999998	0.0126173	76.282	GK(1)GKEKANEK	2	0.62423	2	0.329	0.673	0.664		1.98	1.316
	A0A1Q3E4T3	103	2.161	Up	0.0072796	K	RNA-dependent RNA polymerase OS=Lentinula edodes OX=5353 GN=LENED_003877 PE=3 SV=1	LENED_003877	1	1.68839e-05	81.016	ITFGDK(1)HSTPTDQETAMLQK	3	-0.21983	1	0.614	0.716	0.599	1.106	1.772	1.29
	A0A1Q3DYS3	53	0.485	Down	0.0186159	K	CAF1-domain-containing protein OS=Lentinula edodes OX=5353 GN=LENED_001658 PE=4 SV=1	LENED_001658	1	2.08262e-05	94.569	PIGNFK(1)TSSDYHYQTMR	3	0.21838	1	1.535	1.028	1.423	0.476	0.774	0.682
[K] Transcription	A0A1Q3DWK1	1209	2.047	Up	0.0042798	K	RCC2 like protein OS=Lentinula edodes OX=5353 GN=LENED_000834 PE=4 SV=1	LENED_000834	1	4.03483e-18	178.67	AFK(1)TFLQNQVESGK	2	0.33752	6	0.687	0.708	0.59	1.096	1.386	1.582
	A0A1Q3EFA4	75	0.243	Down	0.0037838	K	Hypothetical response regulator receiver protein OS=Lentinula edodes OX=5353 GN=LENED_007758 PE=4 SV=1	LENED_007758	1	3.01759e-06	104.88	VK(1)NTDDNAFGEHSWTFR	3	-0.57867	3	2.067	1.347	1.347	0.304	0.542	0.311
	A0A1Q3DZI4	154	0.637	Down	0.0177817	K	Gcn5-related n-acetyltransferase family protein OS=Lentinula edodes OX=5353 GN=LENED_001863 PE=4 SV=1	LENED_001863	1	8.57204e-05	78.69	PYVAK(1)NVYTYPPLWAQK	3	-0.50255	2	1.034	1.082	1.283		0.681	0.762
	A0A1Q3EA79	12	2.047	Up	0.0092847	K	Transcription initiation factor IIE subunit beta OS=Lentinula edodes OX=5353 GN=LENED_005881 PE=3 SV=1	LENED_005881	1	0.00542625	56.514	LAQDAAAFK(1)SVLQR	2	0.62003	1	0.537	0.727		1.262	1.382	1.237
	A0A1Q3E8J6	56	0.505	Down	0.0147563	K	DNA-directed RNA polymerase II subunit RPB11 OS=Lentinula edodes OX=5353 GN=LENED_005274 PE=4 SV=1	LENED_005274	1	0.00330113	70.808	IPNAATIK(1)ILK	2	0.32432	3	1.649	1	1.316	0.703	0.727	0.574
	A0A1Q3EKG7	257	1.727	Up	0.00068129	K	Alpha-1,3-glucosyltransferase OS=Lentinula edodes OX=5353 GN=LENED_009684 PE=3 SV=1	LENED_009684	1	0.0441376	58.981	VLLK(1)YAK	2	-0.59171	3	0.742	0.812	0.671	1.238	1.311	1.293
	A0A1Q3EE06	165	0.541	Down	0.020545	K	Transcription factor OS=Lentinula edodes OX=5353 GN=LENED_007290 PE=4 SV=1	LENED_007290	1	1.10284e-05	115.57	AAGLGVWNPHGPK(1)AR	3	-0.12954	6	1.633	0.981	1.248	0.62	0.694	0.775
	A0A1Q3E992	148	2.184	Up	0.0068827	K	NIF-domain-containing protein OS=Lentinula edodes OX=5353 GN=LENED_005557 PE=4 SV=1	LENED_005557	1	0.00884415	74.376	PK(1)PPFLSR	2	0.16024	5	0.688	0.768	0.468	1.511	1.392	1.299
	A0A1Q3DZP0	167	1.508	Up	0.046339	K	Rna maturation rna-binding OS=Lentinula edodes OX=5353 GN=LENED_002011 PE=4 SV=1	LENED_002011	1	0.00104262	94.692	VGDK(1)WIFVR	2	-0.97012	9	0.813	0.956	0.651	1.092	1.453	1.105
	A0A1Q3EAN4	206	1.582	Up	0.0083999	K	Golgi membrane protein OS=Lentinula edodes OX=5353 GN=LENED_006040 PE=4 SV=1	LENED_006040	1	0.0318801	50.194	LLEELTK(1)FR	2	1.5157	1	0.761	0.738	0.888		1.273	1.245
[L] Replication, recombination and repair	A0A1Q3EQN0	11	3.398	Up	0.028561	K	DNA polymerase OS=Lentinula edodes OX=5353 GN=LENED_011676 PE=3 SV=1	LENED_011676	1	3.19307e-07	148.28	AAK(1)NTESITAR	2	0.91799	4	0.519	0.674	0.2	1.738	1.17	1.826
	A0A1Q3EQN0	28	2.362	Up	0.034781	K	DNA polymerase OS=Lentinula edodes OX=5353 GN=LENED_011676 PE=3 SV=1	LENED_011676	1	0.000970185	98.048	SGK(1)YTLGYK	2	0.56281	6	0.704	0.792	0.331	1.712	1.205	1.398
	A0A1Q3DWK1	1209	2.047	Up	0.0042798	K	RCC2 like protein OS=Lentinula edodes OX=5353 GN=LENED_000834 PE=4 SV=1	LENED_000834	1	4.03483e-18	178.67	AFK(1)TFLQNQVESGK	2	0.33752	6	0.687	0.708	0.59	1.096	1.386	1.582
	A0A1Q3DXK0	1362	0.556	Down	0.0027768	K	Rna-directed rna polymerase OS=Lentinula edodes OX=5353 GN=LENED_001134 PE=3 SV=1	LENED_001134	1	0.00328799	91.069	GIK(1)TNIAR	2	-0.058979	5		1.263	1.389	0.76	0.677	0.773
	A0A1Q3ECB6	1455	1.826	Up	0.048336	K	Snf2 family helicase OS=Lentinula edodes OX=5353 GN=LENED_006668 PE=4 SV=1	LENED_006668	1	8.4781e-05	129.89	IQYNTSK(1)AER	2	0.46739	4	0.748	0.735	0.638	1.061	0.985	1.826
	A0A1Q3EQN0	34	3.966	Up	0.041264	K	DNA polymerase OS=Lentinula edodes OX=5353 GN=LENED_011676 PE=3 SV=1	LENED_011676	1	0.00406924	68.355	YTLGYK(1)SALK	2	-0.0093816	6	0.476	0.552	0.209	1.514	1.619	1.773
	A0A1Q3EQN0	89	2.154	Up	0.028301	K	DNA polymerase OS=Lentinula edodes OX=5353 GN=LENED_011676 PE=3 SV=1	LENED_011676	1	9.28511e-07	89.663	TQVHHFGGTNVALGTAAGK(1)LFR	4	-0.63796	1	0.597	0.873	0.544		1.324	1.568
	A0A1Q3EQN0	25	2.583	Up	0.031178	K	DNA polymerase OS=Lentinula edodes OX=5353 GN=LENED_011676 PE=3 SV=1	LENED_011676	1	0.0175667	57.532	LGLVVK(1)SGK	2	-0.35937	3	0.777	0.645	0.297	1.753	1.225	1.463
[B] Chromatin structure and dynamics	A0A1Q3EA19	116	1.882	Up	0.0055189	K	Histone H3 OS=Lentinula edodes OX=5353 GN=LENED_005841 PE=3 SV=1	LENED_005841	1	1.64681e-19	210.93	YQK(1)STELLIR	2	3.6079	95	0.868	0.633	0.622	1.439	1.333	1.224
	A0A1Q3EDG0	14	2.429	Up	0.0166442	K	Histone H2A OS=Lentinula edodes OX=5353 GN=LENED_007015 PE=3 SV=1	LENED_007015	1	3.75863e-82	236.19	TGGK(1)ASGDGSSK(1)SQSR	2	-0.12705	99	0.792	0.607	0.381	1.458	1.207	1.659
	A0A1Q3E7V1	32	3.817	Up	0.0059035	K	Histone H4 OS=Lentinula edodes OX=5353 GN=LENED_004960 PE=3 SV=1	LENED_004960	1	0.000240969	97.463	DNIQGITK(1)PAIR	2	0.6481	5	0.448	0.565	0.282	2.007	1.729	1.207
	A0A1Q3EA19	96	3.421	Up	0.0057585	K	Histone H3 OS=Lentinula edodes OX=5353 GN=LENED_005841 PE=3 SV=1	LENED_005841	0.862933	0.000758605	94.487	K(1)TAATATGGVK(0.863)K(0.137)PHR	3	0.30569	4		0.472	0.37	1.658	1.524	1.139
	A0A1Q3EDG0	7	2.607	Up	0.0108556	K	Histone H2A OS=Lentinula edodes OX=5353 GN=LENED_007015 PE=3 SV=1	LENED_007015	1	3.75863e-82	236.19	SGK(1)GGK(1)SGK(1)TGGK(1)ASGDGSSK	3	1.5308	110	0.745	0.585	0.366	1.495	1.28	1.646
	A0A1Q3EA19	73	3.524	Up	0.0037046	K	Histone H3 OS=Lentinula edodes OX=5353 GN=LENED_005841 PE=3 SV=1	LENED_005841	1	0.00422986	140.45	STGGK(1)APR	2	-1.8839	13	0.493	0.577	0.299	1.806	1.631	1.388
	A0A1Q3ED83	23	4.094	Up	0.0029607	K	Histone H2B OS=Lentinula edodes OX=5353 GN=LENED_007014 PE=3 SV=1	LENED_007014	1	1.94595e-51	194.77	PASTAGK(1)APASTAGK(1)APAK(1)TEGSK(1)AAK	3	0.75771	66	0.402	0.55	0.266	1.836	1.728	1.422
	A0A1Q3END7	4	2.869	Up	0.000181143	K	Histone H2A OS=Lentinula edodes OX=5353 GN=LENED_010804 PE=3 SV=1	LENED_010804	1	2.57628e-44	198.6	SGK(1)GK(1)SGK(1)SSGGK(1)AGGESTGK	2	0.42275	80	0.559	0.563	0.469	1.582	1.613	1.369
	A0A1Q3EC57	19	3.796	Up	0.0107762	K	Histone H3 OS=Lentinula edodes OX=5353 GN=LENED_006546 PE=3 SV=1	LENED_006546	1	0.0123053	112.13	K(1)QLAVK(1)SAR	2	0.49117	6	0.573	0.465	0.27	2.28	1.524	1.161
	A0A1Q3EDG0	10	2.607	Up	0.0108556	K	Histone H2A OS=Lentinula edodes OX=5353 GN=LENED_007015 PE=3 SV=1	LENED_007015	1	3.75863e-82	236.19	SGK(1)TGGK(1)ASGDGSSKSQSR	3	-1.0898	123	0.745	0.585	0.366	1.495	1.28	1.646
	A0A1Q3EC57	24	3.915	Up	0.0067958	K	Histone H3 OS=Lentinula edodes OX=5353 GN=LENED_006546 PE=3 SV=1	LENED_006546	1	0.000197773	151.97	QLAVK(1)SAR	2	-0.2653	14	0.538	0.452	0.285	2.222	1.603	1.167
	A0A1Q3EA19	86	7.934	Up	0.00136202	K	Histone H3 OS=Lentinula edodes OX=5353 GN=LENED_005841 PE=3 SV=1	LENED_005841	1	0.000758605	96.745	K(1)TAATATGGVK(0.863)K(0.137)PHR	3	0.30569	8		0.225	0.177	1.934	1.282	1.568
	A0A1Q3ED83	31	3.575	Up	0.0026384	K	Histone H2B OS=Lentinula edodes OX=5353 GN=LENED_007014 PE=3 SV=1	LENED_007014	1	5.94858e-56	214.67	TEGSK(1)AAK(1)K(1)TSAK(1)SSAGAADGEK	4	-0.10218	82	0.513	0.508	0.339	2.038	1.537	1.287
	A0A1Q3ESW3	32	2.3	Up	0.0055761	K	Histone H2B OS=Lentinula edodes OX=5353 GN=LENED_012552 PE=3 SV=1	LENED_012552	1	1.0004e-77	243.18	TEGSK(1)AAK(1)K(1)TASK(1)SQPSSSGVDGEK	3	0.38116	63	0.684	0.619	0.568	1.771	1.441	1.091
	A0A1Q3E7V1	78	2.379	Up	0.047901	K	Histone H4 OS=Lentinula edodes OX=5353 GN=LENED_004960 PE=3 SV=1	LENED_004960	1	4.92377e-08	163.9	DSVTYTEHAK(1)R	2	0.030716	5	0.632	0.667	0.545	2.065	1.515	0.806
	A0A1Q3END7	22	2.589	Up	0.00028185	K	Histone H2A OS=Lentinula edodes OX=5353 GN=LENED_010804 PE=3 SV=1	LENED_010804	1	3.69824e-24	210.44	SSGGK(1)AGGESTGK(1)SQSR	3	0.079347	26	0.66	0.51	0.536	1.487	1.43	1.499
	A0A1Q3ED83	32	3.4	Up	0.0032238	K	Histone H2B OS=Lentinula edodes OX=5353 GN=LENED_007014 PE=3 SV=1	LENED_007014	1	5.94858e-56	214.67	TEGSK(1)AAK(1)K(1)TSAK(1)SSAGAADGEK	4	-0.10218	83	0.482	0.592	0.335	1.912	1.543	1.335
	A0A1Q3ESW3	4	3.036	Up	0.0069356	K	Histone H2B OS=Lentinula edodes OX=5353 GN=LENED_012552 PE=3 SV=1	LENED_012552	1	3.36869e-09	82.169	APK(1)PVSTASK(1)APASTAGK(1)APAK	3	0.77684	2	0.511	0.43		1.709	1.44	1.137
	A0A1Q3E7V1	6	3.411	Up	0.002845	K	Histone H4 OS=Lentinula edodes OX=5353 GN=LENED_004960 PE=3 SV=1	LENED_004960	1	3.69734e-22	180.85	SGRGK(1)GGK(1)GLGK(1)GGAK	2	0.20664	87	0.49	0.55	0.37	2.005	1.592	1.213
	A0A1Q3E7V1	13	4.714	Up	0.0031583	K	Histone H4 OS=Lentinula edodes OX=5353 GN=LENED_004960 PE=3 SV=1	LENED_004960	1	3.69734e-22	180.85	SGRGK(1)GGK(1)GLGK(1)GGAK	2	0.20664	130	0.368	0.475	0.253	2.205	1.709	1.253
	A0A1Q3END7	9	2.54	Up	1.094e-06	K	Histone H2A OS=Lentinula edodes OX=5353 GN=LENED_010804 PE=3 SV=1	LENED_010804	1	1.80157e-115	291.02	SGK(1)SSGGK(1)AGGESTGK(1)SQSR	2	0.43312	132	0.593	0.581	0.555	1.479	1.483	1.429
	A0A1Q3END7	14	2.558	Up	9.8177e-07	K	Histone H2A OS=Lentinula edodes OX=5353 GN=LENED_010804 PE=3 SV=1	LENED_010804	1	1.80157e-115	291.02	SSGGK(1)AGGESTGK(1)SQSR	3	0.079347	131	0.588	0.58	0.551	1.478	1.485	1.435
	A0A1Q3ESW3	23	4.094	Up	0.0029607	K	Histone H2B OS=Lentinula edodes OX=5353 GN=LENED_012552 PE=3 SV=1	LENED_012552	1	2.24069e-31	194.77	PVSTASK(1)APASTAGK(1)APAK(1)TEGSK(1)AAK	4	1.196	71	0.402	0.55	0.266	1.836	1.728	1.422
	A0A1Q3EDG0	4	2.869	Up	0.00054385	K	Histone H2A OS=Lentinula edodes OX=5353 GN=LENED_007015 PE=3 SV=1	LENED_007015	1	3.75863e-82	236.19	SGK(1)GGK(1)SGK(1)TGGK(1)ASGDGSSK	3	1.5308	80	0.605	0.551	0.435	1.616	1.534	1.415
	A0A1Q3ERJ6	249	1.873	Up	0.0166024	K	DNA topoisomerase II OS=Lentinula edodes OX=5353 GN=LENED_012022 PE=4 SV=1	LENED_012022	1	0.000352301	131.41	IQVLGAK(1)NK	2	-0.94221	4	0.77	0.778	0.58	1.21	1.666	1.11
	A0A1Q3DY79	686	5.019	Up	0.00102367	K	Transcriptional regulator ngg1 OS=Lentinula edodes OX=5353 GN=LENED_001440 PE=4 SV=1	LENED_001440	1	0.0140405	53.136	AAK(1)SISSSSIPK	2	1.9081	1	0.313	0.35	0.378	2.198	1.821	1.206
	A0A1Q3ESW3	11	2.478	Up	0.0080841	K	Histone H2B OS=Lentinula edodes OX=5353 GN=LENED_012552 PE=3 SV=1	LENED_012552	1	9.8337e-45	204.53	PVSTASK(1)APASTAGK(1)APAK(1)TEGSK(1)AAK	4	1.196	62	0.632	0.617	0.532	1.839	1.545	1.029
	A0A1Q3EKR7	813	1.814	Up	0.0127172	K	Histone acetyltransferase OS=Lentinula edodes OX=5353 GN=LENED_009793 PE=3 SV=1	LENED_009793	1	0.000125098	128.85	AGAEGEFGVVK(1)K	2	0.61757	6	0.669	0.769	0.735	1.405	1.533	1.004
	A0A1Q3E7V4	24	4.706	Up	0.00189988	K	Histone-like OS=Lentinula edodes OX=5353 GN=LENED_004965 PE=3 SV=1	LENED_004965	1	2.71807e-07	157.75	QLAAK(1)SSAR	2	0.98087	33	0.456	0.378	0.263	2.044	1.834	1.285
	A0A1Q3EDG0	22	2.982	Up	0.025505	K	Histone H2A OS=Lentinula edodes OX=5353 GN=LENED_007015 PE=3 SV=1	LENED_007015	1	0.00115093	99.044	TGGK(1)ASGDGSSK(1)SQSR	2	-0.12705	1	0.601	0.342		1.081	1.683	1.454
	A0A1Q3ESW3	19	4.241	Up	0.00025512	K	Histone H2B OS=Lentinula edodes OX=5353 GN=LENED_012552 PE=3 SV=1	LENED_012552	1	9.8337e-45	204.53	PVSTASK(1)APASTAGK(1)APAK(1)TEGSK(1)AAK	4	1.196	96	0.407	0.439	0.336	1.621	1.945	1.447
	A0A1Q3ED83	28	4.157	Up	0.0025556	K	Histone H2B OS=Lentinula edodes OX=5353 GN=LENED_007014 PE=3 SV=1	LENED_007014	1	5.94858e-56	214.67	TEGSK(1)AAK(1)K(1)TSAK(1)SSAGAADGEK	4	-0.10218	73	0.404	0.536	0.262	1.825	1.701	1.471
	A0A1Q3E7V4	19	4.073	Up	0.00139981	K	Histone-like OS=Lentinula edodes OX=5353 GN=LENED_004965 PE=3 SV=1	LENED_004965	1	6.91128e-06	152.69	K(1)QLAAK(1)SSAR	2	0.64328	16	0.506	0.426	0.292	1.927	1.572	1.486
	A0A1Q3E7V1	9	4.657	Up	0.0030198	K	Histone H4 OS=Lentinula edodes OX=5353 GN=LENED_004960 PE=3 SV=1	LENED_004960	1	3.69734e-22	180.85	SGRGK(1)GGK(1)GLGK(1)GGAK	2	0.20664	114	0.376	0.473	0.258	2.195	1.709	1.251
	A0A1Q3EA19	77	4.07	Up	0.0052824	K	Histone H3 OS=Lentinula edodes OX=5353 GN=LENED_005841 PE=3 SV=1	LENED_005841	1	0.000339119	150.61	K(1)QLATK(1)AARK(1)TAATATGGVK	3	0.55777	17	0.459	0.522	0.249	2	1.705	1.301
	A0A1Q3ESW3	36	2.387	Up	0.0064555	K	Histone H2B OS=Lentinula edodes OX=5353 GN=LENED_012552 PE=3 SV=1	LENED_012552	1	1.0004e-77	243.18	TEGSK(1)AAK(1)K(1)TASK(1)SQPSSSGVDGEK	3	0.38116	84	0.69	0.624	0.511	1.786	1.464	1.106
	A0A1Q3ESW3	28	4.157	Up	0.0025556	K	Histone H2B OS=Lentinula edodes OX=5353 GN=LENED_012552 PE=3 SV=1	LENED_012552	1	2.90906e-36	194.77	TEGSK(1)AAK(1)K(1)TASK(1)SQPSSSGVDGEK	3	0.38116	59	0.404	0.536	0.262	1.825	1.701	1.471
	A0A1Q3EA19	68	3.524	Up	0.0037016	K	Histone H3 OS=Lentinula edodes OX=5353 GN=LENED_005841 PE=3 SV=1	LENED_005841	1	0.00422986	140.45	K(1)STGGK(1)APR	2	-0.09256	11	0.493	0.577	0.299	1.806	1.63	1.389
	A0A1Q3END7	6	2.54	Up	1.094e-06	K	Histone H2A OS=Lentinula edodes OX=5353 GN=LENED_010804 PE=3 SV=1	LENED_010804	1	1.80157e-115	291.02	SGK(1)GK(1)SGK(1)SSGGK(1)AGGESTGK	2	0.42275	117	0.593	0.581	0.555	1.479	1.483	1.429
	A0A1Q3ESW3	31	2.591	Up	0.0038429	K	Histone H2B OS=Lentinula edodes OX=5353 GN=LENED_012552 PE=3 SV=1	LENED_012552	1	1.0004e-77	243.18	TEGSK(1)AAK(1)K(1)TASK(1)SQPSSSGVDGEK	3	0.38116	58	0.68	0.566	0.477	1.73	1.572	1.162
	A0A1Q3ED83	11	3.266	Up	0.00192452	K	Histone H2B OS=Lentinula edodes OX=5353 GN=LENED_007014 PE=3 SV=1	LENED_007014	1	1.94595e-51	193.11	PASTAGK(1)APASTAGK(1)APAK(1)TEGSK(1)AAK	3	0.75771	36	0.527	0.519	0.411	1.972	1.572	1.214
	A0A1Q3EA19	82	4.117	Up	0.0049564	K	Histone H3 OS=Lentinula edodes OX=5353 GN=LENED_005841 PE=3 SV=1	LENED_005841	1	0.000339119	150.61	QLATK(1)AAR	2	1.7926	22	0.455	0.515	0.249	2.001	1.719	1.299
	A0A1Q3ED83	36	3.452	Up	0.002781	K	Histone H2B OS=Lentinula edodes OX=5353 GN=LENED_007014 PE=3 SV=1	LENED_007014	1	2.54451e-62	256.89	TSAK(1)SSAGAADGEK	2	-0.67823	103	0.483	0.575	0.335	1.921	1.55	1.338
	A0A1Q3E7V1	17	4.686	Up	0.0024353	K	Histone H4 OS=Lentinula edodes OX=5353 GN=LENED_004960 PE=3 SV=1	LENED_004960	1	3.69734e-22	180.85	GLGK(1)GGAK(1)R	2	0.63683	93	0.386	0.451	0.264	2.244	1.629	1.286
	A0A1Q3ED83	19	4.241	Up	0.00025512	K	Histone H2B OS=Lentinula edodes OX=5353 GN=LENED_007014 PE=3 SV=1	LENED_007014	1	1.94595e-51	193.11	PASTAGK(1)APASTAGK(1)APAK(1)TEGSK(1)AAK	3	0.75771	72	0.407	0.439	0.336	1.621	1.945	1.447
[D] Cell cycle control, cell division, chromosome partitioning	A0A1Q3E5R4	106	0.366	Down	0.045563	K	M-phase inducer phosphatase 3 OS=Lentinula edodes OX=5353 GN=LENED_004011 PE=4 SV=1	LENED_004011	1	1.29072e-35	208.49	FASNLK(1)HLVNLVQSPK	2	-0.61917	11	1.205	1.694	1.364	0.218	0.615	0.727
	A0A1Q3DYT0	1580	1.671	Up	0.00067844	K	GTP binding protein OS=Lentinula edodes OX=5353 GN=LENED_001394 PE=3 SV=1	LENED_001394	1	0.00276763	104.44	EVLYEK(1)YR	2	1.2889	3	0.723		0.734	1.276	1.164	1.212
	A0A1Q3ESE3	162	0.437	Down	0.047002	K	GTP binding protein OS=Lentinula edodes OX=5353 GN=LENED_012322 PE=3 SV=1	LENED_012322	1	7.82776e-11	176.18	YIK(1)DQHSAYLR	2	-0.17484	7	2.001	1.132	1.032	0.442	0.867	0.513
	A0A1Q3EDK1	694	1.75	Up	0.009077	K	Ubiquitin-protein ligase OS=Lentinula edodes OX=5353 GN=LENED_007121 PE=3 SV=1	LENED_007121	1	0.00241477	100.82	K(1)YAVQATIVR	2	0.11355	6	0.746	0.597	0.864	1.199	1.426	1.237
	A0A1Q3DYT0	942	3.963	Up	0.0046179	K	GTP binding protein OS=Lentinula edodes OX=5353 GN=LENED_001394 PE=3 SV=1	LENED_001394	1	0.00659588	60.641	ASTVPGK(1)STR	2	2.993	2	0.437	0.461	0.335	1.034	2.109	1.743
	A0A1Q3EFW3	380	1.996	Up	0.0103773	K	Cell division control GTP binding protein OS=Lentinula edodes OX=5353 GN=LENED_007969 PE=3 SV=1	LENED_007969	1	9.58789e-08	164.33	MVFQQK(1)VQEK	2	-0.94908	12	0.788	0.598	0.667	1.628	1.411	1.059
	A0A1Q3EIS1	82	1.603	Up	0.0139628	K	Translationally controlled tumor-associated OS=Lentinula edodes OX=5353 GN=LENED_009086 PE=3 SV=1	LENED_009086	1	0.0164456	96.034	K(1)SYLTYLK	2	0.10323	6	0.813	0.895	0.618	1.207	1.197	1.325
	A0A1Q3EJH9	51	1.691	Up	0.022537	K	Heterotrimeric G protein alpha subunit 4 OS=Lentinula edodes OX=5353 GN=LENED_009252 PE=4 SV=1	LENED_009252	1	0.000579561	70.197	VLLLGSGDSGK(1)STILK	2	0.44146	4	0.924	0.607	0.731	1.432	1.079	1.313
	A0A1Q3EN11	252	2.768	Up	0.00133931	K	Peptidase C14 OS=Lentinula edodes OX=5353 GN=LENED_010657 PE=4 SV=1	LENED_010657	1	0.0367977	58.815	EK(1)VFEMK	2	-1.3449	2	0.655	0.46	0.522	1.687	1.543	1.302
[Y] Nuclear structure	A0A1Q3E7X1	88	1.672	Up	0.0173628	K	ARM repeat-containing protein OS=Lentinula edodes OX=5353 GN=LENED_004980 PE=4 SV=1	LENED_004980	1	0.000237941	93.348	GSAPSTEIK(1)NQIR	2	0.42237	6	0.897	0.771	0.621	1.437	1.294	1.096
	A0A1Q3E615	907	3.202	Up	0.000117546	K	Nonsense-mediated mrna decay protein OS=Lentinula edodes OX=5353 GN=LENED_004347 PE=4 SV=1	LENED_004347	1	0.040327	56.27	LFK(1)ALPK	2	1.325	2	0.498	0.528	0.438	1.73	1.44	1.518
	A0A1Q3DXM0	866	0.504	Down	0.041	K	ARM repeat-containing protein OS=Lentinula edodes OX=5353 GN=LENED_001237 PE=4 SV=1	LENED_001237	1	0.0068138	60.398	FFPLIAK(1)YYK	2	-0.70122	6	1.012	1.38	1.498	0.416	0.756	0.79
	A0A1Q3EN15	386	2.633	Up	0.033998	K	Ran gtpase-activating protein 1 OS=Lentinula edodes OX=5353 GN=LENED_010564 PE=4 SV=1	LENED_010564	1	0.00448033	99.136	AFQGK(1)TEK	2	0.22442	2	0.583		0.543	1.742		1.223
	A0A1Q3ESR3	486	0.659	Down	0.0126151	K	ARM repeat-containing protein OS=Lentinula edodes OX=5353 GN=LENED_012494 PE=4 SV=1	LENED_012494	1	0.000655377	74.962	LIPILLHPK(1)APR	3	0.04199	6	1.408	1.046	1.149	0.759	0.852	0.763
[V] Defense mechanisms	A0A1Q3E713	121	0.222	Down	0.0002781	K	D-lactaldehyde dehydrogenase OS=Lentinula edodes OX=5353 GN=LENED_004665 PE=4 SV=1	LENED_004665	1	0.001674	112.85	SALTASTLK(1)R	2	2.404	1	1.958	1.501	1.364	0.331	0.402	0.336
	A0A1Q3E2M3	175	0.172	Down	0.0147386	K	3-beta hydroxysteroid dehydrogenase isomerase family protein OS=Lentinula edodes OX=5353 GN=LENED_003083 PE=4 SV=1	LENED_003083	1	9.88593e-09	129.05	YAELAAWDFAK(1)EHPEVK	3	-1.0044	17	1.569	1.257	2.114	0.102	0.427	0.32
	A0A1Q3E2M3	111	0.419	Down	0.007615	K	3-beta hydroxysteroid dehydrogenase isomerase family protein OS=Lentinula edodes OX=5353 GN=LENED_003083 PE=4 SV=1	LENED_003083	1	0.001961	122.52	AAQAAGVK(1)R	2	-0.33515	4	1.627	1.094	1.451	0.48	0.738	0.532
	A0A1Q3E2M3	37	0.636	Down	0.047436	K	3-beta hydroxysteroid dehydrogenase isomerase family protein OS=Lentinula edodes OX=5353 GN=LENED_003083 PE=4 SV=1	LENED_003083	1	3.86925e-08	178.7	SQTK(1)AEELKK	2	0.34623	18	1.186	1.309	1.149	0.652	1.043	0.622
	A0A1Q3E2M3	241	0.296	Down	0.0074955	K	3-beta hydroxysteroid dehydrogenase isomerase family protein OS=Lentinula edodes OX=5353 GN=LENED_003083 PE=4 SV=1	LENED_003083	1	2.04814e-29	204.82	VHVK(1)ALDSEATYGK	3	0.53946	10	1.402	1.03	2.061	0.338	0.508	0.485
	A0A1Q3EIA0	137	0.354	Down	0.040081	K	D-lactaldehyde dehydrogenase OS=Lentinula edodes OX=5353 GN=LENED_008876 PE=4 SV=1	LENED_008876	1	0.000108753	109.44	IIVTSSCAAVK(1)ER	2	0.21825	2	1.562	1.504	0.897		0.584	0.35
	A0A1Q3E713	167	0.223	Down	0.0032752	K	D-lactaldehyde dehydrogenase OS=Lentinula edodes OX=5353 GN=LENED_004665 PE=4 SV=1	LENED_004665	1	1.94104e-07	144.92	NANQVNK(1)YCASK	2	-1.3497	5	2.204	1.568	1.083	0.373	0.422	0.288
	A0A1Q3ECR4	158	0.494	Down	0.015203	K	Nad dependent epimerase OS=Lentinula edodes OX=5353 GN=LENED_006830 PE=4 SV=1	LENED_006830	1	5.93214e-05	99.747	TEGVTAYIAAK(1)TLAEK	2	0.37335	4		1.235	1.297		0.572	0.678
	A0A1Q3EAD0	113	2.196	Up	0.022216	K	D-lactaldehyde dehydrogenase OS=Lentinula edodes OX=5353 GN=LENED_005936 PE=4 SV=1	LENED_005936	1	0.00110359	91.867	SILK(1)SALNK	2	-0.69342	6	0.72	0.79	0.394	1.335	1.269	1.577
	A0A1Q3EHV0	887	1.715	Up	0.02542	K	Mitochondrial Rho GTPase 1 OS=Lentinula edodes OX=5353 GN=LENED_008741 PE=4 SV=1	LENED_008741	1	0.0108638	61.161	FTDK(1)YLAAR	2	3.345	5	0.855	0.782	0.622	1.531	1.33	1.014
	A0A1Q3EGD2	45	0.276	Down	0.0047375	K	Nad dependent epimerase OS=Lentinula edodes OX=5353 GN=LENED_008131 PE=4 SV=1	LENED_008131	1	7.68527e-05	121.9	AAHFK(1)QGYER	3	-0.34122	3	1.285	1.141	1.692	0.341	0.417
	A0A1Q3E695	608	2.424	Up	0.043996	K	Leukotriene-a4 partial OS=Lentinula edodes OX=5353 GN=LENED_004428 PE=4 SV=1	LENED_004428	1	0.0233893	45.28	VNK(1)DLAVNAFQK	2	-0.75383	1	0.551	0.647		1.699		1.205
	A0A1Q3ECR4	218	0.286	Down	0.036445	K	Nad dependent epimerase OS=Lentinula edodes OX=5353 GN=LENED_006830 PE=4 SV=1	LENED_006830	1	1.21837e-10	139.88	LLNPK(1)GAYPDQPLYLDVR	2	0.27472	10	0.757	1.544	1.694		0.36	0.401
	A0A1Q3ECR4	147	0.576	Down	0.036438	K	Nad dependent epimerase OS=Lentinula edodes OX=5353 GN=LENED_006830 PE=4 SV=1	LENED_006830	1	0.00456521	52.112	EEALK(1)TEGVTAYIAAK	2	1.1071	1	1.202	0.979	1.336		0.763	0.588
	A0A1Q3EGD2	93	0.353	Down	0.032804	K	Nad dependent epimerase OS=Lentinula edodes OX=5353 GN=LENED_008131 PE=4 SV=1	LENED_008131	1	0.00204552	83.278	VNDAK(1)SLLK	2	-0.19818	4	1.405	1.186	1.74	0.249	0.799	0.48
	A0A1Q3E5M6	55	1.702	Up	0.0138633	K	NAD dependent epimerase OS=Lentinula edodes OX=5353 GN=LENED_003969 PE=4 SV=1	LENED_003969	1	0.00270158	72.531	LK(1)SLGATPVR	2	0.22683	6	0.804	0.839	0.618	1.381	1.391	1.076
	A0A1Q3E2M3	251	0.321	Down	0.0083825	K	3-beta hydroxysteroid dehydrogenase isomerase family protein OS=Lentinula edodes OX=5353 GN=LENED_003083 PE=4 SV=1	LENED_003083	1	2.15761e-07	152.07	ALDSEATYGK(1)R	3	0.45042	18	1.41	0.995	2.022	0.413	0.572	0.438
[T] Signal transduction mechanisms	A0A1Q3ESE3	162	0.437	Down	0.047002	K	GTP binding protein OS=Lentinula edodes OX=5353 GN=LENED_012322 PE=3 SV=1	LENED_012322	1	7.82776e-11	176.18	YIK(1)DQHSAYLR	2	-0.17484	7	2.001	1.132	1.032	0.442	0.867	0.513
	A0A1Q3E4I4	957	1.789	Up	0.0046845	K	Signal transducer OS=Lentinula edodes OX=5353 GN=LENED_003779 PE=4 SV=1	LENED_003779	1	0.00143262	73.499	EEQRPNGVYK(1)R	3	-0.37014	1	0.724	0.839	0.621	1.281	1.437	1.189
	A0A1Q3EKH7	199	0.458	Down	0.049915	K	p-loop containing nucleoside triphosphate hydrolase protein OS=Lentinula edodes OX=5353 GN=LENED_009695 PE=4 SV=1	LENED_009695	1	0.00138125	53.625	GGIAITNTVPLTK(1)IDHDEIK	3	-0.073787	3	1.275	1.083	1.426	0.4	0.756
	A0A1Q3EHE9	162	0.362	Down	0.0106449	K	PCI-domain-containing protein OS=Lentinula edodes OX=5353 GN=LENED_008514 PE=4 SV=1	LENED_008514	1	0.0359922	62.659	TNLK(1)LAK	2	-1.1024	1	1.496	1.088	1.715	0.497	0.366	0.693
	A0A1Q3ECF7	148	0.567	Down	0.0105026	K	Serine/threonine-protein phosphatase OS=Lentinula edodes OX=5353 GN=LENED_006708 PE=3 SV=1	LENED_006708	1	0.0140301	75.972	YNIK(1)LWK	2	3.6885	2	1.523		1.199	0.728	0.811	0.775
	A0A1Q3EN15	386	2.633	Up	0.033998	K	Ran gtpase-activating protein 1 OS=Lentinula edodes OX=5353 GN=LENED_010564 PE=4 SV=1	LENED_010564	1	0.00448033	99.136	AFQGK(1)TEK	2	0.22442	2	0.583		0.543	1.742		1.223
	A0A1Q3EIE4	197	0.502	Down	0.0121978	K	Oxidoreductase HTATIP2 OS=Lentinula edodes OX=5353 GN=LENED_008942 PE=4 SV=1	LENED_008942	1	0.0484818	41.689	VGTLAK(1)SMVK	2	0.30843	1	1.621	1.349	0.992	0.614	0.632	0.742
	A0A1Q3ELB5	382	2.997	Up	0.0296	K	Kinase-like protein OS=Lentinula edodes OX=5353 GN=LENED_009997 PE=3 SV=1	LENED_009997	1	0.0228646	43.635	ELIK(1)HPFLK	3	-0.2019	2	0.826	0.565	0.377	1.719	1.813
	A0A1Q3EEF5	56	1.568	Up	0.044082	K	Map kinase OS=Lentinula edodes OX=5353 GN=LENED_007470 PE=3 SV=1	LENED_007470	1	0.0046268	140.14	ITNINTK(1)R	2	-1.4474	5	0.793	0.845	0.742	1.584	1.182	0.966
	A0A1Q3E525	14	1.702	Up	0.0190407	K	Adenylyl cyclase-associated protein OS=Lentinula edodes OX=5353 GN=LENED_004004 PE=3 SV=1	LENED_004004	1	0.000667088	65.038	SSQGLHSLTTIIK(1)R	3	-0.36032	2		0.707	0.717	1.239	1.376	1.02
	A0A1Q3EH34	178	0.329	Down	0.024484	K	Eukaryotic translation initiation factor 3 subunit I OS=Lentinula edodes OX=5353 GN=TIF34 PE=3 SV=1	TIF34	1	2.01754e-14	161.24	VALFNYK(1)TGEEVDSNER	2	3.3203	13	1.234	1.895	1.252	0.247	0.508	0.686
	Q870G6	143	0.468	Down	0.026662	K	Guanine nucleotide binding protein beta subunit OS=Lentinula edodes OX=5353 GN=Gb1 PE=2 SV=2	Gb1	1	3.66104e-09	140.22	YDIK(1)DDGHSEWVSCVR	3	-1.1359	6	1.759	1.288	1.02	0.514	0.843	0.548
	A0A1Q3ER54	263	1.591	Up	0.030485	K	Mitogen-activated protein kinase OS=Lentinula edodes OX=5353 GN=LENED_011865 PE=3 SV=1	LENED_011865	1	0.0028444	102.46	VPFSQK(1)LR	2	0.090202	6	0.847	0.579	0.907	1.196	1.167	1.348
	A0A1Q3EJG2	485	0.644	Down	0.042464	K	Mov34-domain-containing protein OS=Lentinula edodes OX=5353 GN=LENED_009317 PE=4 SV=1	LENED_009317	1	0.00281647	62.081	GSK(1)FVVTTLLIPK	2	1.444	4	1.324	1.23	1.065	0.578	0.92	0.832
	A0A1Q3ENP4	413	0.575	Down	0.0072188	K	HCP-like protein OS=Lentinula edodes OX=5353 GN=LENED_010926 PE=4 SV=1	LENED_010926	1	2.09385e-06	148.28	AK(1)HYFEQIAR	3	0.54286	10	1.326	1.034	1.41	0.68	0.8	0.686
	A0A1Q3E8V7	115	0.33	Down	0.04118	K	Serine/threonine-protein phosphatase OS=Lentinula edodes OX=5353 GN=LENED_005338 PE=3 SV=1	LENED_005338	1	9.94066e-05	116.55	IK(1)YPENFFLLR	2	1.6218	10	1.062	1.368	1.916	0.207	0.554	0.672
	A0A1Q3DWE3	155	0.637	Down	0.025843	K	Kinase-like protein OS=Lentinula edodes OX=5353 GN=LENED_000767 PE=4 SV=1	LENED_000767	1	0.000128993	99.5	LSSAVVK(1)HVTR	3	-0.76522	5	1.447	1.076	1.136	0.751	0.915	0.663
	A0A1Q3E2D2	131	1.522	Up	0.00183658	K	CK1 CK1 CK1-G protein kinase OS=Lentinula edodes OX=5353 GN=LENED_002780 PE=3 SV=1	LENED_002780	1	0.0015304	64.121	VQTIHEK(1)NLIYR	3	0.26478	2	0.854	0.718	0.831	1.265	1.18	1.212
	A0A1Q3DZX9	122	1.758	Up	0.0097605	K	Protein phosphatase PP2A regulatory subunit B OS=Lentinula edodes OX=5353 GN=LENED_001982 PE=3 SV=1	LENED_001982	1	0.0271099	67.981	VFEK(1)SLR	2	0.7459	4	0.828	0.728	0.661	1.573	1.152	1.172
	A0A1Q3EEW7	246	1.697	Up	0.0149393	K	Non-specific serine/threonine protein kinase OS=Lentinula edodes OX=5353 GN=LENED_007572 PE=4 SV=1	LENED_007572	1	0.00693105	77.732	IYALK(1)TIR	2	0.43475	6	0.795	0.629	0.814	1.03	1.368	1.401
	A0A1Q3EI93	49	0.647	Down	0.0031391	K	Mov34-domain-containing protein OS=Lentinula edodes OX=5353 GN=LENED_008860 PE=4 SV=1	LENED_008860	1	0.0180924	46.475	DPHYFK(1)SCK	3	-0.8504	2	1.285	1.104	1.234	0.842	0.795	0.707
	A0A1Q3E3C3	349	0.194	Down	0.034063	K	Armadillo beta-catenin plakoglobin OS=Lentinula edodes OX=5353 GN=LENED_003274 PE=4 SV=1	LENED_003274	1	0.00354447	58.885	TLVSK(1)YLCGVSVLR	2	-0.10917	2	0.826	1.574	1.792		0.157	0.384
	A0A1Q3ER54	48	1.914	Up	0.0181049	K	Mitogen-activated protein kinase OS=Lentinula edodes OX=5353 GN=LENED_011865 PE=3 SV=1	LENED_011865	1	0.000225588	122.34	DQLTGSSVAIK(1)K	2	0.63145	5		0.729	0.584	1.462	1.216	1.092
	A0A1Q3ECF7	239	0.526	Down	0.0023846	K	Serine/threonine-protein phosphatase OS=Lentinula edodes OX=5353 GN=LENED_006708 PE=3 SV=1	LENED_006708	1	0.000514753	78.324	FLQK(1)HDMDLICR	3	-4.0326	7	1.395	1.139	1.342	0.604	0.666	0.77
	A0A1Q3EQ61	602	0.362	Down	0.023157	K	Protein VTS1 OS=Lentinula edodes OX=5353 GN=LENED_011378 PE=4 SV=1	LENED_011378	1	0.00366341	74.424	MLK(1)TFELVR	2	0.47331	2	0.845	1.719	1.691	0.518	0.386	0.637
	A0A1Q3DWE6	136	0.449	Down	0.0040757	K	EF-hand(predicted) OS=Lentinula edodes OX=5353 GN=LENED_000733 PE=4 SV=1	LENED_000733	1	7.88452e-05	130.41	YIK(1)DWQNVFR	2	-4.2376	6	1.471	1.292	1.311	0.462	0.694	0.675
	A0A1Q3EJH9	51	1.691	Up	0.022537	K	Heterotrimeric G protein alpha subunit 4 OS=Lentinula edodes OX=5353 GN=LENED_009252 PE=4 SV=1	LENED_009252	1	0.000579561	70.197	VLLLGSGDSGK(1)STILK	2	0.44146	4	0.924	0.607	0.731	1.432	1.079	1.313
	A0A1Q3EFA7	270	1.567	Up	0.033024	K	Pkinase-domain-containing protein OS=Lentinula edodes OX=5353 GN=LENED_007752 PE=3 SV=1	LENED_007752	1	0.000551855	114.99	AFNAK(1)GLWR	2	-0.080593	5	0.926	0.834	0.602	1.266	1.088	1.347
	A0A1Q3EEF5	274	1.825	Up	0.010742	K	Map kinase OS=Lentinula edodes OX=5353 GN=LENED_007470 PE=3 SV=1	LENED_007470	1	0.0100254	83.614	SLPIK(1)PR	2	0.20139	6	0.77	0.834	0.559	1.385	1.397	1.165
	A0A1Q3ECF7	261	0.494	Down	0.0151596	K	Serine/threonine-protein phosphatase OS=Lentinula edodes OX=5353 GN=LENED_006708 PE=3 SV=1	LENED_006708	1	6.23482e-05	98.943	AHQVVEDGYEFFAK(1)R	3	1.0786	6	1.322	1.072	1.547	0.483	0.708	0.754
	A0A1Q3EFA7	39	1.635	Up	0.049643	K	Pkinase-domain-containing protein OS=Lentinula edodes OX=5353 GN=LENED_007752 PE=3 SV=1	LENED_007752	1	0.00621964	69.716	YYACK(1)VINK	2	0.43335	2	0.836	0.911	0.575	1.401	1.393	1.003
	A0A1Q3EM17	241	0.514	Down	0.0130804	K	Regulator of G protein signaling superfamily OS=Lentinula edodes OX=5353 GN=LENED_010297 PE=4 SV=1	LENED_010297	1	0.0036451	69.65	AIYK(1)ITDEGR	2	-0.10146	2	1.281	0.999	1.356	0.645		0.602
	A0A1Q3EH34	275	0.437	Down	0.0088373	K	Eukaryotic translation initiation factor 3 subunit I OS=Lentinula edodes OX=5353 GN=TIF34 PE=3 SV=1	TIF34	1	0.000116284	95.094	FWHK(1)VFEEEVGR	3	0.8083	4	1.285	1.15	1.643	0.446	0.626	0.712
	A0A1Q3DW25	127	1.586	Up	0.0052388	K	Serine threonine-protein kinase OS=Lentinula edodes OX=5353 GN=LENED_000574 PE=4 SV=1	LENED_000574	0.999993	0.00034398	61.495	KYELNANQDGDK(1)HLNPK	3	-0.1482	2	0.777	0.748		1.324	1.167	1.136
	A0A1Q3EI97	520	0.472	Down	0.03328	K	Cysteine proteinase OS=Lentinula edodes OX=5353 GN=LENED_008867 PE=3 SV=1	LENED_008867	1	0.00049849	86.539	AQSVAANFK(1)SDSEK	2	-0.46007	2	0.897	1.431	1.336		0.619	0.535
	A0A1Q3E919	104	2.252	Up	0.0128035	K	ARM repeat-containing protein OS=Lentinula edodes OX=5353 GN=LENED_005411 PE=4 SV=1	LENED_005411	1	0.0244072	54.343	DK(1)AAESITK	2	-0.21155	4	0.727	0.614	0.561	1.791	1.482	1.011
	A0A1Q3ECP4	177	2.719	Up	0.0118049	K	Kinase-like protein OS=Lentinula edodes OX=5353 GN=LENED_006763 PE=3 SV=1	LENED_006763	1	0.0298764	70.816	NFPLPLAK(1)R	2	-1.4505	1	0.495	0.41	0.751	1.963	1.278	1.261
	A0A1Q3DW25	132	2.278	Up	0.023918	K	Serine threonine-protein kinase OS=Lentinula edodes OX=5353 GN=LENED_000574 PE=4 SV=1	LENED_000574	1	0.00589984	95.541	HLNPK(1)FK	2	1.6837	6	0.77	0.577	0.492	1.114	1.124	1.951
	A0A1Q3DW25	116	2.109	Up	0.032624	K	Serine threonine-protein kinase OS=Lentinula edodes OX=5353 GN=LENED_000574 PE=4 SV=1	LENED_000574	1	9.93881e-06	136.3	K(1)YELNANQDGDK	2	0.82376	5	0.85	0.729	0.386	1.415	1.234	1.495
	A0A1Q3EHJ0	153	0.517	Down	0.029144	K	UDP-glucose 6-dehydrogenase OS=Lentinula edodes OX=5353 GN=LENED_008601 PE=3 SV=1	LENED_008601	1	5.69198e-14	178.95	TILEANAK(1)PNCR	2	0.032942	6	1.665	1.186	1.106	0.884	0.644	0.516
	A0A1Q3EII7	32	2.067	Up	0.0042619	K	mRNA stability protein OS=Lentinula edodes OX=5353 GN=LENED_008972 PE=3 SV=1	LENED_008972	1	0.000306362	88.596	LPTHK(1)NTLMK	3	1.2272	5	0.632	0.79	0.57	1.32	1.585	1.212
	A0A1Q3EDW7	328	1.788	Up	0.032977	K	Oxysterol binding protein OS=Lentinula edodes OX=5353 GN=LENED_007213 PE=3 SV=1	LENED_007213	1	0.0169354	66.27	SK(1)IENDQR	2	0.64956	4	0.929	0.766	0.503	1.451	1.293	1.185
	A0A1Q3END3	12	1.588	Up	0.025344	K	Mitogen-activated protein kinase OS=Lentinula edodes OX=5353 GN=LENED_010783 PE=3 SV=1	LENED_010783	1	2.43598e-52	228.73	PDTTQTQTEAK(1)SASK	2	0.33772	6	1.002	0.641	0.707	1.188	1.301	1.242
[M] Cell wall/membrane/envelope biogenesis	A0A1Q3DUZ7	438	1.862	Up	0.0029616	K	Udp-n-acetylglucosamine diphosphorylase OS=Lentinula edodes OX=5353 GN=LENED_000210 PE=4 SV=1	LENED_000210	1	0.000582189	76.073	DLLAQHK(1)YFLEK	3	-0.23668	6	0.833	0.675	0.615	1.235	1.311	1.407
	A0A1Q3DZ75	158	2.671	Up	0.0055962	K	MICOS complex subunit MIC60 OS=Lentinula edodes OX=5353 GN=LENED_001717 PE=3 SV=1	LENED_001717	1	0.00152065	120.15	TIAASK(1)ER	2	0.45757	6	0.652	0.498	0.54	1.845	1.587	1.082
	A0A1Q3E8W2	307	1.942	Up	0.0047213	K	N-terminal nucleophile aminohydrolase OS=Lentinula edodes OX=5353 GN=LENED_005244 PE=4 SV=1	LENED_005244	1	2.50705e-05	133.48	K(1)YSPVLPDPQDSEK	3	0.19931	12	0.771	0.728	0.57	1.17	1.5	1.348
	A0A1Q3EI22	231	2.297	Up	0.0178782	K	Glycosyltransferase family 2 protein OS=Lentinula edodes OX=5353 GN=LENED_008758 PE=4 SV=1	LENED_008758	1	0.0196726	116.54	TEAVVK(1)R	2	0.73975	2	0.868	0.489	0.52	1.649	1.552	1.11
	A0A1Q3DY35	405	1.545	Up	0.028782	K	L-glutamine D-fructose 6-phosphate amidotansferase OS=Lentinula edodes OX=5353 GN=LENED_001319 PE=4 SV=1	LENED_001319	1	0.000130298	124.51	LLK(1)YVYDSQADKK	2	-0.59464	14	0.994	0.709	0.677	1.112	1.212	1.354
	A0A1Q3E8H8	256	5.736	Up	0.021258	K	N-terminal nucleophile aminohydrolase OS=Lentinula edodes OX=5353 GN=LENED_005204 PE=4 SV=1	LENED_005204	1	0.00376421	52.527	HK(1)VGPFTPGPGSER	2	-1.1457	8	0.41	0.354	0.158	2.579	0.783	1.927
	A0A1Q3ENP4	413	0.575	Down	0.0072188	K	HCP-like protein OS=Lentinula edodes OX=5353 GN=LENED_010926 PE=4 SV=1	LENED_010926	1	2.09385e-06	148.28	AK(1)HYFEQIAR	3	0.54286	10	1.326	1.034	1.41	0.68	0.8	0.686
	A0A1Q3E8H8	183	3.326	Up	0.026685	K	N-terminal nucleophile aminohydrolase OS=Lentinula edodes OX=5353 GN=LENED_005204 PE=4 SV=1	LENED_005204	1	1.21561e-06	150.61	IFDLQTK(1)VQK	2	0.16024	10	0.568	0.553	0.302	1.616	1.53	1.587
	A0A1Q3E8W2	327	2.122	Up	0.0066609	K	N-terminal nucleophile aminohydrolase OS=Lentinula edodes OX=5353 GN=LENED_005244 PE=4 SV=1	LENED_005244	1	3.57522e-07	138.89	VVDPTVK(1)IDSVR	2	-0.38841	6	0.628	0.747	0.57	1.079	1.623	1.425
	A0A1Q3E8H8	186	2.641	Up	0.00092157	K	N-terminal nucleophile aminohydrolase OS=Lentinula edodes OX=5353 GN=LENED_005204 PE=4 SV=1	LENED_005204	1	0.0035332	117.62	VQK(1)YQYK	2	0.78881	8	0.495	0.513	0.662	1.473	1.31	1.628
	A0A1Q3E591	573	2.067	Up	0.0139151	K	Glycosyltransferase family 4 protein OS=Lentinula edodes OX=5353 GN=LENED_003981 PE=4 SV=1	LENED_003981	1	0.00167933	75.652	EYAK(1)DIVVMR	2	-1.188	1	0.573	0.863	0.563	1.568	1.46	1.104
	A0A1Q3E644	167	1.841	Up	0.0092214	K	Dolichol-phosphate mannosyltransferase subunit 1 OS=Lentinula edodes OX=5353 GN=LENED_004405 PE=3 SV=1	LENED_004405	1	3.50104e-16	123.12	PGGVHGWDLK(1)R	3	0.36914	12	0.74	0.611	0.799	1.338	1.536	1.085
	A0A1Q3DUZ7	8	2.51	Up	0.042978	K	Udp-n-acetylglucosamine diphosphorylase OS=Lentinula edodes OX=5353 GN=LENED_000210 PE=4 SV=1	LENED_000210	1	0.00161516	86.882	PSFESIK(1)AR	2	-2.1969	5	0.475	0.774	0.51	1.275	2.222	0.918
	A0A1Q3DUZ7	416	1.632	Up	0.0064641	K	Udp-n-acetylglucosamine diphosphorylase OS=Lentinula edodes OX=5353 GN=LENED_000210 PE=4 SV=1	LENED_000210	0.999997	1.68416e-16	132.48	KQEFSPLK(1)NAPGTGSDDPETSR	3	0.0057303	6	0.86	0.814	0.638	1.303	1.277	1.194
	A0A1Q3ERC2	1103	0.29	Down	0.0081408	K	Glycosyltransferase family 2 protein OS=Lentinula edodes OX=5353 GN=LENED_011942 PE=4 SV=1	LENED_011942	1	0.00814799	80.312	LSDYSRSWK(1)RLK	2	-1.1848	2	1.193	2.211	1.116	0.356	0.426	0.529
	A0A1Q3E591	493	1.504	Up	0.042601	K	Glycosyltransferase family 4 protein OS=Lentinula edodes OX=5353 GN=LENED_003981 PE=4 SV=1	LENED_003981	1	8.64467e-06	155.42	MNELK(1)WPIR	2	2.3587	32	0.97	0.735	0.75		1.164	1.298
	A0A1Q3E2D7	1201	2.015	Up	0.0114161	K	Transmembrane protein OS=Lentinula edodes OX=5353 GN=LENED_002984 PE=4 SV=1	LENED_002984	1	0.0474734	42.788	GVFHGVTGILK(1)K	3	0.68517	2	0.905	0.555	0.573	1.37	1.463	1.263
	A0A1Q3EI22	225	1.747	Up	0.025396	K	Glycosyltransferase family 2 protein OS=Lentinula edodes OX=5353 GN=LENED_008758 PE=4 SV=1	LENED_008758	1	0.000444653	91.313	AHMVK(1)TEAVVK	2	3.2469	3	0.725	0.645	0.923	1.363		1.308
[Z] Cytoskeleton	A0A1Q3DYT0	1580	1.671	Up	0.00067844	K	GTP binding protein OS=Lentinula edodes OX=5353 GN=LENED_001394 PE=3 SV=1	LENED_001394	1	0.00276763	104.44	EVLYEK(1)YR	2	1.2889	3	0.723		0.734	1.276	1.164	1.212
	A0A1Q3E3W7	13	3.109	Up	0.039802	K	Autophagy-related protein OS=Lentinula edodes OX=5353 GN=LENED_003558 PE=3 SV=1	LENED_003558	1	0.000217838	142.1	FKDEHPFEK(1)R	2	2.1841	6	0.602	0.555	0.319	1.661	0.783	2.145
	A0A1Q3ESE3	162	0.437	Down	0.047002	K	GTP binding protein OS=Lentinula edodes OX=5353 GN=LENED_012322 PE=3 SV=1	LENED_012322	1	7.82776e-11	176.18	YIK(1)DQHSAYLR	2	-0.17484	7	2.001	1.132	1.032	0.442	0.867	0.513
	A0A1Q3EE57	128	0.272	Down	0.029382	K	Actin-related protein 2/3 complex subunit 4 OS=Lentinula edodes OX=5353 GN=LENED_007309 PE=3 SV=1	LENED_007309	1	1.20541e-07	77.675	RKPVPGYDISFLITNTHSETMLK(1)HK	5	-0.063909	5		1.285	1.653		0.324	0.476
	A0A1Q3EFP0	61	1.642	Up	0.0015018	K	Actin filament-coating protein tropomyosin OS=Lentinula edodes OX=5353 GN=LENED_007875 PE=4 SV=1	LENED_007875	1	0.00187818	110.38	AELSLQEAK(1)R	2	-0.48456	6	0.804	0.798	0.702	1.31	1.327	1.147
	A0A1Q3DYT0	942	3.963	Up	0.0046179	K	GTP binding protein OS=Lentinula edodes OX=5353 GN=LENED_001394 PE=3 SV=1	LENED_001394	1	0.00659588	60.641	ASTVPGK(1)STR	2	2.993	2	0.437	0.461	0.335	1.034	2.109	1.743
	A0A1Q3EFW3	380	1.996	Up	0.0103773	K	Cell division control GTP binding protein OS=Lentinula edodes OX=5353 GN=LENED_007969 PE=3 SV=1	LENED_007969	1	9.58789e-08	164.33	MVFQQK(1)VQEK	2	-0.94908	12	0.788	0.598	0.667	1.628	1.411	1.059
	A0A1Q3E525	14	1.702	Up	0.0190407	K	Adenylyl cyclase-associated protein OS=Lentinula edodes OX=5353 GN=LENED_004004 PE=3 SV=1	LENED_004004	1	0.000667088	65.038	SSQGLHSLTTIIK(1)R	3	-0.36032	2		0.707	0.717	1.239	1.376	1.02
	A0A1Q3EIS1	82	1.603	Up	0.0139628	K	Translationally controlled tumor-associated OS=Lentinula edodes OX=5353 GN=LENED_009086 PE=3 SV=1	LENED_009086	1	0.0164456	96.034	K(1)SYLTYLK	2	0.10323	6	0.813	0.895	0.618	1.207	1.197	1.325
	A0A1Q3E3C3	349	0.194	Down	0.034063	K	Armadillo beta-catenin plakoglobin OS=Lentinula edodes OX=5353 GN=LENED_003274 PE=4 SV=1	LENED_003274	1	0.00354447	58.885	TLVSK(1)YLCGVSVLR	2	-0.10917	2	0.826	1.574	1.792		0.157	0.384
	A0A1Q3EFP0	136	2.581	Up	0.0148039	K	Actin filament-coating protein tropomyosin OS=Lentinula edodes OX=5353 GN=LENED_007875 PE=4 SV=1	LENED_007875	1	4.06936e-74	280.57	KYEEAQEK(1)YSK	2	0.22809	9	0.617	0.515	0.552	0.919	1.533	1.895
	A0A1Q3EFP0	21	2.69	Up	0.02024	K	Actin filament-coating protein tropomyosin OS=Lentinula edodes OX=5353 GN=LENED_007875 PE=4 SV=1	LENED_007875	1	0.0067944	68.657	AEAAEAK(1)NK	2	-0.22917	1	0.458	0.848	0.361	1.857	1.299	1.329
	A0A1Q3E1M5	169	0.424	Down	0.0090577	K	Actin cytoskeleton organization protein OS=Lentinula edodes OX=5353 GN=LENED_002724 PE=4 SV=1	LENED_002724	1	0.0413161	46.462	TLLYK(1)LALR	2	2.6422	1	1.361	1.079	1.676	0.496	0.508	0.74
	A0A1Q3DXX5	47	1.691	Up	0.039022	K	WD40 repeat-like protein OS=Lentinula edodes OX=5353 GN=LENED_001325 PE=4 SV=1	LENED_001325	1	3.4583e-15	150.69	NPK(1)SSISYNGHIQNATIAR	3	1.0898	8	0.854	0.765	0.624	0.935	1.371	1.487
	A0A1Q3EFP0	129	1.943	Up	0.0038592	K	Actin filament-coating protein tropomyosin OS=Lentinula edodes OX=5353 GN=LENED_007875 PE=4 SV=1	LENED_007875	1	4.21388e-06	171.56	K(1)YEEAQEK	2	-0.23568	6	0.824	0.674	0.578	1.456	1.249	1.328
	A0A1Q3E9V7	87	1.707	Up	0.024324	K	Ca2+-binding actin-bundling protein OS=Lentinula edodes OX=5353 GN=LENED_005773 PE=4 SV=1	LENED_005773	1	0.0128929	57.225	TQAK(1)SGISAK	2	-1.1401	4	0.866	0.829	0.545	1.214	1.198	1.412
	A0A1Q3ESY3	743	1.578	Up	0.041384	K	Kinesin heavy chain OS=Lentinula edodes OX=5353 GN=LENED_012574 PE=3 SV=1	LENED_012574	1	0.0430004	72.879	SVNEELK(1)R	2	2.0917	3		0.682	0.804	1.231	0.975	1.311
[U] Intracellular trafficking, secretion, and vesicular transport	A0A1Q3E7X1	88	1.672	Up	0.0173628	K	ARM repeat-containing protein OS=Lentinula edodes OX=5353 GN=LENED_004980 PE=4 SV=1	LENED_004980	1	0.000237941	93.348	GSAPSTEIK(1)NQIR	2	0.42237	6	0.897	0.771	0.621	1.437	1.294	1.096
	A0A1Q3E615	907	3.202	Up	0.000117546	K	Nonsense-mediated mrna decay protein OS=Lentinula edodes OX=5353 GN=LENED_004347 PE=4 SV=1	LENED_004347	1	0.040327	56.27	LFK(1)ALPK	2	1.325	2	0.498	0.528	0.438	1.73	1.44	1.518
	A0A1Q3EFY2	967	0.566	Down	0.0098358	K	Succinate--CoA ligase [ADP-forming] subunit alpha, mitochondrial OS=Lentinula edodes OX=5353 GN=LENED_007968 PE=3 SV=1	LENED_007968	1	0.000142012	88.319	TGTFHAK(1)EALAYGTK	3	0.13561	3	1.501	1.001	1.298	0.721	0.691	0.739
	A0A1Q3DXF6	142	1.892	Up	0.0195364	K	Ran spi1 binding protein OS=Lentinula edodes OX=5353 GN=LENED_000874 PE=4 SV=1	LENED_000874	1	1.75901e-30	215.25	FANSENAHEFK(1)K	2	-0.067731	12	0.824	0.788	0.507	1.549	1.256	1.205
	A0A1Q3EBK6	436	0.115	Down	0.0024787	K	Sec1-like snare protein OS=Lentinula edodes OX=5353 GN=LENED_006317 PE=3 SV=1	LENED_006317	1	6.56498e-05	89.468	TPK(1)HLVEEMVPLLDSR	3	0.72136	3		1.513	1.815		0.181	0.203
	A0A1Q3DXF6	58	1.576	Up	0.0108383	K	Ran spi1 binding protein OS=Lentinula edodes OX=5353 GN=LENED_000874 PE=4 SV=1	LENED_000874	1	2.30025e-07	149.49	FDAASSEWK(1)ER	2	-0.0819	6	0.809	0.886	0.668	1.311	1.313	1.1
	A0A1Q3DYT0	1580	1.671	Up	0.00067844	K	GTP binding protein OS=Lentinula edodes OX=5353 GN=LENED_001394 PE=3 SV=1	LENED_001394	1	0.00276763	104.44	EVLYEK(1)YR	2	1.2889	3	0.723		0.734	1.276	1.164	1.212
	A0A1Q3EIF3	401	0.605	Down	0.035503	K	Clathrin assembly protein ap47 OS=Lentinula edodes OX=5353 GN=LENED_008908 PE=3 SV=1	LENED_008908	1	0.00116833	72.891	IVEK(1)SGYQALPWVR	2	0.32279	3	1.459	1.23	1.012	0.61	0.701	0.928
	A0A1Q3DXM0	866	0.504	Down	0.041	K	ARM repeat-containing protein OS=Lentinula edodes OX=5353 GN=LENED_001237 PE=4 SV=1	LENED_001237	1	0.0068138	60.398	FFPLIAK(1)YYK	2	-0.70122	6	1.012	1.38	1.498	0.416	0.756	0.79
	A0A1Q3EGC3	37	1.833	Up	0.035542	K	DUF1692-domain-containing protein OS=Lentinula edodes OX=5353 GN=LENED_008123 PE=4 SV=1	LENED_008123	1	0.00221569	111.95	LPSTYK(1)AR	2	-0.76806	6	0.93	0.614	0.629	1.48	1.519	0.985
	A0A1Q3EIF3	344	0.544	Down	0.0075847	K	Clathrin assembly protein ap47 OS=Lentinula edodes OX=5353 GN=LENED_008908 PE=3 SV=1	LENED_008908	1	0.0228353	60.436	SAFVWK(1)IK	2	0.43177	6	1.518	1.1	1.228	0.671	0.619	0.802
	A0A1Q3E2D8	298	2.132	Up	0.030038	K	Lsm14 protein OS=Lentinula edodes OX=5353 GN=LENED_002986 PE=4 SV=1	LENED_002986	1	0.00132857	76.073	VK(1)NVATFGEPGR	2	0.88039	2	0.457	0.764		1.354	1.175	1.376
	A0A1Q3E8V4	62	0.597	Down	0.021418	K	Signal peptidase complex component OS=Lentinula edodes OX=5353 GN=LENED_005233 PE=4 SV=1	LENED_005233	1	0.00182061	136.57	NACDDAVK(1)R	2	-0.28044	8	1.539	1.092	1.123	0.86	0.741	0.64
	A0A1Q3EHD3	188	1.832	Up	0.0159417	K	GTP-binding protein RAB5 OS=Lentinula edodes OX=5353 GN=LENED_008527 PE=4 SV=1	LENED_008527	1	0.000153574	105.95	APTGPK(1)SVDLNK	2	-0.047199	6	0.783	0.8	0.583	1.553	1.352	1.064
	A0A1Q3EL01	365	0.436	Down	0.0103361	K	Unplaced genomic scaffold K443scaffold_1, whole genome shotgun sequence(predicted) OS=Lentinula edodes OX=5353 GN=LENED_009922 PE=3 SV=1	LENED_009922	1	0.00877761	58.889	IAGLCDK(1)YIR	2	-0.8727	3	1.526	0.951	1.633	0.55	0.592	0.649
	A0A1Q3EMC8	892	1.702	Up	0.021938	K	Vacuolar protein 8 OS=Lentinula edodes OX=5353 GN=LENED_010392 PE=4 SV=1	LENED_010392	1	0.00835913	86.794	NK(1)TAIVK	2	0.81119	3	0.664	0.665	0.923	1.532	1.19	1.111
	A0A1Q3EFV4	178	0.243	Down	0.046476	K	Importin subunit alpha OS=Lentinula edodes OX=5353 GN=LENED_007964 PE=3 SV=1	LENED_007964	1	8.92457e-05	83.823	PLLTLLSEHHK(1)LSMLR	4	-0.25596	1	0.837	1.918	1.85	0.126	0.417	0.578
	A0A1Q3DXZ2	550	0.596	Down	0.0163961	K	Protein transport protein SEC23 OS=Lentinula edodes OX=5353 GN=LENED_001292 PE=3 SV=1	LENED_001292	1	0.000750824	107.79	LCQK(1)FADYRK	3	-1.0643	8	1.522	1.082	1.147	0.805	0.791	0.641
	A0A1Q3EQJ0	365	2.392	Up	0.0036755	K	Annexin OS=Lentinula edodes OX=5353 GN=LENED_011633 PE=3 SV=1	LENED_011633	1	0.00059701	80.69	VIK(1)NEFSGHTK	2	-0.12855	8	0.526	0.65	0.637	1.58	1.645	1.112
	A0A1Q3EK95	313	0.636	Down	0.044505	K	Clathrin heavy chain OS=Lentinula edodes OX=5353 GN=LENED_009622 PE=3 SV=1	LENED_009622	1	0.00155867	69.721	K(1)HGIVYLVTK	3	-0.45351	6	1.339	1.4	0.903	0.783	0.691	0.844
	A0A1Q3EFY2	960	0.645	Down	0.025781	K	Succinate--CoA ligase [ADP-forming] subunit alpha, mitochondrial OS=Lentinula edodes OX=5353 GN=LENED_007968 PE=3 SV=1	LENED_007968	1	3.60422e-05	96.673	VLVQGFTGK(1)TGTFHAK	2	-0.17035	3	1.309	1.044	1.269	0.784	0.782	0.77
	A0A1Q3EQJ0	358	2.654	Up	0.0043623	K	Annexin OS=Lentinula edodes OX=5353 GN=LENED_011633 PE=3 SV=1	LENED_011633	1	0.0280015	58.433	QHGK(1)TLSK	2	-0.38723	1	0.65	0.527	0.484	1.104	1.521	1.783
	A0A1Q3DYT0	942	3.963	Up	0.0046179	K	GTP binding protein OS=Lentinula edodes OX=5353 GN=LENED_001394 PE=3 SV=1	LENED_001394	1	0.00659588	60.641	ASTVPGK(1)STR	2	2.993	2	0.437	0.461	0.335	1.034	2.109	1.743
	A0A1Q3EFW3	380	1.996	Up	0.0103773	K	Cell division control GTP binding protein OS=Lentinula edodes OX=5353 GN=LENED_007969 PE=3 SV=1	LENED_007969	1	9.58789e-08	164.33	MVFQQK(1)VQEK	2	-0.94908	12	0.788	0.598	0.667	1.628	1.411	1.059
	A0A1Q3EK95	1561	0.519	Down	0.046876	K	Clathrin heavy chain OS=Lentinula edodes OX=5353 GN=LENED_009622 PE=3 SV=1	LENED_009622	1	0.0359703	78.324	LAAHLYK(1)K	2	1.8498	1	1.444	1.188	0.987		0.505	0.746
	A0A1Q3DZC7	23	0.444	Down	0.039701	K	Ras-domain-containing protein OS=Lentinula edodes OX=5353 GN=LENED_001763 PE=4 SV=1	LENED_001763	1	1.25428e-06	107.98	VVLIGDSGVGK(1)SNLLSR	3	0.73101	11	0.954	1.3	1.769	0.392	0.594	0.801
	A0A1Q3EQJ0	320	2.244	Up	0.0069402	K	Annexin OS=Lentinula edodes OX=5353 GN=LENED_011633 PE=3 SV=1	LENED_011633	1	0.000874875	102.46	ALYK(1)AGQGK	2	3.453	5	0.614	0.748	0.726	1.752	1.371
	A0A1Q3ECZ5	282	1.517	Up	0.0138821	K	BAR-domain-containing protein OS=Lentinula edodes OX=5353 GN=LENED_006834 PE=4 SV=1	LENED_006834	1	0.00014409	107.17	IISTSK(1)FVQSNR	2	0.58543	1	0.881	0.657	0.868	1.148	1.294	1.209
	A0A1Q3EGF5	56	0.596	Down	0.0094573	K	Gtp-binding protein ypt1 OS=Lentinula edodes OX=5353 GN=LENED_008182 PE=4 SV=1	LENED_008182	1	0.0260607	50.354	TIELEGK(1)TVK	2	-0.16308	3		1.418	1.164	0.767	0.817	0.724
	A0A1Q3ESR3	486	0.659	Down	0.0126151	K	ARM repeat-containing protein OS=Lentinula edodes OX=5353 GN=LENED_012494 PE=4 SV=1	LENED_012494	1	0.000655377	74.962	LIPILLHPK(1)APR	3	0.04199	6	1.408	1.046	1.149	0.759	0.852	0.763
	A0A1Q3EMC8	688	1.902	Up	0.020197	K	Vacuolar protein 8 OS=Lentinula edodes OX=5353 GN=LENED_010392 PE=4 SV=1	LENED_010392	1	0.000324625	90.759	IAK(1)SGALVPLTR	2	-0.47141	6	0.747	0.547	0.813	1.287	1.643	1.077
	A0A1Q3DYR2	17	2.375	Up	0.0140769	K	Endoplasmic reticulum-derived transport vesicle ERV46 OS=Lentinula edodes OX=5353 GN=LENED_001628 PE=4 SV=1	LENED_001628	1	0.000333956	89.507	GVDAFGK(1)TTDDVK	2	-1.396	1	0.605	0.683	0.544	1.601	1.785	0.965
	A0A1Q3E989	11	2.188	Up	0.028284	K	CPS1 protein OS=Lentinula edodes OX=5353 GN=LENED_005555 PE=3 SV=1	LENED_005555	1	0.00241083	80.219	ALGK(1)IFGNK	2	0.16709	4	0.687	0.653	0.602	2.022	1.262	0.966
	A0A1Q3ELA3	786	0.224	Down	0.038236	K	Small GTPase Rac1 OS=Lentinula edodes OX=5353 GN=LENED_010013 PE=4 SV=1	LENED_010013	1	4.74884e-09	145.33	DINAVK(1)YLECSALTQK	3	0.54154	10	1.102	1.421	2.179	0.104	0.554	0.396
	A0A1Q3EAL0	12	2.326	Up	0.0056227	K	PRA1 family protein OS=Lentinula edodes OX=5353 GN=LENED_006048 PE=3 SV=1	LENED_006048	1	0.000241255	142.43	VTDTIK(1)SFR	2	-0.29365	7	0.661	0.572	0.619	1.446	1.784	1.077
	A0A1Q3EJY8	151	1.778	Up	0.035924	K	Signal transducer OS=Lentinula edodes OX=5353 GN=LENED_009538 PE=4 SV=1	LENED_009538	1	0.000179851	103.4	EIGAK(1)YIECSAK	2	-1.0064	5	0.871	0.736	0.603	1.337	1.618	0.975
	A0A1Q3DV30	2223	0.527	Down	0.040436	K	Wd40 containing snare-dependent exocytosis protein OS=Lentinula edodes OX=5353 GN=LENED_000184 PE=4 SV=1	LENED_000184	1	0.00088704	83.456	ISK(1)VEWNHK	3	-0.56867	6	1.819	1.042	1.073	0.708	0.796	0.568
	A0A1Q3E823	956	0.458	Down	0.00047999	K	Conserved oligomeric golgi complex subunit 5-like OS=Lentinula edodes OX=5353 GN=LENED_005037 PE=4 SV=1	LENED_005037	1	1.29209e-40	199.15	LK(1)HQHLHSISTLANQFGGK	4	0.34761	9	1.324	1.243	1.473	0.556	0.617	0.676
	A0A1Q3EH92	455	1.616	Up	0.047636	K	Coatomer subunit gamma OS=Lentinula edodes OX=5353 GN=LENED_008489 PE=3 SV=1	LENED_008489	1	1.5184e-05	123.86	DEGGYDFK(1)R	2	-0.65232	6	0.948	0.743	0.723	1.469		1.132
	A0A1Q3E8V4	185	2.156	Up	0.0042227	K	Signal peptidase complex component OS=Lentinula edodes OX=5353 GN=LENED_005233 PE=4 SV=1	LENED_005233	1	0.00013306	113.22	SASNGK(1)SLLAK	2	0.84607	6	0.765	0.577	0.605	1.428	1.614	1.156
	A0A1Q3DXE5	265	2.21	Up	0.002357	K	SURF4-domain-containing partial OS=Lentinula edodes OX=5353 GN=LENED_001161 PE=4 SV=1	LENED_001161	1	0.0170509	50.897	SANPDDPIEK(1)LR	2	1.6726	1	0.776	0.697	0.637	1.478	1.631
	A0A1Q3EGF5	129	5.584	Up	0.0154	K	Gtp-binding protein ypt1 OS=Lentinula edodes OX=5353 GN=LENED_008182 PE=4 SV=1	LENED_008182	1	0.0130596	81.215	SDLTSK(1)K	2	-0.88045	2	0.18	0.617	0.146	2.246	1.368	1.652
	A0A1Q3E0N1	176	0.62	Down	0.032364	K	Clathrin light chain OS=Lentinula edodes OX=5353 GN=LENED_002256 PE=3 SV=1	LENED_002256	1	0.0122444	66.004	AIDDFYENYAAK(1)K	2	-0.89636	1	1.303	1.175	1.174	0.571	0.727	0.965
	A0A1Q3ENC5	497	1.773	Up	0.0063579	K	Probable vacuolar protein sorting-associated protein 16 homolog OS=Lentinula edodes OX=5353 GN=LENED_010787 PE=3 SV=1	LENED_010787	1	0.0316638	65.252	LIVDK(1)FK	2	-0.088408	5	0.712	0.616	0.866	1.412	1.293	1.186
	A0A1Q3EK95	1546	0.657	Down	0.00105646	K	Clathrin heavy chain OS=Lentinula edodes OX=5353 GN=LENED_009622 PE=3 SV=1	LENED_009622	1	0.000187808	99.732	RLEK(1)HELLEFR	3	-0.092598	6	1.243	1.136	1.212	0.724	0.832	0.803
	A0A1Q3E5M7	60	0.611	Down	0.0106225	K	Nuclear transport factor 2 OS=Lentinula edodes OX=5353 GN=LENED_004207 PE=4 SV=1	LENED_004207	1	0.000133341	98.902	LTSLPFSK(1)VQHK	2	-0.042893	12	1.482	1.044	1.18	0.725	0.799	0.739
	A0A1Q3EL16	373	0.42	Down	0.042944	K	Coatomer subunit beta OS=Lentinula edodes OX=5353 GN=LENED_009928 PE=4 SV=1	LENED_009928	1	1.02451e-06	138.71	AAEFDK(1)ASEYR	2	-0.55747	6	1.066	2.162	0.915	0.636	0.515	0.591
	A0A1Q3EIQ6	91	0.309	Down	0.00192413	K	Vhs domain protein OS=Lentinula edodes OX=5353 GN=LENED_009029 PE=4 SV=1	LENED_009029	1	0.000184945	105.46	ALVENCGDK(1)FK	2	-0.29506	5	1.783	1.131	1.586	0.388	0.505	0.496
	A0A1Q3DVN3	12	2.168	Up	0.010336	K	DNase I-like protein OS=Lentinula edodes OX=5353 GN=LENED_000481 PE=4 SV=1	LENED_000481	1	0.000218518	103.63	AK(1)FEGAWNAIR	2	0.97459	2	0.77	0.652	0.511	1.177	1.744	1.269
	A0A1Q3DVN3	187	1.754	Up	0.033717	K	DNase I-like protein OS=Lentinula edodes OX=5353 GN=LENED_000481 PE=4 SV=1	LENED_000481	1	0.0006121	88.495	K(1)HSLIVIYK	3	0.24279	3	0.935	0.697	0.565	1.13	1.156	1.567
	A0A1Q3E739	49	2.35	Up	0.0087378	K	Protein GET1 OS=Lentinula edodes OX=5353 GN=GET1 PE=3 SV=1	GET1	1	0.00141041	88.596	LK(1)VDILNTK	2	0.53937	3	0.496	0.488	0.835	1.379	1.58	1.316
	A0A1Q3ESL5	20	1.682	Up	0.0087003	K	Small monomeric GTPase OS=Lentinula edodes OX=5353 GN=LENED_012410 PE=4 SV=1	LENED_012410	1	0.0305617	58.699	WSK(1)DQDVR	2	-0.20383	2	0.876	0.739	0.664	1.406	1.325	1.103
	A0A1Q3E014	199	3.425	Up	0.0138992	K	Peroxin19 pex19p OS=Lentinula edodes OX=5353 GN=LENED_001861 PE=4 SV=1	LENED_001861	1	8.922e-13	133.78	STAASTSASGAGSDFQSK(1)IK	2	-0.19569	6	0.45	0.406		1.692	1.707	0.999
	A0A1Q3EII7	32	2.067	Up	0.0042619	K	mRNA stability protein OS=Lentinula edodes OX=5353 GN=LENED_008972 PE=3 SV=1	LENED_008972	1	0.000306362	88.596	LPTHK(1)NTLMK	3	1.2272	5	0.632	0.79	0.57	1.32	1.585	1.212
	A0A1Q3ESQ7	52	1.626	Up	0.0033241	K	Adp atp carrier receptor OS=Lentinula edodes OX=5353 GN=LENED_012460 PE=4 SV=1	LENED_012460	1	0.00596766	94.309	SK(1)TDLEK	2	0.20927	2	0.785	0.714		1.269	1.249	1.137
[O] Posttranslational modification, protein turnover, chaperones	A0A1Q3E4Q9	337	3.678	Up	0.0088204	K	Protein disulfide isomerase OS=Lentinula edodes OX=5353 GN=LENED_003787 PE=3 SV=1	LENED_003787	1	0.00250485	125.25	IK(1)SNILR	2	1.2837	6	0.619	0.372	0.35	2.053	1.819	1.06
	A0A1Q3EDL1	608	3.131	Up	3.6952e-05	K	Heat shock protein Hsp90 OS=Lentinula edodes OX=5353 GN=LENED_007149 PE=3 SV=1	LENED_007149	0.982655	0.000141218	93.478	EAAQK(0.983)YK(0.017)PLMEYLQK	3	1.0461	8	0.532	0.467	0.484	1.428	1.627	1.589
	A0A1Q3E046	59	2.131	Up	0.038916	K	Glutathione S-transferase OS=Lentinula edodes OX=5353 GN=LENED_002147 PE=3 SV=1	LENED_002147	1	0.000215423	85.473	INPASK(1)VPAIAYGGPK	3	-0.15506	13	0.664	0.828	0.432	1.073	1.19	1.837
	A0A1Q3EM06	455	0.066	Down	0.042321	K	Stress-induced-phosphoprotein 1 OS=Lentinula edodes OX=5353 GN=LENED_010286 PE=4 SV=1	LENED_010286	1	0.000227681	97.273	AIEVDPSFVK(1)AYIR	2	0.74394	6	0.391	1.566	2.502		0.082	0.113
	A0A1Q3EQM3	99	2.22	Up	0.029444	K	1-cys peroxiredoxin OS=Lentinula edodes OX=5353 GN=LENED_011637 PE=4 SV=1	LENED_011637	1	2.30025e-07	149.49	WVK(1)DINEYGTK	2	-1.2366	19	0.67	0.796	0.44	1.183	1.904	1.145
	A0A1Q3EB42	113	0.453	Down	0.0117557	K	Heat shock protein OS=Lentinula edodes OX=5353 GN=LENED_006130 PE=3 SV=1	LENED_006130	1	6.92126e-06	134.56	MYK(1)DQEVQDDMK	2	-0.55592	5	1.252	1.216	1.564	0.434	0.623	0.769
	A0A1Q3EF43	108	0.599	Down	0.048836	K	Mov34-domain-containing protein OS=Lentinula edodes OX=5353 GN=LENED_007716 PE=4 SV=1	LENED_007716	1	3.45877e-07	139.32	LIGWYHTGPK(1)LR	3	-0.7577	7	1.089	0.947	1.423		0.678	0.704
	A0A1Q3EDT5	104	1.665	Up	0.048241	K	Protein disulfide-isomerase OS=Lentinula edodes OX=5353 GN=LENED_007225 PE=3 SV=1	LENED_007225	1	1.30927e-08	150.22	VYK(1)NGTPSDYQGPR	2	0.45575	6	0.873	0.876	0.527	1.322	1.065	1.403
	A0A1Q3E5L2	570	0.41	Down	0.0138633	K	26S proteasome regulatory subunit RPN1 OS=Lentinula edodes OX=5353 GN=LENED_004092 PE=3 SV=1	LENED_004092	0.999995	0.00323143	74.611	GDKELEGK(1)WAR	2	-2.013	1	1.876		1.247	0.664	0.684	0.571
	A0A1Q3E559	109	0.05	Down	5.9635e-05	K	Small heat shock protein OS=Lentinula edodes OX=5353 GN=LENED_003931 PE=3 SV=1	LENED_003931	1	0.00488036	109.01	SVGK(1)FSR	2	-0.41985	6	2.248	1.806	1.5	0.084	0.078	0.116
	A0A1Q3EHW9	849	3.373	Up	0.0182824	K	C2h2 finger domain-containing protein OS=Lentinula edodes OX=5353 GN=LENED_008726 PE=4 SV=1	LENED_008726	1	0.0492251	90.709	GK(1)GK(1)GK(1)QK	2	0.52174	1	0.314	0.752	0.352	1.633	2.047	1.103
	A0A1Q3EMJ0	595	1.783	Up	0.0173605	K	Heat shock protein HSS1 OS=Lentinula edodes OX=5353 GN=LENED_010478 PE=3 SV=1	LENED_010478	1	4.95761e-15	159.81	EEYEEK(1)QK	2	0.75628	7	0.934	0.669	0.598	1.347	1.441	1.137
	A0A1Q3EB72	76	3.134	Up	0.00048163	K	Thioredoxin domain-containing protein(predicted) OS=Lentinula edodes OX=5353 GN=LENED_006271 PE=4 SV=1	LENED_006271	1	1.59374e-14	196.88	ISSK(1)SQPETK	2	0.19912	5	0.582	0.504	0.405	1.656	1.545	1.472
	A0A1Q3ERH4	235	0.263	Down	0.022482	K	Heat shock protein 60 OS=Lentinula edodes OX=5353 GN=LENED_011894 PE=3 SV=1	LENED_011894	1	0.000258415	78.505	GFISPYFITDVK(1)GQK	3	0.72931	6	1.479	1.201	1.928	0.173	0.598	0.443
	A0A1Q3EMH3	35	0.662	Down	0.0051766	K	Ubiquitin carboxyl-terminal hydrolase 5 OS=Lentinula edodes OX=5353 GN=LENED_010471 PE=3 SV=1	LENED_010471	1	1.53238e-28	192.18	NHEAFAAK(1)HMPDLGQDIK	3	-0.082371	11	1.238	1.172	1.162	0.698	0.771	0.896
	A0A1Q3EQ05	82	0.261	Down	0.00099809	K	Thioredoxin OS=Lentinula edodes OX=5353 GN=LENED_011435 PE=3 SV=1	LENED_011435	1	0.000476347	86.699	AMPTFISFK(1)GGEK	2	-1.8216	7	1.479	1.277	1.86	0.335	0.383	0.489
	A0A1Q3E308	582	0.539	Down	0.030605	K	Hsp70-like protein OS=Lentinula edodes OX=5353 GN=LENED_003217 PE=4 SV=1	LENED_003217	1	0.000442149	84.479	LPAEQEDWHK(1)R	3	0.74134	2	1.29	1.268	1.106	0.526	0.791
	A0A1Q3EDL1	31	2.793	Up	0.0096213	K	Heat shock protein Hsp90 OS=Lentinula edodes OX=5353 GN=LENED_007149 PE=3 SV=1	LENED_007149	1	7.75797e-07	142.08	EK(1)FNYQSDVAR	2	-0.47745	5	0.651	0.617	0.365	1.921	1.364	1.276
	A0A1Q3EPF5	714	0.199	Down	0.00159534	K	Prolyl oligopeptidase OS=Lentinula edodes OX=5353 GN=LENED_011194 PE=4 SV=1	LENED_011194	1	7.84373e-26	194.05	IDLNTGHFAGK(1)STQK	3	0.69427	9	1.954	1.367	1.566	0.216	0.383	0.375
	A0A1Q3EQM3	194	3.394	Up	0.003963	K	1-cys peroxiredoxin OS=Lentinula edodes OX=5353 GN=LENED_011637 PE=4 SV=1	LENED_011637	1	4.15099e-06	142.83	YK(1)VATPVNWR	2	0.65282	5	0.555	0.548	0.302	1.787	1.445	1.537
	A0A1Q3EB42	333	0.482	Down	0.0102823	K	Heat shock protein OS=Lentinula edodes OX=5353 GN=LENED_006130 PE=3 SV=1	LENED_006130	1	0.0169354	66.27	HINTK(1)LLR	2	-0.65477	2	1.331	1.031	1.631	0.67	0.715	0.54
	A0A1Q3EHU8	145	0.485	Down	0.035065	K	26S proteasome subunit P45 OS=Lentinula edodes OX=5353 GN=LENED_008747 PE=3 SV=1	LENED_008747	1	0.00100104	96.618	CAVIK(1)TSTR	2	-0.99207	3	1.712	1.107	1.196	0.635	0.675	0.636
	A0A1Q3E4Q9	322	3.141	Up	0.0022847	K	Protein disulfide isomerase OS=Lentinula edodes OX=5353 GN=LENED_003787 PE=3 SV=1	LENED_003787	1	0.0367461	89.55	LASILK(1)K	2	0.30261	2	0.584	0.495	0.42	1.71	1.815	1.183
	A0A1Q3ESM7	71	1.564	Up	0.047239	K	CAAX prenyl protease OS=Lentinula edodes OX=5353 GN=LENED_012462 PE=3 SV=1	LENED_012462	1	7.9043e-07	141.89	EDFAK(1)SQIYGK	2	0.24801	6	0.814	0.91	0.642	1.252	1.23	1.219
	A0A1Q3E8U4	137	0.329	Down	0.048083	K	Heat shock protein hsp98 OS=Lentinula edodes OX=5353 GN=LENED_005390 PE=3 SV=1	LENED_005390	1	4.69226e-07	117.18	EASLTEATLK(1)TAIEQTR	2	1.7632	3	0.838	1.275	1.786		0.323	0.533
	A0A1Q3EDT5	335	2.512	Up	0.0032239	K	Protein disulfide-isomerase OS=Lentinula edodes OX=5353 GN=LENED_007225 PE=3 SV=1	LENED_007225	1	3.77862e-05	123.95	EVSTESVK(1)DWTK	2	1.999	3	0.672	0.565	0.522	1.573	1.707	1.138
	A0A1Q3EHE9	162	0.362	Down	0.0106449	K	PCI-domain-containing protein OS=Lentinula edodes OX=5353 GN=LENED_008514 PE=4 SV=1	LENED_008514	1	0.0359922	62.659	TNLK(1)LAK	2	-1.1024	1	1.496	1.088	1.715	0.497	0.366	0.693
	A0A1Q3E7A9	203	0.45	Down	0.022936	K	Thioredoxin-like protein OS=Lentinula edodes OX=5353 GN=LENED_004609 PE=3 SV=1	LENED_004609	1	0.00299553	98.582	YIDK(1)VHAR	2	0.27477	4	1.45	1.627	1.002	0.428	0.751	0.658
	A0A1Q3EDL1	574	2.312	Up	0.0020016	K	Heat shock protein Hsp90 OS=Lentinula edodes OX=5353 GN=LENED_007149 PE=3 SV=1	LENED_007149	1	5.42684e-05	124.12	WK(1)NVPFQDIAK	2	-0.39743	7	0.661	0.667	0.509	1.208	1.512	1.528
	A0A1Q3E4Z6	186	0.168	Down	0.043864	K	26S proteasome subunit P45 OS=Lentinula edodes OX=5353 GN=LENED_003963 PE=3 SV=1	LENED_003963	1	0.000228996	80.632	EAVELPLTHFDLYK(1)K	3	-0.10025	3		1.526	1.703	0.169	0.375
	A0A1Q3E766	613	2.093	Up	0.00023813	K	Acid protease OS=Lentinula edodes OX=5353 GN=LENED_004778 PE=3 SV=1	LENED_004778	1	2.33978e-08	158.56	EYNQLADK(1)YNK	2	-0.73467	7	0.686	0.635	0.641	1.252	1.348	1.506
	A0A1Q3E1K7	120	0.644	Down	0.0168837	K	Peroxiredoxin OS=Lentinula edodes OX=5353 GN=LENED_002561 PE=3 SV=1	LENED_002561	1	4.02048e-06	136.33	ILTLSDPNVEWSK(1)K	2	0.56896	16	1.018	1.201	1.373	0.673	0.788	0.852
	A0A1Q3E2F2	315	2.837	Up	0.0123405	K	J domain-containing protein(predicted) OS=Lentinula edodes OX=5353 GN=LENED_002859 PE=4 SV=1	LENED_002859	1	0.0375727	54.722	ATSFFK(1)SR	2	0.2967	4	0.618	0.435	0.57	1.912	1.716	0.976
	A0A1Q3E4Z7	86	2.102	Up	0.0037581	K	Heat-shock protein 90 OS=Lentinula edodes OX=5353 GN=LENED_003972 PE=3 SV=1	LENED_003972	1	2.0922e-64	229.96	DTGIGMTK(1)ADMVNNLGTIAK	3	-0.64101	41	0.579	0.677	0.707	1.196	1.675	1.255
	A0A1Q3EDM4	819	1.777	Up	0.004316	K	Ubiquitin conjugating OS=Lentinula edodes OX=5353 GN=LENED_007116 PE=4 SV=1	LENED_007116	1	0.0150409	75.213	YLLVK(1)SR	2	0.75833	3	0.719	0.837	0.641	1.392	1.365	1.146
	A0A1Q3EHE2	119	0.53	Down	0.0122152	K	Calreticulin-domain-containing protein OS=Lentinula edodes OX=5353 GN=LENED_008542 PE=3 SV=1	LENED_008542	1	1.08506e-05	124.81	EKPLVVQYEVK(1)YQK	2	0.068953	12	1.259	1.148	1.445	0.513	0.757	0.772
	A0A1Q3ERH4	33	0.594	Down	0.023517	K	Heat shock protein 60 OS=Lentinula edodes OX=5353 GN=LENED_011894 PE=3 SV=1	LENED_011894	1	0.000495848	117.01	EIK(1)FSNEGR	2	-0.031279	6	1.471	0.998	1.277	0.871	0.639	0.714
	A0A1Q3EQW7	241	2.684	Up	0.0165634	K	Alpha beta-hydrolase OS=Lentinula edodes OX=5353 GN=LENED_011651 PE=4 SV=1	LENED_011651	1	0.0228643	70.525	NLEK(1)WMK	2	-1.8941	3	0.79	0.476	0.424	1.817	1.653	1.066
	A0A1Q3DWA6	58	0.051	Down	0.0092789	K	Small heat shock protein OS=Lentinula edodes OX=5353 GN=LENED_000557 PE=3 SV=1	LENED_000557	1	4.77763e-05	152.54	MDLHEDK(1)EK	2	-0.24782	9	2.86	0.89	1.048	0.08		0.084
	A0A1Q3E046	53	2.026	Up	0.048303	K	Glutathione S-transferase OS=Lentinula edodes OX=5353 GN=LENED_002147 PE=3 SV=1	LENED_002147	0.999993	0.000925612	63.025	NKPEWYQPK(1)INPASK	3	1.3743	5	0.889	0.699	0.414	1.063	1.308	1.686
	A0A1Q3E6U1	11	0.407	Down	0.022918	K	Hsp10-like protein OS=Lentinula edodes OX=5353 GN=LENED_004618 PE=3 SV=1	LENED_004618	1	0.000188773	105.25	SIK(1)SLVPLLDR	2	-0.17443	6	1.243	1.808	1.113	0.365	0.581	0.747
	A0A1Q3EPW5	89	0.512	Down	0.0160012	K	Thioredoxin reductase OS=Lentinula edodes OX=5353 GN=LENED_011387 PE=3 SV=1	LENED_011387	1	3.6381e-05	124.43	FGTK(1)IITETVSK	2	0.32219	6	1.11	1.68	1.112	0.561	0.761	0.676
	A0A1Q3EQV9	223	1.635	Up	0.0110042	K	Tissue specific transplantation antigen p35b OS=Lentinula edodes OX=5353 GN=LENED_011751 PE=3 SV=1	LENED_011751	1	1.96872e-06	135.94	TPFVVSGTGK(1)PLR	2	-0.33569	6	0.834	0.809	0.675	1.461	1.246	1.082
	A0A1Q3E8J4	254	0.565	Down	0.041158	K	Peptide hydrolase OS=Lentinula edodes OX=5353 GN=LENED_005224 PE=3 SV=1	LENED_005224	1	0.00032778	100.69	IK(1)NDCDDMVK	2	-1.9509	7	1.719	1.06	1.056	0.725	0.834	0.609
	A0A1Q3EQW7	244	3.131	Up	0.00163801	K	Alpha beta-hydrolase OS=Lentinula edodes OX=5353 GN=LENED_011651 PE=4 SV=1	LENED_011651	1	0.00419533	88.954	WMK(1)NYLAR	2	-0.020482	3	0.47	0.622	0.386	1.358	1.578	1.692
	A0A1Q3EPJ2	196	0.402	Down	0.00047747	K	Thioredoxin-like partial OS=Lentinula edodes OX=5353 GN=LENED_011247 PE=4 SV=1	LENED_011247	1	0.00539796	48.643	ALGYYK(1)WIQSK	2	-0.51499	2	1.32	1.346	1.533	0.528	0.648	0.512
	A0A1Q3E4J7	230	0.436	Down	0.047916	K	Mitochondrial processing peptidase beta subunit OS=Lentinula edodes OX=5353 GN=LENED_003583 PE=3 SV=1	LENED_003583	1	1.98331e-12	130.02	LAEK(1)HFSSLPVSANPLALGR	3	0.36537	13	1.311	1.556	1.217	0.29	0.702	0.788
	A0A1Q3EQV9	94	2.331	Up	0.041341	K	Tissue specific transplantation antigen p35b OS=Lentinula edodes OX=5353 GN=LENED_011751 PE=3 SV=1	LENED_011751	1	0.0166391	74.255	YK(1)LTFLR	2	-1.5888	4	0.645	0.6	0.606	1.461	1.833	1.021
	A0A1Q3E559	70	0.024	Down	0.00037553	K	Small heat shock protein OS=Lentinula edodes OX=5353 GN=LENED_003931 PE=3 SV=1	LENED_003931	1	0.000579634	111.12	NLVTATFEFPGVK(1)K	2	0.18395	6	1.151	1.594	2.783	0.037	0.031	0.063
	A0A1Q3ESP5	671	1.554	Up	0.021059	K	Glycosyltransferase family 66 protein OS=Lentinula edodes OX=5353 GN=LENED_012449 PE=4 SV=1	LENED_012449	1	0.000302755	89.266	TSLMYK(1)MSYYR	2	-0.77903	4	0.698	0.938	0.72	1.125	1.125	1.411
	A0A1Q3DVY1	199	0.625	Down	0.0099411	K	Proteasome subunit beta OS=Lentinula edodes OX=5353 GN=LENED_000589 PE=3 SV=1	LENED_000589	1	0.0282705	54.343	K(1)FIPGDELPR	2	1.0311	1	1.409	1.103	1.168	0.817	0.82	0.664
	A0A1Q3DVX1	25	0.643	Down	0.034603	K	26s proteasome non-atpase regulatory subunit 8 OS=Lentinula edodes OX=5353 GN=LENED_000588 PE=4 SV=1	LENED_000588	0.999405	0.0208048	60.509	SFEAK(0.001)PSDLK(0.999)K	3	0.87994	2	1.24	1.318	1.08	0.766	0.964	0.61
	A0A1Q3E046	69	2.221	Up	0.0045035	K	Glutathione S-transferase OS=Lentinula edodes OX=5353 GN=LENED_002147 PE=3 SV=1	LENED_002147	1	2.14668e-16	128.66	VPAIAYGGPK(1)TTGDQPSPSSTK	3	0.032339	6	0.688	0.577	0.612	1.243	1.171	1.754
	A0A1Q3E4Z7	333	1.676	Up	0.0193397	K	Heat-shock protein 90 OS=Lentinula edodes OX=5353 GN=LENED_003972 PE=3 SV=1	LENED_003972	1	0.00563678	82.452	NNIK(1)LYVR	2	-0.95682	3	0.816	0.718	0.748	1.613	1.078	1.133
	A0A1Q3EB42	163	0.467	Down	0.0024585	K	Heat shock protein OS=Lentinula edodes OX=5353 GN=LENED_006130 PE=3 SV=1	LENED_006130	1	0.000162658	107.34	MK(1)ETAQQFLNK	2	-4.1372	3	1.559	1.248	1.247	0.74	0.564	0.588
	A0A1Q3EDL1	547	2.252	Up	0.0077835	K	Heat shock protein Hsp90 OS=Lentinula edodes OX=5353 GN=LENED_007149 PE=3 SV=1	LENED_007149	1	3.14654e-05	134.59	SVFVEK(1)LHAR	2	0.90947	17	0.727	0.612	0.555	1.397	1.777	1.091
	A0A1Q3ET88	300	1.521	Up	0.0052417	K	Thimet oligopeptidase OS=Lentinula edodes OX=5353 GN=LENED_012676 PE=3 SV=1	LENED_012676	1	0.00149267	81.099	LRPVGLK(1)DR	3	-0.13185	4	0.909	0.763	0.734	1.143	1.307	1.209
	A0A1Q3EJ33	506	0.42	Down	0.023076	K	Valosin-containing protein OS=Lentinula edodes OX=5353 GN=LENED_009161 PE=3 SV=1	LENED_009161	1	5.7983e-08	101.53	VKQELQETVQYPVDHPEK(1)FLK	4	-0.57519	8	1.001	1.182	1.565		0.449	0.6
	A0A1Q3E4J7	116	0.505	Down	0.0076588	K	Mitochondrial processing peptidase beta subunit OS=Lentinula edodes OX=5353 GN=LENED_003583 PE=3 SV=1	LENED_003583	1	0.000296819	92.039	EQTVYYAK(1)SFSK	2	0.079135	7	1.615	1.052	1.287	0.605	0.73	0.66
	A0A1Q3EDT5	444	2.304	Up	0.0094596	K	Protein disulfide-isomerase OS=Lentinula edodes OX=5353 GN=LENED_007225 PE=3 SV=1	LENED_007225	1	0.0286933	67.032	FK(1)PAGSR	2	-0.21808	6	0.725	0.638	0.488	1.675	1.076	1.514
	A0A1Q3EKZ1	64	1.744	Up	0.0081594	K	Geranylgeranyl transferase type-1 subunit beta OS=Lentinula edodes OX=5353 GN=LENED_009912 PE=4 SV=1	LENED_009912	1	0.0212874	48.568	MLQDK(1)TSQTDR	2	1.5462	1	0.835	0.739	0.656	1.418	1.396	1.076
	A0A1Q3EHE2	108	1.57	Up	0.0053751	K	Calreticulin-domain-containing protein OS=Lentinula edodes OX=5353 GN=LENED_008542 PE=3 SV=1	LENED_008542	1	0.0003394	68.243	AAHHAISAPFAEPVDFK(1)EK	3	-0.92592	1	0.742	0.754	0.86	1.134	1.402	1.162
	A0A1Q3E7S8	52	0.658	Down	0.0163385	K	Proteasome subunit alpha type OS=Lentinula edodes OX=5353 GN=LENED_004988 PE=3 SV=1	LENED_004988	1	0.00091331	104.17	TDEGVVLGVEK(1)R	2	0.93027	5	1.048	1.088	1.434	0.74	0.812	0.796
	A0A1Q3EAW9	59	0.552	Down	0.049605	K	26s proteasome non-atpase regulatory subunit 12 OS=Lentinula edodes OX=5353 GN=LENED_006172 PE=4 SV=1	LENED_006172	1	0.000256229	78.69	YHEDLYSK(1)STSAEEK	3	0.45612	2	1.611	0.95	1.303	0.835	0.777	0.52
	A0A1Q3EG89	686	1.706	Up	0.0102227	K	AAA family ATPase OS=Lentinula edodes OX=5353 GN=LENED_008134 PE=4 SV=1	LENED_008134	1	0.00819784	66.299	GFLEQYK(1)AR	2	1.6644	1		0.764	0.656	1.233	1.315	1.086
	A0A1Q3EQM3	161	1.928	Up	0.0100798	K	1-cys peroxiredoxin OS=Lentinula edodes OX=5353 GN=LENED_011637 PE=4 SV=1	LENED_011637	1	0.00207522	91.549	SVYVIDPAK(1)K	3	0.17867	15	0.827	0.562	0.693	1.156	1.574	1.284
	A0A1Q3ENP4	413	0.575	Down	0.0072188	K	HCP-like protein OS=Lentinula edodes OX=5353 GN=LENED_010926 PE=4 SV=1	LENED_010926	1	2.09385e-06	148.28	AK(1)HYFEQIAR	3	0.54286	10	1.326	1.034	1.41	0.68	0.8	0.686
	A0A1Q3DXZ4	293	1.62	Up	0.039576	K	Glutathione S-transferase OS=Lentinula edodes OX=5353 GN=LENED_001278 PE=4 SV=1	LENED_001278	1	8.3146e-13	113.31	DCTNFEHIK(1)THYYWSHPSINPTR	4	0.33704	2	0.832	0.85	0.673		1.106	1.437
	A0A1Q3E3H1	113	0.575	Down	0.0041024	K	T-complex protein 1 OS=Lentinula edodes OX=5353 GN=LENED_003321 PE=3 SV=1	LENED_003321	1	7.31426e-05	88.427	LIAMK(1)IHPQTIVEGYR	3	0.70293	2	1.14	1.31	1.296	0.675	0.64	0.84
	A0A1Q3EQ05	43	0.196	Down	0.020158	K	Thioredoxin OS=Lentinula edodes OX=5353 GN=LENED_011435 PE=3 SV=1	LENED_011435	1	0.000298164	85.554	FISPIFEK(1)LSER	3	0.11747	3	1.055	1.809	1.946	0.117	0.482	0.344
	A0A1Q3DWZ1	46	0.346	Down	0.00070334	K	Peptidyl-prolyl cis-trans isomerase OS=Lentinula edodes OX=5353 GN=LENED_000983 PE=3 SV=1	LENED_000983	1	0.000477932	90.697	LYDDIVPK(1)TAK	2	0.12123	6	1.662	1.172	1.55	0.514	0.529	0.475
	A0A1Q3EB42	131	0.57	Down	0.0114358	K	Heat shock protein OS=Lentinula edodes OX=5353 GN=LENED_006130 PE=3 SV=1	LENED_006130	1	8.68095e-11	138.66	VVAK(1)SDGRPAVEIDNDGKK	4	-0.97063	18	1.589	1.094	1.124	0.767	0.701	0.701
	A0A1Q3E7A9	193	0.588	Down	0.021657	K	Thioredoxin-like protein OS=Lentinula edodes OX=5353 GN=LENED_004609 PE=3 SV=1	LENED_004609	1	3.91625e-14	180.09	AIVLEK(1)HQAIVR	2	0.028419	12	1.353	1.297	1.082	0.559	0.767	0.87
	A0A1Q3EQ03	189	1.758	Up	0.027798	K	Ubiquitin-conjugating enzyme e2-24 kDa OS=Lentinula edodes OX=5353 GN=LENED_011417 PE=3 SV=1	LENED_011417	1	0.0400642	53.756	NK(1)VIDVLR	2	-1.3373	5	0.964	0.554	0.687	1.334	1.136	1.407
	A0A1Q3EG89	514	1.718	Up	0.0026024	K	AAA family ATPase OS=Lentinula edodes OX=5353 GN=LENED_008134 PE=4 SV=1	LENED_008134	1	1.17569e-09	118.23	AMLHGLIK(1)NHGNSESGDGK	3	0.2666	5	0.73	0.687	0.824	1.401	1.308	1.14
	A0A1Q3EDL1	175	2.539	Up	0.0193229	K	Heat shock protein Hsp90 OS=Lentinula edodes OX=5353 GN=LENED_007149 PE=3 SV=1	LENED_007149	1	1.41807e-10	154.28	VHVASVPAK(1)SEK	3	1.9224	11	0.702	0.682	0.353	1.257	1.837	1.316
	A0A1Q3E046	44	2.113	Up	0.036045	K	Glutathione S-transferase OS=Lentinula edodes OX=5353 GN=LENED_002147 PE=3 SV=1	LENED_002147	0.999938	3.89852e-09	150.34	YEIDLK(1)NKPEWYQPK	2	0.32481	10	0.694	0.762	0.476	0.973	1.258	1.852
	A0A1Q3E4J7	67	0.479	Down	0.022844	K	Mitochondrial processing peptidase beta subunit OS=Lentinula edodes OX=5353 GN=LENED_003583 PE=3 SV=1	LENED_003583	1	3.15335e-07	97.271	AETDK(1)TNGTAHFLEHMAFK	4	-0.82192	9	1.244	1.241	1.49	0.408	0.801	0.697
	A0A1Q3EPW5	6	0.611	Down	0.033862	K	Thioredoxin reductase OS=Lentinula edodes OX=5353 GN=LENED_011387 PE=3 SV=1	LENED_011387	1	0.0037443	89.355	APVPK(1)STK	2	0.86903	6	1.404	1.26	1.02	0.635	0.667	0.95
	A0A1Q3E4J7	187	0.575	Down	0.0098969	K	Mitochondrial processing peptidase beta subunit OS=Lentinula edodes OX=5353 GN=LENED_003583 PE=3 SV=1	LENED_003583	1	1.5144e-05	125.97	TILGPK(1)NNILSIQR	2	0.50325	12	1.39	0.987	1.394	0.746	0.69	0.734
	A0A1Q3EAW9	180	0.639	Down	0.0131043	K	26s proteasome non-atpase regulatory subunit 12 OS=Lentinula edodes OX=5353 GN=LENED_006172 PE=4 SV=1	LENED_006172	1	4.33937e-28	186.98	YYHK(1)VWETPSIKDDVNDK	3	1.8479	14	1.296	1.285	1.046	0.658	0.807	0.853
	A0A1Q3EAW9	270	0.395	Down	0.0033783	K	26s proteasome non-atpase regulatory subunit 12 OS=Lentinula edodes OX=5353 GN=LENED_006172 PE=4 SV=1	LENED_006172	1	0.00258195	96.171	ATPVFSIEK(1)R	2	-1.4654	3	1.546	1.076	1.608	0.499	0.638	0.535
	A0A1Q3EI93	49	0.647	Down	0.0031391	K	Mov34-domain-containing protein OS=Lentinula edodes OX=5353 GN=LENED_008860 PE=4 SV=1	LENED_008860	1	0.0180924	46.475	DPHYFK(1)SCK	3	-0.8504	2	1.285	1.104	1.234	0.842	0.795	0.707
	A0A1Q3E3S1	231	0.623	Down	0.0102235	K	Heat shock protein 70 OS=Lentinula edodes OX=5353 GN=LENED_003354 PE=3 SV=1	LENED_003354	1	4.49874e-06	115.8	IINEPTAAAIAYGLNK(1)K	3	0.22925	6	1.064	1.262	1.317	0.641	0.838	0.789
	A0A1Q3EAW9	93	0.626	Down	0.033417	K	26s proteasome non-atpase regulatory subunit 12 OS=Lentinula edodes OX=5353 GN=LENED_006172 PE=4 SV=1	LENED_006172	1	0.000503542	79.283	REK(1)TEFILEQMR	2	-1.2469	4	1.353	1.205	1.097	0.569	0.89	0.83
	A0A1Q3EDL1	446	2.41	Up	0.0022228	K	Heat shock protein Hsp90 OS=Lentinula edodes OX=5353 GN=LENED_007149 PE=3 SV=1	LENED_007149	1	0.0134004	69.812	QLK(1)SIILK	2	0.21341	8	0.717	0.571	0.513	1.677	1.288	1.375
	A0A1Q3DW13	57	0.651	Down	0.012379	K	Proteasome subunit alpha type OS=Lentinula edodes OX=5353 GN=LENED_000587 PE=3 SV=1	LENED_000587	1	3.00243e-05	109.83	LVHSK(1)LLIPDANRR	4	0.2004	10	1.097	1.154	1.331	0.664	0.79	0.878
	A0A1Q3EDL1	690	2.515	Up	0.0185429	K	Heat shock protein Hsp90 OS=Lentinula edodes OX=5353 GN=LENED_007149 PE=3 SV=1	LENED_007149	1	0.000420946	94.692	SPLIEGLLK(1)K	3	-0.62419	9	0.742	0.637	0.352	1.255	1.337	1.761
	A0A1Q3EB42	122	0.496	Down	0.0043372	K	Heat shock protein OS=Lentinula edodes OX=5353 GN=LENED_006130 PE=3 SV=1	LENED_006130	1	2.30779e-08	143.98	MYKDQEVQDDMK(1)HWPFK	3	-1.4812	21	1.516	1.227	1.214	0.56	0.625	0.779
	A0A1Q3EFN5	136	1.56	Up	0.0159973	K	Rab GDP dissociation inhibitor OS=Lentinula edodes OX=5353 GN=LENED_007921 PE=3 SV=1	LENED_007921	1	3.09401e-06	137.89	SPLMGLFEK(1)R	3	-2.1337	34	0.864	0.739	0.752	1.014	1.243	1.417
	A0A1Q3E8U4	647	0.612	Down	0.00374	K	Heat shock protein hsp98 OS=Lentinula edodes OX=5353 GN=LENED_005390 PE=3 SV=1	LENED_005390	1	1.06825e-29	208.79	IDGSEYSEK(1)HSIAR	2	0.8099	23	1.363	1.274	1.061	0.781	0.711	0.77
	A0A1Q3EHE2	421	1.896	Up	0.022701	K	Calreticulin-domain-containing protein OS=Lentinula edodes OX=5353 GN=LENED_008542 PE=3 SV=1	LENED_008542	1	0.000128388	116.55	ALAAETFDIK(1)K	2	-0.091816	14	0.723	0.763	0.637	1.771	1.238	1.017
	A0A1Q3E766	599	1.957	Up	0.0050846	K	Acid protease OS=Lentinula edodes OX=5353 GN=LENED_004778 PE=3 SV=1	LENED_004778	1	0.00576861	81.972	AK(1)FDSQSK	2	1.4838	3	0.807	0.601	0.665	1.458	1.464	1.135
	A0A1Q3EDT5	320	2.598	Up	0.021241	K	Protein disulfide-isomerase OS=Lentinula edodes OX=5353 GN=LENED_007225 PE=3 SV=1	LENED_007225	1	4.80423e-06	141.1	QLK(1)YPLDQSK	2	0.59579	6	0.677	0.605	0.421	1.498	1.426	1.501
	A0A1Q3E695	608	2.424	Up	0.043996	K	Leukotriene-a4 partial OS=Lentinula edodes OX=5353 GN=LENED_004428 PE=4 SV=1	LENED_004428	1	0.0233893	45.28	VNK(1)DLAVNAFQK	2	-0.75383	1	0.551	0.647		1.699		1.205
	A0A1Q3ELD3	335	1.551	Up	0.041659	K	Zinc metalloprotease OS=Lentinula edodes OX=5353 GN=LENED_010024 PE=4 SV=1	LENED_010024	1	0.0178894	118.69	LAAQVK(1)R	2	0.072192	3	0.854	0.808	0.723	1.547	0.973	1.18
	A0A1Q3ERH4	251	0.498	Down	0.027883	K	Heat shock protein 60 OS=Lentinula edodes OX=5353 GN=LENED_011894 PE=3 SV=1	LENED_011894	1	0.000397378	83.54	VEFEKPLILLSEK(1)K	3	-0.31516	3	1.332	0.946	1.376		0.667	0.545
	A0A1Q3EB42	662	0.437	Down	0.031758	K	Heat shock protein OS=Lentinula edodes OX=5353 GN=LENED_006130 PE=3 SV=1	LENED_006130	0.804453	4.68919e-08	111.65	NAESSEEKPTEDSEK(0.804)K(0.196)EEK	3	-1.1282	1	1.772		1.281	0.84	0.647	0.515
	A0A1Q3E046	46	2.226	Up	0.0111554	K	Glutathione S-transferase OS=Lentinula edodes OX=5353 GN=LENED_002147 PE=3 SV=1	LENED_002147	1	0.00264429	78.264	NK(1)PEWYQPK	2	0.85912	5	0.697	0.583	0.594	1.359	1.016	1.797
	A0A1Q3EB42	388	0.552	Down	0.030321	K	Heat shock protein OS=Lentinula edodes OX=5353 GN=LENED_006130 PE=3 SV=1	LENED_006130	1	4.75288e-07	146.16	VGETVK(1)SIFGR	2	-0.4571	6	1.546	0.954	1.334	0.581	0.841	0.694
	A0A1Q3ECT1	240	2.663	Up	0.00134112	K	Ubiquitin carboxyl-terminal hydrolase 22 OS=Lentinula edodes OX=5353 GN=LENED_006828 PE=3 SV=1	LENED_006828	1	0.0229593	49.189	RFEHK(1)GLDK	3	-0.12438	4	0.479	0.645	0.555	1.648	1.58	1.243
	A0A1Q3EMJ0	561	2.079	Up	0.044983	K	Heat shock protein HSS1 OS=Lentinula edodes OX=5353 GN=LENED_010478 PE=3 SV=1	LENED_010478	1	2.95867e-06	145.99	LADK(1)FSPEDK	2	-0.12302	6	0.788	0.613	0.612	1.961	1.323	0.902
	A0A1Q3E766	616	2.433	Up	0.00063874	K	Acid protease OS=Lentinula edodes OX=5353 GN=LENED_004778 PE=3 SV=1	LENED_004778	1	0.00320635	93.166	YNK(1)VTGGK	2	1.1334	4	0.661	0.597	0.517	1.385	1.326	1.607
	A0A1Q3E8U4	212	0.417	Down	0.033297	K	Heat shock protein hsp98 OS=Lentinula edodes OX=5353 GN=LENED_005390 PE=3 SV=1	LENED_005390	1	3.82922e-13	118.36	NNPVLIGEPGVGK(1)TSIAEGLAQR	3	0.67001	4	1.005	1.357	1.389		0.386	0.658
	A0A1Q3E559	55	0.051	Down	0.0092789	K	Small heat shock protein OS=Lentinula edodes OX=5353 GN=LENED_003931 PE=3 SV=1	LENED_003931	1	8.70935e-14	152.54	MDLHEDK(1)EK	2	-0.24782	15	2.86	0.89	1.048	0.08		0.084
	A0A1Q3DWZ1	106	0.424	Down	0.0131446	K	Peptidyl-prolyl cis-trans isomerase OS=Lentinula edodes OX=5353 GN=LENED_000983 PE=3 SV=1	LENED_000983	1	0.000131956	91.62	FPDENFSIK(1)HTR	3	0.10526	10	1.562	1.216	1.104	0.482	0.615
	A0A1Q3DX58	35	0.645	Down	0.0114811	K	Ubiquitin activating enzyme OS=Lentinula edodes OX=5353 GN=LENED_000880 PE=4 SV=1	LENED_000880	1	0.000148438	92.856	QLYVLGHEAMK(1)R	3	0.027425	10	1.086	1.239	1.167	0.813	0.688
	A0A1Q3DZF0	375	0.139	Down	0.00071826	K	Acid protease OS=Lentinula edodes OX=5353 GN=LENED_001913 PE=3 SV=1	LENED_001913	1	6.97078e-05	105.13	HYYSVWDVGNK(1)R	3	-0.053209	3	1.95	1.155	2.007	0.232	0.197	0.283
	A0A1Q3E8U4	251	0.562	Down	0.0043648	K	Heat shock protein hsp98 OS=Lentinula edodes OX=5353 GN=LENED_005390 PE=3 SV=1	LENED_005390	1	0.00130179	126.07	YK(1)GEYEER	2	0.94096	5	1.279	1.465	1.056	0.68	0.723	0.733
	A0A1Q3EDT5	442	2.325	Up	0.0086192	K	Protein disulfide-isomerase OS=Lentinula edodes OX=5353 GN=LENED_007225 PE=3 SV=1	LENED_007225	1	0.00039507	102.52	VAGFPTLK(1)FK	2	0.88678	17	0.658	0.659	0.506	1.028	1.577	1.633
	A0A1Q3EQM3	72	2.232	Up	0.035745	K	1-cys peroxiredoxin OS=Lentinula edodes OX=5353 GN=LENED_011637 PE=4 SV=1	LENED_011637	1	0.00318755	93.649	AK(1)AGDWEK	2	-0.53131	6	0.775	0.754	0.384	1.794	1.356	1.12
	A0A1Q3EEA9	175	0.631	Down	0.025281	K	Dipeptidase OS=Lentinula edodes OX=5353 GN=LENED_007410 PE=3 SV=1	LENED_007410	1	3.89672e-05	127.78	LLIEK(1)YPETFR	2	-0.94692	6	1.228	1.087	1.311	0.594	0.791	0.904
	A0A1Q3EFN5	440	1.969	Up	0.0288	K	Rab GDP dissociation inhibitor OS=Lentinula edodes OX=5353 GN=LENED_007921 PE=3 SV=1	LENED_007921	1	0.00207522	97.813	VTGSDLVLK(1)K	3	0.17874	12	0.775	0.709	0.544	1.104	1.086	1.803
	A0A1Q3EMX5	32	2.386	Up	0.021044	K	Protein disulfide isomerase OS=Lentinula edodes OX=5353 GN=LENED_010592 PE=4 SV=1	LENED_010592	1	0.00563678	82.452	MLDPK(1)GFR	2	-0.039318	8	0.693	0.74	0.362	1.241	1.349	1.693
	A0A1Q3EHZ2	25	0.439	Down	0.0024248	K	Dolichyl-diphosphooligosaccharide--protein glycosyltransferase subunit 2 OS=Lentinula edodes OX=5353 GN=LENED_008799 PE=3 SV=1	LENED_008799	1	0.00025456	95.57	LSVDSVK(1)YSIISAK	2	-0.15919	5	1.152	1.293	1.289		0.495	0.599
	A0A1Q3EN11	252	2.768	Up	0.00133931	K	Peptidase C14 OS=Lentinula edodes OX=5353 GN=LENED_010657 PE=4 SV=1	LENED_010657	1	0.0367977	58.815	EK(1)VFEMK	2	-1.3449	2	0.655	0.46	0.522	1.687	1.543	1.302
	A0A1Q3DUM2	81	1.755	Up	0.0022591	K	DUF1000-domain-containing protein OS=Lentinula edodes OX=5353 GN=LENED_000087 PE=4 SV=1	LENED_000087	1	0.0134541	77.072	VK(1)SISIK	2	0.53634	1	0.739	0.673		1.208	1.183	1.327
	A0A1Q3E8U0	367	0.391	Down	0.0059196	K	Carboxypeptidase OS=Lentinula edodes OX=5353 GN=LENED_005397 PE=3 SV=1	LENED_005397	1	0.00089656	101.46	AK(1)DGELCYR	2	-1.1468	3	1.694	1.058	1.49	0.537	0.463	0.66
	A0A1Q3E8U4	199	0.606	Down	0.034121	K	Heat shock protein hsp98 OS=Lentinula edodes OX=5353 GN=LENED_005390 PE=3 SV=1	LENED_005390	1	0.000342427	73.802	TK(1)NNPVLIGEPGVGK	3	-0.61124	7	1.447	1.28	0.987	0.822	0.593	0.834
	A0A1Q3EE43	197	6.356	Up	0.020063	K	FK506-binding protein OS=Lentinula edodes OX=5353 GN=LENED_007308 PE=3 SV=1	LENED_007308	1	0.000372935	77.372	DSLASSETAK(1)HPSK	3	-0.025832	1	0.353		0.149	2.3	1.293	1.193
	A0A1Q3EMX5	184	2.778	Up	0.030455	K	Protein disulfide isomerase OS=Lentinula edodes OX=5353 GN=LENED_010592 PE=4 SV=1	LENED_010592	1	5.35663e-05	113.22	FAGK(1)IELASHR	3	1.0604	6	0.725	0.473	0.398	1.244	0.972	2.217
	A0A1Q3EB72	251	1.83	Up	0.025419	K	Thioredoxin domain-containing protein(predicted) OS=Lentinula edodes OX=5353 GN=LENED_006271 PE=4 SV=1	LENED_006271	0.999996	0.000108133	97.291	LIDK(1)HIGVKPVDSPK	3	-0.00098501	9	0.987	0.566	0.612	1.319	1.445	1.198
	A0A1Q3EI97	520	0.472	Down	0.03328	K	Cysteine proteinase OS=Lentinula edodes OX=5353 GN=LENED_008867 PE=3 SV=1	LENED_008867	1	0.00049849	86.539	AQSVAANFK(1)SDSEK	2	-0.46007	2	0.897	1.431	1.336		0.619	0.535
	A0A1Q3EB42	455	0.449	Down	0.04566	K	Heat shock protein OS=Lentinula edodes OX=5353 GN=LENED_006130 PE=3 SV=1	LENED_006130	1	0.0546797	72.928	NTTIPTK(1)K	2	-0.12652	1	1.313	0.837	1.897	0.614	0.478	0.724
	A0A1Q3EDL1	587	1.988	Up	0.021844	K	Heat shock protein Hsp90 OS=Lentinula edodes OX=5353 GN=LENED_007149 PE=3 SV=1	LENED_007149	1	1.10826e-18	160.55	VGLK(1)FGDEDTDEEEEKEQQK	3	0.63268	6	0.887	0.689	0.467	1.199	1.482	1.381
	A0A1Q3EHW9	847	3.373	Up	0.0182824	K	C2h2 finger domain-containing protein OS=Lentinula edodes OX=5353 GN=LENED_008726 PE=4 SV=1	LENED_008726	1	0.0492251	90.709	GK(1)GK(1)GK(1)QK	2	0.52174	1	0.314	0.752	0.352	1.633	2.047	1.103
	A0A1Q3ERH4	131	0.479	Down	0.041504	K	Heat shock protein 60 OS=Lentinula edodes OX=5353 GN=LENED_011894 PE=3 SV=1	LENED_011894	1	3.44462e-14	139.11	AIYSEGVK(1)NVAAGCNPMDLR	2	0.447	8	1.772	0.878	1.364	0.495	0.671	0.755
	A0A1Q3EHW9	851	3.373	Up	0.0182824	K	C2h2 finger domain-containing protein OS=Lentinula edodes OX=5353 GN=LENED_008726 PE=4 SV=1	LENED_008726	1	0.0492251	90.709	GK(1)GK(1)GK(1)QK	2	0.52174	1	0.314	0.752	0.352	1.633	2.047	1.103
	A0A1Q3E664	514	0.587	Down	0.0149233	K	T-complex protein 1 epsilon subunit OS=Lentinula edodes OX=5353 GN=LENED_004257 PE=3 SV=1	LENED_004257	1	0.00665625	77.185	NQFVYDPLISK(1)R	2	0.7876	4	1.324	1.083	1.321	0.58	0.751	0.856
	A0A1Q3EKC9	148	3.618	Up	0.0031968	K	Glutathione S-transferase C-terminal-like protein OS=Lentinula edodes OX=5353 GN=LENED_009644 PE=3 SV=1	LENED_009644	1	0.000584627	154.35	YYDETK(1)R	2	1.5448	6	0.517	0.519	0.298	1.825	1.331	1.671
	A0A1Q3EPI7	268	0.113	Down	0.0176374	K	PCI-domain-containing protein OS=Lentinula edodes OX=5353 GN=LENED_011225 PE=4 SV=1	LENED_011225	1	1.22423e-06	120.63	NLYECHYDK(1)FFHALAR	3	-1.3515	9	1.246	1.367	2.516	0.048	0.239	0.292
	A0A1Q3E559	48	0.053	Down	0.0048582	K	Small heat shock protein OS=Lentinula edodes OX=5353 GN=LENED_003931 PE=3 SV=1	LENED_003931	1	1.43649e-12	166.9	PK(1)MDLHEDKEK	4	1.0436	13	1.954	1.319	1.411		0.044	0.12
	A0A1Q3DWS6	32	0.549	Down	0.015764	K	Proteasome endopeptidase complex OS=Lentinula edodes OX=5353 GN=LENED_000919 PE=3 SV=1	LENED_000919	1	5.5471e-05	106.26	ILNHSFQLEDFK(1)R	3	1.5287	3	1.32	0.971	1.539	0.732	0.741	0.63
	A0A1Q3EHE2	453	0.083	Down	0.0049026	K	Calreticulin-domain-containing protein OS=Lentinula edodes OX=5353 GN=LENED_008542 PE=3 SV=1	LENED_008542	1	0.00294092	71.176	SK(1)IFTFIDLLK	2	-0.14352	2		1.415	2.003		0.14	0.143
	A0A1Q3E4Z7	44	0.336	Down	0.020836	K	Heat-shock protein 90 OS=Lentinula edodes OX=5353 GN=LENED_003972 PE=3 SV=1	LENED_003972	1	6.13965e-05	112.02	ELISNASDALDK(1)IR	2	-2.4063	5	0.894	1.723	1.715	0.318	0.54	0.597
	A0A1Q3E8J4	793	0.665	Down	0.045822	K	Peptide hydrolase OS=Lentinula edodes OX=5353 GN=LENED_005224 PE=3 SV=1	LENED_005224	1	0.0165678	56.548	EPFDSMHQK(1)R	3	0.66272	3	1.102	1.443	1.028	0.909	0.653	0.814
	A0A1Q3EQ05	7	0.245	Down	0.00053865	K	Thioredoxin OS=Lentinula edodes OX=5353 GN=LENED_011435 PE=3 SV=1	LENED_011435	1	0.000698982	109.66	EIK(1)SYDEFK	2	-0.43261	6	1.853	1.186	1.678	0.369	0.397	0.392
	A0A1Q3EAC0	443	0.43	Down	0.021098	K	T-complex protein 1 OS=Lentinula edodes OX=5353 GN=LENED_005869 PE=3 SV=1	LENED_005869	0.999947	3.17748e-05	83.252	KIESYGSGLK(1)GLVQHAVK	4	0.56894	7	0.965	1.195	1.91	0.51	0.557	0.684
	A0A1Q3EF26	49	0.488	Down	0.0069618	K	Proteasome subunit alpha type OS=Lentinula edodes OX=5353 GN=LENED_007690 PE=3 SV=1	LENED_007690	1	0.00608068	110.14	GKDVVVLGVEK(1)K	2	0.063061	5	1.071	1.359	1.509	0.599	0.556	0.767
	A0A1Q3EKG4	53	0.517	Down	0.00027907	K	Proteasome endopeptidase complex OS=Lentinula edodes OX=5353 GN=LENED_009667 PE=3 SV=1	LENED_009667	1	0.0138668	73.266	ASNGIVIATEK(1)K	2	0.14284	5	1.205	1.287	1.202	0.65	0.622
	A0A1Q3EAW9	132	0.607	Down	0.046896	K	26s proteasome non-atpase regulatory subunit 12 OS=Lentinula edodes OX=5353 GN=LENED_006172 PE=4 SV=1	LENED_006172	1	0.00101708	74.587	DSLAGGDAEWVK(1)AR	2	0.49238	5	1.215	1.573	0.925	0.843	0.754	0.657
	A0A1Q3E0W6	145	0.648	Down	0.0088953	K	14-3-3 protein OS=Lentinula edodes OX=5353 GN=LENED_002351 PE=3 SV=1	LENED_002351	1	5.0722e-23	192.65	GNEAQVSMIK(1)GYR	3	-1.6758	14	1.198	1.272	1.153	0.886	0.804	0.657
	A0A1Q3E4Z7	316	1.561	Up	0.0033557	K	Heat-shock protein 90 OS=Lentinula edodes OX=5353 GN=LENED_003972 PE=3 SV=1	LENED_003972	1	0.0109005	113.89	AILFVPK(1)R	2	0.054308	2	0.856	0.782	0.731	1.333	1.108	1.258
	A0A1Q3EQW7	97	2.566	Up	0.0161598	K	Alpha beta-hydrolase OS=Lentinula edodes OX=5353 GN=LENED_011651 PE=4 SV=1	LENED_011651	1	0.000124483	126.39	AVTNAFK(1)VAK	2	0.5699	6	0.59	0.574	0.564	1.505	1.759	1.17
	A0A1Q3EAW9	321	0.499	Down	0.026119	K	26s proteasome non-atpase regulatory subunit 12 OS=Lentinula edodes OX=5353 GN=LENED_006172 PE=4 SV=1	LENED_006172	1	2.06053e-05	135.55	LVVGK(1)TIWAR	2	-0.081621	4	1.198	1.285	1.44	0.42	0.824	0.715
	A0A1Q3EDL1	470	2.488	Up	0.00042458	K	Heat shock protein Hsp90 OS=Lentinula edodes OX=5353 GN=LENED_007149 PE=3 SV=1	LENED_007149	1	2.18828e-16	167.32	MADLETEDSEK(1)FEK	2	-0.57648	19	0.588	0.661	0.508	1.554	1.459	1.359
	A0A1Q3EQM3	166	2.004	Up	0.041716	K	1-cys peroxiredoxin OS=Lentinula edodes OX=5353 GN=LENED_011637 PE=4 SV=1	LENED_011637	1	2.47655e-08	158.05	LK(1)LDYPAVAGR	3	0.074974	15	0.875	0.761	0.398	1.196	1.509	1.371
	A0A1Q3ECC2	84	0.347	Down	0.0364	K	Proteasome regulatory particle subunit OS=Lentinula edodes OX=5353 GN=LENED_006672 PE=4 SV=1	LENED_006672	1	0.000252534	91.62	FVTDFESK(1)MNQLR	2	-1.6735	1	0.803	1.572	1.506		0.438	0.46
	A0A1Q3EB42	348	0.349	Down	0.0185633	K	Heat shock protein OS=Lentinula edodes OX=5353 GN=LENED_006130 PE=3 SV=1	LENED_006130	1	0.000155867	122.97	SQFESLVDPLVK(1)R	2	0.20322	5	1.997	0.978	1.421	0.356	0.651	0.527
	A0A1Q3E4Q9	89	1.793	Up	0.0154037	K	Protein disulfide isomerase OS=Lentinula edodes OX=5353 GN=LENED_003787 PE=3 SV=1	LENED_003787	1	4.11806e-06	142.1	K(1)YGVTGFPTLK	2	0.50754	6	0.858	0.706	0.601	1.114	1.21	1.557
	A0A1Q3EB72	237	2.258	Up	0.0093384	K	Thioredoxin domain-containing protein(predicted) OS=Lentinula edodes OX=5353 GN=LENED_006271 PE=4 SV=1	LENED_006271	1	1.44679e-05	112.17	SHFVFAK(1)AEEGAEGK	3	0.41975	7	0.748	0.632	0.509	1.333	1.789	1.143
[C] Energy production and conversion	A0A1Q3EK23	302	0.239	Down	0.0068585	K	NADH:flavin oxidoreductase NADH oxidase OS=Lentinula edodes OX=5353 GN=LENED_009547 PE=4 SV=1	LENED_009547	1	0.000146418	78.244	QIWHPK(1)PLISAGGYTR	3	0.56249	3	1.625	1.543	1.553	0.299	0.451	0.379
	A0A1Q3E4P5	44	0.155	Down	0.0067431	K	Isocitrate lyase OS=Lentinula edodes OX=5353 GN=LENED_003859 PE=4 SV=1	LENED_003859	1	0.00784592	50.158	GTIK(1)IEYPSNILAQK	2	-0.21451	1		1.689	2.118	0.188	0.326	0.372
	A0A1Q3DVJ7	282	2.38	Up	0.00185586	K	Mitochondrial carrier OS=Lentinula edodes OX=5353 GN=LENED_000206 PE=3 SV=1	LENED_000206	1	0.00240477	109.71	TFK(1)TEGVR	2	0.53319	2	0.62	0.684	0.516	1.623	1.489	1.219
	A0A1Q3EMH9	69	0.515	Down	0.0072188	K	Dihydrolipoyl dehydrogenase OS=Lentinula edodes OX=5353 GN=LENED_010444 PE=3 SV=1	LENED_010444	1	0.0259346	109.01	TACIEK(1)R	2	-1.569	6	1.463	1.284	1.191	0.8	0.695	0.533
	A0A1Q3E7Q9	77	0.614	Down	0.022723	K	Aldo keto reductase OS=Lentinula edodes OX=5353 GN=LENED_004972 PE=4 SV=1	LENED_004972	1	0.0201242	63.076	DK(1)VFIATK	2	0.59291	6	1.535	1.01	1.163	0.831	0.734	0.713
	A0A1Q3DYJ4	56	0.586	Down	0.0166197	K	Cytochrome c oxidase subunit v OS=Lentinula edodes OX=5353 GN=LENED_001571 PE=4 SV=1	LENED_001571	1	4.98389e-05	108.32	STVHEQLEEIMK(1)K	3	0.26031	11	1.386	1.043	1.171	0.683	0.723
	A0A1Q3EAB8	91	2.186	Up	0.00187636	K	Aldehyde dehydrogenase OS=Lentinula edodes OX=5353 GN=LENED_005944 PE=3 SV=1	LENED_005944	1	0.00452576	111.28	LLGK(1)LAR	2	0.15763	6	0.723	0.606	0.597	1.419	1.604	1.188
	A0A1Q3EEB4	322	0.517	Down	0.0073983	K	Fumarate reductase OS=Lentinula edodes OX=5353 GN=LENED_007413 PE=4 SV=1	LENED_007413	1	1.9141e-11	165.58	DIEWHCK(1)HYVGR	2	1.512	20	1.588	1.098	1.248	0.706	0.743	0.586
	A0A1Q3E9V9	186	0.639	Down	0.0195578	K	Atp-citrate synthase OS=Lentinula edodes OX=5353 GN=LENED_005754 PE=4 SV=1	LENED_005754	1	0.000362066	69.188	LLIPVPTAAAPQTFPGK(1)K	3	-0.15	8	1.328	1.17	1.124	0.616	0.807	0.891
	A0A1Q3ERE4	49	0.45	Down	0.030636	K	Cytochrome c oxidase subunit OS=Lentinula edodes OX=5353 GN=LENED_011974 PE=3 SV=1	LENED_011974	1	0.000200463	78.244	AK(1)GEDFAPCQQFLQAYK	2	-0.26654	1	1.335	1.207	1.497	0.352	0.634	0.831
	A0A1Q3EP66	39	0.177	Down	0.024039	K	Fmn dependent OS=Lentinula edodes OX=5353 GN=LENED_011091 PE=3 SV=1	LENED_011091	1	4.69958e-12	153.22	GPEPLGTVVFEEIEK(1)K	2	-0.99177	6	1.041	1.686	2.129	0.09	0.297	0.471
	A0A1Q3ET78	931	0.288	Down	0.0053792	K	Endoglucanase OS=Lentinula edodes OX=5353 GN=LENED_012699 PE=3 SV=1	LENED_012699	1	0.000121786	94.09	AFLQHK(1)ALLQSQGK	3	1.6327	3	1.347	1.045	2.129	0.386	0.492	0.423
	A0A1Q3EJK1	155	1.637	Up	0.015896	K	PKS_ER domain-containing protein(predicted) OS=Lentinula edodes OX=5353 GN=LENED_009369 PE=4 SV=1	LENED_009369	1	0.000268024	94.717	LNIPK(1)PFSPPAAEK	3	0.46009	18	0.796	0.878	0.62	1.26	1.101	1.394
	A0A1Q3EG57	550	0.5	Down	0.048362	K	2-oxoglutarate dehydrogenase complex E1 component mitochondrial OS=Lentinula edodes OX=5353 GN=LENED_008074 PE=4 SV=1	LENED_008074	1	0.00250688	100.88	K(1)WVWGMLEK	2	-0.85093	3	1.304	1.111	1.213		0.432	0.778
	A0A1Q3EMY1	119	0.127	Down	0.0048361	K	FMN-linked oxidoreductase OS=Lentinula edodes OX=5353 GN=LENED_010622 PE=4 SV=1	LENED_010622	1	5.33566e-08	118.31	ITPEDNGIWDDAHIK(1)GFR	3	-0.27796	5	1.103	1.17	2.109		0.188	0.184
	A0A1Q3EKA9	260	6.19	Up	4.847e-06	K	NAD-aldehyde dehydrogenase OS=Lentinula edodes OX=5353 GN=LENED_009666 PE=3 SV=1	LENED_009666	1	1.51377e-23	206.49	KIMEAAAK(1)SNLK	2	-0.9091	37	0.313	0.265	0.283	1.894	1.633	1.803
	A0A1Q3EKS8	101	0.522	Down	0.00088174	K	Cytochrome-c oxidase chain vi OS=Lentinula edodes OX=5353 GN=LENED_009845 PE=4 SV=1	LENED_009845	1	0.0400642	53.756	IFEGIK(1)EK	2	-0.33826	3	1.268	1.153	1.462	0.692	0.646	0.69
	A0A1Q3DZB3	243	1.587	Up	0.039358	K	Aldo keto reductase OS=Lentinula edodes OX=5353 GN=LENED_001748 PE=4 SV=1	LENED_001748	1	0.0039773	114.78	FK(1)EENFK	2	0.57677	5	0.829	0.901	0.633	1.481	1.255	1.014
	A0A1Q3EMJ2	398	0.243	Down	0.03524	K	Citrate synthase OS=Lentinula edodes OX=5353 GN=LENED_010473 PE=3 SV=1	LENED_010473	1	0.00933125	51.593	PK(1)SYSLEAIEQLAK	2	-0.76825	2	1.335	1.31	1.989	0.12	0.348	0.66
	A0A1Q3EIX7	191	0.417	Down	0.0063402	K	Pyruvate dehydrogenase E1 component subunit beta OS=Lentinula edodes OX=5353 GN=LENED_009117 PE=4 SV=1	LENED_009117	1	0.00117108	67.326	VVSPWSAEDCK(1)GLLK	2	-0.73776	6	1.435	0.999	1.723	0.548	0.602	0.582
	A0A1Q3ETW5	67	0.623	Down	0.04024	K	Citrate synthase OS=Lentinula edodes OX=5353 GN=LENED_012826 PE=3 SV=1	LENED_012826	1	3.11396e-05	107.74	SFGEVK(1)VDQLYGGMR	2	-1.0349	9	1.253	1.029	1.356	0.607	0.69	0.971
	A0A1Q3EDF7	174	0.258	Down	0.0061366	K	Acyl--peroxisomal OS=Lentinula edodes OX=5353 GN=LENED_007073 PE=3 SV=1	LENED_007073	1	0.000146504	111.61	LGPGK(1)HLQGR	3	0.084938	6	1.611		1.557	0.365	0.451
	A0A1Q3EN38	194	0.598	Down	0.037917	K	NADH-quinone oxidoreductase OS=Lentinula edodes OX=5353 GN=LENED_010685 PE=3 SV=1	LENED_010685	1	0.000342659	97.633	TTK(1)YDIDMTK	2	-0.49241	7	1.633	1.084	1.02	0.664	0.735	0.837
	A0A1Q3EMJ2	280	0.644	Down	0.045597	K	Citrate synthase OS=Lentinula edodes OX=5353 GN=LENED_010473 PE=3 SV=1	LENED_010473	1	0.0037443	89.355	EYLWK(1)TLK	2	-1.245	6	1.147	1.053	1.398	0.584	0.887	0.847
	A0A1Q3EC67	108	2.211	Up	0.0069599	K	V-type proton ATPase subunit G OS=Lentinula edodes OX=5353 GN=LENED_006592 PE=3 SV=1	LENED_006592	1	0.000852311	74.841	VTQVK(1)PELHK	3	-0.30696	5	0.744	0.7	0.467	1.587	1.325	1.313
	A0A1Q3DYH5	78	2.369	Up	0.00196331	K	Aldo keto reductase OS=Lentinula edodes OX=5353 GN=LENED_001544 PE=4 SV=1	LENED_001544	1	0.0201715	72.138	IIGK(1)AIK	2	0.14151	3	0.758	0.519	0.544	1.492	1.449	1.373
	A0A1Q3E5E4	526	3.153	Up	0.0066233	K	V-type ATPase OS=Lentinula edodes OX=5353 GN=LENED_003878 PE=4 SV=1	LENED_003878	1	9.35022e-18	177.42	LSQMK(1)FESPSQGK	2	0.036673	12	0.678	0.477	0.34	1.651	1.806	1.256
	A0A1Q3ETW5	453	0.531	Down	0.013524	K	Citrate synthase OS=Lentinula edodes OX=5353 GN=LENED_012826 PE=3 SV=1	LENED_012826	1	7.74442e-11	176.25	PK(1)SYSTAAIEK	2	0.44881	12	1.356	0.982	1.532	0.76	0.61	0.685
	A0A1Q3E7Q9	83	0.561	Down	0.00052468	K	Aldo keto reductase OS=Lentinula edodes OX=5353 GN=LENED_004972 PE=4 SV=1	LENED_004972	1	3.51583e-06	115.8	VFIATK(1)VGYYHKPEVR	4	-0.87117	14	1.236	1.184	1.375	0.669	0.756	0.703
	A0A1Q3EPR6	236	0.167	Down	0.0074238	K	Fad binding domain-containing protein OS=Lentinula edodes OX=5353 GN=LENED_011327 PE=4 SV=1	LENED_011327	1	0.00273341	72.434	FGIVTK(1)YVVK	2	0.011247	3	1.449	1.406	2.083	0.125	0.29	0.412
	A0A1Q3E9V9	765	0.448	Down	0.046402	K	Atp-citrate synthase OS=Lentinula edodes OX=5353 GN=LENED_005754 PE=4 SV=1	LENED_005754	1	0.00273177	105.36	YEK(1)DPECK	2	-0.44724	3	2.116	1.026	1	0.69	0.513	0.653
	A0A1Q3EP66	173	0.349	Down	0.021895	K	Fmn dependent OS=Lentinula edodes OX=5353 GN=LENED_011091 PE=3 SV=1	LENED_011091	1	1.2583e-27	221.6	HEEVTFSLLK(1)R	3	-1.042	8	1.056	1.139	2.094	0.347	0.494	0.656
	A0A1Q3DWB2	682	2.021	Up	0.042859	K	Cytochrome p450 OS=Lentinula edodes OX=5353 GN=LENED_000726 PE=4 SV=1	LENED_000726	1	0.000248999	92.039	HIEFK(1)LPEGSTYR	2	-0.093704	6	0.58	0.71		1.672	1.224	1.014
	A0A1Q3DYT2	52	5.867	Up	0.00034284	K	Aldehyde dehydrogenase OS=Lentinula edodes OX=5353 GN=LENED_001668 PE=3 SV=1	LENED_001668	1	9.80979e-05	116.74	LLTK(1)VAAATSK	2	-0.11562	9	0.316	0.349	0.237	1.512	2.139	1.641
	A0A1Q3EQI7	188	0.079	Down	0.00044322	K	NADH-cytochrome b5 reductase OS=Lentinula edodes OX=5353 GN=LENED_011513 PE=3 SV=1	LENED_011513	1	0.000321474	137.95	TYEK(1)GNISR	2	0.63534	3	1.708	1.245	2.395	0.175	0.14	0.106
	A0A1Q3ENT3	108	1.555	Up	0.0150165	K	Nucleotide-binding domain-containing protein OS=Lentinula edodes OX=5353 GN=LENED_010954 PE=4 SV=1	LENED_010954	1	0.000460936	99.855	GGPK(1)NLPIAR	2	0.11923	4	0.825	0.741	0.819	1.321	1.384	1.004
	A0A1Q3DYJ4	68	0.617	Down	0.022156	K	Cytochrome c oxidase subunit v OS=Lentinula edodes OX=5353 GN=LENED_001571 PE=4 SV=1	LENED_001571	1	0.00036172	77.644	K(1)AAYYVAFGPHGPR	3	1.3662	1	1.423	1.227		0.832	0.913	0.707
	A0A1Q3EMW8	133	0.427	Down	0.0158047	K	Mitochondrial atpase subunit OS=Lentinula edodes OX=5353 GN=LENED_010582 PE=4 SV=1	LENED_010582	1	6.85801e-10	179.19	AEHTQAVK(1)DR	2	0.16482	7	1.969	1.069	1.154	0.601	0.661	0.527
	A0A1Q3EAK3	52	37.809	Up	0.000137545	K	Aldehyde dehydrogenase OS=Lentinula edodes OX=5353 GN=LENED_005943 PE=3 SV=1	LENED_005943	1	0.000151382	108.98	IITK(1)VAEATSK	2	0.27977	8	0.068	0.063	0.031	2.133	2.166	1.826
	A0A1Q3EFH4	30	0.53	Down	0.048785	K	ATP synthase F1 alpha subunit OS=Lentinula edodes OX=5353 GN=LENED_007868 PE=4 SV=1	LENED_007868	1	3.79776e-13	153.51	QTGK(1)TAVAIDTILNQK	2	-0.19187	13	1.049	1.111	1.659	0.505	0.596	0.924
	A0A1Q3DYH5	286	3.897	Up	0.042239	K	Aldo keto reductase OS=Lentinula edodes OX=5353 GN=LENED_001544 PE=4 SV=1	LENED_001544	1	0.00320215	113.15	VAEVAEHK(1)K	2	-1.8046	6	0.573	0.381	0.34	3.094	0.988	0.961
	A0A1Q3DYT2	73	5.06	Up	0.00024327	K	Aldehyde dehydrogenase OS=Lentinula edodes OX=5353 GN=LENED_001668 PE=3 SV=1	LENED_001668	1	0.00106513	93.649	AYK(1)TSWGLK	2	0.27929	12	0.373	0.38	0.263	1.708	1.551	1.882
	A0A1Q3EGJ6	8	0.434	Down	0.021522	K	Alcohol dehydrogenase superfamily protein OS=Lentinula edodes OX=5353 GN=LENED_008266 PE=4 SV=1	LENED_008266	1	9.10807e-05	105.03	ALPTTTK(1)HYFWPK	3	0.49361	9	1.366	1.031	1.356		0.436	0.651
	A0A1Q3EJK1	335	3.124	Up	0.022855	K	PKS_ER domain-containing protein(predicted) OS=Lentinula edodes OX=5353 GN=LENED_009369 PE=4 SV=1	LENED_009369	1	0.00013443	108.56	AGQGSTSLK(1)PQR	2	0.50386	6	0.627	0.619	0.258	2.064	1.248	1.387
	A0A1Q3E5W9	114	2.037	Up	0.010016	K	Dicarboxylic acid transporter OS=Lentinula edodes OX=5353 GN=LENED_004318 PE=3 SV=1	LENED_004318	1	0.00342908	111.61	FWAYEESK(1)K	2	0.075793	6	0.626	0.65	0.739	1.3	1.739	1.066
	A0A1Q3EGT9	138	1.674	Up	0.048278	K	Stomatin family protein OS=Lentinula edodes OX=5353 GN=LENED_008361 PE=4 SV=1	LENED_008361	1	0.00038377	116.55	SHMIQVQPLK(1)R	3	-0.59006	7	0.883	0.821	0.592	1.49	1.388	0.965
	A0A1Q3E0L1	32	0.156	Down	0.00161999	K	Formate dehydrogenase OS=Lentinula edodes OX=5353 GN=LENED_002235 PE=3 SV=1	LENED_002235	1	2.22446e-13	184.24	LGIDK(1)WLASR	2	-0.12799	7	2.321	1.219	1.546	0.196	0.264	0.334
	A0A1Q3E9V9	834	0.451	Down	0.021355	K	Atp-citrate synthase OS=Lentinula edodes OX=5353 GN=LENED_005754 PE=4 SV=1	LENED_005754	1	9.55153e-31	158.78	TEVQFGHAGSLAGSDVETAEAK(1)NR	3	-2.0567	2	1.107	1.017	1.583		0.547	0.567
	A0A1Q3ET78	753	0.29	Down	0.00197761	K	Endoglucanase OS=Lentinula edodes OX=5353 GN=LENED_012699 PE=3 SV=1	LENED_012699	1	4.63662e-06	106.38	LITIPVPGSEDK(1)HHTR	4	0.47723	7	1.78	1.324	1.447	0.346	0.401	0.574
	A0A1Q3E4P5	181	0.408	Down	0.00090245	K	Isocitrate lyase OS=Lentinula edodes OX=5353 GN=LENED_003859 PE=4 SV=1	LENED_003859	1	0.0131561	70.056	LTK(1)LFVEK	2	-0.15619	1	1.557	1.313	1.325	0.48	0.637	0.596
	A0A1Q3EKA9	72	2.818	Up	0.0045804	K	NAD-aldehyde dehydrogenase OS=Lentinula edodes OX=5353 GN=LENED_009666 PE=3 SV=1	LENED_009666	1	0.00309498	111.86	AFK(1)TSWGK	2	-0.075968	10	0.683	0.562	0.369	1.567	1.583	1.399
	A0A1Q3ERT0	315	0.547	Down	0.0132197	K	Ubiquinol-cytochrome c reductase complex core protein 2 OS=Lentinula edodes OX=5353 GN=LENED_012118 PE=4 SV=1	LENED_012118	1	1.80705e-17	172.6	AGVAHGLK(1)NFAFK	2	-0.25875	12	1.366	0.966	1.497	0.647	0.714	0.732
	A0A1Q3EJM7	86	0.608	Down	0.0153414	K	Cytochrome b-c1 complex subunit 7 OS=Lentinula edodes OX=5353 GN=LENED_009417 PE=3 SV=1	LENED_009417	0.999798	1.94959e-14	116.38	ASHASVLHNVLPK(1)EEWTKPQEDVR	4	0.33023	6	1.175	1.041	1.478	0.819	0.767	0.661
	A0A1Q3E881	18	0.19	Down	0.028499	K	Nadh:flavin oxidoreductase nadh oxidase OS=Lentinula edodes OX=5353 GN=LENED_005191 PE=4 SV=1	LENED_005191	1	0.00019173	83.633	LFKPIEVGNLSLK(1)HR	4	-0.33229	3	1.805	1.066	1.433	0.138		0.406
	A0A1Q3E813	41	0.368	Down	0.022316	K	NADH-dependent flavin oxidoreductase OS=Lentinula edodes OX=5353 GN=LENED_005109 PE=4 SV=1	LENED_005109	1	0.000290754	114.4	TLLFTPLK(1)IR	2	-0.63613	12	1.977	1.231	1.121	0.338	0.546	0.71
	A0A1Q3E7Q9	193	0.346	Down	0.0056997	K	Aldo keto reductase OS=Lentinula edodes OX=5353 GN=LENED_004972 PE=4 SV=1	LENED_004972	1	0.00297939	98.997	IGVLK(1)VCR	2	-0.80674	6	2.02	1.216	1.193	0.533	0.57	0.431
	A0A1Q3E5C9	60	0.477	Down	0.0028241	K	Epsilon subunit of F1F0-ATP synthase N-terminal domain-containing protein OS=Lentinula edodes OX=5353 GN=LENED_004125 PE=4 SV=1	LENED_004125	1	4.62834e-09	136.81	K(1)WFISGGFATVHPNNK	3	-2.9799	6	1.28	1.115	1.593	0.585	0.646	0.672
	A0A1Q3ET89	84	0.545	Down	0.0108161	K	Nadh dehydrogenase OS=Lentinula edodes OX=5353 GN=LENED_012670 PE=4 SV=1	LENED_012670	1	7.57909e-07	129.05	QGTQVIVPYRDEDEK(1)R	3	0.41724	2	1.166	1.058	1.594	0.633	0.74	0.706
	A0A1Q3ESQ8	44	0.627	Down	0.047165	K	Cytochrome b2 OS=Lentinula edodes OX=5353 GN=LENED_012505 PE=3 SV=1	LENED_012505	1	0.000394829	76.073	HPGGPSIILK(1)YAGR	3	-0.19067	4	1.115	1.359	1.147	0.586	0.679	1.006
	A0A1Q3E5W9	160	1.9	Up	0.00130434	K	Dicarboxylic acid transporter OS=Lentinula edodes OX=5353 GN=LENED_004318 PE=3 SV=1	LENED_004318	1	0.000869899	86.262	LQGDFAK(1)PPEK	2	0.56496	9	0.785	0.609	0.705	1.389	1.246	1.353
	A0A1Q3ETR6	179	1.711	Up	0.026444	K	Mitochondrial F1F0-ATP subunit G ATP20 OS=Lentinula edodes OX=5353 GN=LENED_012898 PE=4 SV=1	LENED_012898	1	0.00569489	82.241	SIVGYK(1)LE	2	-0.16084	4	0.917	0.535	0.794	1.35	1.227	1.267
	A0A1Q3E7Q9	286	0.539	Down	0.0041028	K	Aldo keto reductase OS=Lentinula edodes OX=5353 GN=LENED_004972 PE=4 SV=1	LENED_004972	1	2.3078e-08	148.52	VK(1)YLEENLGAVNVK	2	2.2659	21	1.169	1.517	1.157	0.626	0.754	0.692
	A0A1Q3EGT9	128	1.739	Up	0.040723	K	Stomatin family protein OS=Lentinula edodes OX=5353 GN=LENED_008361 PE=4 SV=1	LENED_008361	1	3.3558e-15	159.81	MPQTAQNK(1)SHMIQVQPLK	3	-0.24099	29	0.992	0.626	0.595	1.21	1.097	1.541
	A0A1Q3E0L1	203	0.134	Down	0.000124051	K	Formate dehydrogenase OS=Lentinula edodes OX=5353 GN=LENED_002235 PE=3 SV=1	LENED_002235	1	0.0134615	77.058	EQAIK(1)AR	2	0.9853	4	2.114	1.392	1.657	0.226	0.207	0.258
	A0A1Q3E0L1	286	0.064	Down	0.00045801	K	Formate dehydrogenase OS=Lentinula edodes OX=5353 GN=LENED_002235 PE=3 SV=1	LENED_002235	1	2.44149e-12	132.79	GYAGDVWNVQPAPK(1)DHPWR	3	-1.1662	2	2.109	1.355	1.988	0.078	0.104	0.168
	A0A1Q3E0L1	241	0.061	Down	0.0048237	K	Formate dehydrogenase OS=Lentinula edodes OX=5353 GN=LENED_002235 PE=3 SV=1	LENED_002235	0.996398	3.2086e-05	101.05	LLSK(0.996)FK(0.004)PGAWLVNTAR	3	-1.3567	5	1.8	1.275	2.349	0.034	0.148	0.15
	A0A1Q3EHD1	28	2.685	Up	0.00141996	K	FAD NAD-P-binding domain-containing protein OS=Lentinula edodes OX=5353 GN=LENED_008539 PE=4 SV=1	LENED_008539	1	0.0329673	50.353	VQPPLK(1)NTR	2	-0.30735	1	0.529	0.493		1.334	1.242	1.54
	A0A1Q3ETW5	462	0.242	Down	0.021164	K	Citrate synthase OS=Lentinula edodes OX=5353 GN=LENED_012826 PE=3 SV=1	LENED_012826	1	0.000144861	102.52	SYSTAAIEK(1)IFANK	2	0.4546	9	1.108	1.316	2.202	0.172	0.408	0.541
	A0A1Q3E4P5	65	0.265	Down	0.00192488	K	Isocitrate lyase OS=Lentinula edodes OX=5353 GN=LENED_003859 PE=4 SV=1	LENED_003859	1	2.31141e-06	146.71	FFALLGEHAK(1)R	3	-0.51767	12	1.223	2.094	1.297	0.389	0.455	0.379
	A0A1Q3EQI7	122	0.036	Down	0.0023767	K	NADH-cytochrome b5 reductase OS=Lentinula edodes OX=5353 GN=LENED_011513 PE=3 SV=1	LENED_011513	1	8.93498e-28	183.36	EFPLVLK(1)TQVSPNTAVYR	2	-0.62286	6	0.971	1.312	2.321		0.05	0.061
	A0A1Q3E4P5	39	0.376	Down	0.00059691	K	Isocitrate lyase OS=Lentinula edodes OX=5353 GN=LENED_003859 PE=4 SV=1	LENED_003859	1	6.7415e-06	129.38	VTRPYTAADVVSK(1)R	3	1.998	9	1.677	1.353	1.269	0.485	0.571	0.56
	A0A1Q3EEB4	302	0.551	Down	0.0145614	K	Fumarate reductase OS=Lentinula edodes OX=5353 GN=LENED_007413 PE=4 SV=1	LENED_007413	1	3.48144e-05	134.25	MWENGK(1)FPIR	2	-2.963	15	1.51	1.003	1.321	0.613	0.797	0.704
	A0A1Q3E6S3	241	1.598	Up	0.045178	K	Aryl-alcohol dehydrogenase OS=Lentinula edodes OX=5353 GN=LENED_004397 PE=4 SV=1	LENED_004397	1	0.00147486	88.056	NEAETK(1)VSR	2	-0.36935	1	0.71	0.753	1.02	1.304	1.342
	A0A1Q3EG31	268	0.635	Down	0.020557	K	CBS-domain-containing protein OS=Lentinula edodes OX=5353 GN=LENED_008022 PE=4 SV=1	LENED_008022	1	0.000125098	128.85	LVVVEGEEEEK(1)K	2	-0.0082521	2		1.334	1.17	0.698	0.886	0.8
	A0A1Q3E4P5	20	0.532	Down	0.0188815	K	Isocitrate lyase OS=Lentinula edodes OX=5353 GN=LENED_003859 PE=4 SV=1	LENED_003859	1	1.22284e-08	167.12	QVEQWWK(1)SPR	2	-0.14384	6	1.563	1.336	0.982	0.657	0.6	0.809
	A0A1Q3E6T4	224	1.733	Up	0.025956	K	FMN-linked oxidoreductase OS=Lentinula edodes OX=5353 GN=LENED_004623 PE=4 SV=1	LENED_004623	1	0.0171069	73.975	VIK(1)VFGK	2	-0.24219	6	0.782	0.619	0.838	1.432	1.461	0.987
	A0A1Q3EIB8	70	0.479	Down	0.0032246	K	Nadh-ubiquinone oxidoreductase 105 kDa subunit OS=Lentinula edodes OX=5353 GN=LENED_008887 PE=4 SV=1	LENED_008887	1	9.85748e-08	103.45	GVEK(1)HVELDNLSASDVETK	3	0.32232	6	1.337	1.371	1.281	0.499	0.677	0.733
	A0A1Q3EC67	93	1.99	Up	0.0143981	K	V-type proton ATPase subunit G OS=Lentinula edodes OX=5353 GN=LENED_006592 PE=3 SV=1	LENED_006592	1	4.79382e-11	141.13	LQSISDSYNSHK(1)NEVVQK	3	-0.1985	10	0.811	0.743	0.501	1.488	1.453	1.148
	A0A1Q3E640	108	0.527	Down	0.0063437	K	Aryl-alcohol dehydrogenase OS=Lentinula edodes OX=5353 GN=LENED_004371 PE=4 SV=1	LENED_004371	1	0.00289768	146.21	YTTNFK(1)R	2	0.71117	3	1.412	1.437	1.04	0.604	0.735	0.709
	A0A1Q3ET78	483	0.236	Down	0.00056372	K	Endoglucanase OS=Lentinula edodes OX=5353 GN=LENED_012699 PE=3 SV=1	LENED_012699	1	2.96674e-05	160.75	THSVLK(1)YAK	2	0.88248	10	1.801	1.214	1.724	0.325	0.381	0.414
	A0A1Q3EBD2	275	0.071	Down	0.0039047	K	Acyl-carboxylate-transferase OS=Lentinula edodes OX=5353 GN=LENED_006336 PE=4 SV=1	LENED_006336	1	8.57085e-08	104.26	AIAK(1)HLIEFLEK	2	-2.7206	6	1.455	1.263	2.618	0.05	0.145	0.182
	A0A1Q3EBW9	371	0.366	Down	0.033137	K	Succinate--CoA ligase [ADP-forming] subunit beta, mitochondrial OS=Lentinula edodes OX=5353 GN=LENED_006504 PE=3 SV=1	LENED_006504	1	8.78119e-05	118.23	ELELK(1)IPLVVR	2	-3.3007	1	0.945	1.404	1.88	0.311	0.489	0.748
	A0A1Q3EDF7	428	0.312	Down	0.0027199	K	Acyl--peroxisomal OS=Lentinula edodes OX=5353 GN=LENED_007073 PE=3 SV=1	LENED_007073	1	0.000781354	106.68	GITK(1)TGMGR	2	-2.2971	9	1.709	1.048	1.723	0.42	0.47	0.506
	A0A1Q3E4P5	475	0.361	Down	0.0025228	K	Isocitrate lyase OS=Lentinula edodes OX=5353 GN=LENED_003859 PE=4 SV=1	LENED_003859	1	0.00389121	88.819	EYAK(1)TGMK	2	-1.7378	6	1.755	1.503	1.093	0.477	0.523	0.571
	A0A1Q3E4P5	201	0.237	Down	0.0039398	K	Isocitrate lyase OS=Lentinula edodes OX=5353 GN=LENED_003859 PE=4 SV=1	LENED_003859	1	8.05699e-18	168.05	GAAGIHVEDQAPGTK(1)K	3	0.81612	9	2.341	1.166	1.304	0.424	0.399	0.315
	A0A1Q3E813	33	0.447	Down	0.0042988	K	NADH-dependent flavin oxidoreductase OS=Lentinula edodes OX=5353 GN=LENED_005109 PE=4 SV=1	LENED_005109	1	0.000120855	126.71	AK(1)TLLFTPLK	2	0.089082	11	1.529	1.458	1.101	0.57	0.534	0.723
	A0A1Q3EQG9	414	0.315	Down	0.0079036	K	Fumarate hydratase OS=Lentinula edodes OX=5353 GN=LENED_011585 PE=3 SV=1	LENED_011585	1	4.06109e-06	118.31	SFTK(1)NCVVGIQANESR	2	-0.6753	3	1.211	1.136	1.635	0.357		0.479
	A0A1Q3EIX0	512	0.517	Down	0.00044018	K	Isocitrate dehydrogenase [NAD] subunit, mitochondrial OS=Lentinula edodes OX=5353 GN=LENED_009096 PE=3 SV=1	LENED_009096	1	0.00669809	48.214	HMNLDEYAAK(1)IEK	3	-0.72158	1	1.212	1.287	1.39	0.64	0.634	0.735
	A0A1Q3E7J5	15	1.738	Up	0.0092815	K	NADH-ubiquinone oxidoreductase OS=Lentinula edodes OX=5353 GN=LENED_004915 PE=3 SV=1	LENED_004915	1	0.00360531	117.16	YVK(1)SLYR	2	-0.4277	6	0.893	0.724	0.612	1.42	1.225	1.23
	A0A1Q3EFH4	117	0.33	Down	0.023404	K	ATP synthase F1 alpha subunit OS=Lentinula edodes OX=5353 GN=LENED_007868 PE=4 SV=1	LENED_007868	1	1.37769e-18	180.1	DNGK(1)HALIIYDDLSK	2	1.8437	31	1.257	1.463	1.645	0.233	0.506	0.702
	A0A1Q3E3B6	221	0.588	Down	0.0085023	K	Malate dehydrogenase OS=Lentinula edodes OX=5353 GN=LENED_003196 PE=3 SV=1	LENED_003196	1	0.00806234	57.583	IQFGGDEVVK(1)AK	2	2.5877	6	1.028	1.389	1.311	0.816	0.703	0.673
	A0A1Q3EQI7	199	0.075	Down	0.000156729	K	NADH-cytochrome b5 reductase OS=Lentinula edodes OX=5353 GN=LENED_011513 PE=3 SV=1	LENED_011513	1	4.35836e-07	157.38	HFSLLK(1)IGDR	3	-0.69006	8	1.571	1.338	2.437	0.144	0.13	0.126
	A0A1Q3EAB8	260	3.678	Up	2.0198e-05	K	Aldehyde dehydrogenase OS=Lentinula edodes OX=5353 GN=LENED_005944 PE=3 SV=1	LENED_005944	1	4.62901e-12	176.58	KIMEAAAK(1)TNLK	2	-1.8837	22	0.446	0.4	0.467	1.514	1.691	1.624
	A0A1Q3EI91	655	0.599	Down	0.035539	K	Aconitate hydratase, mitochondrial OS=Lentinula edodes OX=5353 GN=LENED_008893 PE=3 SV=1	LENED_008893	1	1.3469e-52	225.39	DHGIK(1)WVVVGDHNYGEGSSR	4	-0.59577	10	1.331	1.039	1.329	0.545	0.779	0.893
	A0A1Q3E864	81	0.611	Down	0.029684	K	Cytochrome b-c1 complex subunit Rieske, mitochondrial OS=Lentinula edodes OX=5353 GN=LENED_005128 PE=4 SV=1	LENED_005128	1	0.00212174	57.434	TYTTAPAPK(1)LFQQR	2	-1.679	4	1.291	1.196		0.7		0.819
	A0A1Q3EIC3	300	0.237	Down	0.0042032	K	Acyl-dehydrogenase OS=Lentinula edodes OX=5353 GN=LENED_008922 PE=4 SV=1	LENED_008922	1	0.0179575	65.246	LGPGK(1)HLR	2	0.32281	2	2.235	1.229	1.342	0.501	0.34	0.297
	A0A1Q3E0L1	184	0.041	Down	0.003965	K	Formate dehydrogenase OS=Lentinula edodes OX=5353 GN=LENED_002235 PE=3 SV=1	LENED_002235	1	3.07874e-05	98.281	LVPFDCK(1)EHLYYDYAK	2	-1.0928	9	1.451	1.624	2.408	0.02	0.079	0.126
	A0A1Q3E5E4	551	2.297	Up	0.0063981	K	V-type ATPase OS=Lentinula edodes OX=5353 GN=LENED_003878 PE=4 SV=1	LENED_003878	1	4.26179e-29	204.48	LDDLHSEIQDK(1)FR	3	-1.0354	6	0.675	0.694	0.499	1.515	1.655	1.12
	A0A1Q3E920	254	0.551	Down	0.033315	K	Mitochondrial carrier OS=Lentinula edodes OX=5353 GN=LENED_005477 PE=3 SV=1	LENED_005477	1	7.41856e-08	107.78	MMMTSGTGQK(1)YASMFDAGR	3	0.056317	7	1.218	0.922	1.671	0.657	0.77	0.671
	A0A1Q3EJL5	154	0.519	Down	0.026741	K	Nadh-ubiquinone oxidoreductase subunit OS=Lentinula edodes OX=5353 GN=LENED_009406 PE=4 SV=1	LENED_009406	1	0.000357525	76.82	TVCNELGGIK(1)PGETTK	2	0.03219	1	1.288	1.036	1.365	0.535	0.741
	A0A1Q3E0L1	323	0.027	Down	0.0058396	K	Formate dehydrogenase OS=Lentinula edodes OX=5353 GN=LENED_002235 PE=3 SV=1	LENED_002235	1	5.1623e-07	130.01	YAAGTK(1)SILENYFEGR	2	0.29141	9	0.674	1.533	3.237	0.015	0.058	0.075
	A0A1Q3EPR6	250	0.15	Down	0.00176301	K	Fad binding domain-containing protein OS=Lentinula edodes OX=5353 GN=LENED_011327 PE=4 SV=1	LENED_011327	1	6.11144e-06	137.01	AVHTGTEDEK(1)R	2	1.3342	6	1.698	1.257	1.48	0.181	0.263
	A0A1Q3DZH6	169	3.89	Up	0.009463	K	Mitochondrial carrier OS=Lentinula edodes OX=5353 GN=LENED_001930 PE=3 SV=1	LENED_001930	1	0.000733746	117.09	QFNGLVDVYK(1)K	2	2.2014	12	0.435	0.423	0.411	1.605	2.036	1.296
	A0A1Q3EG57	243	0.542	Down	0.044923	K	2-oxoglutarate dehydrogenase complex E1 component mitochondrial OS=Lentinula edodes OX=5353 GN=LENED_008074 PE=4 SV=1	LENED_008074	1	6.17462e-05	102.64	VEIPKPWNYTVDEK(1)R	3	0.24012	5	1.473	0.993	1.362	0.485	0.678	0.913
	A0A1Q3EK23	74	0.146	Down	0.045802	K	NADH:flavin oxidoreductase NADH oxidase OS=Lentinula edodes OX=5353 GN=LENED_009547 PE=4 SV=1	LENED_009547	1	3.91815e-19	163.79	AGGK(1)THLPGIWSQDQIDAWR	3	0.39747	4	0.79	2.411	1.77	0.045	0.319	0.364
	A0A1Q3EKA9	149	1.942	Up	9.5295e-05	K	NAD-aldehyde dehydrogenase OS=Lentinula edodes OX=5353 GN=LENED_009666 PE=3 SV=1	LENED_009666	1	7.2726e-29	206.66	ITGQTIEVDNK(1)SK	2	0.22847	6	0.694	0.717	0.661	1.336	1.423	1.264
	A0A1Q3EQ20	252	0.616	Down	0.032237	K	V-type proton ATPase subunit C OS=Lentinula edodes OX=5353 GN=LENED_011445 PE=3 SV=1	LENED_011445	1	0.0107453	82.241	ENK(1)FTIR	2	-0.56741	5	1.494	1.025	1.177	0.655	0.916	0.707
	A0A1Q3EDM1	234	2.383	Up	0.0051172	K	Mitochondrial carrier OS=Lentinula edodes OX=5353 GN=LENED_007142 PE=3 SV=1	LENED_007142	1	0.00386658	75.509	LQAGATK(1)YK	2	-0.17068	3	0.587	0.572	0.664	1.745	1.528	1.071
	A0A1Q3EIX7	75	0.516	Down	0.0025386	K	Pyruvate dehydrogenase E1 component subunit beta OS=Lentinula edodes OX=5353 GN=LENED_009117 PE=4 SV=1	LENED_009117	1	0.0011724	93.096	YNGAYK(1)VTK	2	0.26686	7	1.504	1.35		0.68	0.733	0.794
	A0A1Q3EC67	113	2.376	Up	0.0172018	K	V-type proton ATPase subunit G OS=Lentinula edodes OX=5353 GN=LENED_006592 PE=3 SV=1	LENED_006592	1	3.56799e-05	117.93	VTQVKPELHK(1)NLK	3	0.80373	8	0.695	0.727	0.382	1.444	1.189	1.654
	A0A1Q3EQI7	339	0.076	Down	0.00039772	K	NADH-cytochrome b5 reductase OS=Lentinula edodes OX=5353 GN=LENED_011513 PE=3 SV=1	LENED_011513	1	1.36949e-14	183.99	HLDELK(1)YPAPR	2	-1.7421	19	1.559	1.224	2.547	0.147	0.114	0.146
	A0A1Q3EAB8	241	2.98	Up	0.0125578	K	Aldehyde dehydrogenase OS=Lentinula edodes OX=5353 GN=LENED_005944 PE=3 SV=1	LENED_005944	1	1.04136e-05	129.38	IDK(1)VAFTGSTLVGR	3	-0.071791	14	0.382	0.511	0.629	0.972	1.853	1.71
	A0A1Q3EBV3	260	0.418	Down	0.0046352	K	Stomatin family protein OS=Lentinula edodes OX=5353 GN=LENED_006511 PE=4 SV=1	LENED_006511	1	3.63758e-07	95.414	VILESEGHLEAK(1)SNEADAK	3	0.034959	1	1.368		1.393		0.543	0.611
	A0A1Q3DYT2	143	4.536	Up	6.2129e-05	K	Aldehyde dehydrogenase OS=Lentinula edodes OX=5353 GN=LENED_001668 PE=3 SV=1	LENED_001668	1	9.18475e-52	246.25	VHGK(1)TIETNEQK	2	0.43314	12	0.364	0.42	0.331	1.834	1.528	1.696
	A0A1Q3EDF7	16	0.366	Down	0.035878	K	Acyl--peroxisomal OS=Lentinula edodes OX=5353 GN=LENED_007073 PE=3 SV=1	LENED_007073	1	0.00058544	145.16	EEVAK(1)HNK	2	-0.7756	4	1.647	1.184	1.078		0.334	0.621
	A0A1Q3E673	16	0.469	Down	0.0135831	K	Cytochrome c OS=Lentinula edodes OX=5353 GN=LENED_004435 PE=3 SV=1	LENED_004435	1	0.00320648	93.162	GAGLFK(1)TR	2	0.22133	6	1.463	0.962	1.611	0.701	0.649	0.542
	A0A1Q3EFH4	236	0.634	Down	0.0118233	K	ATP synthase F1 alpha subunit OS=Lentinula edodes OX=5353 GN=LENED_007868 PE=4 SV=1	LENED_007868	1	9.55786e-11	174.77	VGSAAQTK(1)IMK	2	-0.63549	9	1.408	1.048	1.195	0.835	0.688	0.791
	A0A1Q3DYT2	139	2.752	Up	0.031159	K	Aldehyde dehydrogenase OS=Lentinula edodes OX=5353 GN=LENED_001668 PE=3 SV=1	LENED_001668	1	2.7287e-05	127.56	YYAGWADK(1)VHGK	2	0.12577	6	0.375	0.652	0.605	2.096	0.897	1.498
	A0A1Q3EAK3	260	6.19	Up	4.847e-06	K	Aldehyde dehydrogenase OS=Lentinula edodes OX=5353 GN=LENED_005943 PE=3 SV=1	LENED_005943	1	1.51377e-23	206.49	KIMEAAAK(1)SNLK	2	-0.9091	36	0.313	0.265	0.283	1.894	1.633	1.803
	A0A1Q3EIX7	195	0.325	Down	0.0047012	K	Pyruvate dehydrogenase E1 component subunit beta OS=Lentinula edodes OX=5353 GN=LENED_009117 PE=4 SV=1	LENED_009117	1	0.00268914	106.36	GLLK(1)SAIR	2	1.471	6	1.643	0.992	1.798	0.431	0.505	0.504
	A0A1Q3EQI7	210	0.119	Down	0.00050408	K	NADH-cytochrome b5 reductase OS=Lentinula edodes OX=5353 GN=LENED_011513 PE=3 SV=1	LENED_011513	1	2.65366e-08	157.38	GPK(1)GAFIYNNK	2	0.17338	8	1.874	1.195	2.119	0.227	0.164	0.228
	A0A1Q3DYT2	79	5.534	Up	0.0031551	K	Aldehyde dehydrogenase OS=Lentinula edodes OX=5353 GN=LENED_001668 PE=3 SV=1	LENED_001668	1	4.42927e-05	121.71	TSWGLK(1)VSGAQR	2	1.3541	4	0.501	0.231	0.216	1.517	1.98	1.749
	A0A1Q3EQC0	255	0.283	Down	0.0116395	K	FAD-binding domain-containing protein OS=Lentinula edodes OX=5353 GN=LENED_011551 PE=4 SV=1	LENED_011551	1	0.000999015	74.789	AYK(1)YDISVPLSTFK	2	-0.47513	6	1.161	1.5	1.838	0.27	0.343	0.662
	A0A1Q3E7Q9	89	0.56	Down	0.041823	K	Aldo keto reductase OS=Lentinula edodes OX=5353 GN=LENED_004972 PE=4 SV=1	LENED_004972	1	0.000388939	108.1	VGYYHK(1)PEVR	2	-1.682	11	1.21	1.521		0.604	0.803	0.887
	A0A1Q3EJK1	86	1.909	Up	0.0114807	K	PKS_ER domain-containing protein(predicted) OS=Lentinula edodes OX=5353 GN=LENED_009369 PE=4 SV=1	LENED_009369	1	0.000361881	126.31	VGSAVK(1)HLK	2	-0.4099	6	0.832	0.652	0.621	1.649	1.132	1.238
	A0A1Q3DYT2	260	5.239	Up	1.8706e-06	K	Aldehyde dehydrogenase OS=Lentinula edodes OX=5353 GN=LENED_001668 PE=3 SV=1	LENED_001668	1	1.33218e-77	280.91	KIQEASAK(1)SNLK	2	0.26467	23	0.345	0.344	0.303	1.791	1.726	1.68
	A0A1Q3EKA9	77	2.807	Up	0.0107403	K	NAD-aldehyde dehydrogenase OS=Lentinula edodes OX=5353 GN=LENED_009666 PE=3 SV=1	LENED_009666	1	3.75526e-06	135.65	TSWGK(1)NVTGWER	2	-0.38647	6	0.648	0.553	0.424	1.318	2.109	1.134
	A0A1Q3EEB4	206	0.397	Down	0.0051582	K	Fumarate reductase OS=Lentinula edodes OX=5353 GN=LENED_007413 PE=4 SV=1	LENED_007413	1	1.49011e-16	124.4	K(1)HRPEYYNLPTTNGDHCTGDGHK	4	0.075732	21	1.9	1.195	1.169	0.552	0.602	0.54
	A0A1Q3ER32	327	0.553	Down	0.035925	K	Malate dehydrogenase OS=Lentinula edodes OX=5353 GN=LENED_011840 PE=3 SV=1	LENED_011840	1	0.000364806	121.02	LLEACLPELK(1)K	2	0.077796	14	1.754	1.027	1.074	0.658	0.798	0.677
	A0A1Q3EJK1	326	1.928	Up	0.00063624	K	PKS_ER domain-containing protein(predicted) OS=Lentinula edodes OX=5353 GN=LENED_009369 PE=4 SV=1	LENED_009369	1	9.7778e-09	129.11	VLEGWK(1)AGQGSTSLKPQR	3	-0.074748	7	0.778	0.678	0.629	1.392	1.357	1.27
	A0A1Q3DV01	106	2.285	Up	0.0039151	K	Inorganic diphosphatase OS=Lentinula edodes OX=5353 GN=LENED_000233 PE=4 SV=1	LENED_000233	1	0.00202194	72.29	WTNAK(1)MEISK	2	0.22401	5	0.538	0.619		1.16	1.344	1.461
	A0A1Q3EQI7	333	0.127	Down	1.78763e-05	K	NADH-cytochrome b5 reductase OS=Lentinula edodes OX=5353 GN=LENED_011513 PE=3 SV=1	LENED_011513	1	0.0180486	118.5	K(1)HLDELK	2	1.6625	6	1.803	1.492	1.867	0.203	0.237	0.213
	A0A1Q3EIZ1	262	0.442	Down	0.0159846	K	NADH:flavin oxidoreductase 2 OS=Lentinula edodes OX=5353 GN=LENED_009071 PE=4 SV=1	LENED_009071	1	0.000510459	92.538	DAWSK(1)PLFVR	2	-3.6479	4	1.608	1.151	1.329	0.513	0.455	0.838
	A0A1Q3EAB8	52	2.854	Up	0.0023049	K	Aldehyde dehydrogenase OS=Lentinula edodes OX=5353 GN=LENED_005944 PE=3 SV=1	LENED_005944	1	1.15005e-06	137.01	VITK(1)VAEATPK	2	0.34623	9	0.517	0.65	0.432	1.534	1.765	1.265
	A0A1Q3EGJ6	219	0.645	Down	0.047596	K	Alcohol dehydrogenase superfamily protein OS=Lentinula edodes OX=5353 GN=LENED_008266 PE=4 SV=1	LENED_008266	1	2.89002e-12	114.55	LGAHHVINYK(1)TTPNWHEEVLK	3	0.37791	17	1.246	1.227	1.123	0.569	0.757	0.993
	A0A1Q3DZJ5	31	0.552	Down	0.0057397	K	Amid-like nadh OS=Lentinula edodes OX=5353 GN=LENED_001874 PE=4 SV=1	LENED_001874	1	0.00133536	66.538	VYK(1)THNVVLIEK	3	0.12926	1	1.414	1.085	1.327	0.619	0.804	0.69
[G] Carbohydrate transport and metabolism	A0A1Q3DWK8	433	0.086	Down	0.043399	K	Glycoside hydrolase family 13 protein OS=Lentinula edodes OX=5353 GN=LENED_000562 PE=4 SV=1	LENED_000562	1	9.817e-41	202.51	HK(1)SDGEWELGNIVHTLTNR	3	0.026788	4	0.429	1.478	3.229	0.034	0.102	0.306
	A0A1Q3EQG4	744	1.73	Up	0.049902	K	Glycoside hydrolase family 2 protein OS=Lentinula edodes OX=5353 GN=LENED_011605 PE=4 SV=1	LENED_011605	1	0.00310323	95.815	TTK(1)SQVPK	2	-0.15818	7	0.97	0.766	0.49	1.205	1.198	1.448
	A0A1Q3E8E7	535	0.635	Down	0.023502	K	Glycosyltransferase family 24 protein OS=Lentinula edodes OX=5353 GN=LENED_005221 PE=4 SV=1	LENED_005221	1	0.00384555	107.9	ITMNFLK(1)R	2	-1.4371	6	1.307	1.331	1.022	0.849	0.841	0.635
	A0A1Q3DWL0	231	1.74	Up	0.037797	K	Galactose mutarotase-like protein OS=Lentinula edodes OX=5353 GN=LENED_000837 PE=4 SV=1	LENED_000837	1	0.000451765	75.764	DTLSVK(1)NHHITMK	3	-0.56259	14	0.785	0.846	0.586	1.245	1.3	1.312
	A0A1Q3EDG9	311	0.4	Down	0.0050156	K	Galactokinase gal OS=Lentinula edodes OX=5353 GN=LENED_007025 PE=4 SV=1	LENED_007025	1	0.001304	125.97	HLELK(1)VEK	2	-1.1691	6	1.869	1.194	1.187	0.514	0.622	0.564
	A0A1Q3DY04	137	0.452	Down	0.025635	K	Aldolase OS=Lentinula edodes OX=5353 GN=LENED_001201 PE=4 SV=1	LENED_001201	1	0.00216162	63.727	LVGLFEANGIPK(1)SR	2	-1.7118	5	1.586	1.119	1.351	0.402	0.579	0.853
	A0A1Q3DV64	1095	1.868	Up	0.0104832	K	Glycosyltransferase family 8 protein OS=Lentinula edodes OX=5353 GN=LENED_000284 PE=4 SV=1	LENED_000284	1	2.54019e-31	160.66	NLTATPHASSSFLSSK(1)SLGTTGSPQK	3	-0.42806	6	0.73	0.578	0.808	1.102	1.534	1.317
	A0A1Q3E448	88	0.644	Down	0.034277	K	Nadp:d-xylose dehydrogenase OS=Lentinula edodes OX=5353 GN=LENED_003665 PE=4 SV=1	LENED_003665	1	3.4933e-10	159.52	K(1)HVLCEKPVTSNR	3	-0.19806	17	1.363	1.265	1.014	0.739	0.95	0.655
	A0A1Q3DY04	227	0.489	Down	0.021382	K	Aldolase OS=Lentinula edodes OX=5353 GN=LENED_001201 PE=4 SV=1	LENED_001201	1	0.0306448	51.436	AIYGK(1)VGSK	2	-0.20195	1	1.397	1.222	1.132	0.495	0.729
	A0A1Q3EQV9	223	1.635	Up	0.0110042	K	Tissue specific transplantation antigen p35b OS=Lentinula edodes OX=5353 GN=LENED_011751 PE=3 SV=1	LENED_011751	1	1.96872e-06	135.94	TPFVVSGTGK(1)PLR	2	-0.33569	6	0.834	0.809	0.675	1.461	1.246	1.082
	A0A1Q3EQV9	94	2.331	Up	0.041341	K	Tissue specific transplantation antigen p35b OS=Lentinula edodes OX=5353 GN=LENED_011751 PE=3 SV=1	LENED_011751	1	0.0166391	74.255	YK(1)LTFLR	2	-1.5888	4	0.645	0.6	0.606	1.461	1.833	1.021
	A0A1Q3DVY0	526	2.565	Up	0.01106	K	Glycoside hydrolase family 1 protein OS=Lentinula edodes OX=5353 GN=LENED_000506 PE=3 SV=1	LENED_000506	1	0.0128742	78.178	IK(1)QAVWK	2	0.91445	3	0.603	0.471		1.686	1.245	1.202
	A0A1Q3EDG9	287	0.535	Down	0.0039386	K	Galactokinase gal OS=Lentinula edodes OX=5353 GN=LENED_007025 PE=4 SV=1	LENED_007025	1	1.67313e-15	196.16	AVTAK(1)HNYNLR	2	2.2207	12	1.453	1.323	1.09	0.624	0.678	0.768
	A0A1Q3DWL0	274	1.725	Up	0.028442	K	Galactose mutarotase-like protein OS=Lentinula edodes OX=5353 GN=LENED_000837 PE=4 SV=1	LENED_000837	1	0.044736	58.782	IGDK(1)YPK	2	0.92337	1	0.859	0.8	0.56	1.179	1.116	1.532
	A0A1Q3EJ18	86	2.347	Up	0.0135553	K	Glycoside hydrolase family 35 protein OS=Lentinula edodes OX=5353 GN=LENED_009194 PE=3 SV=1	LENED_009194	1	6.25925e-08	142.45	SK(1)TTIDYSADEWDK	2	0.69128	2	0.647	0.711	0.447	1.116	1.302	1.818
	A0A1Q3E465	383	0.519	Down	0.045136	K	Phosphoglycerate kinase OS=Lentinula edodes OX=5353 GN=LENED_003585 PE=3 SV=1	LENED_003585	1	7.22316e-13	115.54	GAVVIVGGGDTATLVAQHK(1)SEDK	3	0.45884	6	1.089	1.423	1.339	0.422	0.64	0.936
	A0A1Q3E386	718	1.607	Up	0.017702	K	Kinase-like protein OS=Lentinula edodes OX=5353 GN=LENED_003231 PE=4 SV=1	LENED_003231	1	0.00327828	91.318	LALK(1)NDPR	2	1.1728	6	0.918	0.652	0.768	1.209	1.431	1.116
	A0A1Q3DZQ7	338	1.726	Up	0.0028247	K	Phosphoglucomutase OS=Lentinula edodes OX=5353 GN=LENED_002022 PE=3 SV=1	LENED_002022	1	0.0211316	65.404	AIDLVAQK(1)K	2	-0.044493	4	0.86	0.729	0.645	1.29	1.314	1.252
	A0A1Q3E9D5	683	1.794	Up	0.0057393	K	MFS general substrate transporter OS=Lentinula edodes OX=5353 GN=LENED_005414 PE=4 SV=1	LENED_005414	1	0.00771196	88.029	ALPEK(1)WR	2	-0.33858	3		0.752	0.612	1.214	1.177	1.279
	A0A1Q3DYD7	526	0.464	Down	0.022839	K	Glycoside hydrolase family 38 protein OS=Lentinula edodes OX=5353 GN=LENED_001513 PE=4 SV=1	LENED_001513	1	0.00314046	75.387	GK(1)IDECWEK	2	-0.64007	1	1.833	1.18	1.084	0.741	0.68	0.478
	A0A1Q3DXW9	933	0.393	Down	0.00153548	K	Glycosyltransferase family 20 protein OS=Lentinula edodes OX=5353 GN=LENED_001251 PE=4 SV=1	LENED_001251	1	3.57623e-05	128.54	HK(1)YLYDVVTTR	3	0.72591	5	1.688	1.128	1.432	0.547	0.539	0.584
	A0A1Q3DZQ7	450	1.503	Up	0.031457	K	Phosphoglucomutase OS=Lentinula edodes OX=5353 GN=LENED_002022 PE=3 SV=1	LENED_002022	1	3.95689e-60	229.4	NK(1)SLDNTTHVSASTGGK	3	-0.05428	13	0.987	0.794	0.653	1.214	1.327	1.118
	A0A1Q3E465	132	0.43	Down	0.0052638	K	Phosphoglycerate kinase OS=Lentinula edodes OX=5353 GN=LENED_003585 PE=3 SV=1	LENED_003585	1	2.24559e-42	243.4	FHIEEEGSVK(1)NK	2	0.71882	11	1.798	1.25	1.119	0.581	0.648	0.563
	A0A1Q3EQ38	284	1.822	Up	0.021376	K	6-phosphogluconate dehydrogenase, decarboxylating OS=Lentinula edodes OX=5353 GN=LENED_011465 PE=3 SV=1	LENED_011465	1	0.000263771	116.13	ASK(1)VIAGPQK	2	1.5333	6	0.855	0.671	0.652	1.676	1.235	1.057
	A0A1Q3DWF2	833	0.604	Down	0.02198	K	Glycoside hydrolase family 31 protein OS=Lentinula edodes OX=5353 GN=LENED_000702 PE=3 SV=1	LENED_000702	1	0.000298158	113.93	VALSK(1)TGTAR	2	-0.86585	6	1.454	1.203	1.047	0.649	0.689	0.901
	A0A1Q3E947	443	1.94	Up	0.040158	K	Phosphopyruvate hydratase OS=Lentinula edodes OX=5353 GN=LENED_005486 PE=3 SV=1	LENED_005486	1	1.83467e-28	199.13	GLSAGHNAPALLK(1)K	2	-0.1548	12	0.876	0.753	0.466	1.682	1.286	1.097
	A0A1Q3DXW9	1142	0.414	Down	0.0029952	K	Glycosyltransferase family 20 protein OS=Lentinula edodes OX=5353 GN=LENED_001251 PE=4 SV=1	LENED_001251	1	0.00678862	55.721	TTGSHIEVK(1)K	3	-1.7281	3	1.536	1.432	1.207	0.559	0.466	0.702
	A0A1Q3E3J5	250	0.592	Down	0.03768	K	Glyceraldehyde-3-phosphate dehydrogenase OS=Lentinula edodes OX=5353 GN=LENED_003203 PE=3 SV=1	LENED_003203	1	1.43238e-08	161.99	TEK(1)SATYDEIK	2	-0.64169	12	1.531	1.297	0.936	0.766	0.834	0.63
	A0A1Q3ET41	270	0.29	Down	0.040305	K	Fructose--bisphosphatase OS=Lentinula edodes OX=5353 GN=LENED_012597 PE=3 SV=1	LENED_012597	1	0.000359671	103.66	TFLYGGIFGYPDDK(1)K	2	-0.9194	8	1.062	1.58	1.826	0.16	0.46	0.674
	A0A1Q3EKX5	139	0.459	Down	0.040758	K	Glycoside hydrolase family 27 protein OS=Lentinula edodes OX=5353 GN=LENED_009869 PE=4 SV=1	LENED_009869	1	1.25576e-06	132.95	K(1)HGINVSGEGQEGWR	3	0.69112	4	1.782	1.213		0.526	0.704	0.833
	A0A1Q3EDY8	369	0.311	Down	0.044618	K	Glucose-6-phosphate 1-dehydrogenase OS=Lentinula edodes OX=5353 GN=LENED_007192 PE=3 SV=1	LENED_007192	1	0.000255427	96.059	IQFK(1)DVTQGIFK	2	-1.1517	6	1.119	1.481	1.805	0.168	0.519	0.685
	A0A1Q3EDG7	169	0.607	Down	0.029962	K	Fructose-bisphosphate aldolase OS=Lentinula edodes OX=5353 GN=LENED_007101 PE=3 SV=1	LENED_007101	1	5.17651e-05	120.53	EQNIATCVK(1)YFK	2	-0.61344	25	1.386	1.275	1.051	0.622	0.955	0.677
	A0A1Q3E9D5	612	1.74	Up	0.0036568	K	MFS general substrate transporter OS=Lentinula edodes OX=5353 GN=LENED_005414 PE=4 SV=1	LENED_005414	1	0.00101849	76.01	DLLISAIQSSK(1)SK	2	0.81824	3	0.721	0.808	0.675	1.112	1.291	1.433
	A0A1Q3EHJ0	153	0.517	Down	0.029144	K	UDP-glucose 6-dehydrogenase OS=Lentinula edodes OX=5353 GN=LENED_008601 PE=3 SV=1	LENED_008601	1	5.69198e-14	178.95	TILEANAK(1)PNCR	2	0.032942	6	1.665	1.186	1.106	0.884	0.644	0.516
	A0A1Q3E4F1	270	2.041	Up	0.0050957	K	Glycoside hydrolase family 2 protein OS=Lentinula edodes OX=5353 GN=LENED_003669 PE=4 SV=1	LENED_003669	1	6.66952e-12	159.99	LAYMQK(1)HLPQAYR	2	0.67749	43	0.585	0.565	0.843	1.329	1.307	1.431
	A0A1Q3EDG9	407	0.495	Down	0.00069599	K	Galactokinase gal OS=Lentinula edodes OX=5353 GN=LENED_007025 PE=4 SV=1	LENED_007025	1	8.38868e-05	120.77	AK(1)HVFSEASR	3	0.69309	9	1.463	1.211	1.298	0.637	0.719	0.609
	A0A1Q3EQ38	379	0.043	Down	0.045799	K	6-phosphogluconate dehydrogenase, decarboxylating OS=Lentinula edodes OX=5353 GN=LENED_011465 PE=3 SV=1	LENED_011465	1	1.30386e-07	134.88	LESLLFDDFFNK(1)AVHK	3	0.26855	7	0.199	1.645	3.463	0.024	0.048	0.158
[E] Amino acid transport and metabolism	A0A1Q3EHG3	342	1.712	Up	0.022761	K	Aspartate aminotransferase OS=Lentinula edodes OX=5353 GN=LENED_008562 PE=4 SV=1	LENED_008562	1	0.000973422	84.882	VK(1)SQLSVLQR	2	-0.42571	11	0.893	0.613	0.745	1.551	1.1	1.203
	A0A1Q3E2R5	257	0.568	Down	0.036796	K	Argininosuccinate synthetase OS=Lentinula edodes OX=5353 GN=LENED_003123 PE=3 SV=1	LENED_003123	1	0.0034842	117.93	FIGVK(1)SR	2	-1.6391	3	1.467	1.022	1.085	0.726		0.628
	A0A1Q3EKM5	119	0.3	Down	0.00081596	K	Cystathionine gamma-synthase OS=Lentinula edodes OX=5353 GN=LENED_009672 PE=3 SV=1	LENED_009672	1	4.28297e-07	111.22	GGYFGCHHTIEVYSK(1)CK	3	0.43816	4	1.747	1.326	1.453	0.364	0.476	0.516
	A0A1Q3EIY5	245	0.412	Down	0.03064	K	Glutamine synthetase OS=Lentinula edodes OX=5353 GN=LENED_009124 PE=3 SV=1	LENED_009124	1	0.000148067	91.076	SMREPGGMK(1)YIEAAIEK	3	-0.57799	20	1.088	1.304	1.727	0.331	0.602	0.764
	A0A1Q3EK11	141	3.803	Up	3.8045e-05	K	Chorismate synthase OS=Lentinula edodes OX=5353 GN=LENED_009444 PE=3 SV=1	LENED_009444	1	0.000248367	96.745	VAAGAIAEK(1)YLK	2	0.34798	5	0.427	0.395	0.457	1.481	1.769	1.614
	A0A1Q3EMN6	462	0.563	Down	0.031196	K	Aminopeptidase OS=Lentinula edodes OX=5353 GN=LENED_010529 PE=3 SV=1	LENED_010529	1	0.000122821	104.41	MLSAYVGEDK(1)FLK	2	-2.0951	9	1.572	1.34	0.906	0.696	0.677	0.777
	A0A1Q3EEY3	140	0.398	Down	0.022341	K	Pyruvate decarboxylase OS=Lentinula edodes OX=5353 GN=LENED_007649 PE=3 SV=1	LENED_007649	1	6.64426e-05	89.358	QQATK(1)PMLHHTLGDGR	4	0.22369	7	1.632		1.265	0.609	0.545
	A0A1Q3E9P5	48	0.462	Down	0.02904	K	Cysteine synthase OS=Lentinula edodes OX=5353 GN=LENED_005556 PE=4 SV=1	LENED_005556	1	1.93264e-09	116.09	TGAHIYGK(1)AEFQNPGGSVK	3	-0.18165	6	1.381	1.438	1.212	0.363	0.763	0.735
	A0A1Q3E112	937	2.809	Up	0.0039414	K	Pentafunctional AROM polypeptide OS=Lentinula edodes OX=5353 GN=LENED_002514 PE=3 SV=1	LENED_002514	1	0.000731977	108.47	LLK(1)DLLTEK	2	-0.063394	4	0.412	0.592	0.611	1.519	1.813	1.205
	A0A1Q3ESW1	469	3.349	Up	0.002661	K	Multifunctional tryptophan biosynthesis protein OS=Lentinula edodes OX=5353 GN=LENED_012514 PE=3 SV=1	LENED_012514	1	0.000290982	92.606	SEAPLVK(1)ICGVR	2	-0.30437	8	0.582	0.478	0.369	1.981	1.517	1.288
	A0A1Q3EGM2	552	0.458	Down	0.021041	K	NADPH-dependent glutamate synthase OS=Lentinula edodes OX=5353 GN=LENED_008219 PE=4 SV=1	LENED_008219	1	0.000184265	102.97	NLK(1)SAYLTWPSR	2	0.16951	2	1.711	1.409	0.956	0.486	0.69	0.692
	A0A1Q3E0Q6	323	2.648	Up	0.042317	K	Aldehyde dehydrogenase OS=Lentinula edodes OX=5353 GN=LENED_002249 PE=3 SV=1	LENED_002249	1	5.36225e-06	135.1	VLMGGGMDEK(1)ER	2	-0.58335	3	0.521	0.53		1.332	1.891	0.951
	A0A1Q3EPI9	877	0.522	Down	0.028624	K	Pyridoxal-dependent decarboxylase domain protein OS=Lentinula edodes OX=5353 GN=LENED_011241 PE=4 SV=1	LENED_011241	1	1.66666e-09	138.42	TNFIVRPLNMLPAEIK(1)GNR	3	0.37305	18	1.444	1.04	1.401	0.469	0.795	0.763
	A0A1Q3DZJ9	307	0.267	Down	0.046138	K	PLP-dependent transferase OS=Lentinula edodes OX=5353 GN=LENED_001942 PE=4 SV=1	LENED_001942	1	0.000762458	65.231	VK(1)FPDDYAFPQSVLGR	2	0.52412	4	0.759	1.785	1.964	0.192	0.306	0.705
	A0A1Q3ETK0	417	0.52	Down	0.0012562	K	C-3 sterol dehydrogenase OS=Lentinula edodes OX=5353 GN=LENED_012686 PE=4 SV=1	LENED_012686	1	0.0086684	63.419	FHNIEK(1)TR	3	0.3111	1	1.358	1.307	1.231	0.578	0.739	0.709
	A0A1Q3ENS8	520	0.541	Down	0.023315	K	Carbamoyl-phosphate synthase OS=Lentinula edodes OX=5353 GN=LENED_010929 PE=4 SV=1	LENED_010929	1	5.93669e-06	108.96	KNYTIDQLHDLTK(1)IDK	3	-2.3172	3	1.236	1.361	0.975		0.592	0.697
	A0A1Q3EI76	89	2.404	Up	0.041084	K	Aldehyde dehydrogenase OS=Lentinula edodes OX=5353 GN=LENED_008835 PE=3 SV=1	LENED_008835	1	0.00149143	79.23	STLSSFEK(1)WAK	2	0.098671	5	0.579	0.626	0.601	1.273	1.97	1.098
	A0A1Q3ENU9	219	0.376	Down	0.0025629	K	Homogentisate-dioxygenase OS=Lentinula edodes OX=5353 GN=LENED_010991 PE=4 SV=1	LENED_010991	1	0.00135268	89.08	VK(1)LPDGPSR	2	-0.74397	1	1.585	1.594	1.118	0.463	0.621	0.533
	A0A1Q3E6K9	308	0.36	Down	0.0026753	K	Glutamate dehydrogenase OS=Lentinula edodes OX=5353 GN=LENED_004547 PE=3 SV=1	LENED_004547	1	0.000368443	72.815	QFTDEGK(1)YTYHPGQR	3	0.1335	2	1.461	1.134	1.725	0.442	0.608	0.504
	A0A1Q3EQC1	246	0.4	Down	0.0067441	K	Threonine aldolase OS=Lentinula edodes OX=5353 GN=LENED_011442 PE=4 SV=1	LENED_011442	1	0.00167751	58.693	GLGAPIGSCLVGPK(1)EYITR	2	0.58967	3	1.418	1.125	1.284		0.438	0.583
	A0A1Q3E0Q6	304	2.572	Up	0.009302	K	Aldehyde dehydrogenase OS=Lentinula edodes OX=5353 GN=LENED_002249 PE=3 SV=1	LENED_002249	1	0.00588883	95.741	IK(1)SLLER	2	-0.1596	4	0.77	0.55	0.408	1.49	1.716	1.239
	A0A1Q3E428	439	0.641	Down	0.0183645	K	Peptidase C1B bleomycin hydrolase OS=Lentinula edodes OX=5353 GN=LENED_003391 PE=4 SV=1	LENED_003391	1	5.03639e-05	114.64	YK(1)VENSWGEVPGNK	2	-1.4266	6	1.255	1.328	1.033	0.687	0.719	0.912
	A0A1Q3E3Z4	144	2.088	Up	0.0071566	K	Aspartate-semialdehyde dehydrogenase OS=Lentinula edodes OX=5353 GN=LENED_003576 PE=4 SV=1	LENED_003576	1	0.000439421	88.075	AANIPLFSNAK(1)NYR	2	0.5937	9	0.776	0.709	0.49	1.248	1.461	1.415
	A0A1Q3ELI4	237	3.053	Up	0.0025036	K	Classes i and OS=Lentinula edodes OX=5353 GN=LENED_010070 PE=4 SV=1	LENED_010070	1	0.00492646	97.635	LDIQQTK(1)K	2	0.4866	5	0.47	0.555	0.505	1.873	1.674	1.124
	A0A1Q3EJS7	49	4.668	Up	0.0077833	K	Glutamate decarboxylase OS=Lentinula edodes OX=5353 GN=LENED_009408 PE=3 SV=1	LENED_009408	1	0.000567168	84.753	YGTQPLPK(1)YHFSSK	2	-0.91009	5	0.346	0.493	0.228	1.385	1.179	2.417
	A0A1Q3ET27	329	4.368	Up	0.0061375	K	Molybdopterin binding protein OS=Lentinula edodes OX=5353 GN=LENED_012611 PE=4 SV=1	LENED_012611	1	0.0300074	46.844	IVSDEEVK(1)ILK	2	0.68121	1	0.435	0.374		1.922	1.612
	A0A1Q3EF77	213	2.022	Up	0.03096	K	PLP-dependent transferase OS=Lentinula edodes OX=5353 GN=LENED_007753 PE=4 SV=1	LENED_007753	1	0.037824	61.561	EMVK(1)ICK	2	-0.29985	8	0.695	0.71	0.633	1.41	1.804	0.907
	A0A1Q3EEK4	172	0.521	Down	0.0077621	K	Tyrosine decarboxylase OS=Lentinula edodes OX=5353 GN=LENED_007438 PE=3 SV=1	LENED_007438	1	0.00158273	63.473	AAHPDTK(1)LEDMR	3	-1.9054	3	1.403	1.181	1.311	0.526	0.804	0.698
	A0A1Q3EF77	182	2.513	Up	0.023065	K	PLP-dependent transferase OS=Lentinula edodes OX=5353 GN=LENED_007753 PE=4 SV=1	LENED_007753	1	1.89811e-23	174.44	HITNVK(1)ANAPQGQK	3	-0.10502	8	0.709	0.668	0.49		1.879	1.249
	A0A1Q3EMM4	196	5.695	Up	0.00156261	K	Anthranilate synthase component OS=Lentinula edodes OX=5353 GN=LENED_010526 PE=4 SV=1	LENED_010526	1	1.18289e-05	122.01	K(1)HIVAGDIIQAVPSQR	2	1.2098	6	0.313		0.234	1.554	1.795	1.324
	A0A1Q3EK11	112	3.745	Up	0.03224	K	Chorismate synthase OS=Lentinula edodes OX=5353 GN=LENED_009444 PE=3 SV=1	LENED_009444	1	1.90859e-05	118.21	PSHADYTYLEK(1)YGVK	2	-1.1453	5	0.2	0.231	0.842	1.436	1.323	2.009
	A0A1Q3EDC9	159	0.307	Down	0.0026592	K	Threonine dehydratase OS=Lentinula edodes OX=5353 GN=LENED_007047 PE=3 SV=1	LENED_007047	1	1.65155e-05	97.065	VILHGIDFDEAK(1)AECAR	3	-1.2358	2	1.354	1.426	1.699	0.354	0.617	0.402
	A0A1Q3ESW1	197	5.763	Up	6.0968e-05	K	Multifunctional tryptophan biosynthesis protein OS=Lentinula edodes OX=5353 GN=LENED_012514 PE=3 SV=1	LENED_012514	1	0.00186167	84.817	SK(1)VPSILNK	2	0.21712	3	0.328	0.325	0.266	2.029	1.613	1.654
	A0A1Q3ENC8	21	2.629	Up	0.0166006	K	NAD dependent epimerase dehydratase OS=Lentinula edodes OX=5353 GN=LENED_010791 PE=4 SV=1	LENED_010791	1	6.57539e-05	82.877	EAFK(1)STPHQVLALSNTR	3	3.432	5	0.707	0.585	0.609	1.274	2.058
	A0A1Q3EPI9	733	0.314	Down	0.027976	K	Pyridoxal-dependent decarboxylase domain protein OS=Lentinula edodes OX=5353 GN=LENED_011241 PE=4 SV=1	LENED_011241	1	0.000166297	118.23	MDLVEYDK(1)AR	2	0.7149	13	1.859	0.784	1.86	0.618	0.439	0.358
	A0A1Q3E9P5	333	0.353	Down	0.0021207	K	Cysteine synthase OS=Lentinula edodes OX=5353 GN=LENED_005556 PE=4 SV=1	LENED_005556	1	0.00160374	119.17	LFSK(1)QWLK	2	-0.41737	6	1.387	1.263	1.671	0.417	0.475	0.634
	A0A1Q3EEY3	406	0.541	Down	0.00195764	K	Pyruvate decarboxylase OS=Lentinula edodes OX=5353 GN=LENED_007649 PE=3 SV=1	LENED_007649	1	0.00301606	98.055	MSK(1)FFEPK	2	-0.019826	11	1.421	1.111	1.325	0.673	0.755	0.658
	A0A1Q3E216	490	0.462	Down	0.028197	K	Methylenetetrahydrofolate reductase OS=Lentinula edodes OX=5353 GN=LENED_002847 PE=3 SV=1	LENED_002847	1	0.0190082	63.662	DSNITYYVINK(1)R	2	-1.3592	1	1.094	1.045	1.624	0.535	0.623
	A0A1Q3E112	423	2.274	Up	0.0093971	K	Pentafunctional AROM polypeptide OS=Lentinula edodes OX=5353 GN=LENED_002514 PE=3 SV=1	LENED_002514	1	0.000132654	102.97	MTTPGSK(1)SISNR	2	-1.4883	5	0.625	0.59	0.67	1.855	1.386	1.045
	A0A1Q3EMN6	164	0.336	Down	0.0042449	K	Aminopeptidase OS=Lentinula edodes OX=5353 GN=LENED_010529 PE=3 SV=1	LENED_010529	1	0.000874608	76.759	TAFPCWDEPALK(1)AK	2	-0.71015	5	1.816	1.046	1.552	0.423	0.505	0.557
	A0A1Q3EPI9	1311	0.325	Down	0.0067392	K	Pyridoxal-dependent decarboxylase domain protein OS=Lentinula edodes OX=5353 GN=LENED_011241 PE=4 SV=1	LENED_011241	1	7.05894e-11	160.84	GHK(1)YMQMIDDFK	2	0.39794	44	1.429	1.198	1.779	0.316	0.559	0.559
	A0A1Q3EGM2	1018	0.569	Down	0.0104635	K	NADPH-dependent glutamate synthase OS=Lentinula edodes OX=5353 GN=LENED_008219 PE=4 SV=1	LENED_008219	1	2.46287e-18	156.58	AK(1)ADHILISGHDGGTGASR	3	-0.46992	11	1.57	1.108	1.125	0.741	0.661	0.761
	A0A1Q3EKM5	215	0.463	Down	0.0069009	K	Cystathionine gamma-synthase OS=Lentinula edodes OX=5353 GN=LENED_009672 PE=3 SV=1	LENED_009672	1	1.68674e-23	200.93	TK(1)SEWLELQNNR	2	0.47504	16	1.45	1.196	1.384	0.466	0.644	0.756
	A0A1Q3EEY3	189	0.509	Down	0.0195213	K	Pyruvate decarboxylase OS=Lentinula edodes OX=5353 GN=LENED_007649 PE=3 SV=1	LENED_007649	1	0.000234113	118.03	VLSDCVIK(1)GR	2	0.69333	5	1.744	1.224	1.001	0.748	0.662	0.61
	A0A1Q3EEK4	375	0.59	Down	0.0139575	K	Tyrosine decarboxylase OS=Lentinula edodes OX=5353 GN=LENED_007438 PE=3 SV=1	LENED_007438	1	8.02366e-05	103.08	GYGVEGFQK(1)HIR	2	-0.70676	10	1.385	1.09	1.251	0.611	0.702	0.884
	A0A1Q3EI76	284	1.644	Up	0.03752	K	Aldehyde dehydrogenase OS=Lentinula edodes OX=5353 GN=LENED_008835 PE=3 SV=1	LENED_008835	1	0.00158239	60.489	EFYPDK(1)ASAPGQMSR	2	0.35502	2	0.657	0.757	0.871	0.988	1.577	1.192
	A0A1Q3EEY3	512	0.548	Down	0.048103	K	Pyruvate decarboxylase OS=Lentinula edodes OX=5353 GN=LENED_007649 PE=3 SV=1	LENED_007649	1	0.0195811	72.492	FLHGK(1)ER	2	0.78992	5	1.241	0.948	1.607	0.561	0.609	0.911
	A0A1Q3EAY6	987	0.498	Down	0.0126231	K	APC amino acid permease OS=Lentinula edodes OX=5353 GN=LENED_006140 PE=4 SV=1	LENED_006140	1	0.000352253	110.46	NK(1)FCPGCGSR	2	-0.474	6	1.725	1.047	1.208	0.603	0.723	0.656
	A0A1Q3EAR7	25	1.765	Up	0.040244	K	Dihydroxy-acid dehydratase OS=Lentinula edodes OX=5353 GN=LENED_006104 PE=4 SV=1	LENED_006104	1	1.39556e-05	132.14	LNK(1)ISSEITQSK	2	0.16806	5	0.811	0.916	0.482	1.363	1.342	1.193
	A0A1Q3EAY6	1026	0.538	Down	0.007724	K	APC amino acid permease OS=Lentinula edodes OX=5353 GN=LENED_006140 PE=4 SV=1	LENED_006140	1	6.75688e-19	167.35	KPCPSGK(1)GLHNFTHPR	4	0.23561	11	1.499	1.062	1.315	0.792	0.677	0.617
	A0A1Q3EMM4	259	4.071	Up	0.00022364	K	Anthranilate synthase component OS=Lentinula edodes OX=5353 GN=LENED_010526 PE=4 SV=1	LENED_010526	1	2.5995e-05	101.9	VEK(1)NIVYNHAIAGTTK	3	0.35917	6	0.463	0.377	0.384	1.723	1.873	1.387
	A0A1Q3EMM4	327	3.311	Up	0.0102771	K	Anthranilate synthase component OS=Lentinula edodes OX=5353 GN=LENED_010526 PE=4 SV=1	LENED_010526	1	1.56779e-10	143.69	LEK(1)FSHVIHLTSQISGK	2	0.56214	11	0.489	0.332	0.583	1.013	1.669	1.966
	A0A1Q3EDN6	317	0.258	Down	0.014376	K	PLP-dependent transferase OS=Lentinula edodes OX=5353 GN=LENED_007127 PE=4 SV=1	LENED_007127	1	9.52608e-05	100.11	LDTFSK(1)TVCPGSR	2	-0.8656	4	1.448	0.938	1.734	0.303		0.407
	A0A1Q3DZP9	398	0.318	Down	0.030379	K	2-isopropylmalate synthase OS=Lentinula edodes OX=5353 GN=LENED_001731 PE=4 SV=1	LENED_001731	1	0.000122467	119.39	EMTVDDITSAFK(1)R	2	-2.4051	8	1.174	1.252	1.969	0.218	0.552	0.626
	A0A1Q3EJS7	5	5.757	Up	0.00106202	K	Glutamate decarboxylase OS=Lentinula edodes OX=5353 GN=LENED_009408 PE=3 SV=1	LENED_009408	1	0.00014645	117.79	ALSK(1)HINADR	2	0.30049	10	0.274	0.409	0.231	1.415	2.152	1.695
	A0A1Q3EM76	459	1.849	Up	0.038663	K	5-oxoprolinase OS=Lentinula edodes OX=5353 GN=LENED_010355 PE=4 SV=1	LENED_010355	0.998461	0.000129961	86.367	IFGK(0.998)SEK(0.002)EPLDVDASR	3	-0.28604	2	0.826	0.742	0.574	1.02	1.767	1.173
	A0A1Q3EPI9	1134	0.434	Down	0.0125024	K	Pyridoxal-dependent decarboxylase domain protein OS=Lentinula edodes OX=5353 GN=LENED_011241 PE=4 SV=1	LENED_011241	1	0.000706558	88.495	GQQPPIVK(1)GK	2	-0.29549	4	1.259	1.077	1.75	0.45	0.668	0.655
	A0A1Q3E695	608	2.424	Up	0.043996	K	Leukotriene-a4 partial OS=Lentinula edodes OX=5353 GN=LENED_004428 PE=4 SV=1	LENED_004428	1	0.0233893	45.28	VNK(1)DLAVNAFQK	2	-0.75383	1	0.551	0.647		1.699		1.205
	A0A1Q3ELI4	228	2.903	Up	0.00043856	K	Classes i and OS=Lentinula edodes OX=5353 GN=LENED_010070 PE=4 SV=1	LENED_010070	1	0.000288758	89.624	LVPVPTALDPSNK(1)YK	2	0.36185	10	0.546	0.517	0.507	1.515	1.516	1.526
	A0A1Q3DXZ3	414	0.517	Down	0.0046755	K	PLP-dependent transferase OS=Lentinula edodes OX=5353 GN=LENED_001382 PE=4 SV=1	LENED_001382	1	1.5143e-61	241.87	EWIGGESAIHK(1)YCNNLAR	2	0.4591	44	1.43	1.17	1.296	0.563	0.653	0.799
	A0A1Q3EEY3	547	0.128	Down	0.0177048	K	Pyruvate decarboxylase OS=Lentinula edodes OX=5353 GN=LENED_007649 PE=3 SV=1	LENED_007649	1	3.54025e-48	219.97	SYTVNNK(1)SELTELLENPK	2	0.8835	10	1.345	1.947	1.797	0.053	0.216	0.383
	A0A1Q3EI91	655	0.599	Down	0.035539	K	Aconitate hydratase, mitochondrial OS=Lentinula edodes OX=5353 GN=LENED_008893 PE=3 SV=1	LENED_008893	1	1.3469e-52	225.39	DHGIK(1)WVVVGDHNYGEGSSR	4	-0.59577	10	1.331	1.039	1.329	0.545	0.779	0.893
	A0A1Q3EIC3	300	0.237	Down	0.0042032	K	Acyl-dehydrogenase OS=Lentinula edodes OX=5353 GN=LENED_008922 PE=4 SV=1	LENED_008922	1	0.0179575	65.246	LGPGK(1)HLR	2	0.32281	2	2.235	1.229	1.342	0.501	0.34	0.297
	A0A1Q3EK08	511	1.601	Up	0.005964	K	Creatinase aminopeptidase OS=Lentinula edodes OX=5353 GN=LENED_009560 PE=3 SV=1	LENED_009560	1	0.015278	76.332	HIDQEVLK(1)K	2	-1.082	1	0.872	0.776	0.763	1.355		1.218
	A0A1Q3E1C7	206	0.329	Down	0.0021046	K	ATP phosphoribosyltransferase OS=Lentinula edodes OX=5353 GN=LENED_002615 PE=3 SV=1	LENED_002615	1	6.52949e-05	80.361	VPK(1)HEAHSNLITLITNR	4	-0.50861	2	1.634	1.179	1.608	0.492	0.386	0.576
	A0A1Q3E8T0	148	0.649	Down	0.022199	K	Leucine aminopeptidase OS=Lentinula edodes OX=5353 GN=LENED_005212 PE=3 SV=1	LENED_005212	1	5.30949e-05	107.13	LEFKPIESSK(1)EWDR	3	1.6112	2	1.218	1.01	1.383	0.759	0.894	0.69
	A0A1Q3EPI9	498	0.284	Down	0.048776	K	Pyridoxal-dependent decarboxylase domain protein OS=Lentinula edodes OX=5353 GN=LENED_011241 PE=4 SV=1	LENED_011241	1	1.40615e-06	150.1	NLK(1)FYPLSLR	2	2.4272	25	1.284	0.869	2.358	0.192	0.629	0.461
	A0A1Q3EPY3	117	1.705	Up	0.020043	K	Glutathione peroxidase OS=Lentinula edodes OX=5353 GN=LENED_011308 PE=3 SV=1	LENED_011308	1	0.00128504	81.565	SQK(1)SGILGLTR	2	0.71557	6	0.854	0.815	0.589	1.277	1.474	1.1
	A0A1Q3ENQ0	181	0.322	Down	0.0409	K	2-hydroxyacid dehydrogenase OS=Lentinula edodes OX=5353 GN=LENED_010923 PE=4 SV=1	LENED_010923	1	0.000402016	75.018	GFQPGGK(1)YEGTVAVFR	2	-0.42585	2	1.148	1.597	1.636	0.182	0.528	0.699
	A0A1Q3EPI9	529	0.291	Down	0.020265	K	Pyridoxal-dependent decarboxylase domain protein OS=Lentinula edodes OX=5353 GN=LENED_011241 PE=4 SV=1	LENED_011241	1	1.46938e-10	153.81	VDTCTHESK(1)FLK	3	-1.3612	12	2.034	0.829	1.731	0.564	0.448	0.326
	A0A1Q3EMG2	73	2.397	Up	0.0029955	K	Kynureninase OS=Lentinula edodes OX=5353 GN=BNA5 PE=3 SV=1	BNA5	1	0.00085532	72.29	GVIGHFDHPQK(1)R	4	0.19295	12	0.692	0.528	0.594	1.575	1.623	1.151
	A0A1Q3E0Q6	81	2.181	Up	0.0065574	K	Aldehyde dehydrogenase OS=Lentinula edodes OX=5353 GN=LENED_002249 PE=3 SV=1	LENED_002249	1	0.013528	124.89	AIISAK(1)R	2	0.05668	6	0.793	0.566	0.575	1.457	1.619	1.143
	A0A1Q3EMM4	318	3.841	Up	0.0051962	K	Anthranilate synthase component OS=Lentinula edodes OX=5353 GN=LENED_010526 PE=4 SV=1	LENED_010526	1	0.000339312	136.96	TVK(1)VDHLMR	2	-1.6737	16	0.617	0.341	0.321	1.358	2.095	1.46
	A0A1Q3EMN6	845	0.389	Down	0.0150789	K	Aminopeptidase OS=Lentinula edodes OX=5353 GN=LENED_010529 PE=3 SV=1	LENED_010529	1	8.31566e-36	206.19	QVTHFFQDHYEELYK(1)R	4	-1.1337	8	1.309	1.131	1.761	0.367	0.54	0.726
	A0A1Q3E043	364	0.417	Down	0.002562	K	Glutaryl-dehydrogenase OS=Lentinula edodes OX=5353 GN=LENED_002088 PE=3 SV=1	LENED_002088	1	2.9145e-05	95.205	LKDQGLLAPEMVSLVK(1)K	3	-0.8731	6	1.678	1.147	1.365	0.559	0.661	0.527
	A0A1Q3EKM5	161	0.319	Down	0.0120836	K	Cystathionine gamma-synthase OS=Lentinula edodes OX=5353 GN=LENED_009672 PE=3 SV=1	LENED_009672	1	0.00263825	53.168	DIQYYADK(1)IHQVGGK	3	1.3828	1	1.412	1.038	1.972	0.316	0.576	0.518
	A0A1Q3EPI9	723	0.286	Down	0.0117834	K	Pyridoxal-dependent decarboxylase domain protein OS=Lentinula edodes OX=5353 GN=LENED_011241 PE=4 SV=1	LENED_011241	1	0.000131958	148.52	LSSELAK(1)NR	2	-1.4164	6	1.266	1.002	2.244	0.331	0.53	0.431
	A0A1Q3EEY3	268	0.444	Down	0.036799	K	Pyruvate decarboxylase OS=Lentinula edodes OX=5353 GN=LENED_007649 PE=3 SV=1	LENED_007649	1	5.32759e-06	105.28	DLLYK(1)TGYPVYCAPMGK	3	0.067772	22	1.761	1.199	1.144	0.359	0.713	0.749
	A0A1Q3EQW6	342	1.716	Up	0.0145429	K	Glutamate carboxypeptidase OS=Lentinula edodes OX=5353 GN=LENED_011763 PE=4 SV=1	LENED_011763	1	0.00248705	108.74	VSGK(1)FSIR	2	-0.98068	5	0.884	0.776	0.591	1.37	1.356	1.136
	A0A1Q3DYF7	385	0.574	Down	0.0110416	K	Acyl-oxidase OS=Lentinula edodes OX=5353 GN=LENED_001431 PE=3 SV=1	LENED_001431	1	0.0431695	45.598	ETGVEK(1)FWR	2	-1.9002	1	1.255	1.018	1.484	0.643	0.755	0.76
	A0A1Q3EJS7	19	7.961	Up	0.0102976	K	Glutamate decarboxylase OS=Lentinula edodes OX=5353 GN=LENED_009408 PE=3 SV=1	LENED_009408	1	0.00834416	87.258	LVQDSHDK(1)K	2	-1.3879	2	0.315	0.151	0.325	1.634		2.564
	A0A1Q3EAY6	833	0.588	Down	0.027723	K	APC amino acid permease OS=Lentinula edodes OX=5353 GN=LENED_006140 PE=4 SV=1	LENED_006140	1	6.40011e-05	118.76	SGNPLTSK(1)SEGK	2	0.6176	12	1.585	1.088	1.082	0.613	0.774	0.82
	A0A1Q3EF98	504	1.735	Up	0.027005	K	Cytoplasm protein OS=Lentinula edodes OX=5353 GN=LENED_007772 PE=4 SV=1	LENED_007772	1	0.0065673	79.059	NTWIK(1)QPR	2	0.18959	1	1.002	0.625	0.599	1.191	1.316	1.355
	A0A1Q3EPI9	1030	0.566	Down	0.047902	K	Pyridoxal-dependent decarboxylase domain protein OS=Lentinula edodes OX=5353 GN=LENED_011241 PE=4 SV=1	LENED_011241	1	0.00671607	78.516	ECK(1)VSVYR	2	-1.3048	6	1.175	1.362	1.241	0.471	0.984	0.684
	A0A1Q3EEY3	280	0.434	Down	0.024423	K	Pyruvate decarboxylase OS=Lentinula edodes OX=5353 GN=LENED_007649 PE=3 SV=1	LENED_007649	1	1.67811e-05	76.492	TGYPVYCAPMGK(1)SAIDETYER	3	-1.2149	7	1.321	1.322	1.141		0.688	0.407
	A0A1Q3EEY3	363	0.583	Down	0.021342	K	Pyruvate decarboxylase OS=Lentinula edodes OX=5353 GN=LENED_007649 PE=3 SV=1	LENED_007649	1	0.00105088	94.309	QLLPK(1)LTAR	2	-0.40333	6	1.465	1.148	1.157	0.89	0.575	0.732
	A0A1Q3EF77	266	2.531	Up	0.0176019	K	PLP-dependent transferase OS=Lentinula edodes OX=5353 GN=LENED_007753 PE=4 SV=1	LENED_007753	1	5.9742e-05	117.2	RGAAFLWMPK(1)ESQK	3	-0.3533	23	0.712	0.563	0.461	1.419	1.511	1.463
	A0A1Q3EIY5	39	0.639	Down	0.0174753	K	Glutamine synthetase OS=Lentinula edodes OX=5353 GN=LENED_009124 PE=3 SV=1	LENED_009124	1	0.00328033	91.265	SK(1)TTTVSK	2	-0.77687	5	1.204	0.984	1.431	0.755	0.742	0.815
	A0A1Q3E8T0	223	0.285	Down	0.02604	K	Leucine aminopeptidase OS=Lentinula edodes OX=5353 GN=LENED_005212 PE=3 SV=1	LENED_005212	1	8.12117e-06	68.445	GMNTFLSVTHGTNEPAK(1)FLEIHYK	4	0.17135	2		1.307	1.604		0.341	0.49
	A0A1Q3E6K9	91	0.548	Down	0.045885	K	Glutamate dehydrogenase OS=Lentinula edodes OX=5353 GN=LENED_004547 PE=3 SV=1	LENED_004547	1	0.00205334	59.709	VQYNSSLGPYK(1)GGLR	2	0.55894	1	1.337	0.903	1.349	0.7		0.611
	A0A1Q3E043	327	0.443	Down	0.033038	K	Glutaryl-dehydrogenase OS=Lentinula edodes OX=5353 GN=LENED_002088 PE=3 SV=1	LENED_002088	1	0.00271358	69.864	PIASFQLIQK(1)K	2	1.1081	1	1.521	0.989	1.265		0.666	0.449
	A0A1Q3ENU9	331	0.319	Down	0.024697	K	Homogentisate-dioxygenase OS=Lentinula edodes OX=5353 GN=LENED_010991 PE=4 SV=1	LENED_010991	1	2.14549e-06	116.78	DHIDPSIFCVLTAK(1)SK	3	-1.0461	6	1.42	1.677	0.905		0.355	0.495
	A0A1Q3EEY3	515	0.506	Down	0.0090003	K	Pyruvate decarboxylase OS=Lentinula edodes OX=5353 GN=LENED_007649 PE=3 SV=1	LENED_007649	1	0.00013602	150.61	K(1)YNDIVNWK	2	3.1571	12	1.58	1.207	1.173	0.806	0.555	0.642
	A0A1Q3E112	1022	3.021	Up	0.0052412	K	Pentafunctional AROM polypeptide OS=Lentinula edodes OX=5353 GN=LENED_002514 PE=3 SV=1	LENED_002514	1	0.0186758	60.641	IVVDPTDTK(1)R	2	1.456	1	0.62	0.428	0.496	1.593	1.959	1.112
	A0A1Q3ET60	214	0.41	Down	0.029137	K	FSH1-domain-containing protein OS=Lentinula edodes OX=5353 GN=LENED_012626 PE=4 SV=1	LENED_012626	1	4.18347e-06	104.21	VEFHDGGHFVPSK(1)TAWR	3	-0.03472	10	1.226	0.938	1.976	0.42	0.629	0.648
	A0A1Q3EK11	285	5.881	Up	0.00064204	K	Chorismate synthase OS=Lentinula edodes OX=5353 GN=LENED_009444 PE=3 SV=1	LENED_009444	1	3.28716e-05	112.24	GTQVPGSK(1)HNDAFVR	3	-0.34152	15	0.395	0.257	0.257	2.203	1.643	1.5
	A0A1Q3E9P5	210	0.45	Down	0.006097	K	Cysteine synthase OS=Lentinula edodes OX=5353 GN=LENED_005556 PE=4 SV=1	LENED_005556	1	0.0113972	53.597	FLHEK(1)SQAK	3	0.084165	1	1.735	1.294		0.67	0.661	0.713
[F] Nucleotide transport and metabolism	A0A1Q3ENS8	520	0.541	Down	0.023315	K	Carbamoyl-phosphate synthase OS=Lentinula edodes OX=5353 GN=LENED_010929 PE=4 SV=1	LENED_010929	1	5.93669e-06	108.96	KNYTIDQLHDLTK(1)IDK	3	-2.3172	3	1.236	1.361	0.975		0.592	0.697
	A0A1Q3EJC6	262	0.375	Down	0.0079759	K	3 (2 )-bisphosphate nucleotidase OS=Lentinula edodes OX=5353 GN=LENED_009199 PE=4 SV=1	LENED_009199	1	8.69064e-14	177.04	MDSQAK(1)YGCLAR	2	-1.1902	9	1.799	1.418	1.103	0.433	0.695	0.492
	A0A1Q3EL83	227	0.575	Down	0.0030844	K	Gmp synthase OS=Lentinula edodes OX=5353 GN=LENED_009970 PE=3 SV=1	LENED_009970	1	0.00302604	97.798	EICGPK(1)GR	2	1.0078	6	1.31	1.349	1.123	0.725	0.807	0.643
	A0A1Q3EJW0	175	1.638	Up	0.046577	K	Uridylate kinase OS=Lentinula edodes OX=5353 GN=LENED_009505 PE=3 SV=1	LENED_009505	1	0.000286614	87.989	TSGREDDNVESIK(1)K	3	0.074843	3	0.903	0.772	0.65	1.4	1.467	0.941
	A0A1Q3EEF9	172	0.511	Down	0.02812	K	p-loop containing nucleoside triphosphate hydrolase protein OS=Lentinula edodes OX=5353 GN=LENED_007411 PE=4 SV=1	LENED_007411	1	0.000858654	83.998	VPEAILK(1)HR	3	0.56642	3	1.33	1.045	1.558	0.726	0.813	0.47
	A0A1Q3DYT1	138	0.364	Down	0.0156406	K	Mitochondrial nuclease OS=Lentinula edodes OX=5353 GN=LENED_001504 PE=4 SV=1	LENED_001504	1	0.000335507	73.279	SK(1)STFMEDDTIPVPFR	2	-0.65279	3	1.289	1.72	1.269	0.321	0.493	0.744
	A0A1Q3E2Z3	235	0.589	Down	0.0017048	K	Inosine-5'-monophosphate dehydrogenase OS=Lentinula edodes OX=5353 GN=LENED_003073 PE=3 SV=1	LENED_003073	1	1.18192e-17	171.11	SDLLK(1)NQSYPLASK	2	0.39908	8	1.346	1.132	1.256	0.675	0.725	0.801
[H] Coenzyme transport and metabolism	A0A1Q3EGL2	1299	0.434	Down	0.0010397	K	3-oxoacid-transferase OS=Lentinula edodes OX=5353 GN=LENED_008250 PE=4 SV=1	LENED_008250	1	8.42513e-05	106.6	ATVPK(1)HIEIVTLSK	2	-0.37384	10	1.484	1.311	1.317	0.507	0.587	0.692
	A0A1Q3EEY3	140	0.398	Down	0.022341	K	Pyruvate decarboxylase OS=Lentinula edodes OX=5353 GN=LENED_007649 PE=3 SV=1	LENED_007649	1	6.64426e-05	89.358	QQATK(1)PMLHHTLGDGR	4	0.22369	7	1.632		1.265	0.609	0.545
	A0A1Q3EGT5	755	1.518	Up	0.043182	K	Molybdenum cofactor biosynthesis protein OS=Lentinula edodes OX=5353 GN=LENED_008366 PE=4 SV=1	LENED_008366	1	0.000471772	98.254	LK(1)AYSTGGQR	2	2.0489	5	0.745	0.955	0.715	1.5	1.09	1.075
	A0A1Q3ET06	203	0.561	Down	0.0178195	K	C-1-tetrahydrofolate synthase OS=Lentinula edodes OX=5353 GN=LENED_012590 PE=3 SV=1	LENED_012590	1	0.000957549	98.634	TK(1)NIEAIVK	2	0.24047	4	1.531	1.046	1.226	0.621	0.655	0.856
	A0A1Q3ET06	30	0.589	Down	0.014318	K	C-1-tetrahydrofolate synthase OS=Lentinula edodes OX=5353 GN=LENED_012590 PE=3 SV=1	LENED_012590	1	0.000117979	116.13	IQVLK(1)TNHPR	3	-0.64281	6	1.569	1.139	1.052	0.733	0.711	0.769
	A0A1Q3ET27	329	4.368	Up	0.0061375	K	Molybdopterin binding protein OS=Lentinula edodes OX=5353 GN=LENED_012611 PE=4 SV=1	LENED_012611	1	0.0300074	46.844	IVSDEEVK(1)ILK	2	0.68121	1	0.435	0.374		1.922	1.612
	A0A1Q3ET06	496	0.6	Down	0.0115402	K	C-1-tetrahydrofolate synthase OS=Lentinula edodes OX=5353 GN=LENED_012590 PE=3 SV=1	LENED_012590	1	0.0015253	100.02	EFAPLMFK(1)R	2	1.4313	11	1.372		1.279	0.784	0.896	0.706
	A0A1Q3EQI7	188	0.079	Down	0.00044322	K	NADH-cytochrome b5 reductase OS=Lentinula edodes OX=5353 GN=LENED_011513 PE=3 SV=1	LENED_011513	1	0.000321474	137.95	TYEK(1)GNISR	2	0.63534	3	1.708	1.245	2.395	0.175	0.14	0.106
	A0A1Q3EGD0	158	0.387	Down	0.0097634	K	Vitamin B6 biosynthesis protein OS=Lentinula edodes OX=5353 GN=LENED_008174 PE=3 SV=1	LENED_008174	1	3.26331e-05	125.72	HNFK(1)VPFVCGAR	2	0.71285	13	1.623	1.181	1.455	0.548	0.544	0.558
	A0A1Q3E335	270	1.594	Up	0.0194034	K	Ferrochelatase OS=Lentinula edodes OX=5353 GN=LENED_003178 PE=3 SV=1	LENED_003178	1	6.56919e-06	113.47	VGPSK(1)WMGPQTSDALK	2	0.44834	11	0.905	0.785	0.656	1.141	1.457	1.141
	A0A1Q3EA12	386	0.298	Down	0.046764	K	Adenosylhomocysteinase OS=Lentinula edodes OX=5353 GN=LENED_005751 PE=3 SV=1	LENED_005751	1	2.18026e-11	147.09	FPLGVHILPK(1)NLDEEVAR	3	-0.395	11	0.744	1.469	1.749		0.335	0.452
	A0A1Q3EEY3	406	0.541	Down	0.00195764	K	Pyruvate decarboxylase OS=Lentinula edodes OX=5353 GN=LENED_007649 PE=3 SV=1	LENED_007649	1	0.00301606	98.055	MSK(1)FFEPK	2	-0.019826	11	1.421	1.111	1.325	0.673	0.755	0.658
	A0A1Q3EGL2	1209	0.366	Down	0.0095009	K	3-oxoacid-transferase OS=Lentinula edodes OX=5353 GN=LENED_008250 PE=4 SV=1	LENED_008250	1	0.00398572	62.94	YNPGGVSAGIAIPGIK(1)K	2	0.89678	5	1.549	1.281	1.46	0.342	0.502	0.726
	A0A1Q3EGD0	117	0.214	Down	0.0022013	K	Vitamin B6 biosynthesis protein OS=Lentinula edodes OX=5353 GN=LENED_008174 PE=3 SV=1	LENED_008174	1	7.85997e-05	97.203	EIVDAVTIPVMAK(1)CR	2	0.043212	9	1.778	1.446	1.595	0.216	0.448	0.369
	A0A1Q3EEY3	189	0.509	Down	0.0195213	K	Pyruvate decarboxylase OS=Lentinula edodes OX=5353 GN=LENED_007649 PE=3 SV=1	LENED_007649	1	0.000234113	118.03	VLSDCVIK(1)GR	2	0.69333	5	1.744	1.224	1.001	0.748	0.662	0.61
	A0A1Q3EEY3	512	0.548	Down	0.048103	K	Pyruvate decarboxylase OS=Lentinula edodes OX=5353 GN=LENED_007649 PE=3 SV=1	LENED_007649	1	0.0195811	72.492	FLHGK(1)ER	2	0.78992	5	1.241	0.948	1.607	0.561	0.609	0.911
	A0A1Q3EQI7	122	0.036	Down	0.0023767	K	NADH-cytochrome b5 reductase OS=Lentinula edodes OX=5353 GN=LENED_011513 PE=3 SV=1	LENED_011513	1	8.93498e-28	183.36	EFPLVLK(1)TQVSPNTAVYR	2	-0.62286	6	0.971	1.312	2.321		0.05	0.061
	A0A1Q3EQI7	199	0.075	Down	0.000156729	K	NADH-cytochrome b5 reductase OS=Lentinula edodes OX=5353 GN=LENED_011513 PE=3 SV=1	LENED_011513	1	4.35836e-07	157.38	HFSLLK(1)IGDR	3	-0.69006	8	1.571	1.338	2.437	0.144	0.13	0.126
	A0A1Q3EEY3	547	0.128	Down	0.0177048	K	Pyruvate decarboxylase OS=Lentinula edodes OX=5353 GN=LENED_007649 PE=3 SV=1	LENED_007649	1	3.54025e-48	219.97	SYTVNNK(1)SELTELLENPK	2	0.8835	10	1.345	1.947	1.797	0.053	0.216	0.383
	A0A1Q3ELR3	139	0.654	Down	0.0047771	K	Glutamine-dependent NAD(+) synthetase OS=Lentinula edodes OX=5353 GN=LENED_010180 PE=3 SV=1	LENED_010180	1	0.000948215	82.287	YFTPWTK(1)HR	3	-1.2881	3	1.23	1.117	1.25	0.869	0.691	0.794
	A0A1Q3EGL2	1099	0.502	Down	0.0024218	K	3-oxoacid-transferase OS=Lentinula edodes OX=5353 GN=LENED_008250 PE=4 SV=1	LENED_008250	1	3.06553e-26	146.09	RK(1)NEVTNLVGVSNNAGAGDSGLGK	3	0.9025	11	1.347	1.348	1.236	0.576	0.606	0.791
	A0A1Q3E316	208	0.445	Down	0.0101025	K	Coproporphyrinogen iii oxidase OS=Lentinula edodes OX=5353 GN=LENED_003095 PE=4 SV=1	LENED_003095	1	0.00114185	68.676	K(1)WCDEYFYIPHR	3	0.10878	4	1.552	1.267	1.264	0.425	0.654	0.739
	A0A1Q3DVZ8	712	0.513	Down	0.040801	K	3-methyl-2-oxobutanoate hydroxymethyltransferase OS=Lentinula edodes OX=5353 GN=LENED_000440 PE=3 SV=1	LENED_000440	1	4.29183e-05	94.569	LVEK(1)YGMLVGGIDPHR	3	1.9183	9	1.087	1.76	1.047	0.491	0.783	0.724
	A0A1Q3EGL2	1259	0.471	Down	0.0054392	K	3-oxoacid-transferase OS=Lentinula edodes OX=5353 GN=LENED_008250 PE=4 SV=1	LENED_008250	1	0.00010722	101.75	YGSQNFSTPMAK(1)NAK	2	0.62764	8	1.633	1.217	1.183	0.526	0.671	0.704
	A0A1Q3EEY3	268	0.444	Down	0.036799	K	Pyruvate decarboxylase OS=Lentinula edodes OX=5353 GN=LENED_007649 PE=3 SV=1	LENED_007649	1	5.32759e-06	105.28	DLLYK(1)TGYPVYCAPMGK	3	0.067772	22	1.761	1.199	1.144	0.359	0.713	0.749
	A0A1Q3EQI7	339	0.076	Down	0.00039772	K	NADH-cytochrome b5 reductase OS=Lentinula edodes OX=5353 GN=LENED_011513 PE=3 SV=1	LENED_011513	1	1.36949e-14	183.99	HLDELK(1)YPAPR	2	-1.7421	19	1.559	1.224	2.547	0.147	0.114	0.146
	A0A1Q3EGL2	1141	0.516	Down	0.010523	K	3-oxoacid-transferase OS=Lentinula edodes OX=5353 GN=LENED_008250 PE=4 SV=1	LENED_008250	1	2.80097e-05	139.86	K(1)FEALYLQGK	2	0.095695	5	1.576	1.321	1.024	0.619	0.632	0.772
	A0A1Q3EGL2	1531	0.323	Down	0.0025402	K	3-oxoacid-transferase OS=Lentinula edodes OX=5353 GN=LENED_008250 PE=4 SV=1	LENED_008250	1	0.00318755	93.649	AK(1)TGCDFK	2	0.52044	3	1.983	1.281	1.231	0.539	0.477	0.434
	A0A1Q3EQI7	210	0.119	Down	0.00050408	K	NADH-cytochrome b5 reductase OS=Lentinula edodes OX=5353 GN=LENED_011513 PE=3 SV=1	LENED_011513	1	2.65366e-08	157.38	GPK(1)GAFIYNNK	2	0.17338	8	1.874	1.195	2.119	0.227	0.164	0.228
	A0A1Q3EEY3	280	0.434	Down	0.024423	K	Pyruvate decarboxylase OS=Lentinula edodes OX=5353 GN=LENED_007649 PE=3 SV=1	LENED_007649	1	1.67811e-05	76.492	TGYPVYCAPMGK(1)SAIDETYER	3	-1.2149	7	1.321	1.322	1.141		0.688	0.407
	A0A1Q3EEY3	363	0.583	Down	0.021342	K	Pyruvate decarboxylase OS=Lentinula edodes OX=5353 GN=LENED_007649 PE=3 SV=1	LENED_007649	1	0.00105088	94.309	QLLPK(1)LTAR	2	-0.40333	6	1.465	1.148	1.157	0.89	0.575	0.732
	A0A1Q3EQI7	333	0.127	Down	1.78763e-05	K	NADH-cytochrome b5 reductase OS=Lentinula edodes OX=5353 GN=LENED_011513 PE=3 SV=1	LENED_011513	1	0.0180486	118.5	K(1)HLDELK	2	1.6625	6	1.803	1.492	1.867	0.203	0.237	0.213
	A0A1Q3EEY3	515	0.506	Down	0.0090003	K	Pyruvate decarboxylase OS=Lentinula edodes OX=5353 GN=LENED_007649 PE=3 SV=1	LENED_007649	1	0.00013602	150.61	K(1)YNDIVNWK	2	3.1571	12	1.58	1.207	1.173	0.806	0.555	0.642
	A0A1Q3EGT5	647	1.705	Up	0.0044156	K	Molybdenum cofactor biosynthesis protein OS=Lentinula edodes OX=5353 GN=LENED_008366 PE=4 SV=1	LENED_008366	1	0.000816433	92.051	LGGEVK(1)FGR	2	0.79892	12	0.831	0.775	0.649	1.421	1.247	1.176
	A0A1Q3EGL2	1140	0.183	Down	0.00052169	K	3-oxoacid-transferase OS=Lentinula edodes OX=5353 GN=LENED_008250 PE=4 SV=1	LENED_008250	1	0.0224222	66.056	IIASYPGGNK(1)K	2	-0.94394	2	1.735	1.855	1.357	0.244	0.387	0.275
[I] Lipid transport and metabolism	A0A1Q3DXU0	167	0.378	Down	0.0033387	K	Peroxisomal dehydratase OS=Lentinula edodes OX=5353 GN=LENED_001305 PE=4 SV=1	LENED_001305	1	0.0086118	57.175	FAK(1)VIAGPPQAK	2	-0.5575	2	1.727	1.053	1.514	0.569	0.503	0.551
	A0A1Q3EKD9	329	1.852	Up	0.04868	K	Acetyl-acetyltransferase OS=Lentinula edodes OX=5353 GN=LENED_009654 PE=3 SV=1	LENED_009654	1	0.00531577	83.623	VLK(1)IDPAK	2	0.32385	6	1.037	0.605	0.518	1.506	1.41	1.085
	A0A1Q3E2C3	380	0.644	Down	0.044943	K	Acetyl-acetyl transferase OS=Lentinula edodes OX=5353 GN=LENED_002828 PE=3 SV=1	LENED_002828	1	9.3906e-06	124.25	QIATGLNIAK(1)HDNEK	3	-1.1595	12	1.437	0.968	1.22	0.636	0.884	0.815
	A0A1Q3ETK0	417	0.52	Down	0.0012562	K	C-3 sterol dehydrogenase OS=Lentinula edodes OX=5353 GN=LENED_012686 PE=4 SV=1	LENED_012686	1	0.0086684	63.419	FHNIEK(1)TR	3	0.3111	1	1.358	1.307	1.231	0.578	0.739	0.709
	A0A1Q3DWA0	563	2.432	Up	0.0057845	K	AMP binding protein OS=Lentinula edodes OX=5353 GN=LENED_000662 PE=4 SV=1	LENED_000662	1	0.000849747	62.861	GGVVVVPVIPK(1)SASGK	2	-1.211	1	0.586	0.515		1.185	1.249	1.583
	A0A1Q3ERZ0	203	0.363	Down	0.024336	K	Enoyl-hydratase OS=Lentinula edodes OX=5353 GN=LENED_012096 PE=4 SV=1	LENED_012096	1	4.80257e-10	92.41	VAQSIVANSPDAVQCTK(1)HALLLSQK	3	-0.26561	4	1.076	1.175	1.607		0.352	0.581
	A0A1Q3DYZ9	377	0.421	Down	0.029477	K	3-hydroxyisobutyryl-CoA hydrolase, mitochondrial OS=Lentinula edodes OX=5353 GN=LENED_001739 PE=3 SV=1	LENED_001739	1	3.73008e-19	163.96	SPYLESVPEFK(1)HPFAPGESR	3	-0.98314	6	1.3	1.147	1.662	0.339	0.579	0.81
	A0A1Q3E9Y7	90	2.344	Up	0.0085622	K	Very-long-chain (3R)-3-hydroxyacyl-CoA dehydratase OS=Lentinula edodes OX=5353 GN=LENED_005669 PE=3 SV=1	LENED_005669	1	7.55818e-13	166.03	STQK(1)FNTVGGLEAR	2	-0.26505	6	0.748	0.519	0.578	1.479	1.753	1.093
	A0A1Q3DYZ8	334	1.765	Up	0.031404	K	3-hydroxyisobutyrate dehydrogenase OS=Lentinula edodes OX=5353 GN=LENED_001577 PE=3 SV=1	LENED_001577	1	0.000750824	107.79	FLQK(1)TAEER	2	0.51401	1	0.687	0.845		1.337	1.367
	A0A1Q3DWB2	682	2.021	Up	0.042859	K	Cytochrome p450 OS=Lentinula edodes OX=5353 GN=LENED_000726 PE=4 SV=1	LENED_000726	1	0.000248999	92.039	HIEFK(1)LPEGSTYR	2	-0.093704	6	0.58	0.71		1.672	1.224	1.014
	A0A1Q3E7R2	330	0.431	Down	0.0064791	K	Sphingomyelin phosphodiesterase OS=Lentinula edodes OX=5353 GN=LENED_005001 PE=3 SV=1	LENED_005001	1	0.00132722	57.148	YK(1)DIIVGQFFGHSHK	4	-0.16707	3	1.412	1.635		0.576	0.625	0.77
	A0A1Q3E665	184	2.37	Up	0.00105575	K	Sterol carrier protein 2 OS=Lentinula edodes OX=5353 GN=LENED_004398 PE=3 SV=1	LENED_004398	1	2.77804e-06	132.31	NHK(1)HSVNNPYSQFR	3	0.47652	1	0.592	0.69	0.539	1.627	1.419	1.27
	A0A1Q3ENC8	21	2.629	Up	0.0166006	K	NAD dependent epimerase dehydratase OS=Lentinula edodes OX=5353 GN=LENED_010791 PE=4 SV=1	LENED_010791	1	6.57539e-05	82.877	EAFK(1)STPHQVLALSNTR	3	3.432	5	0.707	0.585	0.609	1.274	2.058
	A0A1Q3EAR6	364	0.616	Down	0.0042795	K	KH domain-containing protein OS=Lentinula edodes OX=5353 GN=LENED_006071 PE=4 SV=1	LENED_006071	1	5.16065e-16	124.4	TLSEK(1)HPGVSIFTPAPATIDR	3	-0.24831	6	1.264	1.153	1.249	0.682	0.702	0.875
	A0A1Q3DVV4	267	5.127	Up	0.0065993	K	Cytochrome p450 OS=Lentinula edodes OX=5353 GN=LENED_000523 PE=3 SV=1	LENED_000523	1	0.0293983	48.284	LLAK(1)IPLLSR	2	1.2798	3	0.317	0.286		1.372	2.115	1.15
	A0A1Q3E8B3	504	3.132	Up	0.0050617	K	Inositol phosphatidylinositol phosphatase OS=Lentinula edodes OX=5353 GN=LENED_005132 PE=4 SV=1	LENED_005132	1	1.15367e-06	136.96	YLK(1)NNFLDGAR	2	0.92395	9	0.58	0.43	0.489	1.404	2.133	1.158
	A0A1Q3EL35	160	0.08	Down	0.00036253	K	C4-methyl sterol oxidase OS=Lentinula edodes OX=5353 GN=LENED_009930 PE=3 SV=1	LENED_009930	1	6.25998e-06	130.1	ALHEPHLYK(1)HIHK	3	1.0733	6	2.036	1.576	1.775	0.09	0.186	0.154
	A0A1Q3E6T5	218	0.381	Down	0.0055596	K	CAIB BAIF family enzyme OS=Lentinula edodes OX=5353 GN=LENED_004581 PE=4 SV=1	LENED_004581	1	0.000327899	71.98	AEFLASSHGK(1)HISSR	4	0.0031889	4	1.59	1.263	1.403	0.405	0.493	0.722
	A0A1Q3EHF8	336	0.276	Down	0.029358	K	Ceramide very long chain fatty acid hydroxylase OS=Lentinula edodes OX=5353 GN=LENED_008596 PE=3 SV=1	LENED_008596	1	0.00100988	80.755	K(1)YHLAHHYK	3	-0.73198	4	2.048	0.743	1.851	0.497	0.495	0.289
	A0A1Q3DXU0	164	0.308	Down	0.00082335	K	Peroxisomal dehydratase OS=Lentinula edodes OX=5353 GN=LENED_001305 PE=4 SV=1	LENED_001305	1	0.00507598	84.498	ITGQK(1)FAK	2	-1.0375	6	1.626	1.184	1.677	0.403	0.474	0.503
	A0A1Q3DXL8	31	0.307	Down	0.0189598	K	Acetyl-carboxylase OS=Lentinula edodes OX=5353 GN=LENED_001220 PE=4 SV=1	LENED_001220	1	0.00131189	51.688	ASPSSVYDFVK(1)ANGGHTIITK	3	-0.35026	2	1.379		1.662	0.403	0.53
	A0A1Q3E695	608	2.424	Up	0.043996	K	Leukotriene-a4 partial OS=Lentinula edodes OX=5353 GN=LENED_004428 PE=4 SV=1	LENED_004428	1	0.0233893	45.28	VNK(1)DLAVNAFQK	2	-0.75383	1	0.551	0.647		1.699		1.205
	A0A1Q3EKD9	183	1.617	Up	0.026143	K	Acetyl-acetyltransferase OS=Lentinula edodes OX=5353 GN=LENED_009654 PE=3 SV=1	LENED_009654	1	2.60587e-45	238.03	EAQDAHAIESYK(1)R	2	-0.78155	12	0.981	0.736	0.614	1.236	1.369	1.165
	A0A1Q3EIC3	300	0.237	Down	0.0042032	K	Acyl-dehydrogenase OS=Lentinula edodes OX=5353 GN=LENED_008922 PE=4 SV=1	LENED_008922	1	0.0179575	65.246	LGPGK(1)HLR	2	0.32281	2	2.235	1.229	1.342	0.501	0.34	0.297
	A0A1Q3DW18	69	1.888	Up	0.03266	K	Phospholipid:diacylglycerol acyltransferase OS=Lentinula edodes OX=5353 GN=LENED_000639 PE=4 SV=1	LENED_000639	1	0.0447333	49.081	K(1)HESSLFATR	3	-0.26797	1	0.561	0.993	0.55	1.201	1.535	1.237
	A0A1Q3E2C3	309	0.646	Down	0.03552	K	Acetyl-acetyl transferase OS=Lentinula edodes OX=5353 GN=LENED_002828 PE=3 SV=1	LENED_002828	1	9.7516e-05	85.837	IMGVGPAYAIPHVLK(1)K	3	0.059501	9	1.268	0.936	1.415	0.834	0.811	0.694
	A0A1Q3EH14	189	2.122	Up	0.0095641	K	Phosphatidylserine decarboxylase OS=Lentinula edodes OX=5353 GN=LENED_008378 PE=4 SV=1	LENED_008378	1	0.000144852	107.06	IVVAAPK(1)FQVNR	2	-0.79627	8	0.746	0.519	0.689	1.139	1.699	1.308
	A0A1Q3EKD9	219	2.439	Up	0.0024572	K	Acetyl-acetyltransferase OS=Lentinula edodes OX=5353 GN=LENED_009654 PE=3 SV=1	LENED_009654	1	0.000349385	139.28	GDTIVREDEEYK(1)R	3	0.69301	12	0.698	0.624	0.456	1.475	1.337	1.524
	A0A1Q3E9Y7	86	2.03	Up	0.0081564	K	Very-long-chain (3R)-3-hydroxyacyl-CoA dehydratase OS=Lentinula edodes OX=5353 GN=LENED_005669 PE=3 SV=1	LENED_005669	1	0.000653638	83.204	LFSSIPFIK(1)STQK	2	1.1113	4	0.742	0.661	0.618	1.231	1.74	1.132
	A0A1Q3ELA7	263	0.53	Down	0.0035232	K	Acetyltransferase component of pyruvate dehydrogenase complex OS=Lentinula edodes OX=5353 GN=LENED_010002 PE=3 SV=1	LENED_010002	1	0.000136844	125.3	EVFNK(1)TLSEK	2	0.46526	7	1.488	1.065	1.328	0.671	0.663	0.722
	A0A1Q3DWI6	270	0.468	Down	0.0082416	K	3-hydroxybutyryl-dehydrogenase OS=Lentinula edodes OX=5353 GN=LENED_000720 PE=4 SV=1	LENED_000720	1	0.00227944	63.966	DSK(1)YRPSVLLGR	3	-0.22312	2	1.474	1.086	1.455	0.512	0.592	0.775
	A0A1Q3DXR0	100	0.211	Down	0.007925	K	Gamma-butyrobetaine hydroxylase OS=Lentinula edodes OX=5353 GN=LENED_001289 PE=4 SV=1	LENED_001289	1	6.21245e-05	88.311	DSCHSPECK(1)HPETTQK	4	-0.087033	2	1.826	1.481	0.972		0.293	0.309
	A0A1Q3EHT6	496	2.922	Up	0.0096048	K	Acyl-synthetase OS=Lentinula edodes OX=5353 GN=LENED_008663 PE=4 SV=1	LENED_008663	1	0.0371541	61.962	ENLSK(1)YK	2	-0.95226	1	0.577		0.384	1.29	1.636	1.286
	A0A1Q3DVZ7	71	2.429	Up	0.0146585	K	Serine hydrolase OS=Lentinula edodes OX=5353 GN=LENED_000617 PE=4 SV=1	LENED_000617	1	0.00270158	72.531	QTIPASK(1)TLR	2	-0.90077	1	0.854	0.603	0.551	1.718	1.533
	A0A1Q3E1X9	1015	2.478	Up	0.0061968	K	Polyketide synthase OS=Lentinula edodes OX=5353 GN=LENED_002814 PE=4 SV=1	LENED_002814	1	6.98987e-08	145	VK(1)SLDESLSGDGK	2	-0.20294	2	0.614	0.612	0.551	1.57	1.793	1.041
	A0A1Q3EKD9	87	2.285	Up	0.0130805	K	Acetyl-acetyltransferase OS=Lentinula edodes OX=5353 GN=LENED_009654 PE=3 SV=1	LENED_009654	1	1.97767e-08	144.18	SDATTINK(1)VCASGMK	3	-0.81157	72	0.575	0.804	0.496	1.772	1.392	1.12
[P] Inorganic ion transport and metabolism	A0A1Q3EH22	67	0.378	Down	0.028164	K	Voltage-dependent ion-selective channel OS=Lentinula edodes OX=5353 GN=LENED_008414 PE=4 SV=1	LENED_008414	1	1.71704e-59	232.01	K(1)HGFTLTNTWTTANVLK	3	-0.31446	11	1.111	1.365	1.748	0.287	0.668	0.64
	A0A1Q3E298	122	2.361	Up	0.0178971	K	Arylsulfatase OS=Lentinula edodes OX=5353 GN=LENED_002943 PE=4 SV=1	LENED_002943	0.999807	0.00336564	53.377	WHLGLK(1)PEYNPDKR	4	-0.20718	1	0.59	0.737	0.492	1.485	1.408	1.402
	A0A1Q3EJC6	262	0.375	Down	0.0079759	K	3 (2 )-bisphosphate nucleotidase OS=Lentinula edodes OX=5353 GN=LENED_009199 PE=4 SV=1	LENED_009199	1	8.69064e-14	177.04	MDSQAK(1)YGCLAR	2	-1.1902	9	1.799	1.418	1.103	0.433	0.695	0.492
	A0A1Q3ET66	105	0.246	Down	0.0162016	K	Superoxide dismutase OS=Lentinula edodes OX=5353 GN=LENED_012635 PE=3 SV=1	LENED_012635	1	6.67435e-08	83.992	FNGGGHINHTLFWK(1)NLAPASADGGK	3	-0.74165	10	1.134	1.549	1.94	0.178	0.426	0.535
	A0A1Q3DZK0	129	1.641	Up	0.0086029	K	Got1-domain-containing protein OS=Lentinula edodes OX=5353 GN=LENED_001836 PE=4 SV=1	LENED_001836	1	0.00278504	72.276	TVVDK(1)ISGSR	2	-0.22414	6	0.721	0.785	0.8	1.315	1.432	1.038
	A0A1Q3EH22	36	0.304	Down	0.047121	K	Voltage-dependent ion-selective channel OS=Lentinula edodes OX=5353 GN=LENED_008414 PE=4 SV=1	LENED_008414	1	0.000185789	99.927	DYPFNTTSLEIK(1)TK	2	1.3225	6	0.832	1.495	2.082	0.206	0.533	0.6
	A0A1Q3EAR2	282	0.436	Down	0.014898	K	Sulfate adenylyltransferase OS=Lentinula edodes OX=5353 GN=MET3 PE=3 SV=1	MET3	1	0.000116654	94.538	K(1)NFGATHFIVGR	3	-0.30986	3	1.757	1.142	1.241	0.453	0.776	0.577
	A0A1Q3EAH2	155	1.607	Up	0.027102	K	Inorganic phosphate transporter OS=Lentinula edodes OX=5353 GN=LENED_005995 PE=4 SV=1	LENED_005995	1	1.17708e-08	104.29	RPFK(1)AAPGIFGGATGGPQTDK	3	1.3178	5	0.946	0.795	0.601	1.299	1.344	1.121
	A0A1Q3ET66	137	0.536	Down	0.032157	K	Superoxide dismutase OS=Lentinula edodes OX=5353 GN=LENED_012635 PE=3 SV=1	LENED_012635	1	1.02559e-11	161.04	TAIESDFGSVDNFK(1)K	3	-0.46157	12	1.309	1.031	1.513	0.687	0.674	0.703
	A0A1Q3EQP9	260	0.11	Down	0.00050121	K	Sulfite reductase subunit beta OS=Lentinula edodes OX=5353 GN=LENED_011691 PE=3 SV=1	LENED_011691	1	6.10742e-06	133.98	VLALK(1)SHFPSVSR	2	0.43735	4	1.552	1.235	2.4	0.16	0.208	0.201
	A0A1Q3ED76	244	3.368	Up	0.00167904	K	General substrate transporter OS=Lentinula edodes OX=5353 GN=LENED_006958 PE=3 SV=1	LENED_006958	1	0.000289064	92.792	QQVIFEK(1)SEGAK	2	3.6326	4	0.458	0.435	0.527	2.084	1.417	1.281
	A0A1Q3EAH2	57	1.826	Up	0.0193994	K	Inorganic phosphate transporter OS=Lentinula edodes OX=5353 GN=LENED_005995 PE=4 SV=1	LENED_005995	0.793567	0.0271355	115	K(0.206)K(0.794)NDQTVLK	2	1.2996	1	0.841	0.725	0.572	1.073	1.25	1.581
	A0A1Q3ETC5	11	1.785	Up	0.0188649	K	General substrate transporter OS=Lentinula edodes OX=5353 GN=LENED_012753 PE=3 SV=1	LENED_012753	1	0.0222856	60.91	ALLLEK(1)AK	2	0.40227	6	0.777	0.84	0.56	1.356	1.077	1.453
	A0A1Q3EH22	38	0.648	Down	0.037322	K	Voltage-dependent ion-selective channel OS=Lentinula edodes OX=5353 GN=LENED_008414 PE=4 SV=1	LENED_008414	1	0.000875775	102.42	TK(1)ANDVSFK	2	-1.9742	12	1.243	0.951	1.409	0.843	0.665	0.828
	A0A1Q3EAR2	65	0.399	Down	0.048455	K	Sulfate adenylyltransferase OS=Lentinula edodes OX=5353 GN=MET3 PE=3 SV=1	MET3	1	0.00145647	78.342	DYK(1)SVVDDLR	2	-0.15493	3	1.239	1.68	0.915	0.396		0.625
	A0A1Q3E298	281	2.433	Up	0.0051602	K	Arylsulfatase OS=Lentinula edodes OX=5353 GN=LENED_002943 PE=4 SV=1	LENED_002943	1	0.00459943	110.81	LLK(1)YLER	2	-0.052936	6	0.732	0.624	0.438	1.536	1.545	1.283
	A0A1Q3ELC7	404	0.655	Down	0.041643	K	Cation efflux protein OS=Lentinula edodes OX=5353 GN=LENED_010037 PE=4 SV=1	LENED_010037	1	0.00712401	55.314	K(1)HDFMPVAAK	3	-0.4184	3	1.355	1.023	1.051	0.786		0.712
	A0A1Q3ESZ2	9	0.615	Down	0.027881	K	Copper chaperone taha OS=Lentinula edodes OX=5353 GN=LENED_012560 PE=4 SV=1	LENED_012560	1	5.63981e-08	148.89	ADVEHTYK(1)FDVK	2	0.02864	6	1.244	1.081	1.336	0.568	0.795	0.888
	A0A1Q3E298	353	1.786	Up	0.0066824	K	Arylsulfatase OS=Lentinula edodes OX=5353 GN=LENED_002943 PE=4 SV=1	LENED_002943	1	0.0247947	40.377	LYK(1)MYSTEGGIK	2	-1.3397	1	0.809	0.836	0.721	1.528	1.289
	A0A1Q3EHP0	307	2	Up	0.043155	K	V-type proton ATPase subunit a OS=Lentinula edodes OX=5353 GN=LENED_008602 PE=3 SV=1	LENED_008602	1	0.00667656	63.185	RTELTK(1)IGESLR	2	1.3878	1	0.764	0.697	0.593	1.321	1.882	0.905
	A0A1Q3E8J3	902	1.974	Up	0.031261	K	Plasma membrane ATPase OS=Lentinula edodes OX=5353 GN=LENED_005220 PE=3 SV=1	LENED_005220	1	0.000464544	111.61	FAMK(1)YTIIK	2	0.71602	14	0.64	0.482	0.934	1.588	1.356	1.115
	A0A1Q3EQP9	146	0.135	Down	8.2055e-05	K	Sulfite reductase subunit beta OS=Lentinula edodes OX=5353 GN=LENED_011691 PE=3 SV=1	LENED_011691	1	2.51025e-05	92.093	VASQGPHIPK(1)HELSYTK	3	0.38043	6	2.089	1.5	1.572	0.203	0.254	0.238
	A0A1Q3EQP9	1006	0.205	Down	0.0020593	K	Sulfite reductase subunit beta OS=Lentinula edodes OX=5353 GN=LENED_011691 PE=3 SV=1	LENED_011691	0.99927	2.56155e-05	117.2	IQDETGK(0.001)EFK(0.999)SGLR	3	-0.1631	3	1.633	1.343	1.337	0.347	0.243
	A0A1Q3EQP9	938	0.172	Down	0.00022437	K	Sulfite reductase subunit beta OS=Lentinula edodes OX=5353 GN=LENED_011691 PE=3 SV=1	LENED_011691	1	0.00202372	129.55	VK(1)YTIDR	2	-0.016594	6	1.987	1.766	1.26	0.291	0.274	0.296
	A0A1Q3EH22	120	0.623	Down	0.0053848	K	Voltage-dependent ion-selective channel OS=Lentinula edodes OX=5353 GN=LENED_008414 PE=4 SV=1	LENED_008414	1	1.80465e-26	193.54	SAVINAAFK(1)QSGLHTR	2	0.024231	17	1.216	1.09	1.345	0.724	0.697	0.852
	A0A1Q3E4U0	195	0.236	Down	0.0134448	K	Heme oxygenase OS=Lentinula edodes OX=5353 GN=LENED_003894 PE=4 SV=1	LENED_003894	1	0.000182055	133.13	PASLGEMK(1)R	2	-1.8623	5	1.354	1.091	1.704		0.23	0.422
[Q] Secondary metabolites biosynthesis, transport and catabolism	A0A1Q3EMW3	789	0.157	Down	0.00076132	K	Linear gramicidin synthase subunit D OS=Lentinula edodes OX=5353 GN=LENED_010620 PE=4 SV=1	LENED_010620	1	0.0141671	49.333	ILAK(1)SGLNATSFR	2	0.47959	2	1.43	1.283	2.276	0.22	0.301	0.262
	A0A1Q3E699	54	0.538	Down	0.0064047	K	Uricase OS=Lentinula edodes OX=5353 GN=LENED_004300 PE=3 SV=1	LENED_004300	1	0.00135856	73.245	ADNK(1)VIVATDSIK	2	1.1407	3	1.507	1.101	1.267	0.802	0.627	0.656
	A0A1Q3E1U8	272	2.613	Up	0.040219	K	Flavin-containing monooxygenase fmo OS=Lentinula edodes OX=5353 GN=LENED_002781 PE=4 SV=1	LENED_002781	1	0.00765015	67.081	LLSK(1)YIALK	2	-1.0922	4	0.699	0.566	0.467	2.18	1.506	0.84
	A0A1Q3EDL7	261	0.436	Down	0.021719	K	Peroxisomal hydratase-dehydrogenase-epimerase OS=Lentinula edodes OX=5353 GN=LENED_007065 PE=4 SV=1	LENED_007065	1	8.99219e-05	112.42	AK(1)WSEITDFSQPK	2	-2.1067	6	1.535	1.036	1.528	0.394	0.66	0.734
	A0A1Q3E0Z2	81	2.173	Up	0.0189958	K	Cytochrome P450 monooxygenase OS=Lentinula edodes OX=5353 GN=LENED_002474 PE=3 SV=1	LENED_002474	1	0.000673532	71.879	SEVVHALHEK(1)YGR	3	-0.34781	5	0.84	0.651	0.533		1.509	1.423
	A0A1Q3E2M1	234	1.931	Up	0.0025019	K	Dienelactone hydrolase OS=Lentinula edodes OX=5353 GN=LENED_003000 PE=4 SV=1	LENED_003000	1	2.22386e-06	134.4	GDLKNEENK(1)K	3	1.2013	10	0.716	0.763	0.608	1.52	1.314	1.195
	A0A1Q3E2M1	235	2.038	Up	0.003942	K	Dienelactone hydrolase OS=Lentinula edodes OX=5353 GN=LENED_003000 PE=4 SV=1	LENED_003000	0.953198	7.30766e-05	104.55	NEENK(0.047)K(0.953)EFEDVYTK	3	-0.26186	5	0.752	0.737	0.523	1.38	1.427	1.294
	A0A1Q3EN80	191	0.417	Down	0.00168439	K	Clavaminate synthase-like protein OS=Lentinula edodes OX=5353 GN=LENED_010743 PE=3 SV=1	LENED_010743	1	0.00179762	116.88	IIK(1)YPVQR	2	-0.39875	5	1.681	1.351	1.154	0.547	0.575	0.622
	A0A1Q3E2L5	78	1.834	Up	0.00076073	K	Short-chain dehydrogenase OS=Lentinula edodes OX=5353 GN=LENED_003080 PE=3 SV=1	LENED_003080	1	9.58727e-08	121.72	TVSK(1)SAIVTGAGQGIGK	2	-0.048758	2	0.722	0.749	0.667	1.31	1.18	1.431
	A0A1Q3EP28	345	0.496	Down	0.024458	K	Glutathione synthetase OS=Lentinula edodes OX=5353 GN=LENED_011082 PE=3 SV=1	LENED_011082	1	0.0299927	100.19	FLCDEK(1)K	2	-0.97047	2	1.828	1.136	1.045	0.718	0.71	0.56
	A0A1Q3DY80	203	0.461	Down	0.00023684	K	PKS_ER domain-containing protein(predicted) OS=Lentinula edodes OX=5353 GN=LENED_001464 PE=4 SV=1	LENED_001464	1	0.000242301	126.19	VVALSQSSAK(1)K	2	0.76341	5	1.33	1.219	1.49	0.629	0.595	0.636
	A0A1Q3E135	212	1.568	Up	0.020361	K	Catalase OS=Lentinula edodes OX=5353 GN=LENED_002517 PE=3 SV=1	LENED_002517	1	1.84006e-23	199.82	ADGGFK(1)TLNNAK	2	-1.2122	34	0.88	0.872	0.617	1.213	1.337	1.165
	A0A1Q3ERE0	161	2.91	Up	0.031158	K	Dienelactone hydrolase endo--beta-d-glucanase OS=Lentinula edodes OX=5353 GN=LENED_011955 PE=4 SV=1	LENED_011955	1	0.019678	56.548	LK(1)VPEDLEK	2	-0.85012	3	0.642	0.591	0.34	1.546	1.536	1.496
	A0A1Q3EGT7	332	2.281	Up	0.042544	K	Nadp-dependent alcohol dehydrogenase OS=Lentinula edodes OX=5353 GN=LENED_008367 PE=3 SV=1	LENED_008367	1	0.00682706	90.777	LK(1)NGQIR	2	-0.090151	3	0.605	0.965	0.5	1.64	1.508
	A0A1Q3EK58	238	5.077	Up	0.00028381	K	O-methylsterigmatocystin oxidoreductase OS=Lentinula edodes OX=5353 GN=LENED_009569 PE=3 SV=1	LENED_009569	1	0.0019298	67.334	FHQLAAK(1)WAK	3	-0.36463	3	0.35	0.354	0.318	1.556	2.199	1.434
	A0A1Q3DYG5	55	15.949	Up	2.1066e-05	K	Cytochrome P450 OS=Lentinula edodes OX=5353 GN=LENED_001549 PE=3 SV=1	LENED_001549	1	0.000997985	81.099	K(1)YGDIIHFR	3	0.17905	5	0.145	0.108	0.118	2.239	2.005	1.673
	A0A1Q3ERE0	218	3.322	Up	0.018082	K	Dienelactone hydrolase endo--beta-d-glucanase OS=Lentinula edodes OX=5353 GN=LENED_011955 PE=4 SV=1	LENED_011955	1	0.000108344	92.247	EYFPGCK(1)HGFAVR	3	0.159	6		0.555	0.304	1.356	1.72	1.205
	A0A1Q3E699	116	0.45	Down	0.0022767	K	Uricase OS=Lentinula edodes OX=5353 GN=LENED_004300 PE=3 SV=1	LENED_004300	1	0.0105196	82.671	IVVGK(1)DR	2	-1.0519	6	1.574	1.246	1.276	0.573	0.726	0.545
	A0A1Q3EDL7	428	0.405	Down	0.0035828	K	Peroxisomal hydratase-dehydrogenase-epimerase OS=Lentinula edodes OX=5353 GN=LENED_007065 PE=4 SV=1	LENED_007065	1	0.00216644	74.165	AVWPVFQK(1)QK	2	1.5641	1	1.674	1.109	1.436	0.663	0.5	0.546
	A0A1Q3DZ94	134	0.235	Down	0.000159846	K	Short-chain dehydrogenase reductase sdr OS=Lentinula edodes OX=5353 GN=LENED_001823 PE=4 SV=1	LENED_001823	1	1.00399e-09	118.72	GPLFLSQAASK(1)HFPSSGGR	3	-2.0834	3	1.758	1.48	1.509	0.36	0.319	0.435
	A0A1Q3E8Y8	5	2.423	Up	6.02e-05	K	Flavin-containing monooxygenase OS=Lentinula edodes OX=5353 GN=LENED_005432 PE=4 SV=1	LENED_005432	1	2.14433e-06	135.81	MDTSK(1)SGHWESR	2	0.21215	12	0.612	0.612	0.566	1.57	1.4	1.367
	A0A1Q3DW04	211	2.144	Up	0.0131394	K	Xylitol dehydrogenase OS=Lentinula edodes OX=5353 GN=LENED_000340 PE=3 SV=1	LENED_000340	1	2.50071e-13	116.74	LEFAK(1)SYVGAEPYRPLSPNKDEAK	3	0.60116	10	0.743	0.583	0.608	1.002	1.719	1.426
	A0A1Q3E457	473	3.593	Up	0.00059789	K	Cytochrome P450 OS=Lentinula edodes OX=5353 GN=LENED_003677 PE=3 SV=1	LENED_003677	1	0.00734522	76.221	GNDK(1)ADFR	2	-0.76704	4	0.416	0.542	0.378	1.725	1.374	1.701
	A0A1Q3EDL7	121	0.204	Down	0.00097721	K	Peroxisomal hydratase-dehydrogenase-epimerase OS=Lentinula edodes OX=5353 GN=LENED_007065 PE=4 SV=1	LENED_007065	1	0.000181122	100.22	GAFACTK(1)AAWPIFR	2	-1.008	4	1.519	1.423	1.891	0.256	0.441	0.29
	A0A1Q3DYJ0	301	2.098	Up	0.00109833	K	PKS_ER domain-containing protein(predicted) OS=Lentinula edodes OX=5353 GN=LENED_001557 PE=4 SV=1	LENED_001557	1	1.2855e-34	203.88	DSEDAIAFAQK(1)HNIK	3	0.68463	39	0.67	0.624	0.67	1.175	1.572	1.373
	A0A1Q3DX71	241	1.504	Up	0.01064	K	Clavaminate synthase-like protein OS=Lentinula edodes OX=5353 GN=LENED_000991 PE=3 SV=1	LENED_000991	1	0.0165145	66.692	DGTWK(1)WIK	2	0.019269	4	0.817	0.902	0.692	1.146	1.153	1.328
	A0A1Q3EPV7	70	2.444	Up	5.9204e-05	K	NAD-binding protein OS=Lentinula edodes OX=5353 GN=LENED_011377 PE=3 SV=1	LENED_011377	1	0.00161259	76.228	AAALELAK(1)LK	2	1.7182	2	0.597	0.632	0.542	1.434	1.391	1.504
	A0A1Q3DWB2	682	2.021	Up	0.042859	K	Cytochrome p450 OS=Lentinula edodes OX=5353 GN=LENED_000726 PE=4 SV=1	LENED_000726	1	0.000248999	92.039	HIEFK(1)LPEGSTYR	2	-0.093704	6	0.58	0.71		1.672	1.224	1.014
	A0A1Q3E448	88	0.644	Down	0.034277	K	Nadp:d-xylose dehydrogenase OS=Lentinula edodes OX=5353 GN=LENED_003665 PE=4 SV=1	LENED_003665	1	3.4933e-10	159.52	K(1)HVLCEKPVTSNR	3	-0.19806	17	1.363	1.265	1.014	0.739	0.95	0.655
	A0A1Q3E699	136	0.503	Down	0.00174169	K	Uricase OS=Lentinula edodes OX=5353 GN=LENED_004300 PE=3 SV=1	LENED_004300	1	8.59928e-05	115.57	TVK(1)VEIDGTAGK	2	-0.078445	3	1.263	1.515	1.153	0.612	0.654	0.713
	A0A1Q3E699	93	0.362	Down	0.0131158	K	Uricase OS=Lentinula edodes OX=5353 GN=LENED_004300 PE=3 SV=1	LENED_004300	1	1.12691e-06	104.2	FAVHLGTHIVSK(1)YAHIHK	5	0.2437	8	1.067	1.381	1.834	0.375	0.703	0.472
	A0A1Q3EPV7	118	1.679	Up	0.0086048	K	NAD-binding protein OS=Lentinula edodes OX=5353 GN=LENED_011377 PE=3 SV=1	LENED_011377	1	1.9452e-07	162.93	LDQVVHLK(1)EK	2	-0.70936	12	0.908	0.674	0.695	1.269	1.396	1.157
	A0A1Q3E457	191	1.958	Up	0.020841	K	Cytochrome P450 OS=Lentinula edodes OX=5353 GN=LENED_003677 PE=3 SV=1	LENED_003677	1	0.000140467	83.758	GLNTSALK(1)GYQPLLTNR	2	-0.20849	1	0.529	0.73	0.782	1.01	1.587	1.4
	A0A1Q3EDL7	173	0.497	Down	0.0183998	K	Peroxisomal hydratase-dehydrogenase-epimerase OS=Lentinula edodes OX=5353 GN=LENED_007065 PE=4 SV=1	LENED_007065	1	0.00154073	73.082	TLAFEGSK(1)YNIK	2	-2.5553	5	1.495	0.917	1.546	0.688	0.595	0.685
	A0A1Q3E710	71	0.187	Down	0.0051833	K	Retinol dehydrogenase 12 OS=Lentinula edodes OX=5353 GN=LENED_004720 PE=4 SV=1	LENED_004720	1	7.54957e-09	150.9	AALSK(1)LSQDTGYTK	2	0.026379	4	1.275	1.118	1.872		0.303	0.228
	A0A1Q3E457	284	3.141	Up	0.023616	K	Cytochrome P450 OS=Lentinula edodes OX=5353 GN=LENED_003677 PE=3 SV=1	LENED_003677	1	0.0049706	85.522	LFYEYLPVSK(1)K	2	-1.5296	2	0.493	0.709	0.414		2.078	1.306
	A0A1Q3EH16	298	2.775	Up	0.0068031	K	Acetyl-synthetase-like protein OS=Lentinula edodes OX=5353 GN=LENED_008448 PE=4 SV=1	LENED_008448	1	0.0285399	49.06	GILFGGK(1)PIR	2	-1.3168	1	0.549		0.449	1.594	1.128	1.432
	A0A1Q3DX71	207	1.58	Up	0.0033647	K	Clavaminate synthase-like protein OS=Lentinula edodes OX=5353 GN=LENED_000991 PE=3 SV=1	LENED_000991	1	0.00544851	103.74	TK(1)NVWLK	2	0.63512	4	0.836	0.722	0.782	1.12	1.205	1.373
	A0A1Q3EGT7	29	4.699	Up	0.005058	K	Nadp-dependent alcohol dehydrogenase OS=Lentinula edodes OX=5353 GN=LENED_008367 PE=3 SV=1	LENED_008367	1	0.000185602	152.63	ILK(1)SSFQK	2	0.53931	3	0.285	0.575	0.222	1.847	1.495	1.742
	A0A1Q3DUQ2	162	3.801	Up	0.033379	K	Clavaminate synthase-like protein OS=Lentinula edodes OX=5353 GN=LENED_000088 PE=3 SV=1	LENED_000088	1	3.28309e-08	155	SPAVYEGYK(1)PR	2	0.032196	3	0.336	0.665	0.28	1.592	1.681	1.596
	A0A1Q3E310	293	2.392	Up	0.0095448	K	Unplaced genomic scaffold GYMLUscaffold_52, whole genome shotgun sequence(predicted) OS=Lentinula edodes OX=5353 GN=LENED_003228 PE=3 SV=1	LENED_003228	1	5.41724e-05	107.09	AALLFPIAQTK(1)SK	3	-0.45548	10	0.698	0.683	0.438	1.555	1.649	1.147
	A0A1Q3DVV4	267	5.127	Up	0.0065993	K	Cytochrome p450 OS=Lentinula edodes OX=5353 GN=LENED_000523 PE=3 SV=1	LENED_000523	1	0.0293983	48.284	LLAK(1)IPLLSR	2	1.2798	3	0.317	0.286		1.372	2.115	1.15
	A0A1Q3DY80	305	0.549	Down	0.00084171	K	PKS_ER domain-containing protein(predicted) OS=Lentinula edodes OX=5353 GN=LENED_001464 PE=4 SV=1	LENED_001464	1	3.30501e-11	183	HNVK(1)TLIEK	2	-0.77518	8	1.41	1.195	1.227	0.644	0.725	0.736
	A0A1Q3EPV7	207	1.772	Up	0.0099806	K	NAD-binding protein OS=Lentinula edodes OX=5353 GN=LENED_011377 PE=3 SV=1	LENED_011377	1	1.83379e-12	153.7	AAVK(1)SLTESLAHELR	2	0.37183	15	0.887	0.738	0.577	1.32	1.349	1.234
	A0A1Q3E8Y8	496	2.554	Up	0.0022601	K	Flavin-containing monooxygenase OS=Lentinula edodes OX=5353 GN=LENED_005432 PE=4 SV=1	LENED_005432	1	0.00273177	105.36	VK(1)NDSQIK	2	-0.31423	12	0.508	0.58	0.643	1.818	1.363	1.24
	A0A1Q3EHH2	214	7.435	Up	0.0081563	K	Cytochrome P450 OS=Lentinula edodes OX=5353 GN=LENED_008569 PE=3 SV=1	LENED_008569	1	0.00103139	65.295	HIPTWFPGASFK(1)R	3	-0.54368	3	0.156	0.271		1.134	2.173	1.455
	A0A1Q3EN80	26	0.344	Down	0.026817	K	Clavaminate synthase-like protein OS=Lentinula edodes OX=5353 GN=LENED_010743 PE=3 SV=1	LENED_010743	1	0.002952	99.7	LK(1)FISQLR	2	0.5697	6	1.096	0.94	2.292	0.48	0.587	0.423
	A0A1Q3E2M1	229	1.723	Up	0.025263	K	Dienelactone hydrolase OS=Lentinula edodes OX=5353 GN=LENED_003000 PE=4 SV=1	LENED_003000	1	3.07126e-12	155.11	GDLK(1)NEENKK	3	-0.7918	27	0.866	0.754	0.62	1.564	1.03	1.266
	A0A1Q3EIP4	80	0.663	Down	0.025722	K	NAD-binding protein OS=Lentinula edodes OX=5353 GN=LENED_009001 PE=4 SV=1	LENED_009001	1	0.00115425	83.045	LWK(1)SSGEGENK	2	0.50088	1	1.391	1.165	1.033	0.677	0.89	0.814
	A0A1Q3EPX3	79	1.684	Up	0.044496	K	Clavaminate synthase-like protein OS=Lentinula edodes OX=5353 GN=LENED_011385 PE=3 SV=1	LENED_011385	1	0.0111971	65.933	FFK(1)LPISSK	2	-0.14516	4	0.801		0.707	1.389		1.15
	A0A1Q3E6N7	201	0.412	Down	0.0116789	K	NAD-binding protein OS=Lentinula edodes OX=5353 GN=LENED_004516 PE=4 SV=1	LENED_004516	1	0.00410756	53.193	VNVLSPGYMATK(1)LTR	2	1.5951	3	1.354	1.295	1.506	0.364	0.674	0.673
	A0A1Q3EHQ0	273	0.631	Down	0.020704	K	Flavin dependent monooxygenase OS=Lentinula edodes OX=5353 GN=LENED_008689 PE=4 SV=1	LENED_008689	1	0.00576861	81.972	IK(1)NVSAIK	2	0.83414	5	1.297	1.319		0.843	0.928	0.705
	A0A1Q3E693	135	0.213	Down	0.0184583	K	Clavaminate synthase-like protein OS=Lentinula edodes OX=5353 GN=LENED_004333 PE=4 SV=1	LENED_004333	1	2.80876e-05	116.51	IHQYPVK(1)SEDHLR	3	-1.1217	7	1.553	0.919	1.746		0.216	0.382
	A0A1Q3E2M1	190	0.552	Down	0.037301	K	Dienelactone hydrolase OS=Lentinula edodes OX=5353 GN=LENED_003000 PE=4 SV=1	LENED_003000	0.999437	1.06134e-07	102.43	LTIPLAIYPSK(0.001)DEPK(0.999)EEFEK	3	-0.67021	7	1.13		1.385		0.654	0.735
	A0A1Q3EL64	328	0.02	Down	0.00162214	K	Cyclohexanone monooxygenase OS=Lentinula edodes OX=5353 GN=LENED_009969 PE=4 SV=1	LENED_009969	1	0.00039023	100.98	SPHPFGVK(1)R	2	-1.4688	3	1.442	1.251	2.017		0.044	0.019
	A0A1Q3ER43	993	0.413	Down	0.024518	K	Linear gramicidin synthase subunit D OS=Lentinula edodes OX=5353 GN=LENED_011852 PE=4 SV=1	LENED_011852	1	0.0226338	73.327	K(1)WTQALSDK	2	-0.068376	1	1.955	1.18		0.624	0.594	0.725
	A0A1Q3ET71	324	0.641	Down	0.00143733	K	PKS_ER domain-containing protein(predicted) OS=Lentinula edodes OX=5353 GN=LENED_012647 PE=4 SV=1	LENED_012647	1	1.19182e-07	99.439	GQVK(1)VHFTTK	3	-0.61945	15	1.323	1.12	1.192	0.817	0.774	0.739
	A0A1Q3DUH2	114	4.652	Up	0.0030762	K	Cytochrome p450 OS=Lentinula edodes OX=5353 GN=LENED_000001 PE=4 SV=1	LENED_000001	1	9.06438e-05	98.592	GIVYAEGEEHK(1)HQR	3	-1.3083	3		0.362	0.285	1.845	1.245	1.425
	A0A1Q3EIN9	223	2.064	Up	0.00146161	K	Short-chain dehydrogenase reductase family protein OS=Lentinula edodes OX=5353 GN=LENED_009023 PE=3 SV=1	LENED_009023	1	6.09465e-07	106.38	INASQTEHSMPAAK(1)FAK	3	1.2295	5	0.649	0.681	0.65	1.131	1.522	1.433
	A0A1Q3DW04	306	1.679	Up	0.0081963	K	Xylitol dehydrogenase OS=Lentinula edodes OX=5353 GN=LENED_000340 PE=3 SV=1	LENED_000340	1	8.357e-05	151.22	EVAYK(1)GSFR	2	0.49718	6	0.872	0.758	0.632	1.158	1.247	1.392
	A0A1Q3EKY2	111	2.6	Up	0.00109889	K	Cytochrome p450 OS=Lentinula edodes OX=5353 GN=LENED_009878 PE=3 SV=1	LENED_009878	1	5.41901e-07	108.18	LTSGK(1)GLAWADGETHVR	3	-0.30519	3	0.583	0.48	0.644	1.699	1.415	1.325
	A0A1Q3DWC2	64	0.283	Down	0.029941	K	Short-chain dehydrogenase reductase OS=Lentinula edodes OX=5353 GN=LENED_000703 PE=4 SV=1	LENED_000703	1	0.000579439	76.165	SAVLEAAAVK(1)LR	3	1.0384	3	1.253	1.007	1.795		0.506	0.26
	A0A1Q3DW04	83	2.628	Up	0.028063	K	Xylitol dehydrogenase OS=Lentinula edodes OX=5353 GN=LENED_000340 PE=3 SV=1	LENED_000340	1	0.0240545	69.812	HVK(1)VGDK	2	0.20594	1	0.625	0.542	0.484	0.938	1.181	2.22
	A0A1Q3EN80	57	0.457	Down	0.0078351	K	Clavaminate synthase-like protein OS=Lentinula edodes OX=5353 GN=LENED_010743 PE=3 SV=1	LENED_010743	1	0.00268202	80.688	LK(1)HDYVPR	3	0.66323	6	1.64	1.124	1.296	0.545	0.543	0.767
	A0A1Q3DUQ2	250	1.957	Up	0.02402	K	Clavaminate synthase-like protein OS=Lentinula edodes OX=5353 GN=LENED_000088 PE=3 SV=1	LENED_000088	1	0.00663904	84.699	FMK(1)YYPR	2	1.2127	9	0.672	0.48	0.889	1.149	1.314	1.532
	A0A1Q3DYS5	26	2.519	Up	0.0035553	K	Acetyl-synthetase-like protein OS=Lentinula edodes OX=5353 GN=LENED_001558 PE=4 SV=1	LENED_001558	1	0.00890641	56.956	NALLK(1)PDAPFLR	2	-0.1045	1	0.66	0.661	0.422	1.565	1.39	1.435
	A0A1Q3E2M9	7	2.718	Up	0.031264	K	L-aminoadipate-semialdehyde dehydrogenase OS=Lentinula edodes OX=5353 GN=LENED_003107 PE=4 SV=1	LENED_003107	1	0.0295983	44.719	PTVVFK(1)AK	2	-0.49437	1	0.795	0.658	0.423	1.687	1.712
	A0A1Q3ER70	209	0.597	Down	0.027062	K	FAD NAD-binding domain-containing protein OS=Lentinula edodes OX=5353 GN=LENED_011877 PE=3 SV=1	LENED_011877	1	0.000189651	104.01	GLALHAK(1)WYR	3	-0.50136	6	1.331	0.927	1.457	0.755	0.671	0.792
	A0A1Q3EI16	51	0.227	Down	0.00034385	K	Short-chain protein OS=Lentinula edodes OX=5353 GN=LENED_008730 PE=4 SV=1	LENED_008730	1	0.00856046	65.404	DYK(1)GLYVVR	2	-0.17087	3	1.634	1.333	1.797	0.318	0.433	0.33
	A0A1Q3EDL7	272	0.383	Down	0.03918	K	Peroxisomal hydratase-dehydrogenase-epimerase OS=Lentinula edodes OX=5353 GN=LENED_007065 PE=4 SV=1	LENED_007065	1	0.0366226	40.941	WSEITDFSQPK(1)YLK	2	-0.28542	1	0.972	1.325	1.511		0.344	0.629
	A0A1Q3ESZ3	36	0.214	Down	0.00175695	K	NAD P-binding protein OS=Lentinula edodes OX=5353 GN=LENED_012601 PE=4 SV=1	LENED_012601	1	0.00167381	51.798	ALALAIASLPSHPK(1)VIGVGR	3	1.2379	2	1.679	1.651	1.48	0.219	0.367	0.441
	A0A1Q3EHZ7	106	0.35	Down	0.0025561	K	Mitochondrial protein OS=Lentinula edodes OX=5353 GN=LENED_008761 PE=4 SV=1	LENED_008761	1	0.000321474	137.95	NLQEQVK(1)SK	2	3.1542	6	1.708	1.073	1.586	0.474	0.49	0.564
	A0A1Q3E8Y8	453	2.528	Up	0.00167803	K	Flavin-containing monooxygenase OS=Lentinula edodes OX=5353 GN=LENED_005432 PE=4 SV=1	LENED_005432	1	0.000772712	143	LMK(1)SGFR	2	-0.96433	5	0.627	0.572	0.55	1.681	1.583	1.158
	A0A1Q3DY80	301	0.573	Down	0.04734	K	PKS_ER domain-containing protein(predicted) OS=Lentinula edodes OX=5353 GN=LENED_001464 PE=4 SV=1	LENED_001464	1	1.48288e-18	179.67	DSEDAVAFAQK(1)HNVK	3	-1.2766	50	1.355	1.432	0.975	0.539	0.674	0.941
	A0A1Q3ER43	880	0.632	Down	0.0080791	K	Linear gramicidin synthase subunit D OS=Lentinula edodes OX=5353 GN=LENED_011852 PE=4 SV=1	LENED_011852	1	0.000234187	85.554	ILAK(1)SGLHASSFR	3	-1.8471	6	1.279	1.305	1.057	0.74	0.695	0.866
	A0A1Q3E0A2	216	0.106	Down	0.0078816	K	Laccase 6 OS=Lentinula edodes OX=5353 GN=LENED_002215 PE=3 SV=1	LENED_002215	1	2.88559e-14	139.88	YVGGPEVPYAVINVEQGK(1)R	3	-0.16055	3	0.869	1.379	2.163		0.147	0.165
	A0A1Q3EE83	246	1.992	Up	0.0029194	K	S-adenosyl-L-methionine-dependent methyltransferase OS=Lentinula edodes OX=5353 GN=LENED_007383 PE=4 SV=1	LENED_007383	1	0.00277683	104.2	EK(1)NEEYVK	2	-0.22345	6	0.741	0.725	0.58	1.368	1.521	1.186
	A0A1Q3EFC4	272	0.032	Down	0.00028038	K	2og-fe oxygenase OS=Lentinula edodes OX=5353 GN=LENED_007739 PE=3 SV=1	LENED_007739	1	0.000248999	92.039	VVPPPGSQSK(1)HDR	3	0.55105	10	1.595	1.286	2.655	0.04	0.062	0.076
	A0A1Q3ERE0	168	3.08	Up	0.0099954	K	Dienelactone hydrolase endo--beta-d-glucanase OS=Lentinula edodes OX=5353 GN=LENED_011955 PE=4 SV=1	LENED_011955	1	0.000238877	93.237	VPEDLEK(1)YCSVSK	2	-0.071431	4	0.626	0.519	0.372	1.299	2.176	1.197
	A0A1Q3E2L5	290	2.831	Up	0.0026376	K	Short-chain dehydrogenase OS=Lentinula edodes OX=5353 GN=LENED_003080 PE=3 SV=1	LENED_003080	1	0.000937386	99.568	TK(1)STITLGR	2	0.26794	4	0.643	0.552	0.417	1.56	1.738	1.266
	A0A1Q3E7Z1	588	0.402	Down	0.027705	K	Abc transporter OS=Lentinula edodes OX=5353 GN=LENED_005042 PE=4 SV=1	LENED_005042	1	0.000269381	61.276	FGSSTEEIEAAAK(1)SAQMHDR	3	0.092325	1	1.398	0.891	1.551	0.527		0.501
	A0A1Q3ES63	98	3.286	Up	0.0090836	K	Cytochrome p450 OS=Lentinula edodes OX=5353 GN=LENED_012261 PE=4 SV=1	LENED_012261	1	0.00909746	56.043	ISK(1)VWTVHK	3	0.15593	2	0.54	0.412	0.503	1.677	2.123	0.981
	A0A1Q3DZE8	305	0.617	Down	0.020884	K	Cytochrome p450 OS=Lentinula edodes OX=5353 GN=LENED_001636 PE=3 SV=1	LENED_001636	1	0.00101737	78.324	RK(1)DIIYNIVSR	3	-0.21564	2	1.402	1.342	0.945	0.741	0.743	0.792
	A0A1Q3E661	473	1.656	Up	0.025602	K	Glutathione reductase OS=Lentinula edodes OX=5353 GN=LENED_004169 PE=3 SV=1	LENED_004169	1	1.85415e-08	149.22	TPK(1)SVEVTLADGQK	2	-0.16955	6	0.926	0.582	0.771	1.184	1.167	1.422
	A0A1Q3E8Y8	80	2.358	Up	0.0022551	K	Flavin-containing monooxygenase OS=Lentinula edodes OX=5353 GN=LENED_005432 PE=4 SV=1	LENED_005432	1	0.000495848	117.01	TFDGSSK(1)IR	2	1.4171	5	0.591	0.585	0.655	1.523	1.662	1.132
	A0A1Q3E135	483	5.663	Up	0.00151508	K	Catalase OS=Lentinula edodes OX=5353 GN=LENED_002517 PE=3 SV=1	LENED_002517	1	0.000513173	85.973	AVGAPTVK(1)PLAFK	2	0.24488	5	0.308	0.418	0.203	2.004	1.462	1.795
	A0A1Q3EHH4	122	0.528	Down	0.00294	K	NAD-binding protein OS=Lentinula edodes OX=5353 GN=LENED_008574 PE=4 SV=1	LENED_008574	1	0.00152206	64.224	PTVPGAK(1)HEFIR	3	0.46059	4	1.495	1.13	1.269	0.748	0.618	0.689
	A0A1Q3DX71	97	1.568	Up	0.031236	K	Clavaminate synthase-like protein OS=Lentinula edodes OX=5353 GN=LENED_000991 PE=3 SV=1	LENED_000991	1	3.70189e-05	110.44	YVAPTK(1)QTGSYQGYK	2	0.034674	4	0.666	0.851	0.825	1.265	0.977	1.43
	A0A1Q3DWY3	1039	1.815	Up	0.0029157	K	Flavin-containing monooxygenase OS=Lentinula edodes OX=5353 GN=LENED_000974 PE=4 SV=1	LENED_000974	1	0.00044538	84.605	FHSK(1)HLALQIK	3	-0.9912	6	0.746	0.64	0.777	1.245	1.494	1.187
	A0A1Q3DY80	193	0.458	Down	0.0039951	K	PKS_ER domain-containing protein(predicted) OS=Lentinula edodes OX=5353 GN=LENED_001464 PE=4 SV=1	LENED_001464	1	2.04136e-08	143.93	QMGYK(1)VVALSQSSAK	2	-0.4185	18	1.233	1.128	1.673	0.568	0.672	0.609
	A0A1Q3DWZ7	195	1.594	Up	0.025285	K	Clavaminate synthase-like protein OS=Lentinula edodes OX=5353 GN=LENED_000988 PE=4 SV=1	LENED_000988	1	0.0180811	76.035	YMK(1)YFPR	2	-0.28604	5	0.823	0.812	0.688	0.97	1.297	1.437
	A0A1Q3EQK5	128	0.252	Down	0.00102482	K	3-hydroxyacyl-dehydrogenase OS=Lentinula edodes OX=5353 GN=LENED_011646 PE=4 SV=1	LENED_011646	1	1.42773e-14	146.15	LALK(1)HMVHNEPEEGPDAER	3	0.27593	7	1.54	1.446	1.669	0.305	0.349	0.518
	A0A1Q3EGP0	407	0.488	Down	0.013277	K	2og-fe oxygenase OS=Lentinula edodes OX=5353 GN=LENED_008259 PE=3 SV=1	LENED_008259	1	0.00905965	64.485	APK(1)NLPIGR	2	-0.14216	2	1.663	1.266		0.75	0.62	0.773
	A0A1Q3E699	99	0.286	Down	0.0164414	K	Uricase OS=Lentinula edodes OX=5353 GN=LENED_004300 PE=3 SV=1	LENED_004300	1	9.64787e-06	115.12	YAHIHK(1)AFVDIEQLR	4	0.51706	6	1.238	1.228	2.036	0.23	0.498	0.559
	A0A1Q3E135	104	1.638	Up	0.004318	K	Catalase OS=Lentinula edodes OX=5353 GN=LENED_002517 PE=3 SV=1	LENED_002517	1	0.00536428	105.27	GFAIK(1)LR	2	0.14184	18	0.815	0.693	0.79	1.122	1.417	1.225
	A0A1Q3DY80	277	0.367	Down	0.0020014	K	PKS_ER domain-containing protein(predicted) OS=Lentinula edodes OX=5353 GN=LENED_001464 PE=4 SV=1	LENED_001464	1	0.00171445	112.36	FSTIALIGK(1)R	3	-0.32268	16	1.383	1.362	1.538	0.407	0.511	0.654
	A0A1Q3DUH2	98	8.049	Up	0.00046449	K	Cytochrome p450 OS=Lentinula edodes OX=5353 GN=LENED_000001 PE=4 SV=1	LENED_000001	1	0.00796651	57.532	SPAYRPIVK(1)R	3	0.58764	3		0.177	0.216	1.6	1.363	1.782
	A0A1Q3ET71	216	0.64	Down	0.026457	K	PKS_ER domain-containing protein(predicted) OS=Lentinula edodes OX=5353 GN=LENED_012647 PE=4 SV=1	LENED_012647	1	0.00058976	114.86	VIAVDTGDAK(1)K	2	-0.0093041	8	1.472	1.212	0.971	0.824	0.792	0.723
[S] Function unknown	A0A1Q3EC75	1038	2.626	Up	0.018757	K	Cullin-associated nedd8-dissociated protein 1 OS=Lentinula edodes OX=5353 GN=LENED_006624 PE=4 SV=1	LENED_006624	1	0.00469169	110.22	TK(1)SHLIR	2	0.25666	6	0.49	0.549	0.638	0.917	2.013	1.474
	A0A1Q3EQD7	1991	11.93	Up	0.000162942	K	Transcription factor 25 (Basic helix-loop-helix) OS=Lentinula edodes OX=5353 GN=LENED_011574 PE=4 SV=1	LENED_011574	1	0.000741502	67.019	TVIEEVFYPK(1)YQHR	3	-0.29442	3	0.119		0.156	1.588	1.715	1.618
	A0A1Q3EC75	1061	2.089	Up	0.0030551	K	Cullin-associated nedd8-dissociated protein 1 OS=Lentinula edodes OX=5353 GN=LENED_006624 PE=4 SV=1	LENED_006624	1	0.000298158	113.93	ETVINK(1)DLIR	2	0.43066	6	0.78	0.604	0.604	1.502	1.472	1.179
	A0A1Q3EA81	247	1.673	Up	0.047318	K	Reductase AKOR2 OS=Lentinula edodes OX=5353 GN=LENED_005880 PE=4 SV=1	LENED_005880	1	0.000932947	77.696	ETVIVPK(1)SANEER	3	-1.7936	10	0.807	0.959	0.512	1.379	1.178	1.253
	A0A1Q3DWZ8	166	1.965	Up	0.0186158	K	Alpha beta-hydrolase OS=Lentinula edodes OX=5353 GN=LENED_000992 PE=4 SV=1	LENED_000992	1	0.0123265	47.894	IANVYHK(1)LMLK	3	0.033492	3	0.829	0.538	0.707	1.556	1.472	1.048
	A0A1Q3E0J1	269	0.359	Down	0.00151889	K	NAD-P-binding protein OS=Lentinula edodes OX=5353 GN=LENED_002337 PE=4 SV=1	LENED_002337	1	1.70069e-05	135.28	MK(1)NLDQIYAR	2	-0.54343	8	1.758	1.368	1.238	0.495	0.608	0.465
	A0A1Q3EN64	333	1.681	Up	0.023577	K	S-adenosyl-L-methionine-dependent methyltransferase OS=Lentinula edodes OX=5353 GN=LENED_010724 PE=4 SV=1	LENED_010724	1	2.51362e-25	185.67	TLEEVK(1)NLSQNAGLK	2	0.36311	10	0.642	0.895	0.717	1.032	1.498	1.259
	A0A1Q3EBZ5	1793	1.795	Up	0.0104965	K	ARM repeat-containing protein OS=Lentinula edodes OX=5353 GN=LENED_006543 PE=4 SV=1	LENED_006543	1	0.0473978	74.301	QSILPLK(1)K	2	0.54939	2	0.641	0.628	0.907	1.428	1.297	1.18
	A0A1Q3E2Q8	276	3.001	Up	0.0013639	K	Heme peroxidase OS=Lentinula edodes OX=5353 GN=LENED_003048 PE=4 SV=1	LENED_003048	1	9.13024e-16	205.7	NHNYIAK(1)K	2	0.80759	6	0.541	0.386	0.608	1.644	1.489	1.473
	A0A1Q3E836	5	0.582	Down	0.029905	K	MICOS complex subunit MIC10 OS=Lentinula edodes OX=5353 GN=LENED_005046 PE=3 SV=1	LENED_005046	1	6.92656e-06	109.65	SSSK(1)PVSSEDILGQK(1)YDR	3	-1.2284	10	1.561	0.954	1.25	0.73	0.64	0.821
	A0A1Q3E8P2	222	1.848	Up	0.022004	K	Saccharopine dehydrogenase OS=Lentinula edodes OX=5353 GN=LENED_005323 PE=4 SV=1	LENED_005323	1	0.000154273	108.56	LK(1)YSMSLPSTR	2	0.57712	6	0.612		0.748	1.214	1.476	1.08
	A0A1Q3EQD7	1600	8.179	Up	0.00053951	K	Transcription factor 25 (Basic helix-loop-helix) OS=Lentinula edodes OX=5353 GN=LENED_011574 PE=4 SV=1	LENED_011574	1	4.45797e-06	104.88	PAQSK(1)HLETCYPR	3	-0.50555	8	0.277	0.277	0.243	2.516		1.83
	A0A1Q3EAE1	25	0.455	Down	0.0075219	K	NADH-quinone oxidoreductase OS=Lentinula edodes OX=5353 GN=LENED_005962 PE=4 SV=1	LENED_005962	1	9.47475e-09	164.66	LAESVK(1)SGVEAAGGK	2	0.14606	6	1.547	1.414	1.117	0.494	0.763	0.6
	A0A1Q3ESL3	18	2.158	Up	0.0198977	K	Duf788 domain-containing protein OS=Lentinula edodes OX=5353 GN=LENED_012406 PE=4 SV=1	LENED_012406	1	1.75332e-12	162.93	IANQNEATVK(1)HLR	3	0.10095	6	0.75	0.736	0.468	1.588	1.578	1.05
	A0A1Q3E2Q8	851	3.108	Up	0.0195384	K	Heme peroxidase OS=Lentinula edodes OX=5353 GN=LENED_003048 PE=4 SV=1	LENED_003048	1	3.89216e-12	130.37	TTEHIIVQHLQK(1)LGYTSAR	3	-0.37373	3	0.288	0.643	0.554	1.102	2.065	1.448
	A0A1Q3E0D7	630	1.882	Up	0.0025838	K	p-loop containing nucleoside triphosphate hydrolase protein OS=Lentinula edodes OX=5353 GN=LENED_002260 PE=4 SV=1	LENED_002260	1	0.0588779	46.462	LFSK(1)TAPK	2	-0.15594	1	0.828	0.602	0.686	1.39	1.282	1.31
	A0A1Q3E2I9	645	3.047	Up	0.013605	K	Heme peroxidase OS=Lentinula edodes OX=5353 GN=LENED_003065 PE=4 SV=1	LENED_003065	1	6.84776e-07	140.24	QK(1)IAQNYTFTRPVAAPIPK	3	-0.651	11	0.616	0.422	0.506	1.958	1.804	0.942
	A0A1Q3E4U6	6	2.394	Up	0.022503	K	DUF500-domain-containing protein OS=Lentinula edodes OX=5353 GN=LENED_003903 PE=4 SV=1	LENED_003903	1	0.0155257	69.998	SMLAK(1)FK	2	0.63985	3	0.706	0.634	0.488	1.639	1.806	0.931
	A0A1Q3E2Q8	277	2.593	Up	0.0097825	K	Heme peroxidase OS=Lentinula edodes OX=5353 GN=LENED_003048 PE=4 SV=1	LENED_003048	1	0.0145168	105.36	K(1)LFDINER	2	-0.46068	5	0.44	0.651	0.627	1.847	1.539	1.069
	A0A1Q3EG93	14	0.276	Down	0.045558	K	Complex I intermediate-associated protein CIA30 OS=Lentinula edodes OX=5353 GN=LENED_008115 PE=4 SV=1	LENED_008115	1	0.0101299	46.069	K(1)HFVDGLTDILK	3	-0.25163	1	1.045	0.979	2.003	0.249		0.493
	A0A1Q3EA81	168	2.245	Up	0.037203	K	Reductase AKOR2 OS=Lentinula edodes OX=5353 GN=LENED_005880 PE=4 SV=1	LENED_005880	1	0.000904695	85.813	NLEILLK(1)SAK	2	1.3908	2	0.454	0.927	0.474	1.244	1.11	1.81
	A0A1Q3E8K2	105	0.351	Down	0.00141816	K	Transmembrane protein 205 OS=Lentinula edodes OX=5353 GN=LENED_005130 PE=4 SV=1	LENED_005130	1	0.000423846	114.4	HRLEK(1)EEGK	3	-0.30401	4	1.697	1.197	1.481	0.599	0.449	0.489
	A0A1Q3E2Q8	673	1.632	Up	0.035802	K	Heme peroxidase OS=Lentinula edodes OX=5353 GN=LENED_003048 PE=4 SV=1	LENED_003048	1	0.00249791	147.19	FIAHYEK(1)R	3	0.47072	12	0.874	0.802	0.634	1.251	1.291	1.229
	A0A1Q3DV10	22	0.369	Down	0.024737	K	Aldo keto reductase OS=Lentinula edodes OX=5353 GN=LENED_000243 PE=4 SV=1	LENED_000243	1	0.00203773	68.044	MPVVGFGLWK(1)VTK	2	-2.0279	4	0.991	1.317	1.931	0.33	0.635	0.6
	A0A1Q3EIS2	54	2.045	Up	0.0033412	K	DUF1716-domain-containing protein OS=Lentinula edodes OX=5353 GN=LENED_009088 PE=4 SV=1	LENED_009088	1	0.000219405	97.797	GIETLPNSPGGK(1)SK	2	3.6102	6	0.813	0.625	0.573	1.507	1.307	1.298
	A0A1Q3E4N2	321	3.137	Up	0.0129226	K	Rhodocoxin reductase OS=Lentinula edodes OX=5353 GN=LENED_003613 PE=4 SV=1	LENED_003613	1	0.000463487	138.25	K(1)FHESQGVK	2	0.71947	11	0.694	0.452	0.362	2.208	1.295	1.227
	A0A1Q3E2Q8	734	3.517	Up	0.0030186	K	Heme peroxidase OS=Lentinula edodes OX=5353 GN=LENED_003048 PE=4 SV=1	LENED_003048	1	2.05e-07	144.51	SNSFNLSGSK(1)TR	2	0.80616	10		0.46	0.361	1.635	1.472	1.224
	A0A1Q3E4N2	195	2.333	Up	0.0155003	K	Rhodocoxin reductase OS=Lentinula edodes OX=5353 GN=LENED_003613 PE=4 SV=1	LENED_003613	1	0.0354613	56.659	IK(1)YGVNLR	2	-1.8102	1	0.63	0.725	0.465	1.002	1.644	1.6
	A0A1Q3DWZ8	235	2.725	Up	0.0065755	K	Alpha beta-hydrolase OS=Lentinula edodes OX=5353 GN=LENED_000992 PE=4 SV=1	LENED_000992	1	0.00196883	121.73	YFSPEESK(1)R	2	-0.66175	6	0.662	0.449	0.551	2.005	1.274	1.25
	A0A1Q3E299	83	4.949	Up	0.020116	K	Aldo keto reductase OS=Lentinula edodes OX=5353 GN=LENED_002968 PE=4 SV=1	LENED_002968	1	3.85871e-08	122.96	LFVTTK(1)LAETPSAPTIK	3	0.49483	5	0.253	0.397	0.385	0.8	2.874	1.448
	A0A1Q3EHK4	28	0.554	Down	0.0078249	K	Mitochondrial protein OS=Lentinula edodes OX=5353 GN=LENED_008605 PE=4 SV=1	LENED_008605	1	6.11628e-05	119.17	APTK(1)ADQFIVIK	2	0.72388	6	1.269	1.059	1.471	0.655	0.646	0.805
	A0A1Q3E2Q8	800	2.92	Up	0.00064437	K	Heme peroxidase OS=Lentinula edodes OX=5353 GN=LENED_003048 PE=4 SV=1	LENED_003048	1	0.00558366	101.28	LMVLK(1)ER	2	-0.63561	17	0.609	0.446	0.518	1.598	1.657	1.338
	A0A1Q3E2Q8	90	0.123	Down	0.0163196	K	Heme peroxidase OS=Lentinula edodes OX=5353 GN=LENED_003048 PE=4 SV=1	LENED_003048	1	4.21779e-06	87.654	LALEHGLSLLSK(1)LPPGDFAQK	3	-0.68445	6		1.244	2.061		0.221	0.185
	A0A1Q3EPD8	22	0.473	Down	0.032435	K	Cytoplasmic protein OS=Lentinula edodes OX=5353 GN=LENED_011088 PE=4 SV=1	LENED_011088	1	0.000767725	87.667	DK(1)VENEELIK	2	-0.001136	3	1.22	1.882	0.916	0.708	0.555	0.636
	A0A1Q3E2Q8	974	2.14	Up	0.00112066	K	Heme peroxidase OS=Lentinula edodes OX=5353 GN=LENED_003048 PE=4 SV=1	LENED_003048	1	2.04386e-08	146.2	RDQSGK(1)TYIISDGISR	3	0.59956	12	0.568	0.7	0.663	1.202	1.464	1.467
	A0A1Q3EJ85	1214	0.522	Down	0.044861	K	MON2 like protein OS=Lentinula edodes OX=5353 GN=LENED_009232 PE=4 SV=1	LENED_009232	1	0.00406079	77.597	LAALSLPALLK(1)R	2	1.5081	2	1.196	0.964	1.423		0.515	0.733
	A0A1Q3E4N2	329	1.799	Up	0.047259	K	Rhodocoxin reductase OS=Lentinula edodes OX=5353 GN=LENED_003613 PE=4 SV=1	LENED_003613	1	2.79714e-13	166.23	FHESQGVK(1)FHMQSK	3	-0.15096	18	0.985	0.73	0.464	1.316	1.205	1.4
	A0A1Q3E9Q8	333	1.975	Up	0.045039	K	Bromodomain containing protein OS=Lentinula edodes OX=5353 GN=LENED_005633 PE=4 SV=1	LENED_005633	0.999728	4.65983e-44	191.4	EAALAAEADEDDEDEKNHSSK(1)GSK	4	-0.14567	7	0.721	0.57	0.782	1.694	1.525	0.875
	A0A1Q3E299	254	3.537	Up	0.0094177	K	Aldo keto reductase OS=Lentinula edodes OX=5353 GN=LENED_002968 PE=4 SV=1	LENED_002968	1	5.96526e-06	134.04	DVVVVTTSSK(1)VSR	2	0.076906	8	0.297	0.683	0.377	1.401	2.037	1.362
	A0A1Q3ECI4	35	2.668	Up	0.0057981	K	Aldo-keto reductase OS=Lentinula edodes OX=5353 GN=LENED_006697 PE=4 SV=1	LENED_006697	1	0.00406721	88.177	TALK(1)SGYR	2	-1.1405	8	0.661	0.48	0.509	1.142	1.353	1.908
	A0A1Q3EQV2	74	0.587	Down	0.048142	K	Cytochrome b5 OS=Lentinula edodes OX=5353 GN=LENED_011742 PE=3 SV=1	LENED_011742	1	1.39161e-10	121.21	SDVYGAGK(1)SYNIFAGTDGSK	3	-0.50015	2	0.979	1.426	1.07		0.618	0.743
	A0A1Q3E2Q8	682	2.64	Up	0.0114449	K	Heme peroxidase OS=Lentinula edodes OX=5353 GN=LENED_003048 PE=4 SV=1	LENED_003048	1	8.46129e-06	125.5	DVVSGK(1)GFFSAPEDR	2	0.21544	3	0.47	0.628	0.584	1.107	2.082	1.251
	A0A1Q3EC75	66	2.044	Up	0.0036967	K	Cullin-associated nedd8-dissociated protein 1 OS=Lentinula edodes OX=5353 GN=LENED_006624 PE=4 SV=1	LENED_006624	1	2.01922e-09	172.59	ISEVK(1)NQAVK	2	-0.03413	6	0.734	0.596	0.687	1.579	1.415	1.128
	A0A1Q3ESL3	69	3.714	Up	0.0035377	K	Duf788 domain-containing protein OS=Lentinula edodes OX=5353 GN=LENED_012406 PE=4 SV=1	LENED_012406	1	0.00195948	83.998	YLIK(1)TGTTR	2	-0.59433	5	0.542	0.427	0.355	1.777	2.002	1.138
	A0A1Q3EEZ4	49	3.838	Up	0.0110393	K	40S ribosomal protein S12 OS=Lentinula edodes OX=5353 GN=LENED_007650 PE=3 SV=1	LENED_007650	1	0.0262042	45.68	LVYHHLK(1)K	3	-0.17524	3	0.54	0.509	0.224	1.871	1.233	1.782
	A0A1Q3E2I9	434	1.733	Up	0.024664	K	Heme peroxidase OS=Lentinula edodes OX=5353 GN=LENED_003065 PE=4 SV=1	LENED_003065	1	0.00114052	100.02	ILAQLDPDPSK(1)R	2	1.1106	6	0.756	0.641	0.84	1.641	1.172	1.063
	A0A1Q3E7Z4	178	0.552	Down	0.0059205	K	Aldo ketoreductase OS=Lentinula edodes OX=5353 GN=LENED_005000 PE=4 SV=1	LENED_005000	0.999963	0.00907032	47.712	MKPIMDVCAK(1)HK	4	-0.55957	4	1.102	1.449	1.264	0.661	0.814	0.631
	A0A1Q3E4N2	175	2.521	Up	0.0059204	K	Rhodocoxin reductase OS=Lentinula edodes OX=5353 GN=LENED_003613 PE=4 SV=1	LENED_003613	1	0.00018142	105.65	LSK(1)ALITDASK	2	-0.41147	3	0.766	0.557	0.425	1.625	1.386	1.395
	A0A1Q3E2Q8	1006	3.722	Up	0.000157767	K	Heme peroxidase OS=Lentinula edodes OX=5353 GN=LENED_003048 PE=4 SV=1	LENED_003048	1	3.30793e-07	159.79	GIFAIK(1)DIQR	2	1.0456	3	0.412	0.376	0.515	1.636	1.655	1.559
	A0A1Q3E2Q8	641	4.648	Up	0.0034843	K	Heme peroxidase OS=Lentinula edodes OX=5353 GN=LENED_003048 PE=4 SV=1	LENED_003048	1	1.0243e-05	130.1	DLNLSDQYDMK(1)R	2	-0.76648	3		0.391	0.252	1.591	1.305	1.587
	A0A1Q3E3M7	67	1.812	Up	0.00118245	K	Aldo keto reductase OS=Lentinula edodes OX=5353 GN=LENED_003314 PE=4 SV=1	LENED_003314	1	0.00374167	109.48	AILDSGLK(1)R	2	0.062435	6	0.814	0.656	0.693	1.358	1.223	1.338
	A0A1Q3DY54	215	2.297	Up	0.00074476	K	Hsc70 cochaperone OS=Lentinula edodes OX=5353 GN=LENED_001340 PE=4 SV=1	LENED_001340	1	0.000366312	123.96	SGLQNAK(1)SR	2	0.062565	6	0.697	0.63	0.526	1.332	1.513	1.412
	A0A1Q3E299	189	9.399	Up	0.00023738	K	Aldo keto reductase OS=Lentinula edodes OX=5353 GN=LENED_002968 PE=4 SV=1	LENED_002968	1	0.00531577	83.623	VYSFCK(1)DK	2	0.62903	5	0.177	0.226	0.184	1.558	1.494	2.465
	A0A1Q3E836	97	0.594	Down	0.0144032	K	MICOS complex subunit MIC10 OS=Lentinula edodes OX=5353 GN=LENED_005046 PE=3 SV=1	LENED_005046	1	1.53697e-08	100.28	IIPAASSASPVVPAEPEHK(1)HQL	3	-0.46889	7	1.444	1.03	1.255	0.629	0.794	0.793
	A0A1Q3E2Q8	71	7.932	Up	0.0120768	K	Heme peroxidase OS=Lentinula edodes OX=5353 GN=LENED_003048 PE=4 SV=1	LENED_003048	1	0.00257646	99.973	HK(1)EAIDDRK	3	0.22502	4	0.254		0.158	1.942	2.034	0.926
	A0A1Q3E0M4	351	2.062	Up	0.04388	K	Cleft lip and palate associated transmembrane protein OS=Lentinula edodes OX=5353 GN=LENED_002353 PE=4 SV=1	LENED_002353	1	0.000231219	80.719	QQGAGAGAELDEIK(1)R	2	-0.14067	6		0.464	0.777	1.509	1.198	1.132
	A0A1Q3E4H3	194	0.589	Down	0.030338	K	NAD P-binding protein OS=Lentinula edodes OX=5353 GN=LENED_003758 PE=4 SV=1	LENED_003758	1	9.04119e-05	114.93	VIASAGSDEK(1)VK	2	-0.35023	3	1.308	1.201	1.087	0.819	0.592
	A0A1Q3EHU6	277	1.595	Up	0.026161	K	Defective in cullin neddylation protein OS=Lentinula edodes OX=5353 GN=LENED_008708 PE=4 SV=1	LENED_008708	1	0.0169354	66.27	SIDTK(1)FEK	2	1.8127	4	0.686	0.82	0.874		1.376	1.155
	A0A1Q3E836	16	0.636	Down	0.024165	K	MICOS complex subunit MIC10 OS=Lentinula edodes OX=5353 GN=LENED_005046 PE=3 SV=1	LENED_005046	1	3.80735e-12	160.78	SSSK(1)PVSSEDILGQK(1)YDR	3	-1.2284	18	1.458	0.973	1.212	0.749	0.728	0.84
	A0A1Q3E2Q8	1022	2.105	Up	0.002475	K	Heme peroxidase OS=Lentinula edodes OX=5353 GN=LENED_003048 PE=4 SV=1	LENED_003048	1	8.98313e-49	225.08	FK(1)DHDRPELNYAYLDENK	4	0.79915	12	0.723	0.592	0.651	1.223	1.643	1.273
	A0A1Q3E4N2	494	1.779	Up	0.008964	K	Rhodocoxin reductase OS=Lentinula edodes OX=5353 GN=LENED_003613 PE=4 SV=1	LENED_003613	1	0.00137631	79.427	FIAYYVK(1)QGK	2	0.76185	6	0.702	0.881	0.611	1.454	1.268	1.181
	A0A1Q3E338	187	0.291	Down	0.0035983	K	Alcohol dehydrogenase OS=Lentinula edodes OX=5353 GN=LENED_003263 PE=4 SV=1	LENED_003263	1	9.96942e-06	107.5	VYGIAGSQDK(1)CEWLEK	2	-0.94406	2	1.289	1.435	1.783	0.295	0.519	0.497
	A0A1Q3EGW3	204	0.455	Down	0.0022377	K	Aldo keto reductase OS=Lentinula edodes OX=5353 GN=LENED_008326 PE=4 SV=1	LENED_008326	1	1.14706e-12	119.66	EK(1)GIHVTAYSPLGNNLVGKPK	4	-0.40091	11	1.566	1.422	1.091	0.596	0.606	0.653
	A0A1Q3ES11	82	0.407	Down	0.022178	K	DUF1640-domain-containing protein OS=Lentinula edodes OX=5353 GN=LENED_012212 PE=4 SV=1	LENED_012212	1	2.97057e-61	235.7	ADQEK(1)HHYTQQVDFAQAK	3	-0.64349	7	2.035	1.006	1.189	0.524	0.496	0.701
	A0A1Q3E299	292	7.263	Up	2.1661e-05	K	Aldo keto reductase OS=Lentinula edodes OX=5353 GN=LENED_002968 PE=4 SV=1	LENED_002968	1	0.000361442	126.55	FFMK(1)HAFNE	2	0.49893	36	0.263	0.247	0.244	1.77	2.121	1.585
	A0A1Q3DVH3	964	3.917	Up	0.00155823	K	tRNA pseudouridine synthase D OS=Lentinula edodes OX=5353 GN=LENED_000361 PE=4 SV=1	LENED_000361	1	0.00590318	61.235	STNGATIPK(1)SK	2	-0.48224	1	0.519	0.385	0.34	1.636	1.271	1.966
	A0A1Q3DV60	545	0.365	Down	0.0177751	K	NIPSNAP-domain-containing protein OS=Lentinula edodes OX=5353 GN=LENED_000192 PE=4 SV=1	LENED_000192	1	0.000100869	94.487	K(1)FVAPVGAWFSQVGR	2	-0.96385	7	0.994	1.34	1.52		0.383	0.554
	A0A1Q3DWZ8	159	2.447	Up	0.023958	K	Alpha beta-hydrolase OS=Lentinula edodes OX=5353 GN=LENED_000992 PE=4 SV=1	LENED_000992	1	0.00222424	56.956	PGFGLSK(1)IANVYHK	3	-1.2707	3	0.583	0.468	0.71	0.917	1.884	1.508
	A0A1Q3E338	204	0.429	Down	0.0136194	K	Alcohol dehydrogenase OS=Lentinula edodes OX=5353 GN=LENED_003263 PE=4 SV=1	LENED_003263	1	0.000210798	119.53	AINYK(1)SPSFR	2	-0.51506	3	1.307	0.97	1.834	0.535	0.658	0.572
	A0A1Q3E4N2	154	1.72	Up	0.0038622	K	Rhodocoxin reductase OS=Lentinula edodes OX=5353 GN=LENED_003613 PE=4 SV=1	LENED_003613	1	6.8641e-05	115.79	EHGYK(1)FPITVISK	3	-0.20799	14	0.815	0.801	0.617	1.251	1.268	1.321
	A0A1Q3EGW3	79	0.53	Down	0.0174782	K	Aldo keto reductase OS=Lentinula edodes OX=5353 GN=LENED_008326 PE=4 SV=1	LENED_008326	1	1.91278e-09	105.51	REELFMTSK(1)LWNSSHQPAEAEK	4	-1.8763	2	1.436	1.287	1.163	0.528	0.9	0.631
	A0A1Q3DVI5	326	0.486	Down	0.027401	K	Amidohydrolase 2 OS=Lentinula edodes OX=5353 GN=LENED_000441 PE=4 SV=1	LENED_000441	1	0.00278951	62.287	YETGSK(1)NIVPGSR	2	1.0579	1	1.372	1.191	1.13		0.731	0.465
	A0A1Q3EE18	210	1.743	Up	0.025339	K	Aldo keto reductase OS=Lentinula edodes OX=5353 GN=LENED_007271 PE=4 SV=1	LENED_007271	1	1.60197e-06	131.96	HK(1)FATNPTVLEIAQR	3	0.87498	6	0.804	0.891	0.523	1.355	1.209	1.302
	A0A1Q3E2Q8	724	4.118	Up	0.0183155	K	Heme peroxidase OS=Lentinula edodes OX=5353 GN=LENED_003048 PE=4 SV=1	LENED_003048	1	2.50899e-35	204.13	TQELIK(1)SNSFNLSGSK	2	0.6845	12	0.385	0.399	0.424	1.305	2.323	1.347
	A0A1Q3DZF5	45	0.566	Down	0.014097	K	DUF1620-domain-containing protein OS=Lentinula edodes OX=5353 GN=LENED_001799 PE=4 SV=1	LENED_001799	1	0.0013624	80.69	IK(1)CFVLSPLLK	2	2.4528	4	1.334	1.177	1.028		0.622	0.713
	A0A1Q3E4N2	335	2.636	Up	0.00694	K	Rhodocoxin reductase OS=Lentinula edodes OX=5353 GN=LENED_003613 PE=4 SV=1	LENED_003613	1	2.66712e-07	169.65	FHMQSK(1)VEK	3	-0.1157	21	0.67	0.635	0.383	1.67	1.278	1.502
	A0A1Q3E4N2	183	1.774	Up	0.038338	K	Rhodocoxin reductase OS=Lentinula edodes OX=5353 GN=LENED_003613 PE=4 SV=1	LENED_003613	1	0.000219997	99.5	ALITDASK(1)LQWK	2	-0.87851	4	0.712	0.888	0.59	1.284	1.312	1.288
	A0A1Q3E2Q8	666	3.916	Up	4.4208e-05	K	Heme peroxidase OS=Lentinula edodes OX=5353 GN=LENED_003048 PE=4 SV=1	LENED_003048	1	3.9411e-07	158.34	DPK(1)FIAHYEK	2	0.83979	11	0.418	0.441	0.398	1.633	1.834	1.456
	A0A1Q3E299	137	12.892	Up	9.8771e-05	K	Aldo keto reductase OS=Lentinula edodes OX=5353 GN=LENED_002968 PE=4 SV=1	LENED_002968	1	0.0028637	107.32	EMEEIK(1)K	2	-0.42771	8	0.162	0.147	0.146	2.223	2.252	1.391
