# Supplementary material for: Potential Role of Lysine Acetylation and Autophagy in Brown Film Formation and Postripening of Lentinula edodes Mycelium
Source: Microbiol Spectr. 2023 Jun 22;11(4):e02823-22. doi: 10.1128/spectrum.02823-22 (PMC10434168; doi:10.1128/spectrum.02823-22)
Supplement: Supplemental file 6 — Table S6. Download spectrum.02823-22-s0004.xls, XLS file, 2.1 MB [file spectrum.02823-22-s0004.xls]

## Sheet: all
Table S6 The GO-based enrichment analysis of the differential expressed acetylated proteins
GO Terms Level 1	GO Terms Description	GO Terms Level	GO Terms ID	Mapping	Background	All Mapping	All Background	Fold Enrichment	Fisher' exact test P value	-log10(p value)	Related Protein
Cellular Component	ribosomal subunit	3	GO:0044391	47	71	396	1028	1.72	9.37219e-07	6.03	A0A1Q3E739 A0A1Q3E3Q9 A0A1Q3EGV5 A0A1Q3E239 A0A1Q3E8X6 A0A1Q3E828 Q870G6 A0A1Q3E3A9 A0A1Q3DVG4 A0A1Q3E4J6 A0A1Q3E158 A0A1Q3EFX6 A0A1Q3E394 A0A1Q3E8Q4 A0A1Q3E545 A0A1Q3EEP7 A0A1Q3E340 A0A1Q3DV87 A0A1Q3EAG9 A0A1Q3E4E1 A0A1Q3E8V0 A0A1Q3EPG8 A0A1Q3EDB8 A0A1Q3E1F2 A0A1Q3EQW2 A0A1Q3EAT6 A0A1Q3ELK6 A0A1Q3EAH4 A0A1Q3EFY3 A0A1Q3ETF3 A0A1Q3E242 A0A1Q3EMB3 A0A1Q3EKA1 A0A1Q3EIV1 A0A1Q3E3G4 A0A1Q3EFD5 A0A1Q3E…
	ribosome	4	GO:0005840	53	87	396	1028	1.58	8.33171e-06	5.08	A0A1Q3E739 A0A1Q3E3Q9 A0A1Q3EGV5 A0A1Q3ETI2 A0A1Q3EG08 A0A1Q3E239 A0A1Q3E8X6 A0A1Q3E828 Q870G6 A0A1Q3EMA1 A0A1Q3DV62 A0A1Q3E3A9 A0A1Q3DVG4 A0A1Q3E4J6 A0A1Q3E158 A0A1Q3EFX6 A0A1Q3E394 A0A1Q3E8Q4 A0A1Q3E545 A0A1Q3EEP7 A0A1Q3E340 A0A1Q3DV87 A0A1Q3EAG9 A0A1Q3ESC1 A0A1Q3E4E1 A0A1Q3E8V0 A0A1Q3EPG8 A0A1Q3E953 A0A1Q3EDB8 A0A1Q3E1F2 A0A1Q3EQW2 A0A1Q3EAT6 A0A1Q3ELK6 A0A1Q3EAH4 A0A1Q3EFY3 A0A1Q3ETF3 A0A1Q3E…
	cytosolic ribosome	5	GO:0022626	47	75	396	1028	1.63	9.67153e-06	5.01	A0A1Q3E739 A0A1Q3E3Q9 A0A1Q3EGV5 A0A1Q3E239 A0A1Q3E8X6 A0A1Q3E828 Q870G6 A0A1Q3E3A9 A0A1Q3DVG4 A0A1Q3E4J6 A0A1Q3E158 A0A1Q3EFX6 A0A1Q3E394 A0A1Q3E8Q4 A0A1Q3E545 A0A1Q3EEP7 A0A1Q3E340 A0A1Q3DV87 A0A1Q3EAG9 A0A1Q3E4E1 A0A1Q3E8V0 A0A1Q3EPG8 A0A1Q3EDB8 A0A1Q3E1F2 A0A1Q3EQW2 A0A1Q3EAT6 A0A1Q3ELK6 A0A1Q3EAH4 A0A1Q3EFY3 A0A1Q3ETF3 A0A1Q3E242 A0A1Q3EMB3 A0A1Q3EKA1 A0A1Q3EIV1 A0A1Q3E3G4 A0A1Q3EFD5 A0A1Q3E…
	cytosolic large ribosomal subunit	5	GO:0022625	27	38	396	1028	1.84	3.54689e-05	4.45	A0A1Q3EPG8 A0A1Q3E239 A0A1Q3EQW2 A0A1Q3E1F2 A0A1Q3E828 A0A1Q3ELK6 A0A1Q3EFY3 A0A1Q3ETF3 A0A1Q3EMB3 A0A1Q3E242 A0A1Q3EIV1 A0A1Q3DVG4 A0A1Q3E4J6 A0A1Q3E158 A0A1Q3EQ02 A0A1Q3EIU3 A0A1Q3EQF8 A0A1Q3E394 A0A1Q3EEP7 A0A1Q3E340 A0A1Q3DV87 A0A1Q3EDQ0 A0A1Q3DYE7 A0A1Q3EAG9 A0A1Q3E4E1 A0A1Q3E8Z2 A0A1Q3DXG6
	large ribosomal subunit	4	GO:0015934	27	39	396	1028	1.8	7.42641e-05	4.13	A0A1Q3EPG8 A0A1Q3E239 A0A1Q3EQW2 A0A1Q3E1F2 A0A1Q3E828 A0A1Q3ELK6 A0A1Q3EFY3 A0A1Q3ETF3 A0A1Q3EMB3 A0A1Q3E242 A0A1Q3EIV1 A0A1Q3DVG4 A0A1Q3E4J6 A0A1Q3E158 A0A1Q3EQ02 A0A1Q3EIU3 A0A1Q3EQF8 A0A1Q3E394 A0A1Q3EEP7 A0A1Q3E340 A0A1Q3DV87 A0A1Q3EDQ0 A0A1Q3DYE7 A0A1Q3EAG9 A0A1Q3E4E1 A0A1Q3E8Z2 A0A1Q3DXG6
	preribosome	4	GO:0030684	23	36	396	1028	1.66	0.00152057	2.82	A0A1Q3E3Q9 A0A1Q3EPG8 A0A1Q3E8X6 A0A1Q3E1F2 A0A1Q3E828 A0A1Q3EAH4 A0A1Q3ETF3 A0A1Q3E242 A0A1Q3EKA1 A0A1Q3E0D7 A0A1Q3E3A9 A0A1Q3E3G4 A0A1Q3EAI9 A0A1Q3E4J6 A0A1Q3ESS1 A0A1Q3EFX6 A0A1Q3E8Q4 A0A1Q3E340 A0A1Q3EDQ0 A0A1Q3DYE7 A0A1Q3E4E3 A0A1Q3E2C8 A0A1Q3E8Z2
	cytosolic small ribosomal subunit	5	GO:0022627	20	32	396	1028	1.62	0.00455371	2.34	A0A1Q3E739 A0A1Q3E3Q9 A0A1Q3E8V0 A0A1Q3EGV5 A0A1Q3EDB8 A0A1Q3E8X6 A0A1Q3EAT6 Q870G6 A0A1Q3EAH4 A0A1Q3EKA1 A0A1Q3E3A9 A0A1Q3E3G4 A0A1Q3EAI9 A0A1Q3EFD5 A0A1Q3EFX6 A0A1Q3DZN1 A0A1Q3E8Q4 A0A1Q3E545 A0A1Q3E4E3 A0A1Q3EU67
	small ribosomal subunit	4	GO:0015935	20	33	396	1028	1.57	0.00749043	2.13	A0A1Q3E739 A0A1Q3E3Q9 A0A1Q3E8V0 A0A1Q3EGV5 A0A1Q3EDB8 A0A1Q3E8X6 A0A1Q3EAT6 Q870G6 A0A1Q3EAH4 A0A1Q3EKA1 A0A1Q3E3A9 A0A1Q3E3G4 A0A1Q3EAI9 A0A1Q3EFD5 A0A1Q3EFX6 A0A1Q3DZN1 A0A1Q3E8Q4 A0A1Q3E545 A0A1Q3E4E3 A0A1Q3EU67
Molecular Function	structural constituent of ribosome	2	GO:0003735	45	63	373	955	1.83	7.39386e-08	7.13	A0A1Q3E739 A0A1Q3E3Q9 A0A1Q3EGV5 A0A1Q3E239 A0A1Q3E8X6 A0A1Q3E828 A0A1Q3E3A9 A0A1Q3DVG4 A0A1Q3E4J6 A0A1Q3E158 A0A1Q3EFX6 A0A1Q3E394 A0A1Q3E8Q4 A0A1Q3E545 A0A1Q3EEP7 A0A1Q3E340 A0A1Q3DV87 A0A1Q3EAG9 A0A1Q3E4E1 A0A1Q3E8V0 A0A1Q3EPG8 A0A1Q3EDB8 A0A1Q3E1F2 A0A1Q3EQW2 A0A1Q3ELK6 A0A1Q3EAH4 A0A1Q3EFY3 A0A1Q3ETF3 A0A1Q3E242 A0A1Q3EMB3 A0A1Q3EKA1 A0A1Q3EIV1 A0A1Q3E3G4 A0A1Q3EFD5 A0A1Q3EAI9 A0A1Q3EQ02 A0A…
	metalloendopeptidase activity	6	GO:0004222	6	7	373	955	2.19	0.016208	1.79	A0A1Q3ET88 A0A1Q3ESM7 A0A1Q3ERT0 A0A1Q3E4J7 A0A1Q3EI93 A0A1Q3ELD3
	calmodulin binding	3	GO:0005516	5	6	373	955	2.13	0.0363292	1.44	A0A1Q3ER54 A0A1Q3DW25 A0A1Q3E953 A0A1Q3EFA7 A0A1Q3ECZ5
	peroxidase activity	2	GO:0004601	6	8	373	955	1.92	0.0435456	1.36	A0A1Q3E7A9 A0A1Q3EB72 A0A1Q3E1K7 A0A1Q3ETV2 A0A1Q3EPY3 A0A1Q3E135
	ligase activity, forming carbon-nitrogen bonds	3	GO:0016879	9	14	373	955	1.65	0.0488747	1.31	A0A1Q3EGD0 A0A1Q3EL83 A0A1Q3EIY5 A0A1Q3ET06 A0A1Q3EP28 A0A1Q3ELR3 A0A1Q3E2R5 A0A1Q3ENS8 A0A1Q3DXL8
Biological Process	ATP metabolic process	7	GO:0046034	22	36	411	1060	1.58	0.00482831	2.32	A0A1Q3ERE8 A0A1Q3E673 A0A1Q3E0M0 A0A1Q3E3J5 A0A1Q3EJL5 A0A1Q3EQ38 A0A1Q3ERT0 A0A1Q3EEY3 A0A1Q3EG93 A0A1Q3E864 A0A1Q3EHP0 A0A1Q3E5C9 A0A1Q3EMW8 A0A1Q3E465 A0A1Q3ET71 A0A1Q3DYJ4 A0A1Q3E4J7 A0A1Q3EFH4 A0A1Q3EJM7 A0A1Q3EDG7 A0A1Q3E947 A0A1Q3EKS8
	ribonucleoside triphosphate metabolic process	6	GO:0009199	23	39	411	1060	1.52	0.00739026	2.13	A0A1Q3ERE8 A0A1Q3E673 A0A1Q3E0M0 A0A1Q3E3J5 A0A1Q3EJL5 A0A1Q3EQ38 A0A1Q3ERT0 A0A1Q3EEY3 A0A1Q3EG93 A0A1Q3E864 A0A1Q3EHP0 A0A1Q3EMW8 A0A1Q3E5C9 A0A1Q3E465 A0A1Q3E2Z3 A0A1Q3ET71 A0A1Q3DYJ4 A0A1Q3E4J7 A0A1Q3EFH4 A0A1Q3EJM7 A0A1Q3EDG7 A0A1Q3EKS8 A0A1Q3E947
	purine nucleoside triphosphate metabolic process	6	GO:0009144	23	39	411	1060	1.52	0.00739026	2.13	A0A1Q3ERE8 A0A1Q3E673 A0A1Q3E0M0 A0A1Q3E3J5 A0A1Q3EJL5 A0A1Q3EQ38 A0A1Q3ERT0 A0A1Q3EEY3 A0A1Q3EG93 A0A1Q3E864 A0A1Q3EHP0 A0A1Q3EMW8 A0A1Q3E5C9 A0A1Q3E465 A0A1Q3E2Z3 A0A1Q3ET71 A0A1Q3DYJ4 A0A1Q3E4J7 A0A1Q3EFH4 A0A1Q3EJM7 A0A1Q3EDG7 A0A1Q3EKS8 A0A1Q3E947
	triglyceride metabolic process	6	GO:0006641	4	4	411	1060	2.58	0.0223999	1.65	A0A1Q3EIN9 A0A1Q3EA12 A0A1Q3DW18 A0A1Q3DVZ7
	regulation of extent of heterochromatin assembly	6	GO:0031454	4	4	411	1060	2.58	0.0223999	1.65	A0A1Q3EC57 A0A1Q3E7V4 A0A1Q3EKR7 A0A1Q3EA19
	cellular response to superoxide	6	GO:0071451	4	4	411	1060	2.58	0.0223999	1.65	A0A1Q3EPW5 A0A1Q3E7A9 A0A1Q3EB72 A0A1Q3ET66

## Sheet: all GO2Protein
Table S6 The GO-based enrichment analysis of the differential expressed acetylated proteins
GO Terms Level 1	GO Terms ID	GO Terms Level	GO Terms Description	Fisher's exact test P value	Protein accession	Position	Ratio	Regulated Type	P value	Amino acid	Protein description	Gene name	Localization probability	PEP	Score	Modified sequence	Charge	Mass error [ppm]	MS/MS Count	day30_1	day30_2	day30_3	day60_1	day60_2	day60_3
Cellular Component	GO:0009897	3	external side of plasma membrane	0.148159	A0A1Q3EDT5	104	1.665	Up	0.048241	K	Protein disulfide-isomerase OS=Lentinula edodes OX=5353 GN=LENED_007225 PE=3 SV=1	LENED_007225	1	1.30927e-08	150.22	VYK(1)NGTPSDYQGPR	2	0.45575	6	0.873	0.876	0.527	1.322	1.065	1.403
Cellular Component	GO:0009897	3	external side of plasma membrane	0.148159	A0A1Q3EDT5	320	2.598	Up	0.021241	K	Protein disulfide-isomerase OS=Lentinula edodes OX=5353 GN=LENED_007225 PE=3 SV=1	LENED_007225	1	4.80423e-06	141.1	QLK(1)YPLDQSK	2	0.59579	6	0.677	0.605	0.421	1.498	1.426	1.501
Cellular Component	GO:0009897	3	external side of plasma membrane	0.148159	A0A1Q3EDT5	444	2.304	Up	0.0094596	K	Protein disulfide-isomerase OS=Lentinula edodes OX=5353 GN=LENED_007225 PE=3 SV=1	LENED_007225	1	0.0286933	67.032	FK(1)PAGSR	2	-0.21808	6	0.725	0.638	0.488	1.675	1.076	1.514
Cellular Component	GO:0009897	3	external side of plasma membrane	0.148159	A0A1Q3EDT5	335	2.512	Up	0.0032239	K	Protein disulfide-isomerase OS=Lentinula edodes OX=5353 GN=LENED_007225 PE=3 SV=1	LENED_007225	1	3.77862e-05	123.95	EVSTESVK(1)DWTK	2	1.999	3	0.672	0.565	0.522	1.573	1.707	1.138
Cellular Component	GO:0009897	3	external side of plasma membrane	0.148159	A0A1Q3EDT5	442	2.325	Up	0.0086192	K	Protein disulfide-isomerase OS=Lentinula edodes OX=5353 GN=LENED_007225 PE=3 SV=1	LENED_007225	1	0.00039507	102.52	VAGFPTLK(1)FK	2	0.88678	17	0.658	0.659	0.506	1.028	1.577	1.633
Cellular Component	GO:0009897	3	external side of plasma membrane	0.148159	A0A1Q3E947	443	1.94	Up	0.040158	K	Phosphopyruvate hydratase OS=Lentinula edodes OX=5353 GN=LENED_005486 PE=3 SV=1	LENED_005486	1	1.83467e-28	199.13	GLSAGHNAPALLK(1)K	2	-0.1548	12	0.876	0.753	0.466	1.682	1.286	1.097
Cellular Component	GO:0005769	6	early endosome	0.330687	A0A1Q3EJ85	1214	0.522	Down	0.044861	K	MON2 like protein OS=Lentinula edodes OX=5353 GN=LENED_009232 PE=4 SV=1	LENED_009232	1	0.00406079	77.597	LAALSLPALLK(1)R	2	1.5081	2	1.196	0.964	1.423		0.515	0.733
Cellular Component	GO:0005769	6	early endosome	0.330687	A0A1Q3EHD3	188	1.832	Up	0.0159417	K	GTP-binding protein RAB5 OS=Lentinula edodes OX=5353 GN=LENED_008527 PE=4 SV=1	LENED_008527	1	0.000153574	105.95	APTGPK(1)SVDLNK	2	-0.047199	6	0.783	0.8	0.583	1.553	1.352	1.064
Cellular Component	GO:0031301	3	integral component of organelle membrane	0.0139274	A0A1Q3DYG6	220	1.699	Up	0.0053017	K	Mitochondrial escape protein 2 OS=Lentinula edodes OX=5353 GN=LENED_001540 PE=4 SV=1	LENED_001540	1	8.59928e-05	115.57	IYSK(1)SEAPPVDK	2	0.62888	6	0.88	0.736	0.636	1.3	1.208	1.319
Cellular Component	GO:0031301	3	integral component of organelle membrane	0.0139274	A0A1Q3EG09	8	1.986	Up	0.026443	K	Nadh-ubiquinone oxidoreductase 213 kDa subunit OS=Lentinula edodes OX=5353 GN=LENED_008001 PE=4 SV=1	LENED_008001	1	0.0312329	46.159	PDDFEPK(1)SALK	2	-1.2291	1	0.775		0.646	1.508	1.314
Cellular Component	GO:0031301	3	integral component of organelle membrane	0.0139274	A0A1Q3EG09	76	0.303	Down	0.020863	K	Nadh-ubiquinone oxidoreductase 213 kDa subunit OS=Lentinula edodes OX=5353 GN=LENED_008001 PE=4 SV=1	LENED_008001	1	2.04303e-38	197.41	QK(1)NDHYNGAAAGCAAGFLAGIR	3	0.095385	3	1.217	1.394	1.826	0.231	0.4	0.714
Cellular Component	GO:0031301	3	integral component of organelle membrane	0.0139274	A0A1Q3ESQ7	52	1.626	Up	0.0033241	K	Adp atp carrier receptor OS=Lentinula edodes OX=5353 GN=LENED_012460 PE=4 SV=1	LENED_012460	1	0.00596766	94.309	SK(1)TDLEK	2	0.20927	2	0.785	0.714		1.269	1.249	1.137
Cellular Component	GO:0031301	3	integral component of organelle membrane	0.0139274	A0A1Q3E0Q6	81	2.181	Up	0.0065574	K	Aldehyde dehydrogenase OS=Lentinula edodes OX=5353 GN=LENED_002249 PE=3 SV=1	LENED_002249	1	0.013528	124.89	AIISAK(1)R	2	0.05668	6	0.793	0.566	0.575	1.457	1.619	1.143
Cellular Component	GO:0031301	3	integral component of organelle membrane	0.0139274	A0A1Q3E0Q6	304	2.572	Up	0.009302	K	Aldehyde dehydrogenase OS=Lentinula edodes OX=5353 GN=LENED_002249 PE=3 SV=1	LENED_002249	1	0.00588883	95.741	IK(1)SLLER	2	-0.1596	4	0.77	0.55	0.408	1.49	1.716	1.239
Cellular Component	GO:0031301	3	integral component of organelle membrane	0.0139274	A0A1Q3E0Q6	323	2.648	Up	0.042317	K	Aldehyde dehydrogenase OS=Lentinula edodes OX=5353 GN=LENED_002249 PE=3 SV=1	LENED_002249	1	5.36225e-06	135.1	VLMGGGMDEK(1)ER	2	-0.58335	3	0.521	0.53		1.332	1.891	0.951
Cellular Component	GO:0031301	3	integral component of organelle membrane	0.0139274	A0A1Q3EH22	38	0.648	Down	0.037322	K	Voltage-dependent ion-selective channel OS=Lentinula edodes OX=5353 GN=LENED_008414 PE=4 SV=1	LENED_008414	1	0.000875775	102.42	TK(1)ANDVSFK	2	-1.9742	12	1.243	0.951	1.409	0.843	0.665	0.828
Cellular Component	GO:0031301	3	integral component of organelle membrane	0.0139274	A0A1Q3EH22	67	0.378	Down	0.028164	K	Voltage-dependent ion-selective channel OS=Lentinula edodes OX=5353 GN=LENED_008414 PE=4 SV=1	LENED_008414	1	1.71704e-59	232.01	K(1)HGFTLTNTWTTANVLK	3	-0.31446	11	1.111	1.365	1.748	0.287	0.668	0.64
Cellular Component	GO:0031301	3	integral component of organelle membrane	0.0139274	A0A1Q3EH22	120	0.623	Down	0.0053848	K	Voltage-dependent ion-selective channel OS=Lentinula edodes OX=5353 GN=LENED_008414 PE=4 SV=1	LENED_008414	1	1.80465e-26	193.54	SAVINAAFK(1)QSGLHTR	2	0.024231	17	1.216	1.09	1.345	0.724	0.697	0.852
Cellular Component	GO:0031301	3	integral component of organelle membrane	0.0139274	A0A1Q3EH22	36	0.304	Down	0.047121	K	Voltage-dependent ion-selective channel OS=Lentinula edodes OX=5353 GN=LENED_008414 PE=4 SV=1	LENED_008414	1	0.000185789	99.927	DYPFNTTSLEIK(1)TK	2	1.3225	6	0.832	1.495	2.082	0.206	0.533	0.6
Cellular Component	GO:0031301	3	integral component of organelle membrane	0.0139274	A0A1Q3E5U4	764	3.23	Up	0.035881	K	Unplaced genomic scaffold GYMLUscaffold_30, whole genome shotgun sequence(predicted) OS=Lentinula edodes OX=5353 GN=LENED_004041 PE=4 SV=1	LENED_004041	1	0.0095624	84.498	VWEK(1)VEK	2	0.76385	2	0.53		0.424		1.839	1.242
Cellular Component	GO:0031301	3	integral component of organelle membrane	0.0139274	A0A1Q3E8B3	504	3.132	Up	0.0050617	K	Inositol phosphatidylinositol phosphatase OS=Lentinula edodes OX=5353 GN=LENED_005132 PE=4 SV=1	LENED_005132	1	1.15367e-06	136.96	YLK(1)NNFLDGAR	2	0.92395	9	0.58	0.43	0.489	1.404	2.133	1.158
Cellular Component	GO:0031301	3	integral component of organelle membrane	0.0139274	A0A1Q3DZ75	158	2.671	Up	0.0055962	K	MICOS complex subunit MIC60 OS=Lentinula edodes OX=5353 GN=LENED_001717 PE=3 SV=1	LENED_001717	1	0.00152065	120.15	TIAASK(1)ER	2	0.45757	6	0.652	0.498	0.54	1.845	1.587	1.082
Cellular Component	GO:0031301	3	integral component of organelle membrane	0.0139274	A0A1Q3EI76	89	2.404	Up	0.041084	K	Aldehyde dehydrogenase OS=Lentinula edodes OX=5353 GN=LENED_008835 PE=3 SV=1	LENED_008835	1	0.00149143	79.23	STLSSFEK(1)WAK	2	0.098671	5	0.579	0.626	0.601	1.273	1.97	1.098
Cellular Component	GO:0031301	3	integral component of organelle membrane	0.0139274	A0A1Q3EI76	284	1.644	Up	0.03752	K	Aldehyde dehydrogenase OS=Lentinula edodes OX=5353 GN=LENED_008835 PE=3 SV=1	LENED_008835	1	0.00158239	60.489	EFYPDK(1)ASAPGQMSR	2	0.35502	2	0.657	0.757	0.871	0.988	1.577	1.192
Cellular Component	GO:0031301	3	integral component of organelle membrane	0.0139274	A0A1Q3ES11	82	0.407	Down	0.022178	K	DUF1640-domain-containing protein OS=Lentinula edodes OX=5353 GN=LENED_012212 PE=4 SV=1	LENED_012212	1	2.97057e-61	235.7	ADQEK(1)HHYTQQVDFAQAK	3	-0.64349	7	2.035	1.006	1.189	0.524	0.496	0.701
Cellular Component	GO:0031301	3	integral component of organelle membrane	0.0139274	A0A1Q3E836	97	0.594	Down	0.0144032	K	MICOS complex subunit MIC10 OS=Lentinula edodes OX=5353 GN=LENED_005046 PE=3 SV=1	LENED_005046	1	1.53697e-08	100.28	IIPAASSASPVVPAEPEHK(1)HQL	3	-0.46889	7	1.444	1.03	1.255	0.629	0.794	0.793
Cellular Component	GO:0031301	3	integral component of organelle membrane	0.0139274	A0A1Q3E836	16	0.636	Down	0.024165	K	MICOS complex subunit MIC10 OS=Lentinula edodes OX=5353 GN=LENED_005046 PE=3 SV=1	LENED_005046	1	3.80735e-12	160.78	SSSK(1)PVSSEDILGQK(1)YDR	3	-1.2284	18	1.458	0.973	1.212	0.749	0.728	0.84
Cellular Component	GO:0031301	3	integral component of organelle membrane	0.0139274	A0A1Q3E836	5	0.582	Down	0.029905	K	MICOS complex subunit MIC10 OS=Lentinula edodes OX=5353 GN=LENED_005046 PE=3 SV=1	LENED_005046	1	6.92656e-06	109.65	SSSK(1)PVSSEDILGQK(1)YDR	3	-1.2284	10	1.561	0.954	1.25	0.73	0.64	0.821
Cellular Component	GO:0031301	3	integral component of organelle membrane	0.0139274	A0A1Q3E7Z1	588	0.402	Down	0.027705	K	Abc transporter OS=Lentinula edodes OX=5353 GN=LENED_005042 PE=4 SV=1	LENED_005042	1	0.000269381	61.276	FGSSTEEIEAAAK(1)SAQMHDR	3	0.092325	1	1.398	0.891	1.551	0.527		0.501
Cellular Component	GO:0031301	3	integral component of organelle membrane	0.0139274	A0A1Q3E130	141	0.14	Down	5.6897e-05	K	Ynr018w-like protein OS=Lentinula edodes OX=5353 GN=LENED_002376 PE=4 SV=1	LENED_002376	1	0.000358203	128.27	DK(1)YQTPAQK	2	0.51935	7	1.977	1.569	1.589	0.23	0.276	0.212
Cellular Component	GO:0031301	3	integral component of organelle membrane	0.0139274	A0A1Q3E130	2	0.191	Down	0.044698	K	Ynr018w-like protein OS=Lentinula edodes OX=5353 GN=LENED_002376 PE=4 SV=1	LENED_002376	1	1.12208e-05	115.38	MK(1)VDVTEEQLEGHSK	3	-0.63854	3	1.492	0.9	1.913	0.126	0.423
Cellular Component	GO:0031301	3	integral component of organelle membrane	0.0139274	A0A1Q3E130	100	0.16	Down	0.00020461	K	Ynr018w-like protein OS=Lentinula edodes OX=5353 GN=LENED_002376 PE=4 SV=1	LENED_002376	1	0.000479499	92.65	VLEK(1)WDAMTPR	2	-0.32167	7	1.763	1.292	1.964	0.249	0.304	0.252
Cellular Component	GO:0031301	3	integral component of organelle membrane	0.0139274	A0A1Q3E130	47	0.156	Down	0.00025562	K	Ynr018w-like protein OS=Lentinula edodes OX=5353 GN=LENED_002376 PE=4 SV=1	LENED_002376	1	2.84599e-07	141.58	RMPAYK(1)TLPLSLK	2	-0.73523	22	1.876	1.325	1.856	0.307	0.262	0.218
Cellular Component	GO:0031301	3	integral component of organelle membrane	0.0139274	A0A1Q3EK94	35	2.535	Up	0.0193241	K	Cytoplasmic protein OS=Lentinula edodes OX=5353 GN=LENED_009593 PE=4 SV=1	LENED_009593	1	2.1304e-13	168.98	GFQSSVQATK(1)ER	2	-0.41343	6	0.703	0.535	0.523	1.988	1.528	0.949
Cellular Component	GO:0031301	3	integral component of organelle membrane	0.0139274	A0A1Q3EGC3	37	1.833	Up	0.035542	K	DUF1692-domain-containing protein OS=Lentinula edodes OX=5353 GN=LENED_008123 PE=4 SV=1	LENED_008123	1	0.00221569	111.95	LPSTYK(1)AR	2	-0.76806	6	0.93	0.614	0.629	1.48	1.519	0.985
Cellular Component	GO:0005950	3	anthranilate synthase complex	0.148159	A0A1Q3ESW1	197	5.763	Up	6.0968e-05	K	Multifunctional tryptophan biosynthesis protein OS=Lentinula edodes OX=5353 GN=LENED_012514 PE=3 SV=1	LENED_012514	1	0.00186167	84.817	SK(1)VPSILNK	2	0.21712	3	0.328	0.325	0.266	2.029	1.613	1.654
Cellular Component	GO:0005950	3	anthranilate synthase complex	0.148159	A0A1Q3ESW1	469	3.349	Up	0.002661	K	Multifunctional tryptophan biosynthesis protein OS=Lentinula edodes OX=5353 GN=LENED_012514 PE=3 SV=1	LENED_012514	1	0.000290982	92.606	SEAPLVK(1)ICGVR	2	-0.30437	8	0.582	0.478	0.369	1.981	1.517	1.288
Cellular Component	GO:0005950	3	anthranilate synthase complex	0.148159	A0A1Q3EMM4	327	3.311	Up	0.0102771	K	Anthranilate synthase component OS=Lentinula edodes OX=5353 GN=LENED_010526 PE=4 SV=1	LENED_010526	1	1.56779e-10	143.69	LEK(1)FSHVIHLTSQISGK	2	0.56214	11	0.489	0.332	0.583	1.013	1.669	1.966
Cellular Component	GO:0005950	3	anthranilate synthase complex	0.148159	A0A1Q3EMM4	259	4.071	Up	0.00022364	K	Anthranilate synthase component OS=Lentinula edodes OX=5353 GN=LENED_010526 PE=4 SV=1	LENED_010526	1	2.5995e-05	101.9	VEK(1)NIVYNHAIAGTTK	3	0.35917	6	0.463	0.377	0.384	1.723	1.873	1.387
Cellular Component	GO:0005950	3	anthranilate synthase complex	0.148159	A0A1Q3EMM4	318	3.841	Up	0.0051962	K	Anthranilate synthase component OS=Lentinula edodes OX=5353 GN=LENED_010526 PE=4 SV=1	LENED_010526	1	0.000339312	136.96	TVK(1)VDHLMR	2	-1.6737	16	0.617	0.341	0.321	1.358	2.095	1.46
Cellular Component	GO:0005950	3	anthranilate synthase complex	0.148159	A0A1Q3EMM4	196	5.695	Up	0.00156261	K	Anthranilate synthase component OS=Lentinula edodes OX=5353 GN=LENED_010526 PE=4 SV=1	LENED_010526	1	1.18289e-05	122.01	K(1)HIVAGDIIQAVPSQR	2	1.2098	6	0.313		0.234	1.554	1.795	1.324
Cellular Component	GO:0034099	3	luminal surveillance complex	0.330687	A0A1Q3E3S1	231	0.623	Down	0.0102235	K	Heat shock protein 70 OS=Lentinula edodes OX=5353 GN=LENED_003354 PE=3 SV=1	LENED_003354	1	4.49874e-06	115.8	IINEPTAAAIAYGLNK(1)K	3	0.22925	6	1.064	1.262	1.317	0.641	0.838	0.789
Cellular Component	GO:0034099	3	luminal surveillance complex	0.330687	A0A1Q3ENP4	413	0.575	Down	0.0072188	K	HCP-like protein OS=Lentinula edodes OX=5353 GN=LENED_010926 PE=4 SV=1	LENED_010926	1	2.09385e-06	148.28	AK(1)HYFEQIAR	3	0.54286	10	1.326	1.034	1.41	0.68	0.8	0.686
Cellular Component	GO:0000786	3	nucleosome	0.0218146	A0A1Q3EC57	24	3.915	Up	0.0067958	K	Histone H3 OS=Lentinula edodes OX=5353 GN=LENED_006546 PE=3 SV=1	LENED_006546	1	0.000197773	151.97	QLAVK(1)SAR	2	-0.2653	14	0.538	0.452	0.285	2.222	1.603	1.167
Cellular Component	GO:0000786	3	nucleosome	0.0218146	A0A1Q3EC57	19	3.796	Up	0.0107762	K	Histone H3 OS=Lentinula edodes OX=5353 GN=LENED_006546 PE=3 SV=1	LENED_006546	1	0.0123053	112.13	K(1)QLAVK(1)SAR	2	0.49117	6	0.573	0.465	0.27	2.28	1.524	1.161
Cellular Component	GO:0000786	3	nucleosome	0.0218146	A0A1Q3E7V4	24	4.706	Up	0.00189988	K	Histone-like OS=Lentinula edodes OX=5353 GN=LENED_004965 PE=3 SV=1	LENED_004965	1	2.71807e-07	157.75	QLAAK(1)SSAR	2	0.98087	33	0.456	0.378	0.263	2.044	1.834	1.285
Cellular Component	GO:0000786	3	nucleosome	0.0218146	A0A1Q3E7V4	19	4.073	Up	0.00139981	K	Histone-like OS=Lentinula edodes OX=5353 GN=LENED_004965 PE=3 SV=1	LENED_004965	1	6.91128e-06	152.69	K(1)QLAAK(1)SSAR	2	0.64328	16	0.506	0.426	0.292	1.927	1.572	1.486
Cellular Component	GO:0000786	3	nucleosome	0.0218146	A0A1Q3EA19	77	4.07	Up	0.0052824	K	Histone H3 OS=Lentinula edodes OX=5353 GN=LENED_005841 PE=3 SV=1	LENED_005841	1	0.000339119	150.61	K(1)QLATK(1)AARK(1)TAATATGGVK	3	0.55777	17	0.459	0.522	0.249	2	1.705	1.301
Cellular Component	GO:0000786	3	nucleosome	0.0218146	A0A1Q3EA19	116	1.882	Up	0.0055189	K	Histone H3 OS=Lentinula edodes OX=5353 GN=LENED_005841 PE=3 SV=1	LENED_005841	1	1.64681e-19	210.93	YQK(1)STELLIR	2	3.6079	95	0.868	0.633	0.622	1.439	1.333	1.224
Cellular Component	GO:0000786	3	nucleosome	0.0218146	A0A1Q3EA19	73	3.524	Up	0.0037046	K	Histone H3 OS=Lentinula edodes OX=5353 GN=LENED_005841 PE=3 SV=1	LENED_005841	1	0.00422986	140.45	STGGK(1)APR	2	-1.8839	13	0.493	0.577	0.299	1.806	1.631	1.388
Cellular Component	GO:0000786	3	nucleosome	0.0218146	A0A1Q3EA19	68	3.524	Up	0.0037016	K	Histone H3 OS=Lentinula edodes OX=5353 GN=LENED_005841 PE=3 SV=1	LENED_005841	1	0.00422986	140.45	K(1)STGGK(1)APR	2	-0.09256	11	0.493	0.577	0.299	1.806	1.63	1.389
Cellular Component	GO:0000786	3	nucleosome	0.0218146	A0A1Q3EA19	86	7.934	Up	0.00136202	K	Histone H3 OS=Lentinula edodes OX=5353 GN=LENED_005841 PE=3 SV=1	LENED_005841	1	0.000758605	96.745	K(1)TAATATGGVK(0.863)K(0.137)PHR	3	0.30569	8		0.225	0.177	1.934	1.282	1.568
Cellular Component	GO:0000786	3	nucleosome	0.0218146	A0A1Q3EA19	96	3.421	Up	0.0057585	K	Histone H3 OS=Lentinula edodes OX=5353 GN=LENED_005841 PE=3 SV=1	LENED_005841	0.862933	0.000758605	94.487	K(1)TAATATGGVK(0.863)K(0.137)PHR	3	0.30569	4		0.472	0.37	1.658	1.524	1.139
Cellular Component	GO:0000786	3	nucleosome	0.0218146	A0A1Q3EA19	82	4.117	Up	0.0049564	K	Histone H3 OS=Lentinula edodes OX=5353 GN=LENED_005841 PE=3 SV=1	LENED_005841	1	0.000339119	150.61	QLATK(1)AAR	2	1.7926	22	0.455	0.515	0.249	2.001	1.719	1.299
Cellular Component	GO:0000786	3	nucleosome	0.0218146	A0A1Q3E7V1	6	3.411	Up	0.002845	K	Histone H4 OS=Lentinula edodes OX=5353 GN=LENED_004960 PE=3 SV=1	LENED_004960	1	3.69734e-22	180.85	SGRGK(1)GGK(1)GLGK(1)GGAK	2	0.20664	87	0.49	0.55	0.37	2.005	1.592	1.213
Cellular Component	GO:0000786	3	nucleosome	0.0218146	A0A1Q3E7V1	32	3.817	Up	0.0059035	K	Histone H4 OS=Lentinula edodes OX=5353 GN=LENED_004960 PE=3 SV=1	LENED_004960	1	0.000240969	97.463	DNIQGITK(1)PAIR	2	0.6481	5	0.448	0.565	0.282	2.007	1.729	1.207
Cellular Component	GO:0000786	3	nucleosome	0.0218146	A0A1Q3E7V1	9	4.657	Up	0.0030198	K	Histone H4 OS=Lentinula edodes OX=5353 GN=LENED_004960 PE=3 SV=1	LENED_004960	1	3.69734e-22	180.85	SGRGK(1)GGK(1)GLGK(1)GGAK	2	0.20664	114	0.376	0.473	0.258	2.195	1.709	1.251
Cellular Component	GO:0000786	3	nucleosome	0.0218146	A0A1Q3E7V1	13	4.714	Up	0.0031583	K	Histone H4 OS=Lentinula edodes OX=5353 GN=LENED_004960 PE=3 SV=1	LENED_004960	1	3.69734e-22	180.85	SGRGK(1)GGK(1)GLGK(1)GGAK	2	0.20664	130	0.368	0.475	0.253	2.205	1.709	1.253
Cellular Component	GO:0000786	3	nucleosome	0.0218146	A0A1Q3E7V1	17	4.686	Up	0.0024353	K	Histone H4 OS=Lentinula edodes OX=5353 GN=LENED_004960 PE=3 SV=1	LENED_004960	1	3.69734e-22	180.85	GLGK(1)GGAK(1)R	2	0.63683	93	0.386	0.451	0.264	2.244	1.629	1.286
Cellular Component	GO:0000786	3	nucleosome	0.0218146	A0A1Q3E7V1	78	2.379	Up	0.047901	K	Histone H4 OS=Lentinula edodes OX=5353 GN=LENED_004960 PE=3 SV=1	LENED_004960	1	4.92377e-08	163.9	DSVTYTEHAK(1)R	2	0.030716	5	0.632	0.667	0.545	2.065	1.515	0.806
Cellular Component	GO:0030686	5	90S preribosome	0.0134019	A0A1Q3E3A9	189	2.951	Up	0.039281	K	40S ribosomal protein S6 OS=Lentinula edodes OX=5353 GN=LENED_003322 PE=3 SV=1	LENED_003322	1	0.000275373	94.122	EQK(1)TEYDTLLAK	2	1.7664	1	0.471	0.494		2.113	1.019	1.14
Cellular Component	GO:0030686	5	90S preribosome	0.0134019	A0A1Q3E3A9	198	4.185	Up	0.004623	K	40S ribosomal protein S6 OS=Lentinula edodes OX=5353 GN=LENED_003322 PE=3 SV=1	LENED_003322	1	0.00832518	76.85	TEYDTLLAK(1)R	2	1.1563	3	0.491	0.403	0.311	1.588	2.322	1.133
Cellular Component	GO:0030686	5	90S preribosome	0.0134019	A0A1Q3EKA1	182	2.188	Up	0.049357	K	40S ribosomal protein S1 OS=Lentinula edodes OX=5353 GN=RPS1 PE=3 SV=1	RPS1	1	0.00324974	92.051	APK(1)FDVSK	2	0.50756	6	0.648	0.862	0.426	1.996	1.119	1.12
Cellular Component	GO:0030686	5	90S preribosome	0.0134019	A0A1Q3EKA1	45	2.302	Up	0.040645	K	40S ribosomal protein S1 OS=Lentinula edodes OX=5353 GN=RPS1 PE=3 SV=1	RPS1	1	0.00249796	79.489	NVGK(1)TLVNR	2	0.28588	6	0.506	0.964	0.382	1.736	1.132	1.395
Cellular Component	GO:0030686	5	90S preribosome	0.0134019	A0A1Q3E3Q9	83	2.849	Up	0.0194618	K	40S ribosomal protein S13 OS=Lentinula edodes OX=5353 GN=LENED_003344 PE=3 SV=1	LENED_003344	1	0.00107461	151.04	K(1)HLETNR	2	0.41311	6	0.752	0.429	0.425	2.06	1.024	1.491
Cellular Component	GO:0030686	5	90S preribosome	0.0134019	A0A1Q3E3Q9	95	3.035	Up	0.00151682	K	40S ribosomal protein S13 OS=Lentinula edodes OX=5353 GN=LENED_003344 PE=3 SV=1	LENED_003344	1	0.00847597	138.83	DKDSK(1)FR	2	0.51188	2	0.638	0.469	0.417	1.708	1.342	1.575
Cellular Component	GO:0030686	5	90S preribosome	0.0134019	A0A1Q3EPG8	100	1.881	Up	0.00070409	K	60S acidic ribosomal protein P0 OS=Lentinula edodes OX=5353 GN=LENED_011228 PE=4 SV=1	LENED_011228	1	0.0140887	59.153	GK(1)GVVLMGK	2	-0.10083	3	0.695	0.729	0.688	1.474	1.18	1.318
Cellular Component	GO:0030686	5	90S preribosome	0.0134019	A0A1Q3EAI9	54	2.734	Up	0.021021	K	40S ribosomal protein S8 OS=Lentinula edodes OX=5353 GN=LENED_005999 PE=3 SV=1	LENED_005999	1	0.00500154	108.24	GGNLK(1)YR	2	0.49902	4	0.6	0.754	0.298	1.745	1.429	1.343
Cellular Component	GO:0030686	5	90S preribosome	0.0134019	A0A1Q3ESS1	1409	0.131	Down	0.0071611	K	Pre-mRNA-splicing factor ATP-dependent RNA helicase PRP43 OS=Lentinula edodes OX=5353 GN=LENED_012488 PE=4 SV=1	LENED_012488	1	8.15017e-05	96.773	YAVGGGYGESK(1)YVTER	2	0.26624	3	1.284	0.969	2.135		0.181	0.202
Cellular Component	GO:0030686	5	90S preribosome	0.0134019	A0A1Q3E8X6	185	1.785	Up	0.0039213	K	40s ribosomal protein s3 OS=Lentinula edodes OX=5353 GN=LENED_005435 PE=3 SV=1	LENED_005435	1	0.0175284	57.55	QGVLGIK(1)VK	2	0.11466	2	0.832	0.748	0.611	1.38	1.318	1.214
Cellular Component	GO:0030686	5	90S preribosome	0.0134019	A0A1Q3E8X6	178	1.571	Up	0.0174026	K	40s ribosomal protein s3 OS=Lentinula edodes OX=5353 GN=LENED_005435 PE=3 SV=1	LENED_005435	1	1.45444e-10	153.95	HVLLK(1)QGVLGIK	2	-0.70734	12	0.658	0.884	0.804	1.31	1.048	1.327
Cellular Component	GO:0030686	5	90S preribosome	0.0134019	A0A1Q3E8X6	108	1.856	Up	0.0126027	K	40s ribosomal protein s3 OS=Lentinula edodes OX=5353 GN=LENED_005435 PE=3 SV=1	LENED_005435	1	0.000461207	99.815	YK(1)LLGGLAVR	2	0.18137	6	0.688	0.872	0.58	1.548	1.256	1.168
Cellular Component	GO:0030686	5	90S preribosome	0.0134019	A0A1Q3E8X6	62	1.518	Up	0.0030623	K	40s ribosomal protein s3 OS=Lentinula edodes OX=5353 GN=LENED_005435 PE=3 SV=1	LENED_005435	1	9.98315e-05	100.11	ATHTQEVLGEK(1)GR	3	0.45987	7	0.81	0.838	0.76	1.351	1.106	1.198
Cellular Component	GO:0030686	5	90S preribosome	0.0134019	A0A1Q3EFX6	103	2.524	Up	0.004841	K	40s ribosomal protein s16 OS=Lentinula edodes OX=5353 GN=LENED_007999 PE=4 SV=1	LENED_007999	1	4.42599e-05	115.57	FSDAYSAMELK(1)K	2	-0.12225	6	0.564	0.685	0.498	1.882	1.247	1.28
Cellular Component	GO:0030686	5	90S preribosome	0.0134019	A0A1Q3E8Q4	104	2.21	Up	0.026703	K	40s ribosomal protein s11 OS=Lentinula edodes OX=5353 GN=LENED_005339 PE=3 SV=1	LENED_005339	1	3.7719e-06	132.79	HK(1)NLAAHVSPAFR	4	0.37746	9	0.769	0.704	0.44	1.803	1.052	1.372
Cellular Component	GO:0030686	5	90S preribosome	0.0134019	A0A1Q3E8Q4	95	1.846	Up	0.039718	K	40s ribosomal protein s11 OS=Lentinula edodes OX=5353 GN=LENED_005339 PE=3 SV=1	LENED_005339	1	0.000745999	77.185	RDYLHYIPK(1)YNR	3	-0.77795	13	0.721	0.931	0.49	1.551	1.095	1.309
Cellular Component	GO:0030686	5	90S preribosome	0.0134019	A0A1Q3E8Q4	132	2.105	Up	0.035724	K	40s ribosomal protein s11 OS=Lentinula edodes OX=5353 GN=LENED_005339 PE=3 SV=1	LENED_005339	1	0.058631	54.157	PLSK(1)TVR	2	1.7724	1	0.808	0.74	0.432	1.787	1.091	1.289
Cellular Component	GO:0030686	5	90S preribosome	0.0134019	A0A1Q3EAH4	188	1.715	Up	0.019519	K	40S ribosomal protein S5 OS=Lentinula edodes OX=5353 GN=LENED_005990 PE=3 SV=1	LENED_005990	1	0.005565	83.883	GSSNSYAIK(1)K	2	-0.65775	9	0.855	0.842	0.548	1.304	1.328	1.219
Cellular Component	GO:0030686	5	90S preribosome	0.0134019	A0A1Q3E4E3	84	2.237	Up	0.0038168	K	40S ribosomal protein S4 OS=Lentinula edodes OX=5353 GN=LENED_003654 PE=3 SV=1	LENED_003654	1	0.0256378	59.35	LLYDVK(1)GR	2	-0.19088	4	0.688	0.7	0.511	1.645	1.383	1.22
Cellular Component	GO:0030686	5	90S preribosome	0.0134019	A0A1Q3E4E3	49	3.034	Up	0.0046403	K	40S ribosomal protein S4 OS=Lentinula edodes OX=5353 GN=LENED_003654 PE=3 SV=1	LENED_003654	1	0.00802331	87.435	LIK(1)IDGK	2	0.13747	2	0.548	0.611	0.356	1.608	1.23	1.758
Cellular Component	GO:0030686	5	90S preribosome	0.0134019	A0A1Q3E4E3	100	2.691	Up	0.0062028	K	40S ribosomal protein S4 OS=Lentinula edodes OX=5353 GN=LENED_003654 PE=3 SV=1	LENED_003654	1	0.000219997	99.5	ITPEEATYK(1)LLK	2	0.74353	4	0.477	0.745	0.423	1.292	1.41	1.724
Cellular Component	GO:0030686	5	90S preribosome	0.0134019	A0A1Q3E4E3	223	2.61	Up	0.033401	K	40S ribosomal protein S4 OS=Lentinula edodes OX=5353 GN=LENED_003654 PE=3 SV=1	LENED_003654	1	0.000214766	119.27	GTK(1)LTISEER	2	0.31539	4	0.857	0.536	0.327	1.983	1.247	1.26
Cellular Component	GO:0044284	3	mitochondrial crista junction	0.148159	A0A1Q3E836	97	0.594	Down	0.0144032	K	MICOS complex subunit MIC10 OS=Lentinula edodes OX=5353 GN=LENED_005046 PE=3 SV=1	LENED_005046	1	1.53697e-08	100.28	IIPAASSASPVVPAEPEHK(1)HQL	3	-0.46889	7	1.444	1.03	1.255	0.629	0.794	0.793
Cellular Component	GO:0044284	3	mitochondrial crista junction	0.148159	A0A1Q3E836	16	0.636	Down	0.024165	K	MICOS complex subunit MIC10 OS=Lentinula edodes OX=5353 GN=LENED_005046 PE=3 SV=1	LENED_005046	1	3.80735e-12	160.78	SSSK(1)PVSSEDILGQK(1)YDR	3	-1.2284	18	1.458	0.973	1.212	0.749	0.728	0.84
Cellular Component	GO:0044284	3	mitochondrial crista junction	0.148159	A0A1Q3E836	5	0.582	Down	0.029905	K	MICOS complex subunit MIC10 OS=Lentinula edodes OX=5353 GN=LENED_005046 PE=3 SV=1	LENED_005046	1	6.92656e-06	109.65	SSSK(1)PVSSEDILGQK(1)YDR	3	-1.2284	10	1.561	0.954	1.25	0.73	0.64	0.821
Cellular Component	GO:0044284	3	mitochondrial crista junction	0.148159	A0A1Q3DZ75	158	2.671	Up	0.0055962	K	MICOS complex subunit MIC60 OS=Lentinula edodes OX=5353 GN=LENED_001717 PE=3 SV=1	LENED_001717	1	0.00152065	120.15	TIAASK(1)ER	2	0.45757	6	0.652	0.498	0.54	1.845	1.587	1.082
Cellular Component	GO:0045252	4	oxoglutarate dehydrogenase complex	0.148159	A0A1Q3EMH9	69	0.515	Down	0.0072188	K	Dihydrolipoyl dehydrogenase OS=Lentinula edodes OX=5353 GN=LENED_010444 PE=3 SV=1	LENED_010444	1	0.0259346	109.01	TACIEK(1)R	2	-1.569	6	1.463	1.284	1.191	0.8	0.695	0.533
Cellular Component	GO:0045252	4	oxoglutarate dehydrogenase complex	0.148159	A0A1Q3EG57	243	0.542	Down	0.044923	K	2-oxoglutarate dehydrogenase complex E1 component mitochondrial OS=Lentinula edodes OX=5353 GN=LENED_008074 PE=4 SV=1	LENED_008074	1	6.17462e-05	102.64	VEIPKPWNYTVDEK(1)R	3	0.24012	5	1.473	0.993	1.362	0.485	0.678	0.913
Cellular Component	GO:0045252	4	oxoglutarate dehydrogenase complex	0.148159	A0A1Q3EG57	550	0.5	Down	0.048362	K	2-oxoglutarate dehydrogenase complex E1 component mitochondrial OS=Lentinula edodes OX=5353 GN=LENED_008074 PE=4 SV=1	LENED_008074	1	0.00250688	100.88	K(1)WVWGMLEK	2	-0.85093	3	1.304	1.111	1.213		0.432	0.778
Cellular Component	GO:0045239	3	tricarboxylic acid cycle enzyme complex	0.0756692	A0A1Q3EMH9	69	0.515	Down	0.0072188	K	Dihydrolipoyl dehydrogenase OS=Lentinula edodes OX=5353 GN=LENED_010444 PE=3 SV=1	LENED_010444	1	0.0259346	109.01	TACIEK(1)R	2	-1.569	6	1.463	1.284	1.191	0.8	0.695	0.533
Cellular Component	GO:0045239	3	tricarboxylic acid cycle enzyme complex	0.0756692	A0A1Q3EIX0	512	0.517	Down	0.00044018	K	Isocitrate dehydrogenase [NAD] subunit, mitochondrial OS=Lentinula edodes OX=5353 GN=LENED_009096 PE=3 SV=1	LENED_009096	1	0.00669809	48.214	HMNLDEYAAK(1)IEK	3	-0.72158	1	1.212	1.287	1.39	0.64	0.634	0.735
Cellular Component	GO:0045239	3	tricarboxylic acid cycle enzyme complex	0.0756692	A0A1Q3EBW9	371	0.366	Down	0.033137	K	Succinate--CoA ligase [ADP-forming] subunit beta, mitochondrial OS=Lentinula edodes OX=5353 GN=LENED_006504 PE=3 SV=1	LENED_006504	1	8.78119e-05	118.23	ELELK(1)IPLVVR	2	-3.3007	1	0.945	1.404	1.88	0.311	0.489	0.748
Cellular Component	GO:0045239	3	tricarboxylic acid cycle enzyme complex	0.0756692	A0A1Q3EG57	243	0.542	Down	0.044923	K	2-oxoglutarate dehydrogenase complex E1 component mitochondrial OS=Lentinula edodes OX=5353 GN=LENED_008074 PE=4 SV=1	LENED_008074	1	6.17462e-05	102.64	VEIPKPWNYTVDEK(1)R	3	0.24012	5	1.473	0.993	1.362	0.485	0.678	0.913
Cellular Component	GO:0045239	3	tricarboxylic acid cycle enzyme complex	0.0756692	A0A1Q3EG57	550	0.5	Down	0.048362	K	2-oxoglutarate dehydrogenase complex E1 component mitochondrial OS=Lentinula edodes OX=5353 GN=LENED_008074 PE=4 SV=1	LENED_008074	1	0.00250688	100.88	K(1)WVWGMLEK	2	-0.85093	3	1.304	1.111	1.213		0.432	0.778
Cellular Component	GO:0030173	4	integral component of Golgi membrane	0.0568955	A0A1Q3EK94	35	2.535	Up	0.0193241	K	Cytoplasmic protein OS=Lentinula edodes OX=5353 GN=LENED_009593 PE=4 SV=1	LENED_009593	1	2.1304e-13	168.98	GFQSSVQATK(1)ER	2	-0.41343	6	0.703	0.535	0.523	1.988	1.528	0.949
Cellular Component	GO:0030173	4	integral component of Golgi membrane	0.0568955	A0A1Q3EGC3	37	1.833	Up	0.035542	K	DUF1692-domain-containing protein OS=Lentinula edodes OX=5353 GN=LENED_008123 PE=4 SV=1	LENED_008123	1	0.00221569	111.95	LPSTYK(1)AR	2	-0.76806	6	0.93	0.614	0.629	1.48	1.519	0.985
Cellular Component	GO:0030173	4	integral component of Golgi membrane	0.0568955	A0A1Q3E8B3	504	3.132	Up	0.0050617	K	Inositol phosphatidylinositol phosphatase OS=Lentinula edodes OX=5353 GN=LENED_005132 PE=4 SV=1	LENED_005132	1	1.15367e-06	136.96	YLK(1)NNFLDGAR	2	0.92395	9	0.58	0.43	0.489	1.404	2.133	1.158
Cellular Component	GO:0098799	3	outer mitochondrial membrane protein complex	0.162138	A0A1Q3ESQ7	52	1.626	Up	0.0033241	K	Adp atp carrier receptor OS=Lentinula edodes OX=5353 GN=LENED_012460 PE=4 SV=1	LENED_012460	1	0.00596766	94.309	SK(1)TDLEK	2	0.20927	2	0.785	0.714		1.269	1.249	1.137
Cellular Component	GO:0098799	3	outer mitochondrial membrane protein complex	0.162138	A0A1Q3EJ33	506	0.42	Down	0.023076	K	Valosin-containing protein OS=Lentinula edodes OX=5353 GN=LENED_009161 PE=3 SV=1	LENED_009161	1	5.7983e-08	101.53	VKQELQETVQYPVDHPEK(1)FLK	4	-0.57519	8	1.001	1.182	1.565		0.449	0.6
Cellular Component	GO:0098799	3	outer mitochondrial membrane protein complex	0.162138	A0A1Q3EHV0	887	1.715	Up	0.02542	K	Mitochondrial Rho GTPase 1 OS=Lentinula edodes OX=5353 GN=LENED_008741 PE=4 SV=1	LENED_008741	1	0.0108638	61.161	FTDK(1)YLAAR	2	3.345	5	0.855	0.782	0.622	1.531	1.33	1.014
Cellular Component	GO:0005751	4	mitochondrial respiratory chain complex IV	0.162138	A0A1Q3DYJ4	56	0.586	Down	0.0166197	K	Cytochrome c oxidase subunit v OS=Lentinula edodes OX=5353 GN=LENED_001571 PE=4 SV=1	LENED_001571	1	4.98389e-05	108.32	STVHEQLEEIMK(1)K	3	0.26031	11	1.386	1.043	1.171	0.683	0.723
Cellular Component	GO:0005751	4	mitochondrial respiratory chain complex IV	0.162138	A0A1Q3DYJ4	68	0.617	Down	0.022156	K	Cytochrome c oxidase subunit v OS=Lentinula edodes OX=5353 GN=LENED_001571 PE=4 SV=1	LENED_001571	1	0.00036172	77.644	K(1)AAYYVAFGPHGPR	3	1.3662	1	1.423	1.227		0.832	0.913	0.707
Cellular Component	GO:0005751	4	mitochondrial respiratory chain complex IV	0.162138	A0A1Q3ERE4	49	0.45	Down	0.030636	K	Cytochrome c oxidase subunit OS=Lentinula edodes OX=5353 GN=LENED_011974 PE=3 SV=1	LENED_011974	1	0.000200463	78.244	AK(1)GEDFAPCQQFLQAYK	2	-0.26654	1	1.335	1.207	1.497	0.352	0.634	0.831
Cellular Component	GO:0005751	4	mitochondrial respiratory chain complex IV	0.162138	A0A1Q3EKS8	101	0.522	Down	0.00088174	K	Cytochrome-c oxidase chain vi OS=Lentinula edodes OX=5353 GN=LENED_009845 PE=4 SV=1	LENED_009845	1	0.0400642	53.756	IFEGIK(1)EK	2	-0.33826	3	1.268	1.153	1.462	0.692	0.646	0.69
Cellular Component	GO:0000788	4	nuclear nucleosome	0.0218146	A0A1Q3EC57	24	3.915	Up	0.0067958	K	Histone H3 OS=Lentinula edodes OX=5353 GN=LENED_006546 PE=3 SV=1	LENED_006546	1	0.000197773	151.97	QLAVK(1)SAR	2	-0.2653	14	0.538	0.452	0.285	2.222	1.603	1.167
Cellular Component	GO:0000788	4	nuclear nucleosome	0.0218146	A0A1Q3EC57	19	3.796	Up	0.0107762	K	Histone H3 OS=Lentinula edodes OX=5353 GN=LENED_006546 PE=3 SV=1	LENED_006546	1	0.0123053	112.13	K(1)QLAVK(1)SAR	2	0.49117	6	0.573	0.465	0.27	2.28	1.524	1.161
Cellular Component	GO:0000788	4	nuclear nucleosome	0.0218146	A0A1Q3E7V4	24	4.706	Up	0.00189988	K	Histone-like OS=Lentinula edodes OX=5353 GN=LENED_004965 PE=3 SV=1	LENED_004965	1	2.71807e-07	157.75	QLAAK(1)SSAR	2	0.98087	33	0.456	0.378	0.263	2.044	1.834	1.285
Cellular Component	GO:0000788	4	nuclear nucleosome	0.0218146	A0A1Q3E7V4	19	4.073	Up	0.00139981	K	Histone-like OS=Lentinula edodes OX=5353 GN=LENED_004965 PE=3 SV=1	LENED_004965	1	6.91128e-06	152.69	K(1)QLAAK(1)SSAR	2	0.64328	16	0.506	0.426	0.292	1.927	1.572	1.486
Cellular Component	GO:0000788	4	nuclear nucleosome	0.0218146	A0A1Q3EA19	77	4.07	Up	0.0052824	K	Histone H3 OS=Lentinula edodes OX=5353 GN=LENED_005841 PE=3 SV=1	LENED_005841	1	0.000339119	150.61	K(1)QLATK(1)AARK(1)TAATATGGVK	3	0.55777	17	0.459	0.522	0.249	2	1.705	1.301
Cellular Component	GO:0000788	4	nuclear nucleosome	0.0218146	A0A1Q3EA19	116	1.882	Up	0.0055189	K	Histone H3 OS=Lentinula edodes OX=5353 GN=LENED_005841 PE=3 SV=1	LENED_005841	1	1.64681e-19	210.93	YQK(1)STELLIR	2	3.6079	95	0.868	0.633	0.622	1.439	1.333	1.224
Cellular Component	GO:0000788	4	nuclear nucleosome	0.0218146	A0A1Q3EA19	73	3.524	Up	0.0037046	K	Histone H3 OS=Lentinula edodes OX=5353 GN=LENED_005841 PE=3 SV=1	LENED_005841	1	0.00422986	140.45	STGGK(1)APR	2	-1.8839	13	0.493	0.577	0.299	1.806	1.631	1.388
Cellular Component	GO:0000788	4	nuclear nucleosome	0.0218146	A0A1Q3EA19	68	3.524	Up	0.0037016	K	Histone H3 OS=Lentinula edodes OX=5353 GN=LENED_005841 PE=3 SV=1	LENED_005841	1	0.00422986	140.45	K(1)STGGK(1)APR	2	-0.09256	11	0.493	0.577	0.299	1.806	1.63	1.389
Cellular Component	GO:0000788	4	nuclear nucleosome	0.0218146	A0A1Q3EA19	86	7.934	Up	0.00136202	K	Histone H3 OS=Lentinula edodes OX=5353 GN=LENED_005841 PE=3 SV=1	LENED_005841	1	0.000758605	96.745	K(1)TAATATGGVK(0.863)K(0.137)PHR	3	0.30569	8		0.225	0.177	1.934	1.282	1.568
Cellular Component	GO:0000788	4	nuclear nucleosome	0.0218146	A0A1Q3EA19	96	3.421	Up	0.0057585	K	Histone H3 OS=Lentinula edodes OX=5353 GN=LENED_005841 PE=3 SV=1	LENED_005841	0.862933	0.000758605	94.487	K(1)TAATATGGVK(0.863)K(0.137)PHR	3	0.30569	4		0.472	0.37	1.658	1.524	1.139
Cellular Component	GO:0000788	4	nuclear nucleosome	0.0218146	A0A1Q3EA19	82	4.117	Up	0.0049564	K	Histone H3 OS=Lentinula edodes OX=5353 GN=LENED_005841 PE=3 SV=1	LENED_005841	1	0.000339119	150.61	QLATK(1)AAR	2	1.7926	22	0.455	0.515	0.249	2.001	1.719	1.299
Cellular Component	GO:0000788	4	nuclear nucleosome	0.0218146	A0A1Q3E7V1	6	3.411	Up	0.002845	K	Histone H4 OS=Lentinula edodes OX=5353 GN=LENED_004960 PE=3 SV=1	LENED_004960	1	3.69734e-22	180.85	SGRGK(1)GGK(1)GLGK(1)GGAK	2	0.20664	87	0.49	0.55	0.37	2.005	1.592	1.213
Cellular Component	GO:0000788	4	nuclear nucleosome	0.0218146	A0A1Q3E7V1	32	3.817	Up	0.0059035	K	Histone H4 OS=Lentinula edodes OX=5353 GN=LENED_004960 PE=3 SV=1	LENED_004960	1	0.000240969	97.463	DNIQGITK(1)PAIR	2	0.6481	5	0.448	0.565	0.282	2.007	1.729	1.207
Cellular Component	GO:0000788	4	nuclear nucleosome	0.0218146	A0A1Q3E7V1	9	4.657	Up	0.0030198	K	Histone H4 OS=Lentinula edodes OX=5353 GN=LENED_004960 PE=3 SV=1	LENED_004960	1	3.69734e-22	180.85	SGRGK(1)GGK(1)GLGK(1)GGAK	2	0.20664	114	0.376	0.473	0.258	2.195	1.709	1.251
Cellular Component	GO:0000788	4	nuclear nucleosome	0.0218146	A0A1Q3E7V1	13	4.714	Up	0.0031583	K	Histone H4 OS=Lentinula edodes OX=5353 GN=LENED_004960 PE=3 SV=1	LENED_004960	1	3.69734e-22	180.85	SGRGK(1)GGK(1)GLGK(1)GGAK	2	0.20664	130	0.368	0.475	0.253	2.205	1.709	1.253
Cellular Component	GO:0000788	4	nuclear nucleosome	0.0218146	A0A1Q3E7V1	17	4.686	Up	0.0024353	K	Histone H4 OS=Lentinula edodes OX=5353 GN=LENED_004960 PE=3 SV=1	LENED_004960	1	3.69734e-22	180.85	GLGK(1)GGAK(1)R	2	0.63683	93	0.386	0.451	0.264	2.244	1.629	1.286
Cellular Component	GO:0000788	4	nuclear nucleosome	0.0218146	A0A1Q3E7V1	78	2.379	Up	0.047901	K	Histone H4 OS=Lentinula edodes OX=5353 GN=LENED_004960 PE=3 SV=1	LENED_004960	1	4.92377e-08	163.9	DSVTYTEHAK(1)R	2	0.030716	5	0.632	0.667	0.545	2.065	1.515	0.806
Cellular Component	GO:0097038	4	perinuclear endoplasmic reticulum	0.330687	A0A1Q3E3S1	231	0.623	Down	0.0102235	K	Heat shock protein 70 OS=Lentinula edodes OX=5353 GN=LENED_003354 PE=3 SV=1	LENED_003354	1	4.49874e-06	115.8	IINEPTAAAIAYGLNK(1)K	3	0.22925	6	1.064	1.262	1.317	0.641	0.838	0.789
Cellular Component	GO:0097038	4	perinuclear endoplasmic reticulum	0.330687	A0A1Q3DW18	69	1.888	Up	0.03266	K	Phospholipid:diacylglycerol acyltransferase OS=Lentinula edodes OX=5353 GN=LENED_000639 PE=4 SV=1	LENED_000639	1	0.0447333	49.081	K(1)HESSLFATR	3	-0.26797	1	0.561	0.993	0.55	1.201	1.535	1.237
Cellular Component	GO:1990707	7	nuclear subtelomeric heterochromatin	0.162138	A0A1Q3EC57	24	3.915	Up	0.0067958	K	Histone H3 OS=Lentinula edodes OX=5353 GN=LENED_006546 PE=3 SV=1	LENED_006546	1	0.000197773	151.97	QLAVK(1)SAR	2	-0.2653	14	0.538	0.452	0.285	2.222	1.603	1.167
Cellular Component	GO:1990707	7	nuclear subtelomeric heterochromatin	0.162138	A0A1Q3EC57	19	3.796	Up	0.0107762	K	Histone H3 OS=Lentinula edodes OX=5353 GN=LENED_006546 PE=3 SV=1	LENED_006546	1	0.0123053	112.13	K(1)QLAVK(1)SAR	2	0.49117	6	0.573	0.465	0.27	2.28	1.524	1.161
Cellular Component	GO:1990707	7	nuclear subtelomeric heterochromatin	0.162138	A0A1Q3E7V4	24	4.706	Up	0.00189988	K	Histone-like OS=Lentinula edodes OX=5353 GN=LENED_004965 PE=3 SV=1	LENED_004965	1	2.71807e-07	157.75	QLAAK(1)SSAR	2	0.98087	33	0.456	0.378	0.263	2.044	1.834	1.285
Cellular Component	GO:1990707	7	nuclear subtelomeric heterochromatin	0.162138	A0A1Q3E7V4	19	4.073	Up	0.00139981	K	Histone-like OS=Lentinula edodes OX=5353 GN=LENED_004965 PE=3 SV=1	LENED_004965	1	6.91128e-06	152.69	K(1)QLAAK(1)SSAR	2	0.64328	16	0.506	0.426	0.292	1.927	1.572	1.486
Cellular Component	GO:1990707	7	nuclear subtelomeric heterochromatin	0.162138	A0A1Q3EA19	77	4.07	Up	0.0052824	K	Histone H3 OS=Lentinula edodes OX=5353 GN=LENED_005841 PE=3 SV=1	LENED_005841	1	0.000339119	150.61	K(1)QLATK(1)AARK(1)TAATATGGVK	3	0.55777	17	0.459	0.522	0.249	2	1.705	1.301
Cellular Component	GO:1990707	7	nuclear subtelomeric heterochromatin	0.162138	A0A1Q3EA19	116	1.882	Up	0.0055189	K	Histone H3 OS=Lentinula edodes OX=5353 GN=LENED_005841 PE=3 SV=1	LENED_005841	1	1.64681e-19	210.93	YQK(1)STELLIR	2	3.6079	95	0.868	0.633	0.622	1.439	1.333	1.224
Cellular Component	GO:1990707	7	nuclear subtelomeric heterochromatin	0.162138	A0A1Q3EA19	73	3.524	Up	0.0037046	K	Histone H3 OS=Lentinula edodes OX=5353 GN=LENED_005841 PE=3 SV=1	LENED_005841	1	0.00422986	140.45	STGGK(1)APR	2	-1.8839	13	0.493	0.577	0.299	1.806	1.631	1.388
Cellular Component	GO:1990707	7	nuclear subtelomeric heterochromatin	0.162138	A0A1Q3EA19	68	3.524	Up	0.0037016	K	Histone H3 OS=Lentinula edodes OX=5353 GN=LENED_005841 PE=3 SV=1	LENED_005841	1	0.00422986	140.45	K(1)STGGK(1)APR	2	-0.09256	11	0.493	0.577	0.299	1.806	1.63	1.389
Cellular Component	GO:1990707	7	nuclear subtelomeric heterochromatin	0.162138	A0A1Q3EA19	86	7.934	Up	0.00136202	K	Histone H3 OS=Lentinula edodes OX=5353 GN=LENED_005841 PE=3 SV=1	LENED_005841	1	0.000758605	96.745	K(1)TAATATGGVK(0.863)K(0.137)PHR	3	0.30569	8		0.225	0.177	1.934	1.282	1.568
Cellular Component	GO:1990707	7	nuclear subtelomeric heterochromatin	0.162138	A0A1Q3EA19	96	3.421	Up	0.0057585	K	Histone H3 OS=Lentinula edodes OX=5353 GN=LENED_005841 PE=3 SV=1	LENED_005841	0.862933	0.000758605	94.487	K(1)TAATATGGVK(0.863)K(0.137)PHR	3	0.30569	4		0.472	0.37	1.658	1.524	1.139
Cellular Component	GO:1990707	7	nuclear subtelomeric heterochromatin	0.162138	A0A1Q3EA19	82	4.117	Up	0.0049564	K	Histone H3 OS=Lentinula edodes OX=5353 GN=LENED_005841 PE=3 SV=1	LENED_005841	1	0.000339119	150.61	QLATK(1)AAR	2	1.7926	22	0.455	0.515	0.249	2.001	1.719	1.299
Cellular Component	GO:0033177	3	proton-transporting two-sector ATPase complex, proton-transporting domain	0.158715	A0A1Q3ERE8	36	0.522	Down	0.00053912	K	Related to TIM11-subunit E of the dimeric form of mitochondrial F1F0-ATPase(predicted) OS=Lentinula edodes OX=5353 GN=LENED_011862 PE=4 SV=1	LENED_011862	1	2.63305e-100	277.8	TLQAAHNENK(1)VQHAAHDR	3	0.68967	16	1.388	1.19	1.32	0.724	0.62	0.689
Cellular Component	GO:0033177	3	proton-transporting two-sector ATPase complex, proton-transporting domain	0.158715	A0A1Q3EHP0	307	2	Up	0.043155	K	V-type proton ATPase subunit a OS=Lentinula edodes OX=5353 GN=LENED_008602 PE=3 SV=1	LENED_008602	1	0.00667656	63.185	RTELTK(1)IGESLR	2	1.3878	1	0.764	0.697	0.593	1.321	1.882	0.905
Cellular Component	GO:0033177	3	proton-transporting two-sector ATPase complex, proton-transporting domain	0.158715	A0A1Q3EMW8	133	0.427	Down	0.0158047	K	Mitochondrial atpase subunit OS=Lentinula edodes OX=5353 GN=LENED_010582 PE=4 SV=1	LENED_010582	1	6.85801e-10	179.19	AEHTQAVK(1)DR	2	0.16482	7	1.969	1.069	1.154	0.601	0.661	0.527
Cellular Component	GO:0033177	3	proton-transporting two-sector ATPase complex, proton-transporting domain	0.158715	A0A1Q3E0M0	22	0.259	Down	0.037855	K	ATP17 subunit F of the F0 sector of mitochondrial F1F0 ATP synthase OS=Lentinula edodes OX=5353 GN=LENED_002206 PE=4 SV=1	LENED_002206	1	2.30513e-07	80.031	IATPK(1)SVSGGSGDGLGPLVNFYSK	3	1.3998	5	0.826	1.563	1.662		0.236	0.463
Cellular Component	GO:0005947	4	mitochondrial alpha-ketoglutarate dehydrogenase complex	0.148159	A0A1Q3EMH9	69	0.515	Down	0.0072188	K	Dihydrolipoyl dehydrogenase OS=Lentinula edodes OX=5353 GN=LENED_010444 PE=3 SV=1	LENED_010444	1	0.0259346	109.01	TACIEK(1)R	2	-1.569	6	1.463	1.284	1.191	0.8	0.695	0.533
Cellular Component	GO:0005947	4	mitochondrial alpha-ketoglutarate dehydrogenase complex	0.148159	A0A1Q3EG57	243	0.542	Down	0.044923	K	2-oxoglutarate dehydrogenase complex E1 component mitochondrial OS=Lentinula edodes OX=5353 GN=LENED_008074 PE=4 SV=1	LENED_008074	1	6.17462e-05	102.64	VEIPKPWNYTVDEK(1)R	3	0.24012	5	1.473	0.993	1.362	0.485	0.678	0.913
Cellular Component	GO:0005947	4	mitochondrial alpha-ketoglutarate dehydrogenase complex	0.148159	A0A1Q3EG57	550	0.5	Down	0.048362	K	2-oxoglutarate dehydrogenase complex E1 component mitochondrial OS=Lentinula edodes OX=5353 GN=LENED_008074 PE=4 SV=1	LENED_008074	1	0.00250688	100.88	K(1)WVWGMLEK	2	-0.85093	3	1.304	1.111	1.213		0.432	0.778
Cellular Component	GO:0016281	3	eukaryotic translation initiation factor 4F complex	0.158715	A0A1Q3EMA1	160	0.37	Down	0.0024374	K	DEAD-domain-containing protein OS=Lentinula edodes OX=5353 GN=LENED_010403 PE=4 SV=1	LENED_010403	1	0.0196726	116.54	LLDMIK(1)R	2	1.4301	4	1.147	1.351	1.767	0.564	0.454	0.559
Cellular Component	GO:0016281	3	eukaryotic translation initiation factor 4F complex	0.158715	A0A1Q3ETI2	59	0.638	Down	0.000177365	K	DEAD-domain-containing protein OS=Lentinula edodes OX=5353 GN=LENED_012798 PE=4 SV=1	LENED_012798	1	0.00764983	46.493	AIVPVVK(1)GHDVIAQAQSGTGK	3	0.33538	1	1.145	1.253	1.227	0.786	0.741	0.784
Cellular Component	GO:0016281	3	eukaryotic translation initiation factor 4F complex	0.158715	A0A1Q3ETI2	281	0.572	Down	0.0062404	K	DEAD-domain-containing protein OS=Lentinula edodes OX=5353 GN=LENED_012798 PE=4 SV=1	LENED_012798	0.999999	0.00081088	77.185	KVDWLTEK(1)MHSR	3	-0.15079	2	1.274	1.062	1.424	0.655	0.691	0.805
Cellular Component	GO:0016281	3	eukaryotic translation initiation factor 4F complex	0.158715	A0A1Q3EG08	260	0.528	Down	0.034458	K	Eukaryotic translation initiation factor 4E class I OS=Lentinula edodes OX=5353 GN=LENED_008018 PE=3 SV=1	LENED_008018	1	0.000665163	68.972	HFK(1)VNVLGYTESAK	3	0.19016	4		1.092	1.617	0.654	0.81	0.68
Cellular Component	GO:0016281	3	eukaryotic translation initiation factor 4F complex	0.158715	A0A1Q3DZY9	138	1.954	Up	0.025096	K	Eukaryotic initiation factor 4f subunit p130 OS=Lentinula edodes OX=5353 GN=LENED_002119 PE=4 SV=1	LENED_002119	1	0.0250721	71.296	LK(1)ILLNR	2	0.010992	1	0.607		0.703	1.588	1.121	1.13
Cellular Component	GO:0033100	6	NuA3 histone acetyltransferase complex	0.148159	A0A1Q3EKR7	813	1.814	Up	0.0127172	K	Histone acetyltransferase OS=Lentinula edodes OX=5353 GN=LENED_009793 PE=3 SV=1	LENED_009793	1	0.000125098	128.85	AGAEGEFGVVK(1)K	2	0.61757	6	0.669	0.769	0.735	1.405	1.533	1.004
Cellular Component	GO:0033100	6	NuA3 histone acetyltransferase complex	0.148159	A0A1Q3E9Q8	333	1.975	Up	0.045039	K	Bromodomain containing protein OS=Lentinula edodes OX=5353 GN=LENED_005633 PE=4 SV=1	LENED_005633	0.999728	4.65983e-44	191.4	EAALAAEADEDDEDEKNHSSK(1)GSK	4	-0.14567	7	0.721	0.57	0.782	1.694	1.525	0.875
Cellular Component	GO:0045240	3	dihydrolipoyl dehydrogenase complex	0.148159	A0A1Q3EMH9	69	0.515	Down	0.0072188	K	Dihydrolipoyl dehydrogenase OS=Lentinula edodes OX=5353 GN=LENED_010444 PE=3 SV=1	LENED_010444	1	0.0259346	109.01	TACIEK(1)R	2	-1.569	6	1.463	1.284	1.191	0.8	0.695	0.533
Cellular Component	GO:0045240	3	dihydrolipoyl dehydrogenase complex	0.148159	A0A1Q3EG57	243	0.542	Down	0.044923	K	2-oxoglutarate dehydrogenase complex E1 component mitochondrial OS=Lentinula edodes OX=5353 GN=LENED_008074 PE=4 SV=1	LENED_008074	1	6.17462e-05	102.64	VEIPKPWNYTVDEK(1)R	3	0.24012	5	1.473	0.993	1.362	0.485	0.678	0.913
Cellular Component	GO:0045240	3	dihydrolipoyl dehydrogenase complex	0.148159	A0A1Q3EG57	550	0.5	Down	0.048362	K	2-oxoglutarate dehydrogenase complex E1 component mitochondrial OS=Lentinula edodes OX=5353 GN=LENED_008074 PE=4 SV=1	LENED_008074	1	0.00250688	100.88	K(1)WVWGMLEK	2	-0.85093	3	1.304	1.111	1.213		0.432	0.778
Cellular Component	GO:0005750	4	mitochondrial respiratory chain complex III	0.158715	A0A1Q3ERT0	315	0.547	Down	0.0132197	K	Ubiquinol-cytochrome c reductase complex core protein 2 OS=Lentinula edodes OX=5353 GN=LENED_012118 PE=4 SV=1	LENED_012118	1	1.80705e-17	172.6	AGVAHGLK(1)NFAFK	2	-0.25875	12	1.366	0.966	1.497	0.647	0.714	0.732
Cellular Component	GO:0005750	4	mitochondrial respiratory chain complex III	0.158715	A0A1Q3E4J7	67	0.479	Down	0.022844	K	Mitochondrial processing peptidase beta subunit OS=Lentinula edodes OX=5353 GN=LENED_003583 PE=3 SV=1	LENED_003583	1	3.15335e-07	97.271	AETDK(1)TNGTAHFLEHMAFK	4	-0.82192	9	1.244	1.241	1.49	0.408	0.801	0.697
Cellular Component	GO:0005750	4	mitochondrial respiratory chain complex III	0.158715	A0A1Q3E4J7	116	0.505	Down	0.0076588	K	Mitochondrial processing peptidase beta subunit OS=Lentinula edodes OX=5353 GN=LENED_003583 PE=3 SV=1	LENED_003583	1	0.000296819	92.039	EQTVYYAK(1)SFSK	2	0.079135	7	1.615	1.052	1.287	0.605	0.73	0.66
Cellular Component	GO:0005750	4	mitochondrial respiratory chain complex III	0.158715	A0A1Q3E4J7	230	0.436	Down	0.047916	K	Mitochondrial processing peptidase beta subunit OS=Lentinula edodes OX=5353 GN=LENED_003583 PE=3 SV=1	LENED_003583	1	1.98331e-12	130.02	LAEK(1)HFSSLPVSANPLALGR	3	0.36537	13	1.311	1.556	1.217	0.29	0.702	0.788
Cellular Component	GO:0005750	4	mitochondrial respiratory chain complex III	0.158715	A0A1Q3E4J7	187	0.575	Down	0.0098969	K	Mitochondrial processing peptidase beta subunit OS=Lentinula edodes OX=5353 GN=LENED_003583 PE=3 SV=1	LENED_003583	1	1.5144e-05	125.97	TILGPK(1)NNILSIQR	2	0.50325	12	1.39	0.987	1.394	0.746	0.69	0.734
Cellular Component	GO:0005750	4	mitochondrial respiratory chain complex III	0.158715	A0A1Q3E864	81	0.611	Down	0.029684	K	Cytochrome b-c1 complex subunit Rieske, mitochondrial OS=Lentinula edodes OX=5353 GN=LENED_005128 PE=4 SV=1	LENED_005128	1	0.00212174	57.434	TYTTAPAPK(1)LFQQR	2	-1.679	4	1.291	1.196		0.7		0.819
Cellular Component	GO:0005750	4	mitochondrial respiratory chain complex III	0.158715	A0A1Q3EJM7	86	0.608	Down	0.0153414	K	Cytochrome b-c1 complex subunit 7 OS=Lentinula edodes OX=5353 GN=LENED_009417 PE=3 SV=1	LENED_009417	0.999798	1.94959e-14	116.38	ASHASVLHNVLPK(1)EEWTKPQEDVR	4	0.33023	6	1.175	1.041	1.478	0.819	0.767	0.661
Cellular Component	GO:0031907	4	microbody lumen	0.0568955	A0A1Q3E4P5	201	0.237	Down	0.0039398	K	Isocitrate lyase OS=Lentinula edodes OX=5353 GN=LENED_003859 PE=4 SV=1	LENED_003859	1	8.05699e-18	168.05	GAAGIHVEDQAPGTK(1)K	3	0.81612	9	2.341	1.166	1.304	0.424	0.399	0.315
Cellular Component	GO:0031907	4	microbody lumen	0.0568955	A0A1Q3E4P5	39	0.376	Down	0.00059691	K	Isocitrate lyase OS=Lentinula edodes OX=5353 GN=LENED_003859 PE=4 SV=1	LENED_003859	1	6.7415e-06	129.38	VTRPYTAADVVSK(1)R	3	1.998	9	1.677	1.353	1.269	0.485	0.571	0.56
Cellular Component	GO:0031907	4	microbody lumen	0.0568955	A0A1Q3E4P5	181	0.408	Down	0.00090245	K	Isocitrate lyase OS=Lentinula edodes OX=5353 GN=LENED_003859 PE=4 SV=1	LENED_003859	1	0.0131561	70.056	LTK(1)LFVEK	2	-0.15619	1	1.557	1.313	1.325	0.48	0.637	0.596
Cellular Component	GO:0031907	4	microbody lumen	0.0568955	A0A1Q3E4P5	475	0.361	Down	0.0025228	K	Isocitrate lyase OS=Lentinula edodes OX=5353 GN=LENED_003859 PE=4 SV=1	LENED_003859	1	0.00389121	88.819	EYAK(1)TGMK	2	-1.7378	6	1.755	1.503	1.093	0.477	0.523	0.571
Cellular Component	GO:0031907	4	microbody lumen	0.0568955	A0A1Q3E4P5	65	0.265	Down	0.00192488	K	Isocitrate lyase OS=Lentinula edodes OX=5353 GN=LENED_003859 PE=4 SV=1	LENED_003859	1	2.31141e-06	146.71	FFALLGEHAK(1)R	3	-0.51767	12	1.223	2.094	1.297	0.389	0.455	0.379
Cellular Component	GO:0031907	4	microbody lumen	0.0568955	A0A1Q3E4P5	44	0.155	Down	0.0067431	K	Isocitrate lyase OS=Lentinula edodes OX=5353 GN=LENED_003859 PE=4 SV=1	LENED_003859	1	0.00784592	50.158	GTIK(1)IEYPSNILAQK	2	-0.21451	1		1.689	2.118	0.188	0.326	0.372
Cellular Component	GO:0031907	4	microbody lumen	0.0568955	A0A1Q3E4P5	20	0.532	Down	0.0188815	K	Isocitrate lyase OS=Lentinula edodes OX=5353 GN=LENED_003859 PE=4 SV=1	LENED_003859	1	1.22284e-08	167.12	QVEQWWK(1)SPR	2	-0.14384	6	1.563	1.336	0.982	0.657	0.6	0.809
Cellular Component	GO:0031907	4	microbody lumen	0.0568955	A0A1Q3E2C3	309	0.646	Down	0.03552	K	Acetyl-acetyl transferase OS=Lentinula edodes OX=5353 GN=LENED_002828 PE=3 SV=1	LENED_002828	1	9.7516e-05	85.837	IMGVGPAYAIPHVLK(1)K	3	0.059501	9	1.268	0.936	1.415	0.834	0.811	0.694
Cellular Component	GO:0031907	4	microbody lumen	0.0568955	A0A1Q3E2C3	380	0.644	Down	0.044943	K	Acetyl-acetyl transferase OS=Lentinula edodes OX=5353 GN=LENED_002828 PE=3 SV=1	LENED_002828	1	9.3906e-06	124.25	QIATGLNIAK(1)HDNEK	3	-1.1595	12	1.437	0.968	1.22	0.636	0.884	0.815
Cellular Component	GO:0031907	4	microbody lumen	0.0568955	A0A1Q3E135	104	1.638	Up	0.004318	K	Catalase OS=Lentinula edodes OX=5353 GN=LENED_002517 PE=3 SV=1	LENED_002517	1	0.00536428	105.27	GFAIK(1)LR	2	0.14184	18	0.815	0.693	0.79	1.122	1.417	1.225
Cellular Component	GO:0031907	4	microbody lumen	0.0568955	A0A1Q3E135	212	1.568	Up	0.020361	K	Catalase OS=Lentinula edodes OX=5353 GN=LENED_002517 PE=3 SV=1	LENED_002517	1	1.84006e-23	199.82	ADGGFK(1)TLNNAK	2	-1.2122	34	0.88	0.872	0.617	1.213	1.337	1.165
Cellular Component	GO:0031907	4	microbody lumen	0.0568955	A0A1Q3E135	483	5.663	Up	0.00151508	K	Catalase OS=Lentinula edodes OX=5353 GN=LENED_002517 PE=3 SV=1	LENED_002517	1	0.000513173	85.973	AVGAPTVK(1)PLAFK	2	0.24488	5	0.308	0.418	0.203	2.004	1.462	1.795
Cellular Component	GO:0031306	4	intrinsic component of mitochondrial outer membrane	0.158715	A0A1Q3ESQ7	52	1.626	Up	0.0033241	K	Adp atp carrier receptor OS=Lentinula edodes OX=5353 GN=LENED_012460 PE=4 SV=1	LENED_012460	1	0.00596766	94.309	SK(1)TDLEK	2	0.20927	2	0.785	0.714		1.269	1.249	1.137
Cellular Component	GO:0031306	4	intrinsic component of mitochondrial outer membrane	0.158715	A0A1Q3E0Q6	81	2.181	Up	0.0065574	K	Aldehyde dehydrogenase OS=Lentinula edodes OX=5353 GN=LENED_002249 PE=3 SV=1	LENED_002249	1	0.013528	124.89	AIISAK(1)R	2	0.05668	6	0.793	0.566	0.575	1.457	1.619	1.143
Cellular Component	GO:0031306	4	intrinsic component of mitochondrial outer membrane	0.158715	A0A1Q3E0Q6	304	2.572	Up	0.009302	K	Aldehyde dehydrogenase OS=Lentinula edodes OX=5353 GN=LENED_002249 PE=3 SV=1	LENED_002249	1	0.00588883	95.741	IK(1)SLLER	2	-0.1596	4	0.77	0.55	0.408	1.49	1.716	1.239
Cellular Component	GO:0031306	4	intrinsic component of mitochondrial outer membrane	0.158715	A0A1Q3E0Q6	323	2.648	Up	0.042317	K	Aldehyde dehydrogenase OS=Lentinula edodes OX=5353 GN=LENED_002249 PE=3 SV=1	LENED_002249	1	5.36225e-06	135.1	VLMGGGMDEK(1)ER	2	-0.58335	3	0.521	0.53		1.332	1.891	0.951
Cellular Component	GO:0031306	4	intrinsic component of mitochondrial outer membrane	0.158715	A0A1Q3EH22	38	0.648	Down	0.037322	K	Voltage-dependent ion-selective channel OS=Lentinula edodes OX=5353 GN=LENED_008414 PE=4 SV=1	LENED_008414	1	0.000875775	102.42	TK(1)ANDVSFK	2	-1.9742	12	1.243	0.951	1.409	0.843	0.665	0.828
Cellular Component	GO:0031306	4	intrinsic component of mitochondrial outer membrane	0.158715	A0A1Q3EH22	67	0.378	Down	0.028164	K	Voltage-dependent ion-selective channel OS=Lentinula edodes OX=5353 GN=LENED_008414 PE=4 SV=1	LENED_008414	1	1.71704e-59	232.01	K(1)HGFTLTNTWTTANVLK	3	-0.31446	11	1.111	1.365	1.748	0.287	0.668	0.64
Cellular Component	GO:0031306	4	intrinsic component of mitochondrial outer membrane	0.158715	A0A1Q3EH22	120	0.623	Down	0.0053848	K	Voltage-dependent ion-selective channel OS=Lentinula edodes OX=5353 GN=LENED_008414 PE=4 SV=1	LENED_008414	1	1.80465e-26	193.54	SAVINAAFK(1)QSGLHTR	2	0.024231	17	1.216	1.09	1.345	0.724	0.697	0.852
Cellular Component	GO:0031306	4	intrinsic component of mitochondrial outer membrane	0.158715	A0A1Q3EH22	36	0.304	Down	0.047121	K	Voltage-dependent ion-selective channel OS=Lentinula edodes OX=5353 GN=LENED_008414 PE=4 SV=1	LENED_008414	1	0.000185789	99.927	DYPFNTTSLEIK(1)TK	2	1.3225	6	0.832	1.495	2.082	0.206	0.533	0.6
Cellular Component	GO:0031306	4	intrinsic component of mitochondrial outer membrane	0.158715	A0A1Q3EI76	89	2.404	Up	0.041084	K	Aldehyde dehydrogenase OS=Lentinula edodes OX=5353 GN=LENED_008835 PE=3 SV=1	LENED_008835	1	0.00149143	79.23	STLSSFEK(1)WAK	2	0.098671	5	0.579	0.626	0.601	1.273	1.97	1.098
Cellular Component	GO:0031306	4	intrinsic component of mitochondrial outer membrane	0.158715	A0A1Q3EI76	284	1.644	Up	0.03752	K	Aldehyde dehydrogenase OS=Lentinula edodes OX=5353 GN=LENED_008835 PE=3 SV=1	LENED_008835	1	0.00158239	60.489	EFYPDK(1)ASAPGQMSR	2	0.35502	2	0.657	0.757	0.871	0.988	1.577	1.192
Cellular Component	GO:0009353	5	mitochondrial oxoglutarate dehydrogenase complex	0.148159	A0A1Q3EMH9	69	0.515	Down	0.0072188	K	Dihydrolipoyl dehydrogenase OS=Lentinula edodes OX=5353 GN=LENED_010444 PE=3 SV=1	LENED_010444	1	0.0259346	109.01	TACIEK(1)R	2	-1.569	6	1.463	1.284	1.191	0.8	0.695	0.533
Cellular Component	GO:0009353	5	mitochondrial oxoglutarate dehydrogenase complex	0.148159	A0A1Q3EG57	243	0.542	Down	0.044923	K	2-oxoglutarate dehydrogenase complex E1 component mitochondrial OS=Lentinula edodes OX=5353 GN=LENED_008074 PE=4 SV=1	LENED_008074	1	6.17462e-05	102.64	VEIPKPWNYTVDEK(1)R	3	0.24012	5	1.473	0.993	1.362	0.485	0.678	0.913
Cellular Component	GO:0009353	5	mitochondrial oxoglutarate dehydrogenase complex	0.148159	A0A1Q3EG57	550	0.5	Down	0.048362	K	2-oxoglutarate dehydrogenase complex E1 component mitochondrial OS=Lentinula edodes OX=5353 GN=LENED_008074 PE=4 SV=1	LENED_008074	1	0.00250688	100.88	K(1)WVWGMLEK	2	-0.85093	3	1.304	1.111	1.213		0.432	0.778
Cellular Component	GO:0019773	3	proteasome core complex, alpha-subunit complex	0.0819261	A0A1Q3DW13	57	0.651	Down	0.012379	K	Proteasome subunit alpha type OS=Lentinula edodes OX=5353 GN=LENED_000587 PE=3 SV=1	LENED_000587	1	3.00243e-05	109.83	LVHSK(1)LLIPDANRR	4	0.2004	10	1.097	1.154	1.331	0.664	0.79	0.878
Cellular Component	GO:0019773	3	proteasome core complex, alpha-subunit complex	0.0819261	A0A1Q3E7S8	52	0.658	Down	0.0163385	K	Proteasome subunit alpha type OS=Lentinula edodes OX=5353 GN=LENED_004988 PE=3 SV=1	LENED_004988	1	0.00091331	104.17	TDEGVVLGVEK(1)R	2	0.93027	5	1.048	1.088	1.434	0.74	0.812	0.796
Cellular Component	GO:0019773	3	proteasome core complex, alpha-subunit complex	0.0819261	A0A1Q3DWS6	32	0.549	Down	0.015764	K	Proteasome endopeptidase complex OS=Lentinula edodes OX=5353 GN=LENED_000919 PE=3 SV=1	LENED_000919	1	5.5471e-05	106.26	ILNHSFQLEDFK(1)R	3	1.5287	3	1.32	0.971	1.539	0.732	0.741	0.63
Cellular Component	GO:0019773	3	proteasome core complex, alpha-subunit complex	0.0819261	A0A1Q3EKG4	53	0.517	Down	0.00027907	K	Proteasome endopeptidase complex OS=Lentinula edodes OX=5353 GN=LENED_009667 PE=3 SV=1	LENED_009667	1	0.0138668	73.266	ASNGIVIATEK(1)K	2	0.14284	5	1.205	1.287	1.202	0.65	0.622
Cellular Component	GO:0019773	3	proteasome core complex, alpha-subunit complex	0.0819261	A0A1Q3EF26	49	0.488	Down	0.0069618	K	Proteasome subunit alpha type OS=Lentinula edodes OX=5353 GN=LENED_007690 PE=3 SV=1	LENED_007690	1	0.00608068	110.14	GKDVVVLGVEK(1)K	2	0.063061	5	1.071	1.359	1.509	0.599	0.556	0.767
Cellular Component	GO:0000839	4	Hrd1p ubiquitin ligase ERAD-L complex	0.148159	A0A1Q3EJ33	506	0.42	Down	0.023076	K	Valosin-containing protein OS=Lentinula edodes OX=5353 GN=LENED_009161 PE=3 SV=1	LENED_009161	1	5.7983e-08	101.53	VKQELQETVQYPVDHPEK(1)FLK	4	-0.57519	8	1.001	1.182	1.565		0.449	0.6
Cellular Component	GO:0000839	4	Hrd1p ubiquitin ligase ERAD-L complex	0.148159	A0A1Q3ENP4	413	0.575	Down	0.0072188	K	HCP-like protein OS=Lentinula edodes OX=5353 GN=LENED_010926 PE=4 SV=1	LENED_010926	1	2.09385e-06	148.28	AK(1)HYFEQIAR	3	0.54286	10	1.326	1.034	1.41	0.68	0.8	0.686
Cellular Component	GO:0031012	2	extracellular matrix	0.0448862	A0A1Q3EQW6	342	1.716	Up	0.0145429	K	Glutamate carboxypeptidase OS=Lentinula edodes OX=5353 GN=LENED_011763 PE=4 SV=1	LENED_011763	1	0.00248705	108.74	VSGK(1)FSIR	2	-0.98068	5	0.884	0.776	0.591	1.37	1.356	1.136
Cellular Component	GO:0031012	2	extracellular matrix	0.0448862	A0A1Q3ET71	324	0.641	Down	0.00143733	K	PKS_ER domain-containing protein(predicted) OS=Lentinula edodes OX=5353 GN=LENED_012647 PE=4 SV=1	LENED_012647	1	1.19182e-07	99.439	GQVK(1)VHFTTK	3	-0.61945	15	1.323	1.12	1.192	0.817	0.774	0.739
Cellular Component	GO:0031012	2	extracellular matrix	0.0448862	A0A1Q3ET71	216	0.64	Down	0.026457	K	PKS_ER domain-containing protein(predicted) OS=Lentinula edodes OX=5353 GN=LENED_012647 PE=4 SV=1	LENED_012647	1	0.00058976	114.86	VIAVDTGDAK(1)K	2	-0.0093041	8	1.472	1.212	0.971	0.824	0.792	0.723
Cellular Component	GO:0031012	2	extracellular matrix	0.0448862	A0A1Q3EB42	131	0.57	Down	0.0114358	K	Heat shock protein OS=Lentinula edodes OX=5353 GN=LENED_006130 PE=3 SV=1	LENED_006130	1	8.68095e-11	138.66	VVAK(1)SDGRPAVEIDNDGKK	4	-0.97063	18	1.589	1.094	1.124	0.767	0.701	0.701
Cellular Component	GO:0031012	2	extracellular matrix	0.0448862	A0A1Q3EB42	333	0.482	Down	0.0102823	K	Heat shock protein OS=Lentinula edodes OX=5353 GN=LENED_006130 PE=3 SV=1	LENED_006130	1	0.0169354	66.27	HINTK(1)LLR	2	-0.65477	2	1.331	1.031	1.631	0.67	0.715	0.54
Cellular Component	GO:0031012	2	extracellular matrix	0.0448862	A0A1Q3EB42	662	0.437	Down	0.031758	K	Heat shock protein OS=Lentinula edodes OX=5353 GN=LENED_006130 PE=3 SV=1	LENED_006130	0.804453	4.68919e-08	111.65	NAESSEEKPTEDSEK(0.804)K(0.196)EEK	3	-1.1282	1	1.772		1.281	0.84	0.647	0.515
Cellular Component	GO:0031012	2	extracellular matrix	0.0448862	A0A1Q3EB42	455	0.449	Down	0.04566	K	Heat shock protein OS=Lentinula edodes OX=5353 GN=LENED_006130 PE=3 SV=1	LENED_006130	1	0.0546797	72.928	NTTIPTK(1)K	2	-0.12652	1	1.313	0.837	1.897	0.614	0.478	0.724
Cellular Component	GO:0031012	2	extracellular matrix	0.0448862	A0A1Q3EB42	122	0.496	Down	0.0043372	K	Heat shock protein OS=Lentinula edodes OX=5353 GN=LENED_006130 PE=3 SV=1	LENED_006130	1	2.30779e-08	143.98	MYKDQEVQDDMK(1)HWPFK	3	-1.4812	21	1.516	1.227	1.214	0.56	0.625	0.779
Cellular Component	GO:0031012	2	extracellular matrix	0.0448862	A0A1Q3EB42	163	0.467	Down	0.0024585	K	Heat shock protein OS=Lentinula edodes OX=5353 GN=LENED_006130 PE=3 SV=1	LENED_006130	1	0.000162658	107.34	MK(1)ETAQQFLNK	2	-4.1372	3	1.559	1.248	1.247	0.74	0.564	0.588
Cellular Component	GO:0031012	2	extracellular matrix	0.0448862	A0A1Q3EB42	348	0.349	Down	0.0185633	K	Heat shock protein OS=Lentinula edodes OX=5353 GN=LENED_006130 PE=3 SV=1	LENED_006130	1	0.000155867	122.97	SQFESLVDPLVK(1)R	2	0.20322	5	1.997	0.978	1.421	0.356	0.651	0.527
Cellular Component	GO:0031012	2	extracellular matrix	0.0448862	A0A1Q3EB42	388	0.552	Down	0.030321	K	Heat shock protein OS=Lentinula edodes OX=5353 GN=LENED_006130 PE=3 SV=1	LENED_006130	1	4.75288e-07	146.16	VGETVK(1)SIFGR	2	-0.4571	6	1.546	0.954	1.334	0.581	0.841	0.694
Cellular Component	GO:0031012	2	extracellular matrix	0.0448862	A0A1Q3EB42	113	0.453	Down	0.0117557	K	Heat shock protein OS=Lentinula edodes OX=5353 GN=LENED_006130 PE=3 SV=1	LENED_006130	1	6.92126e-06	134.56	MYK(1)DQEVQDDMK	2	-0.55592	5	1.252	1.216	1.564	0.434	0.623	0.769
Cellular Component	GO:0031012	2	extracellular matrix	0.0448862	A0A1Q3EI91	655	0.599	Down	0.035539	K	Aconitate hydratase, mitochondrial OS=Lentinula edodes OX=5353 GN=LENED_008893 PE=3 SV=1	LENED_008893	1	1.3469e-52	225.39	DHGIK(1)WVVVGDHNYGEGSSR	4	-0.59577	10	1.331	1.039	1.329	0.545	0.779	0.893
Cellular Component	GO:0031012	2	extracellular matrix	0.0448862	A0A1Q3DV01	106	2.285	Up	0.0039151	K	Inorganic diphosphatase OS=Lentinula edodes OX=5353 GN=LENED_000233 PE=4 SV=1	LENED_000233	1	0.00202194	72.29	WTNAK(1)MEISK	2	0.22401	5	0.538	0.619		1.16	1.344	1.461
Cellular Component	GO:0031012	2	extracellular matrix	0.0448862	A0A1Q3EMJ0	595	1.783	Up	0.0173605	K	Heat shock protein HSS1 OS=Lentinula edodes OX=5353 GN=LENED_010478 PE=3 SV=1	LENED_010478	1	4.95761e-15	159.81	EEYEEK(1)QK	2	0.75628	7	0.934	0.669	0.598	1.347	1.441	1.137
Cellular Component	GO:0031012	2	extracellular matrix	0.0448862	A0A1Q3EMJ0	561	2.079	Up	0.044983	K	Heat shock protein HSS1 OS=Lentinula edodes OX=5353 GN=LENED_010478 PE=3 SV=1	LENED_010478	1	2.95867e-06	145.99	LADK(1)FSPEDK	2	-0.12302	6	0.788	0.613	0.612	1.961	1.323	0.902
Cellular Component	GO:0031012	2	extracellular matrix	0.0448862	A0A1Q3EA12	386	0.298	Down	0.046764	K	Adenosylhomocysteinase OS=Lentinula edodes OX=5353 GN=LENED_005751 PE=3 SV=1	LENED_005751	1	2.18026e-11	147.09	FPLGVHILPK(1)NLDEEVAR	3	-0.395	11	0.744	1.469	1.749		0.335	0.452
Cellular Component	GO:0031012	2	extracellular matrix	0.0448862	A0A1Q3E947	443	1.94	Up	0.040158	K	Phosphopyruvate hydratase OS=Lentinula edodes OX=5353 GN=LENED_005486 PE=3 SV=1	LENED_005486	1	1.83467e-28	199.13	GLSAGHNAPALLK(1)K	2	-0.1548	12	0.876	0.753	0.466	1.682	1.286	1.097
Cellular Component	GO:0031307	5	integral component of mitochondrial outer membrane	0.158715	A0A1Q3ESQ7	52	1.626	Up	0.0033241	K	Adp atp carrier receptor OS=Lentinula edodes OX=5353 GN=LENED_012460 PE=4 SV=1	LENED_012460	1	0.00596766	94.309	SK(1)TDLEK	2	0.20927	2	0.785	0.714		1.269	1.249	1.137
Cellular Component	GO:0031307	5	integral component of mitochondrial outer membrane	0.158715	A0A1Q3E0Q6	81	2.181	Up	0.0065574	K	Aldehyde dehydrogenase OS=Lentinula edodes OX=5353 GN=LENED_002249 PE=3 SV=1	LENED_002249	1	0.013528	124.89	AIISAK(1)R	2	0.05668	6	0.793	0.566	0.575	1.457	1.619	1.143
Cellular Component	GO:0031307	5	integral component of mitochondrial outer membrane	0.158715	A0A1Q3E0Q6	304	2.572	Up	0.009302	K	Aldehyde dehydrogenase OS=Lentinula edodes OX=5353 GN=LENED_002249 PE=3 SV=1	LENED_002249	1	0.00588883	95.741	IK(1)SLLER	2	-0.1596	4	0.77	0.55	0.408	1.49	1.716	1.239
Cellular Component	GO:0031307	5	integral component of mitochondrial outer membrane	0.158715	A0A1Q3E0Q6	323	2.648	Up	0.042317	K	Aldehyde dehydrogenase OS=Lentinula edodes OX=5353 GN=LENED_002249 PE=3 SV=1	LENED_002249	1	5.36225e-06	135.1	VLMGGGMDEK(1)ER	2	-0.58335	3	0.521	0.53		1.332	1.891	0.951
Cellular Component	GO:0031307	5	integral component of mitochondrial outer membrane	0.158715	A0A1Q3EH22	38	0.648	Down	0.037322	K	Voltage-dependent ion-selective channel OS=Lentinula edodes OX=5353 GN=LENED_008414 PE=4 SV=1	LENED_008414	1	0.000875775	102.42	TK(1)ANDVSFK	2	-1.9742	12	1.243	0.951	1.409	0.843	0.665	0.828
Cellular Component	GO:0031307	5	integral component of mitochondrial outer membrane	0.158715	A0A1Q3EH22	67	0.378	Down	0.028164	K	Voltage-dependent ion-selective channel OS=Lentinula edodes OX=5353 GN=LENED_008414 PE=4 SV=1	LENED_008414	1	1.71704e-59	232.01	K(1)HGFTLTNTWTTANVLK	3	-0.31446	11	1.111	1.365	1.748	0.287	0.668	0.64
Cellular Component	GO:0031307	5	integral component of mitochondrial outer membrane	0.158715	A0A1Q3EH22	120	0.623	Down	0.0053848	K	Voltage-dependent ion-selective channel OS=Lentinula edodes OX=5353 GN=LENED_008414 PE=4 SV=1	LENED_008414	1	1.80465e-26	193.54	SAVINAAFK(1)QSGLHTR	2	0.024231	17	1.216	1.09	1.345	0.724	0.697	0.852
Cellular Component	GO:0031307	5	integral component of mitochondrial outer membrane	0.158715	A0A1Q3EH22	36	0.304	Down	0.047121	K	Voltage-dependent ion-selective channel OS=Lentinula edodes OX=5353 GN=LENED_008414 PE=4 SV=1	LENED_008414	1	0.000185789	99.927	DYPFNTTSLEIK(1)TK	2	1.3225	6	0.832	1.495	2.082	0.206	0.533	0.6
Cellular Component	GO:0031307	5	integral component of mitochondrial outer membrane	0.158715	A0A1Q3EI76	89	2.404	Up	0.041084	K	Aldehyde dehydrogenase OS=Lentinula edodes OX=5353 GN=LENED_008835 PE=3 SV=1	LENED_008835	1	0.00149143	79.23	STLSSFEK(1)WAK	2	0.098671	5	0.579	0.626	0.601	1.273	1.97	1.098
Cellular Component	GO:0031307	5	integral component of mitochondrial outer membrane	0.158715	A0A1Q3EI76	284	1.644	Up	0.03752	K	Aldehyde dehydrogenase OS=Lentinula edodes OX=5353 GN=LENED_008835 PE=3 SV=1	LENED_008835	1	0.00158239	60.489	EFYPDK(1)ASAPGQMSR	2	0.35502	2	0.657	0.757	0.871	0.988	1.577	1.192
Cellular Component	GO:0036409	6	histone H3-K14 acetyltransferase complex	0.330687	A0A1Q3EKR7	813	1.814	Up	0.0127172	K	Histone acetyltransferase OS=Lentinula edodes OX=5353 GN=LENED_009793 PE=3 SV=1	LENED_009793	1	0.000125098	128.85	AGAEGEFGVVK(1)K	2	0.61757	6	0.669	0.769	0.735	1.405	1.533	1.004
Cellular Component	GO:0036409	6	histone H3-K14 acetyltransferase complex	0.330687	A0A1Q3E9Q8	333	1.975	Up	0.045039	K	Bromodomain containing protein OS=Lentinula edodes OX=5353 GN=LENED_005633 PE=4 SV=1	LENED_005633	0.999728	4.65983e-44	191.4	EAALAAEADEDDEDEKNHSSK(1)GSK	4	-0.14567	7	0.721	0.57	0.782	1.694	1.525	0.875
Cellular Component	GO:0022625	5	cytosolic large ribosomal subunit	3.54689e-05	A0A1Q3EPG8	100	1.881	Up	0.00070409	K	60S acidic ribosomal protein P0 OS=Lentinula edodes OX=5353 GN=LENED_011228 PE=4 SV=1	LENED_011228	1	0.0140887	59.153	GK(1)GVVLMGK	2	-0.10083	3	0.695	0.729	0.688	1.474	1.18	1.318
Cellular Component	GO:0022625	5	cytosolic large ribosomal subunit	3.54689e-05	A0A1Q3E239	2	2.625	Up	0.034823	K	Ribosomal protein L24 OS=Lentinula edodes OX=5353 GN=LENED_002809 PE=4 SV=1	LENED_002809	1	0.00383992	62.088	MK(1)FNADVSSSR	2	-0.56812	3	0.384	0.67		1.713	1.351	1.086
Cellular Component	GO:0022625	5	cytosolic large ribosomal subunit	3.54689e-05	A0A1Q3EQW2	144	3.104	Up	0.0024044	K	60S ribosomal protein L21 OS=Lentinula edodes OX=5353 GN=LENED_011754 PE=4 SV=1	LENED_011754	1	1.52233e-10	153.32	VK(1)SNHEAHVAAK	2	-0.44621	1	0.438	0.672	0.388	1.604	1.599	1.447
Cellular Component	GO:0022625	5	cytosolic large ribosomal subunit	3.54689e-05	A0A1Q3EQW2	89	2.123	Up	0.027199	K	60S ribosomal protein L21 OS=Lentinula edodes OX=5353 GN=LENED_011754 PE=4 SV=1	LENED_011754	1	0.00153903	70.056	GMPHK(1)YYHGR	3	0.22063	7	0.747	0.802	0.416	1.668	1.204	1.3
Cellular Component	GO:0022625	5	cytosolic large ribosomal subunit	3.54689e-05	A0A1Q3E1F2	14	4.967	Up	0.0043202	K	Ribosomal protein L37 OS=Lentinula edodes OX=5353 GN=LENED_002543 PE=3 SV=1	LENED_002543	1	0.000217183	117.02	HTK(1)SHTLCR	3	-0.52454	8	0.404	0.412	0.221	2.174	1.164	1.813
Cellular Component	GO:0022625	5	cytosolic large ribosomal subunit	3.54689e-05	A0A1Q3E828	107	1.766	Up	0.028159	K	60S ribosomal protein L27 OS=Lentinula edodes OX=5353 GN=LENED_005061 PE=3 SV=1	LENED_005061	1	0.00131795	135.87	YTAGK(1)NR	2	-0.79411	5	0.827	0.592		1.371	1.264	1.124
Cellular Component	GO:0022625	5	cytosolic large ribosomal subunit	3.54689e-05	A0A1Q3ELK6	488	1.64	Up	0.0185441	K	60S ribosomal protein L13a OS=Lentinula edodes OX=5353 GN=LENED_010028 PE=3 SV=1	LENED_010028	1	0.0109847	81.784	TAAIK(1)LR	2	0.92964	4	0.671	0.956	0.674	1.413	1.191	1.17
Cellular Component	GO:0022625	5	cytosolic large ribosomal subunit	3.54689e-05	A0A1Q3ELK6	390	2.317	Up	0.0175777	K	60S ribosomal protein L13a OS=Lentinula edodes OX=5353 GN=LENED_010028 PE=3 SV=1	LENED_010028	1	0.00319613	93.429	APSK(1)ILYR	2	-0.5246	5	0.757	0.682	0.414	1.752	1.168	1.374
Cellular Component	GO:0022625	5	cytosolic large ribosomal subunit	3.54689e-05	A0A1Q3EFY3	120	2.987	Up	0.0166196	K	60S ribosomal protein L13 OS=Lentinula edodes OX=5353 GN=LENED_007991 PE=3 SV=1	LENED_007991	1	0.0100254	83.614	LVAYK(1)QK	2	-0.84431	3	0.618	0.643	0.283	1.81	1.238	1.564
Cellular Component	GO:0022625	5	cytosolic large ribosomal subunit	3.54689e-05	A0A1Q3ETF3	19	2.466	Up	0.006218	K	60S ribosomal protein L14 OS=Lentinula edodes OX=5353 GN=LENED_012762 PE=4 SV=1	LENED_012762	1	0.000163038	105.03	VVLLK(1)SGPYAGK	2	1.1222	5	0.601	0.702	0.473	1.845	1.236	1.298
Cellular Component	GO:0022625	5	cytosolic large ribosomal subunit	3.54689e-05	A0A1Q3EMB3	11	2.565	Up	0.033558	K	60s ribosomal protein l18 OS=Lentinula edodes OX=5353 GN=LENED_010306 PE=4 SV=1	LENED_010306	1	0.000495317	83.081	GIDLTAHHVK(1)K	3	0.99434	5	0.517	0.853	0.361	2.035	1.159	1.246
Cellular Component	GO:0022625	5	cytosolic large ribosomal subunit	3.54689e-05	A0A1Q3EMB3	45	2.398	Up	0.0153609	K	60s ribosomal protein l18 OS=Lentinula edodes OX=5353 GN=LENED_010306 PE=4 SV=1	LENED_010306	1	7.06684e-05	117.79	TDSSFNK(1)VILHR	3	0.69379	14	0.848	0.569	0.39	1.529	1.343	1.462
Cellular Component	GO:0022625	5	cytosolic large ribosomal subunit	3.54689e-05	A0A1Q3E242	67	2.661	Up	0.046999	K	60S ribosomal protein L7 OS=Lentinula edodes OX=5353 GN=LENED_002880 PE=4 SV=1	LENED_002880	1	3.89391e-08	152.7	EYLSQEK(1)EEIR	2	0.039864	5	0.785	0.601	0.294	1.894	0.957	1.619
Cellular Component	GO:0022625	5	cytosolic large ribosomal subunit	3.54689e-05	A0A1Q3E242	105	2.827	Up	0.043259	K	60S ribosomal protein L7 OS=Lentinula edodes OX=5353 GN=LENED_002880 PE=4 SV=1	LENED_002880	1	0.000290754	114.4	GINEIAPK(1)PR	2	0.16844	6	0.767	0.604	0.248	2.024	1.142	1.411
Cellular Component	GO:0022625	5	cytosolic large ribosomal subunit	3.54689e-05	A0A1Q3EIV1	38	5.344	Up	0.010504	K	60S ribosomal protein L5 OS=Lentinula edodes OX=5353 GN=LENED_009092 PE=3 SV=1	LENED_009092	1	0.00279113	103.83	LTTQAK(1)NK	2	1.364	4	0.449	0.336	0.215	2.846	1.422	1.076
Cellular Component	GO:0022625	5	cytosolic large ribosomal subunit	3.54689e-05	A0A1Q3EIV1	40	3.909	Up	0.0055567	K	60S ribosomal protein L5 OS=Lentinula edodes OX=5353 GN=LENED_009092 PE=3 SV=1	LENED_009092	1	0.0116772	80.462	NK(1)YNAPK	2	0.15167	3	0.484	0.516	0.262	2.066	1.293	1.574
Cellular Component	GO:0022625	5	cytosolic large ribosomal subunit	3.54689e-05	A0A1Q3EIV1	45	3.413	Up	0.0045194	K	60S ribosomal protein L5 OS=Lentinula edodes OX=5353 GN=LENED_009092 PE=3 SV=1	LENED_009092	1	1.38256e-06	167.25	YNAPK(1)YR	2	0.26538	6	0.547	0.528	0.318	1.814	1.216	1.724
Cellular Component	GO:0022625	5	cytosolic large ribosomal subunit	3.54689e-05	A0A1Q3EIV1	24	4.388	Up	0.012398	K	60S ribosomal protein L5 OS=Lentinula edodes OX=5353 GN=LENED_009092 PE=3 SV=1	LENED_009092	1	0.000364439	124.95	EGK(1)TDYYAR	2	0.0004529	5	0.482	0.496	0.178	2.144	1.414	1.514
Cellular Component	GO:0022625	5	cytosolic large ribosomal subunit	3.54689e-05	A0A1Q3EIV1	267	1.587	Up	0.028739	K	60S ribosomal protein L5 OS=Lentinula edodes OX=5353 GN=LENED_009092 PE=3 SV=1	LENED_009092	1	3.88298e-07	158.47	AESSK(1)YATPR	2	0.4051	5	0.914	0.868	0.73	1.465	1.193
Cellular Component	GO:0022625	5	cytosolic large ribosomal subunit	3.54689e-05	A0A1Q3DVG4	92	1.521	Up	0.033978	K	60S ribosomal protein L9 OS=Lentinula edodes OX=5353 GN=LENED_000342 PE=4 SV=1	LENED_000342	1	2.08872e-52	230.86	GTLTK(1)NVQHVNMDIR	3	-0.25523	23	0.81	0.655	0.919	1.091	1.103	1.432
Cellular Component	GO:0022625	5	cytosolic large ribosomal subunit	3.54689e-05	A0A1Q3DVG4	107	1.791	Up	0.027381	K	60S ribosomal protein L9 OS=Lentinula edodes OX=5353 GN=LENED_000342 PE=4 SV=1	LENED_000342	0.866646	8.11746e-05	100.4	SK(0.867)DSK(0.133)VTLAVWQGGR	3	0.68659	5	0.804		0.595	1.424	1.223	1.111
Cellular Component	GO:0022625	5	cytosolic large ribosomal subunit	3.54689e-05	A0A1Q3E4J6	30	2.154	Up	0.022118	K	60s ribosomal protein l2 OS=Lentinula edodes OX=5353 GN=LENED_003803 PE=4 SV=1	LENED_003803	1	6.23747e-18	174.72	SHAIFK(1)SHTHHNK	2	0.39141	13	0.863	0.612	0.472	1.71	1.106	1.377
Cellular Component	GO:0022625	5	cytosolic large ribosomal subunit	3.54689e-05	A0A1Q3E158	27	1.68	Up	0.032576	K	60S ribosomal protein L24 OS=Lentinula edodes OX=5353 GN=LENED_002546 PE=4 SV=1	LENED_002546	1	0.0255511	68.915	GDSK(1)VFR	2	1.4408	3	0.859	0.826	0.596	1.575	1.098	1.158
Cellular Component	GO:0022625	5	cytosolic large ribosomal subunit	3.54689e-05	A0A1Q3EQ02	78	2.606	Up	0.031059	K	60s ribosomal protein l31 OS=Lentinula edodes OX=5353 GN=LENED_011430 PE=4 SV=1	LENED_011430	1	4.97368e-07	129.29	LNQAIWAQGIK(1)TVPHR	3	0.88338	4	0.648	0.765	0.301	1.869	1.311	1.287
Cellular Component	GO:0022625	5	cytosolic large ribosomal subunit	3.54689e-05	A0A1Q3EQ02	31	2.536	Up	0.041825	K	60s ribosomal protein l31 OS=Lentinula edodes OX=5353 GN=LENED_011430 PE=4 SV=1	LENED_011430	1	0.000845804	83.948	EYTIHLHK(1)R	3	-0.45312	6	0.646	0.767	0.335	2.077	1.065	1.291
Cellular Component	GO:0022625	5	cytosolic large ribosomal subunit	3.54689e-05	A0A1Q3EQ02	47	2.452	Up	0.0147792	K	60s ribosomal protein l31 OS=Lentinula edodes OX=5353 GN=LENED_011430 PE=4 SV=1	LENED_011430	1	6.40967e-05	116.51	APWAVK(1)SVTEFAR	2	0.50514	7	0.493	0.799	0.466	1.069	1.685	1.556
Cellular Component	GO:0022625	5	cytosolic large ribosomal subunit	3.54689e-05	A0A1Q3EIU3	35	3.058	Up	0.0047386	K	60S ribosomal protein L36 OS=Lentinula edodes OX=5353 GN=LENED_009109 PE=4 SV=1	LENED_009109	1	0.0165145	66.692	GIQSTK(1)TK	2	0.091369	3	0.534	0.399		1.584	1.475	1.221
Cellular Component	GO:0022625	5	cytosolic large ribosomal subunit	3.54689e-05	A0A1Q3EQF8	14	2.451	Up	0.0033379	K	Ribosomal protein L22e OS=Lentinula edodes OX=5353 GN=LENED_011590 PE=4 SV=1	LENED_011590	1	0.000349591	132.85	HK(1)FVIDYSK	2	-0.099858	4	0.597	0.689	0.5	1.749	1.427	1.201
Cellular Component	GO:0022625	5	cytosolic large ribosomal subunit	3.54689e-05	A0A1Q3E394	97	2.039	Up	0.0038413	K	Ribosomal protein l4 OS=Lentinula edodes OX=5353 GN=LENED_003242 PE=4 SV=1	LENED_003242	1	0.0384139	57.164	LFNK(1)YRPETK	2	0.32233	1	0.621	0.652		1.472	1.194	1.227
Cellular Component	GO:0022625	5	cytosolic large ribosomal subunit	3.54689e-05	A0A1Q3EEP7	16	2.364	Up	0.024998	K	Ribosomal protein L38e OS=Lentinula edodes OX=5353 GN=LENED_007539 PE=3 SV=1	LENED_007539	1	0.0134142	108.3	QFLEISK(1)R	2	0.076717	5	0.768	0.707	0.358	1.718	1.342	1.273
Cellular Component	GO:0022625	5	cytosolic large ribosomal subunit	3.54689e-05	A0A1Q3E340	130	2.302	Up	0.0091028	K	Ribosomal protein OS=Lentinula edodes OX=5353 GN=LENED_003262 PE=3 SV=1	LENED_003262	1	0.00975077	58.17	LLGPGLSK(1)AGK	2	0.24312	6	0.598	0.735	0.532	1.863	1.276	1.155
Cellular Component	GO:0022625	5	cytosolic large ribosomal subunit	3.54689e-05	A0A1Q3E340	207	2.548	Up	0.007417	K	Ribosomal protein OS=Lentinula edodes OX=5353 GN=LENED_003262 PE=3 SV=1	LENED_003262	1	0.000339982	98.182	SLHLK(1)TTMGK	2	0.27092	9	0.642	0.687	0.407	1.766	1.32	1.338
Cellular Component	GO:0022625	5	cytosolic large ribosomal subunit	3.54689e-05	A0A1Q3E340	24	2.568	Up	0.037503	K	Ribosomal protein OS=Lentinula edodes OX=5353 GN=LENED_003262 PE=3 SV=1	LENED_003262	1	3.43473e-06	152.54	ELLAASQEK(1)K	2	0.22589	6	0.644	0.759	0.34	2.03	1.414	1.032
Cellular Component	GO:0022625	5	cytosolic large ribosomal subunit	3.54689e-05	A0A1Q3E340	202	1.665	Up	0.025663	K	Ribosomal protein OS=Lentinula edodes OX=5353 GN=LENED_003262 PE=3 SV=1	LENED_003262	1	0.00505278	57.175	NWQNVK(1)SLHLK	3	-0.30229	5	0.777	0.693		1.377	1.024	1.27
Cellular Component	GO:0022625	5	cytosolic large ribosomal subunit	3.54689e-05	A0A1Q3E340	133	2.606	Up	0.0152956	K	Ribosomal protein OS=Lentinula edodes OX=5353 GN=LENED_003262 PE=3 SV=1	LENED_003262	1	2.62983e-05	91.401	AGK(1)FPTPVSHAEDLTNK	3	-0.08203	6	0.616	0.814	0.487	1.749	1.582
Cellular Component	GO:0022625	5	cytosolic large ribosomal subunit	3.54689e-05	A0A1Q3DV87	221	2.03	Up	0.0101015	K	60s ribosomal protein l6 OS=Lentinula edodes OX=5353 GN=LENED_000333 PE=4 SV=1	LENED_000333	1	2.08067e-05	157.68	TENLVK(1)YLR	2	1.3646	18	0.811	0.678	0.535	1.645	1.199	1.264
Cellular Component	GO:0022625	5	cytosolic large ribosomal subunit	3.54689e-05	A0A1Q3DV87	49	3.497	Up	0.0030609	K	60s ribosomal protein l6 OS=Lentinula edodes OX=5353 GN=LENED_000333 PE=4 SV=1	LENED_000333	1	0.0358942	62.717	GLYK(1)GLK	2	-1.2766	2	0.557	0.495	0.309	1.533	1.379	1.847
Cellular Component	GO:0022625	5	cytosolic large ribosomal subunit	3.54689e-05	A0A1Q3DV87	78	3.336	Up	0.037276	K	60s ribosomal protein l6 OS=Lentinula edodes OX=5353 GN=LENED_000333 PE=4 SV=1	LENED_000333	1	1.17792e-09	170.02	TIGGNNNGEK(1)R	2	1.3484	7		0.613	0.246	1.597	1.528	1.174
Cellular Component	GO:0022625	5	cytosolic large ribosomal subunit	3.54689e-05	A0A1Q3EDQ0	90	2.055	Up	0.031083	K	Ribosomal protein l35 OS=Lentinula edodes OX=5353 GN=LENED_007174 PE=3 SV=1	LENED_007174	1	0.0136885	107.69	K(1)YLPLDLR	2	-0.097458	1	0.847	0.659	0.499	1.716	0.996	1.408
Cellular Component	GO:0022625	5	cytosolic large ribosomal subunit	3.54689e-05	A0A1Q3DYE7	401	1.761	Up	0.0048637	K	60S ribosomal protein L17 L23 OS=Lentinula edodes OX=5353 GN=LENED_001436 PE=3 SV=1	LENED_001436	1	9.09733e-06	117.48	LTK(1)AYTYLTDVTEHK	3	-0.68571	5	0.71	0.835	0.662	1.491	1.202	1.194
Cellular Component	GO:0022625	5	cytosolic large ribosomal subunit	3.54689e-05	A0A1Q3DYE7	447	3.238	Up	0.0026165	K	60S ribosomal protein L17 L23 OS=Lentinula edodes OX=5353 GN=LENED_001436 PE=3 SV=1	LENED_001436	1	0.00594823	94.662	SVK(1)FIVR	2	-0.11116	6	0.575	0.515	0.376	1.883	1.622	1.242
Cellular Component	GO:0022625	5	cytosolic large ribosomal subunit	3.54689e-05	A0A1Q3DYE7	482	2.418	Up	0.043439	K	60S ribosomal protein L17 L23 OS=Lentinula edodes OX=5353 GN=LENED_001436 PE=3 SV=1	LENED_001436	1	2.30025e-07	149.49	NIVVQQAPK(1)TR	2	0.69416	6	0.734	0.728	0.338	1.894	1.024	1.434
Cellular Component	GO:0022625	5	cytosolic large ribosomal subunit	3.54689e-05	A0A1Q3DYE7	454	2.833	Up	0.0066418	K	60S ribosomal protein L17 L23 OS=Lentinula edodes OX=5353 GN=LENED_001436 PE=3 SV=1	LENED_001436	1	2.32973e-13	167.71	LLK(1)NAESNADAK	2	-1.6058	8	0.643	0.569	0.39	1.802	1.146	1.591
Cellular Component	GO:0022625	5	cytosolic large ribosomal subunit	3.54689e-05	A0A1Q3EAG9	130	2.247	Up	0.025323	K	60s ribosomal protein l20 OS=Lentinula edodes OX=5353 GN=LENED_005978 PE=3 SV=1	LENED_005978	1	0.00168884	67.519	SGTHNMYK(1)EYR	3	-0.40903	1	0.921	0.561	0.416	1.662	1.268	1.334
Cellular Component	GO:0022625	5	cytosolic large ribosomal subunit	3.54689e-05	A0A1Q3EAG9	76	2.055	Up	0.033996	K	60s ribosomal protein l20 OS=Lentinula edodes OX=5353 GN=LENED_005978 PE=3 SV=1	LENED_005978	1	1.85454e-05	130.56	IFAANEVVAK(1)SR	3	-0.015642	7	0.808	0.767	0.427	1.606	1.082	1.427
Cellular Component	GO:0022625	5	cytosolic large ribosomal subunit	3.54689e-05	A0A1Q3E4E1	13	4.426	Up	0.0051371	K	60S ribosomal protein L37 OS=Lentinula edodes OX=5353 GN=LENED_003659 PE=3 SV=1	LENED_003659	1	0.000383245	108.47	VGITGK(1)YGTR	2	-0.0074018	3	0.516	0.392	0.234	2.08	1.265	1.71
Cellular Component	GO:0022625	5	cytosolic large ribosomal subunit	3.54689e-05	A0A1Q3E8Z2	67	1.791	Up	0.0094159	K	60S ribosomal protein L27a OS=Lentinula edodes OX=5353 GN=LENED_005276 PE=3 SV=1	LENED_005276	1	0.0062464	80.229	LPFIVK(1)AR	2	-0.66834	10	0.766	0.825	0.6	1.489	1.304	1.13
Cellular Component	GO:0022625	5	cytosolic large ribosomal subunit	3.54689e-05	A0A1Q3DXG6	6	2.995	Up	0.00070189	K	60S ribosomal protein L44 OS=Lentinula edodes OX=5353 GN=LENED_001167 PE=3 SV=1	LENED_001167	1	0.00529603	106.36	VNVPK(1)TR	2	0.29067	3	0.532	0.561	0.454	1.769	1.591	1.274
Cellular Component	GO:0022625	5	cytosolic large ribosomal subunit	3.54689e-05	A0A1Q3DXG6	32	3.547	Up	0.0035787	K	60S ribosomal protein L44 OS=Lentinula edodes OX=5353 GN=LENED_001167 PE=3 SV=1	LENED_001167	1	0.00104878	83.862	GK(1)DSLFAQGK	2	1.0976	6	0.528	0.507	0.329	2.081	1.311	1.446
Cellular Component	GO:0022625	5	cytosolic large ribosomal subunit	3.54689e-05	A0A1Q3DXG6	24	3.014	Up	0.0044157	K	60S ribosomal protein L44 OS=Lentinula edodes OX=5353 GN=LENED_001167 PE=3 SV=1	LENED_001167	1	0.000346318	110.84	HTPHK(1)VTQYK	2	1.2706	5	0.504	0.569	0.467	2.113	1.179	1.35
Cellular Component	GO:0022625	5	cytosolic large ribosomal subunit	3.54689e-05	A0A1Q3DXG6	86	2.802	Up	0.036622	K	60S ribosomal protein L44 OS=Lentinula edodes OX=5353 GN=LENED_001167 PE=3 SV=1	LENED_001167	1	0.00776152	75.189	AQMTLK(1)R	2	0.70955	3	0.424	0.575		1.94	0.989	1.27
Cellular Component	GO:0022625	5	cytosolic large ribosomal subunit	3.54689e-05	A0A1Q3DXG6	78	2.879	Up	0.0028787	K	60S ribosomal protein L44 OS=Lentinula edodes OX=5353 GN=LENED_001167 PE=3 SV=1	LENED_001167	1	0.000362343	126.07	LECTVCK(1)YK	2	-0.73119	6	0.535	0.654	0.393	1.698	1.322	1.535
Cellular Component	GO:0005688	6	U6 snRNP	0.330687	A0A1Q3EH31	104	0.444	Down	0.03404	K	Rna-binding protein prp24 OS=Lentinula edodes OX=5353 GN=LENED_008431 PE=4 SV=1	LENED_008431	1	0.000176886	82.069	AEADYLSIPVLK(1)R	2	-0.48191	5	1.25	1.775		0.63	0.852	0.534
Cellular Component	GO:0005688	6	U6 snRNP	0.330687	A0A1Q3EAH0	58	0.505	Down	0.048322	K	U6 snRNA-associated Sm-like protein LSm2 OS=Lentinula edodes OX=5353 GN=LENED_005997 PE=3 SV=1	LENED_005997	1	1.39015e-08	105.13	HPHMMAVK(1)NCFIR	3	-0.56755	5	1.517	1.405	1.014	0.406	0.794	0.787
Cellular Component	GO:0030062	4	mitochondrial tricarboxylic acid cycle enzyme complex	0.162138	A0A1Q3EMH9	69	0.515	Down	0.0072188	K	Dihydrolipoyl dehydrogenase OS=Lentinula edodes OX=5353 GN=LENED_010444 PE=3 SV=1	LENED_010444	1	0.0259346	109.01	TACIEK(1)R	2	-1.569	6	1.463	1.284	1.191	0.8	0.695	0.533
Cellular Component	GO:0030062	4	mitochondrial tricarboxylic acid cycle enzyme complex	0.162138	A0A1Q3EIX0	512	0.517	Down	0.00044018	K	Isocitrate dehydrogenase [NAD] subunit, mitochondrial OS=Lentinula edodes OX=5353 GN=LENED_009096 PE=3 SV=1	LENED_009096	1	0.00669809	48.214	HMNLDEYAAK(1)IEK	3	-0.72158	1	1.212	1.287	1.39	0.64	0.634	0.735
Cellular Component	GO:0030062	4	mitochondrial tricarboxylic acid cycle enzyme complex	0.162138	A0A1Q3EG57	243	0.542	Down	0.044923	K	2-oxoglutarate dehydrogenase complex E1 component mitochondrial OS=Lentinula edodes OX=5353 GN=LENED_008074 PE=4 SV=1	LENED_008074	1	6.17462e-05	102.64	VEIPKPWNYTVDEK(1)R	3	0.24012	5	1.473	0.993	1.362	0.485	0.678	0.913
Cellular Component	GO:0030062	4	mitochondrial tricarboxylic acid cycle enzyme complex	0.162138	A0A1Q3EG57	550	0.5	Down	0.048362	K	2-oxoglutarate dehydrogenase complex E1 component mitochondrial OS=Lentinula edodes OX=5353 GN=LENED_008074 PE=4 SV=1	LENED_008074	1	0.00250688	100.88	K(1)WVWGMLEK	2	-0.85093	3	1.304	1.111	1.213		0.432	0.778
Cellular Component	GO:0031934	6	mating-type region heterochromatin	0.291842	A0A1Q3EC57	24	3.915	Up	0.0067958	K	Histone H3 OS=Lentinula edodes OX=5353 GN=LENED_006546 PE=3 SV=1	LENED_006546	1	0.000197773	151.97	QLAVK(1)SAR	2	-0.2653	14	0.538	0.452	0.285	2.222	1.603	1.167
Cellular Component	GO:0031934	6	mating-type region heterochromatin	0.291842	A0A1Q3EC57	19	3.796	Up	0.0107762	K	Histone H3 OS=Lentinula edodes OX=5353 GN=LENED_006546 PE=3 SV=1	LENED_006546	1	0.0123053	112.13	K(1)QLAVK(1)SAR	2	0.49117	6	0.573	0.465	0.27	2.28	1.524	1.161
Cellular Component	GO:0031934	6	mating-type region heterochromatin	0.291842	A0A1Q3E7V4	24	4.706	Up	0.00189988	K	Histone-like OS=Lentinula edodes OX=5353 GN=LENED_004965 PE=3 SV=1	LENED_004965	1	2.71807e-07	157.75	QLAAK(1)SSAR	2	0.98087	33	0.456	0.378	0.263	2.044	1.834	1.285
Cellular Component	GO:0031934	6	mating-type region heterochromatin	0.291842	A0A1Q3E7V4	19	4.073	Up	0.00139981	K	Histone-like OS=Lentinula edodes OX=5353 GN=LENED_004965 PE=3 SV=1	LENED_004965	1	6.91128e-06	152.69	K(1)QLAAK(1)SSAR	2	0.64328	16	0.506	0.426	0.292	1.927	1.572	1.486
Cellular Component	GO:0031934	6	mating-type region heterochromatin	0.291842	A0A1Q3EA19	77	4.07	Up	0.0052824	K	Histone H3 OS=Lentinula edodes OX=5353 GN=LENED_005841 PE=3 SV=1	LENED_005841	1	0.000339119	150.61	K(1)QLATK(1)AARK(1)TAATATGGVK	3	0.55777	17	0.459	0.522	0.249	2	1.705	1.301
Cellular Component	GO:0031934	6	mating-type region heterochromatin	0.291842	A0A1Q3EA19	116	1.882	Up	0.0055189	K	Histone H3 OS=Lentinula edodes OX=5353 GN=LENED_005841 PE=3 SV=1	LENED_005841	1	1.64681e-19	210.93	YQK(1)STELLIR	2	3.6079	95	0.868	0.633	0.622	1.439	1.333	1.224
Cellular Component	GO:0031934	6	mating-type region heterochromatin	0.291842	A0A1Q3EA19	73	3.524	Up	0.0037046	K	Histone H3 OS=Lentinula edodes OX=5353 GN=LENED_005841 PE=3 SV=1	LENED_005841	1	0.00422986	140.45	STGGK(1)APR	2	-1.8839	13	0.493	0.577	0.299	1.806	1.631	1.388
Cellular Component	GO:0031934	6	mating-type region heterochromatin	0.291842	A0A1Q3EA19	68	3.524	Up	0.0037016	K	Histone H3 OS=Lentinula edodes OX=5353 GN=LENED_005841 PE=3 SV=1	LENED_005841	1	0.00422986	140.45	K(1)STGGK(1)APR	2	-0.09256	11	0.493	0.577	0.299	1.806	1.63	1.389
Cellular Component	GO:0031934	6	mating-type region heterochromatin	0.291842	A0A1Q3EA19	86	7.934	Up	0.00136202	K	Histone H3 OS=Lentinula edodes OX=5353 GN=LENED_005841 PE=3 SV=1	LENED_005841	1	0.000758605	96.745	K(1)TAATATGGVK(0.863)K(0.137)PHR	3	0.30569	8		0.225	0.177	1.934	1.282	1.568
Cellular Component	GO:0031934	6	mating-type region heterochromatin	0.291842	A0A1Q3EA19	96	3.421	Up	0.0057585	K	Histone H3 OS=Lentinula edodes OX=5353 GN=LENED_005841 PE=3 SV=1	LENED_005841	0.862933	0.000758605	94.487	K(1)TAATATGGVK(0.863)K(0.137)PHR	3	0.30569	4		0.472	0.37	1.658	1.524	1.139
Cellular Component	GO:0031934	6	mating-type region heterochromatin	0.291842	A0A1Q3EA19	82	4.117	Up	0.0049564	K	Histone H3 OS=Lentinula edodes OX=5353 GN=LENED_005841 PE=3 SV=1	LENED_005841	1	0.000339119	150.61	QLATK(1)AAR	2	1.7926	22	0.455	0.515	0.249	2.001	1.719	1.299
Cellular Component	GO:0045254	3	pyruvate dehydrogenase complex	0.330687	A0A1Q3EMH9	69	0.515	Down	0.0072188	K	Dihydrolipoyl dehydrogenase OS=Lentinula edodes OX=5353 GN=LENED_010444 PE=3 SV=1	LENED_010444	1	0.0259346	109.01	TACIEK(1)R	2	-1.569	6	1.463	1.284	1.191	0.8	0.695	0.533
Cellular Component	GO:0045254	3	pyruvate dehydrogenase complex	0.330687	A0A1Q3EIX7	191	0.417	Down	0.0063402	K	Pyruvate dehydrogenase E1 component subunit beta OS=Lentinula edodes OX=5353 GN=LENED_009117 PE=4 SV=1	LENED_009117	1	0.00117108	67.326	VVSPWSAEDCK(1)GLLK	2	-0.73776	6	1.435	0.999	1.723	0.548	0.602	0.582
Cellular Component	GO:0045254	3	pyruvate dehydrogenase complex	0.330687	A0A1Q3EIX7	75	0.516	Down	0.0025386	K	Pyruvate dehydrogenase E1 component subunit beta OS=Lentinula edodes OX=5353 GN=LENED_009117 PE=4 SV=1	LENED_009117	1	0.0011724	93.096	YNGAYK(1)VTK	2	0.26686	7	1.504	1.35		0.68	0.733	0.794
Cellular Component	GO:0045254	3	pyruvate dehydrogenase complex	0.330687	A0A1Q3EIX7	195	0.325	Down	0.0047012	K	Pyruvate dehydrogenase E1 component subunit beta OS=Lentinula edodes OX=5353 GN=LENED_009117 PE=4 SV=1	LENED_009117	1	0.00268914	106.36	GLLK(1)SAIR	2	1.471	6	1.643	0.992	1.798	0.431	0.505	0.504
Cellular Component	GO:0005753	4	mitochondrial proton-transporting ATP synthase complex	0.150718	A0A1Q3ERE8	36	0.522	Down	0.00053912	K	Related to TIM11-subunit E of the dimeric form of mitochondrial F1F0-ATPase(predicted) OS=Lentinula edodes OX=5353 GN=LENED_011862 PE=4 SV=1	LENED_011862	1	2.63305e-100	277.8	TLQAAHNENK(1)VQHAAHDR	3	0.68967	16	1.388	1.19	1.32	0.724	0.62	0.689
Cellular Component	GO:0005753	4	mitochondrial proton-transporting ATP synthase complex	0.150718	A0A1Q3EMW8	133	0.427	Down	0.0158047	K	Mitochondrial atpase subunit OS=Lentinula edodes OX=5353 GN=LENED_010582 PE=4 SV=1	LENED_010582	1	6.85801e-10	179.19	AEHTQAVK(1)DR	2	0.16482	7	1.969	1.069	1.154	0.601	0.661	0.527
Cellular Component	GO:0005753	4	mitochondrial proton-transporting ATP synthase complex	0.150718	A0A1Q3E0M0	22	0.259	Down	0.037855	K	ATP17 subunit F of the F0 sector of mitochondrial F1F0 ATP synthase OS=Lentinula edodes OX=5353 GN=LENED_002206 PE=4 SV=1	LENED_002206	1	2.30513e-07	80.031	IATPK(1)SVSGGSGDGLGPLVNFYSK	3	1.3998	5	0.826	1.563	1.662		0.236	0.463
Cellular Component	GO:0005753	4	mitochondrial proton-transporting ATP synthase complex	0.150718	A0A1Q3E5C9	60	0.477	Down	0.0028241	K	Epsilon subunit of F1F0-ATP synthase N-terminal domain-containing protein OS=Lentinula edodes OX=5353 GN=LENED_004125 PE=4 SV=1	LENED_004125	1	4.62834e-09	136.81	K(1)WFISGGFATVHPNNK	3	-2.9799	6	1.28	1.115	1.593	0.585	0.646	0.672
Cellular Component	GO:0005753	4	mitochondrial proton-transporting ATP synthase complex	0.150718	A0A1Q3EFH4	30	0.53	Down	0.048785	K	ATP synthase F1 alpha subunit OS=Lentinula edodes OX=5353 GN=LENED_007868 PE=4 SV=1	LENED_007868	1	3.79776e-13	153.51	QTGK(1)TAVAIDTILNQK	2	-0.19187	13	1.049	1.111	1.659	0.505	0.596	0.924
Cellular Component	GO:0005753	4	mitochondrial proton-transporting ATP synthase complex	0.150718	A0A1Q3EFH4	236	0.634	Down	0.0118233	K	ATP synthase F1 alpha subunit OS=Lentinula edodes OX=5353 GN=LENED_007868 PE=4 SV=1	LENED_007868	1	9.55786e-11	174.77	VGSAAQTK(1)IMK	2	-0.63549	9	1.408	1.048	1.195	0.835	0.688	0.791
Cellular Component	GO:0005753	4	mitochondrial proton-transporting ATP synthase complex	0.150718	A0A1Q3EFH4	117	0.33	Down	0.023404	K	ATP synthase F1 alpha subunit OS=Lentinula edodes OX=5353 GN=LENED_007868 PE=4 SV=1	LENED_007868	1	1.37769e-18	180.1	DNGK(1)HALIIYDDLSK	2	1.8437	31	1.257	1.463	1.645	0.233	0.506	0.702
Cellular Component	GO:0031300	2	intrinsic component of organelle membrane	0.0136314	A0A1Q3DYG6	220	1.699	Up	0.0053017	K	Mitochondrial escape protein 2 OS=Lentinula edodes OX=5353 GN=LENED_001540 PE=4 SV=1	LENED_001540	1	8.59928e-05	115.57	IYSK(1)SEAPPVDK	2	0.62888	6	0.88	0.736	0.636	1.3	1.208	1.319
Cellular Component	GO:0031300	2	intrinsic component of organelle membrane	0.0136314	A0A1Q3ESQ7	52	1.626	Up	0.0033241	K	Adp atp carrier receptor OS=Lentinula edodes OX=5353 GN=LENED_012460 PE=4 SV=1	LENED_012460	1	0.00596766	94.309	SK(1)TDLEK	2	0.20927	2	0.785	0.714		1.269	1.249	1.137
Cellular Component	GO:0031300	2	intrinsic component of organelle membrane	0.0136314	A0A1Q3E0Q6	81	2.181	Up	0.0065574	K	Aldehyde dehydrogenase OS=Lentinula edodes OX=5353 GN=LENED_002249 PE=3 SV=1	LENED_002249	1	0.013528	124.89	AIISAK(1)R	2	0.05668	6	0.793	0.566	0.575	1.457	1.619	1.143
Cellular Component	GO:0031300	2	intrinsic component of organelle membrane	0.0136314	A0A1Q3E0Q6	304	2.572	Up	0.009302	K	Aldehyde dehydrogenase OS=Lentinula edodes OX=5353 GN=LENED_002249 PE=3 SV=1	LENED_002249	1	0.00588883	95.741	IK(1)SLLER	2	-0.1596	4	0.77	0.55	0.408	1.49	1.716	1.239
Cellular Component	GO:0031300	2	intrinsic component of organelle membrane	0.0136314	A0A1Q3E0Q6	323	2.648	Up	0.042317	K	Aldehyde dehydrogenase OS=Lentinula edodes OX=5353 GN=LENED_002249 PE=3 SV=1	LENED_002249	1	5.36225e-06	135.1	VLMGGGMDEK(1)ER	2	-0.58335	3	0.521	0.53		1.332	1.891	0.951
Cellular Component	GO:0031300	2	intrinsic component of organelle membrane	0.0136314	A0A1Q3E5U4	764	3.23	Up	0.035881	K	Unplaced genomic scaffold GYMLUscaffold_30, whole genome shotgun sequence(predicted) OS=Lentinula edodes OX=5353 GN=LENED_004041 PE=4 SV=1	LENED_004041	1	0.0095624	84.498	VWEK(1)VEK	2	0.76385	2	0.53		0.424		1.839	1.242
Cellular Component	GO:0031300	2	intrinsic component of organelle membrane	0.0136314	A0A1Q3E8B3	504	3.132	Up	0.0050617	K	Inositol phosphatidylinositol phosphatase OS=Lentinula edodes OX=5353 GN=LENED_005132 PE=4 SV=1	LENED_005132	1	1.15367e-06	136.96	YLK(1)NNFLDGAR	2	0.92395	9	0.58	0.43	0.489	1.404	2.133	1.158
Cellular Component	GO:0031300	2	intrinsic component of organelle membrane	0.0136314	A0A1Q3DZ75	158	2.671	Up	0.0055962	K	MICOS complex subunit MIC60 OS=Lentinula edodes OX=5353 GN=LENED_001717 PE=3 SV=1	LENED_001717	1	0.00152065	120.15	TIAASK(1)ER	2	0.45757	6	0.652	0.498	0.54	1.845	1.587	1.082
Cellular Component	GO:0031300	2	intrinsic component of organelle membrane	0.0136314	A0A1Q3EGC3	37	1.833	Up	0.035542	K	DUF1692-domain-containing protein OS=Lentinula edodes OX=5353 GN=LENED_008123 PE=4 SV=1	LENED_008123	1	0.00221569	111.95	LPSTYK(1)AR	2	-0.76806	6	0.93	0.614	0.629	1.48	1.519	0.985
Cellular Component	GO:0031300	2	intrinsic component of organelle membrane	0.0136314	A0A1Q3EG09	8	1.986	Up	0.026443	K	Nadh-ubiquinone oxidoreductase 213 kDa subunit OS=Lentinula edodes OX=5353 GN=LENED_008001 PE=4 SV=1	LENED_008001	1	0.0312329	46.159	PDDFEPK(1)SALK	2	-1.2291	1	0.775		0.646	1.508	1.314
Cellular Component	GO:0031300	2	intrinsic component of organelle membrane	0.0136314	A0A1Q3EG09	76	0.303	Down	0.020863	K	Nadh-ubiquinone oxidoreductase 213 kDa subunit OS=Lentinula edodes OX=5353 GN=LENED_008001 PE=4 SV=1	LENED_008001	1	2.04303e-38	197.41	QK(1)NDHYNGAAAGCAAGFLAGIR	3	0.095385	3	1.217	1.394	1.826	0.231	0.4	0.714
Cellular Component	GO:0031300	2	intrinsic component of organelle membrane	0.0136314	A0A1Q3EH22	38	0.648	Down	0.037322	K	Voltage-dependent ion-selective channel OS=Lentinula edodes OX=5353 GN=LENED_008414 PE=4 SV=1	LENED_008414	1	0.000875775	102.42	TK(1)ANDVSFK	2	-1.9742	12	1.243	0.951	1.409	0.843	0.665	0.828
Cellular Component	GO:0031300	2	intrinsic component of organelle membrane	0.0136314	A0A1Q3EH22	67	0.378	Down	0.028164	K	Voltage-dependent ion-selective channel OS=Lentinula edodes OX=5353 GN=LENED_008414 PE=4 SV=1	LENED_008414	1	1.71704e-59	232.01	K(1)HGFTLTNTWTTANVLK	3	-0.31446	11	1.111	1.365	1.748	0.287	0.668	0.64
Cellular Component	GO:0031300	2	intrinsic component of organelle membrane	0.0136314	A0A1Q3EH22	120	0.623	Down	0.0053848	K	Voltage-dependent ion-selective channel OS=Lentinula edodes OX=5353 GN=LENED_008414 PE=4 SV=1	LENED_008414	1	1.80465e-26	193.54	SAVINAAFK(1)QSGLHTR	2	0.024231	17	1.216	1.09	1.345	0.724	0.697	0.852
Cellular Component	GO:0031300	2	intrinsic component of organelle membrane	0.0136314	A0A1Q3EH22	36	0.304	Down	0.047121	K	Voltage-dependent ion-selective channel OS=Lentinula edodes OX=5353 GN=LENED_008414 PE=4 SV=1	LENED_008414	1	0.000185789	99.927	DYPFNTTSLEIK(1)TK	2	1.3225	6	0.832	1.495	2.082	0.206	0.533	0.6
Cellular Component	GO:0031300	2	intrinsic component of organelle membrane	0.0136314	A0A1Q3ES11	82	0.407	Down	0.022178	K	DUF1640-domain-containing protein OS=Lentinula edodes OX=5353 GN=LENED_012212 PE=4 SV=1	LENED_012212	1	2.97057e-61	235.7	ADQEK(1)HHYTQQVDFAQAK	3	-0.64349	7	2.035	1.006	1.189	0.524	0.496	0.701
Cellular Component	GO:0031300	2	intrinsic component of organelle membrane	0.0136314	A0A1Q3EI76	89	2.404	Up	0.041084	K	Aldehyde dehydrogenase OS=Lentinula edodes OX=5353 GN=LENED_008835 PE=3 SV=1	LENED_008835	1	0.00149143	79.23	STLSSFEK(1)WAK	2	0.098671	5	0.579	0.626	0.601	1.273	1.97	1.098
Cellular Component	GO:0031300	2	intrinsic component of organelle membrane	0.0136314	A0A1Q3EI76	284	1.644	Up	0.03752	K	Aldehyde dehydrogenase OS=Lentinula edodes OX=5353 GN=LENED_008835 PE=3 SV=1	LENED_008835	1	0.00158239	60.489	EFYPDK(1)ASAPGQMSR	2	0.35502	2	0.657	0.757	0.871	0.988	1.577	1.192
Cellular Component	GO:0031300	2	intrinsic component of organelle membrane	0.0136314	A0A1Q3EL01	365	0.436	Down	0.0103361	K	Unplaced genomic scaffold K443scaffold_1, whole genome shotgun sequence(predicted) OS=Lentinula edodes OX=5353 GN=LENED_009922 PE=3 SV=1	LENED_009922	1	0.00877761	58.889	IAGLCDK(1)YIR	2	-0.8727	3	1.526	0.951	1.633	0.55	0.592	0.649
Cellular Component	GO:0031300	2	intrinsic component of organelle membrane	0.0136314	A0A1Q3E130	141	0.14	Down	5.6897e-05	K	Ynr018w-like protein OS=Lentinula edodes OX=5353 GN=LENED_002376 PE=4 SV=1	LENED_002376	1	0.000358203	128.27	DK(1)YQTPAQK	2	0.51935	7	1.977	1.569	1.589	0.23	0.276	0.212
Cellular Component	GO:0031300	2	intrinsic component of organelle membrane	0.0136314	A0A1Q3E130	2	0.191	Down	0.044698	K	Ynr018w-like protein OS=Lentinula edodes OX=5353 GN=LENED_002376 PE=4 SV=1	LENED_002376	1	1.12208e-05	115.38	MK(1)VDVTEEQLEGHSK	3	-0.63854	3	1.492	0.9	1.913	0.126	0.423
Cellular Component	GO:0031300	2	intrinsic component of organelle membrane	0.0136314	A0A1Q3E130	100	0.16	Down	0.00020461	K	Ynr018w-like protein OS=Lentinula edodes OX=5353 GN=LENED_002376 PE=4 SV=1	LENED_002376	1	0.000479499	92.65	VLEK(1)WDAMTPR	2	-0.32167	7	1.763	1.292	1.964	0.249	0.304	0.252
Cellular Component	GO:0031300	2	intrinsic component of organelle membrane	0.0136314	A0A1Q3E130	47	0.156	Down	0.00025562	K	Ynr018w-like protein OS=Lentinula edodes OX=5353 GN=LENED_002376 PE=4 SV=1	LENED_002376	1	2.84599e-07	141.58	RMPAYK(1)TLPLSLK	2	-0.73523	22	1.876	1.325	1.856	0.307	0.262	0.218
Cellular Component	GO:0031300	2	intrinsic component of organelle membrane	0.0136314	A0A1Q3E7Z1	588	0.402	Down	0.027705	K	Abc transporter OS=Lentinula edodes OX=5353 GN=LENED_005042 PE=4 SV=1	LENED_005042	1	0.000269381	61.276	FGSSTEEIEAAAK(1)SAQMHDR	3	0.092325	1	1.398	0.891	1.551	0.527		0.501
Cellular Component	GO:0031300	2	intrinsic component of organelle membrane	0.0136314	A0A1Q3E836	97	0.594	Down	0.0144032	K	MICOS complex subunit MIC10 OS=Lentinula edodes OX=5353 GN=LENED_005046 PE=3 SV=1	LENED_005046	1	1.53697e-08	100.28	IIPAASSASPVVPAEPEHK(1)HQL	3	-0.46889	7	1.444	1.03	1.255	0.629	0.794	0.793
Cellular Component	GO:0031300	2	intrinsic component of organelle membrane	0.0136314	A0A1Q3E836	16	0.636	Down	0.024165	K	MICOS complex subunit MIC10 OS=Lentinula edodes OX=5353 GN=LENED_005046 PE=3 SV=1	LENED_005046	1	3.80735e-12	160.78	SSSK(1)PVSSEDILGQK(1)YDR	3	-1.2284	18	1.458	0.973	1.212	0.749	0.728	0.84
Cellular Component	GO:0031300	2	intrinsic component of organelle membrane	0.0136314	A0A1Q3E836	5	0.582	Down	0.029905	K	MICOS complex subunit MIC10 OS=Lentinula edodes OX=5353 GN=LENED_005046 PE=3 SV=1	LENED_005046	1	6.92656e-06	109.65	SSSK(1)PVSSEDILGQK(1)YDR	3	-1.2284	10	1.561	0.954	1.25	0.73	0.64	0.821
Cellular Component	GO:0031300	2	intrinsic component of organelle membrane	0.0136314	A0A1Q3EK94	35	2.535	Up	0.0193241	K	Cytoplasmic protein OS=Lentinula edodes OX=5353 GN=LENED_009593 PE=4 SV=1	LENED_009593	1	2.1304e-13	168.98	GFQSSVQATK(1)ER	2	-0.41343	6	0.703	0.535	0.523	1.988	1.528	0.949
Cellular Component	GO:0061638	5	CENP-A containing chromatin	0.0568955	A0A1Q3EC57	24	3.915	Up	0.0067958	K	Histone H3 OS=Lentinula edodes OX=5353 GN=LENED_006546 PE=3 SV=1	LENED_006546	1	0.000197773	151.97	QLAVK(1)SAR	2	-0.2653	14	0.538	0.452	0.285	2.222	1.603	1.167
Cellular Component	GO:0061638	5	CENP-A containing chromatin	0.0568955	A0A1Q3EC57	19	3.796	Up	0.0107762	K	Histone H3 OS=Lentinula edodes OX=5353 GN=LENED_006546 PE=3 SV=1	LENED_006546	1	0.0123053	112.13	K(1)QLAVK(1)SAR	2	0.49117	6	0.573	0.465	0.27	2.28	1.524	1.161
Cellular Component	GO:0061638	5	CENP-A containing chromatin	0.0568955	A0A1Q3E7V4	24	4.706	Up	0.00189988	K	Histone-like OS=Lentinula edodes OX=5353 GN=LENED_004965 PE=3 SV=1	LENED_004965	1	2.71807e-07	157.75	QLAAK(1)SSAR	2	0.98087	33	0.456	0.378	0.263	2.044	1.834	1.285
Cellular Component	GO:0061638	5	CENP-A containing chromatin	0.0568955	A0A1Q3E7V4	19	4.073	Up	0.00139981	K	Histone-like OS=Lentinula edodes OX=5353 GN=LENED_004965 PE=3 SV=1	LENED_004965	1	6.91128e-06	152.69	K(1)QLAAK(1)SSAR	2	0.64328	16	0.506	0.426	0.292	1.927	1.572	1.486
Cellular Component	GO:0061638	5	CENP-A containing chromatin	0.0568955	A0A1Q3EA19	77	4.07	Up	0.0052824	K	Histone H3 OS=Lentinula edodes OX=5353 GN=LENED_005841 PE=3 SV=1	LENED_005841	1	0.000339119	150.61	K(1)QLATK(1)AARK(1)TAATATGGVK	3	0.55777	17	0.459	0.522	0.249	2	1.705	1.301
Cellular Component	GO:0061638	5	CENP-A containing chromatin	0.0568955	A0A1Q3EA19	116	1.882	Up	0.0055189	K	Histone H3 OS=Lentinula edodes OX=5353 GN=LENED_005841 PE=3 SV=1	LENED_005841	1	1.64681e-19	210.93	YQK(1)STELLIR	2	3.6079	95	0.868	0.633	0.622	1.439	1.333	1.224
Cellular Component	GO:0061638	5	CENP-A containing chromatin	0.0568955	A0A1Q3EA19	73	3.524	Up	0.0037046	K	Histone H3 OS=Lentinula edodes OX=5353 GN=LENED_005841 PE=3 SV=1	LENED_005841	1	0.00422986	140.45	STGGK(1)APR	2	-1.8839	13	0.493	0.577	0.299	1.806	1.631	1.388
Cellular Component	GO:0061638	5	CENP-A containing chromatin	0.0568955	A0A1Q3EA19	68	3.524	Up	0.0037016	K	Histone H3 OS=Lentinula edodes OX=5353 GN=LENED_005841 PE=3 SV=1	LENED_005841	1	0.00422986	140.45	K(1)STGGK(1)APR	2	-0.09256	11	0.493	0.577	0.299	1.806	1.63	1.389
Cellular Component	GO:0061638	5	CENP-A containing chromatin	0.0568955	A0A1Q3EA19	86	7.934	Up	0.00136202	K	Histone H3 OS=Lentinula edodes OX=5353 GN=LENED_005841 PE=3 SV=1	LENED_005841	1	0.000758605	96.745	K(1)TAATATGGVK(0.863)K(0.137)PHR	3	0.30569	8		0.225	0.177	1.934	1.282	1.568
Cellular Component	GO:0061638	5	CENP-A containing chromatin	0.0568955	A0A1Q3EA19	96	3.421	Up	0.0057585	K	Histone H3 OS=Lentinula edodes OX=5353 GN=LENED_005841 PE=3 SV=1	LENED_005841	0.862933	0.000758605	94.487	K(1)TAATATGGVK(0.863)K(0.137)PHR	3	0.30569	4		0.472	0.37	1.658	1.524	1.139
Cellular Component	GO:0061638	5	CENP-A containing chromatin	0.0568955	A0A1Q3EA19	82	4.117	Up	0.0049564	K	Histone H3 OS=Lentinula edodes OX=5353 GN=LENED_005841 PE=3 SV=1	LENED_005841	1	0.000339119	150.61	QLATK(1)AAR	2	1.7926	22	0.455	0.515	0.249	2.001	1.719	1.299
Cellular Component	GO:0000159	3	protein phosphatase type 2A complex	0.162138	A0A1Q3E673	16	0.469	Down	0.0135831	K	Cytochrome c OS=Lentinula edodes OX=5353 GN=LENED_004435 PE=3 SV=1	LENED_004435	1	0.00320648	93.162	GAGLFK(1)TR	2	0.22133	6	1.463	0.962	1.611	0.701	0.649	0.542
Cellular Component	GO:0000159	3	protein phosphatase type 2A complex	0.162138	A0A1Q3DZX9	122	1.758	Up	0.0097605	K	Protein phosphatase PP2A regulatory subunit B OS=Lentinula edodes OX=5353 GN=LENED_001982 PE=3 SV=1	LENED_001982	1	0.0271099	67.981	VFEK(1)SLR	2	0.7459	4	0.828	0.728	0.661	1.573	1.152	1.172
Cellular Component	GO:0000159	3	protein phosphatase type 2A complex	0.162138	A0A1Q3E919	104	2.252	Up	0.0128035	K	ARM repeat-containing protein OS=Lentinula edodes OX=5353 GN=LENED_005411 PE=4 SV=1	LENED_005411	1	0.0244072	54.343	DK(1)AAESITK	2	-0.21155	4	0.727	0.614	0.561	1.791	1.482	1.011
Cellular Component	GO:0030684	4	preribosome	0.00152057	A0A1Q3E3Q9	83	2.849	Up	0.0194618	K	40S ribosomal protein S13 OS=Lentinula edodes OX=5353 GN=LENED_003344 PE=3 SV=1	LENED_003344	1	0.00107461	151.04	K(1)HLETNR	2	0.41311	6	0.752	0.429	0.425	2.06	1.024	1.491
Cellular Component	GO:0030684	4	preribosome	0.00152057	A0A1Q3E3Q9	95	3.035	Up	0.00151682	K	40S ribosomal protein S13 OS=Lentinula edodes OX=5353 GN=LENED_003344 PE=3 SV=1	LENED_003344	1	0.00847597	138.83	DKDSK(1)FR	2	0.51188	2	0.638	0.469	0.417	1.708	1.342	1.575
Cellular Component	GO:0030684	4	preribosome	0.00152057	A0A1Q3EPG8	100	1.881	Up	0.00070409	K	60S acidic ribosomal protein P0 OS=Lentinula edodes OX=5353 GN=LENED_011228 PE=4 SV=1	LENED_011228	1	0.0140887	59.153	GK(1)GVVLMGK	2	-0.10083	3	0.695	0.729	0.688	1.474	1.18	1.318
Cellular Component	GO:0030684	4	preribosome	0.00152057	A0A1Q3E8X6	185	1.785	Up	0.0039213	K	40s ribosomal protein s3 OS=Lentinula edodes OX=5353 GN=LENED_005435 PE=3 SV=1	LENED_005435	1	0.0175284	57.55	QGVLGIK(1)VK	2	0.11466	2	0.832	0.748	0.611	1.38	1.318	1.214
Cellular Component	GO:0030684	4	preribosome	0.00152057	A0A1Q3E8X6	178	1.571	Up	0.0174026	K	40s ribosomal protein s3 OS=Lentinula edodes OX=5353 GN=LENED_005435 PE=3 SV=1	LENED_005435	1	1.45444e-10	153.95	HVLLK(1)QGVLGIK	2	-0.70734	12	0.658	0.884	0.804	1.31	1.048	1.327
Cellular Component	GO:0030684	4	preribosome	0.00152057	A0A1Q3E8X6	108	1.856	Up	0.0126027	K	40s ribosomal protein s3 OS=Lentinula edodes OX=5353 GN=LENED_005435 PE=3 SV=1	LENED_005435	1	0.000461207	99.815	YK(1)LLGGLAVR	2	0.18137	6	0.688	0.872	0.58	1.548	1.256	1.168
Cellular Component	GO:0030684	4	preribosome	0.00152057	A0A1Q3E8X6	62	1.518	Up	0.0030623	K	40s ribosomal protein s3 OS=Lentinula edodes OX=5353 GN=LENED_005435 PE=3 SV=1	LENED_005435	1	9.98315e-05	100.11	ATHTQEVLGEK(1)GR	3	0.45987	7	0.81	0.838	0.76	1.351	1.106	1.198
Cellular Component	GO:0030684	4	preribosome	0.00152057	A0A1Q3E1F2	14	4.967	Up	0.0043202	K	Ribosomal protein L37 OS=Lentinula edodes OX=5353 GN=LENED_002543 PE=3 SV=1	LENED_002543	1	0.000217183	117.02	HTK(1)SHTLCR	3	-0.52454	8	0.404	0.412	0.221	2.174	1.164	1.813
Cellular Component	GO:0030684	4	preribosome	0.00152057	A0A1Q3E828	107	1.766	Up	0.028159	K	60S ribosomal protein L27 OS=Lentinula edodes OX=5353 GN=LENED_005061 PE=3 SV=1	LENED_005061	1	0.00131795	135.87	YTAGK(1)NR	2	-0.79411	5	0.827	0.592		1.371	1.264	1.124
Cellular Component	GO:0030684	4	preribosome	0.00152057	A0A1Q3EAH4	188	1.715	Up	0.019519	K	40S ribosomal protein S5 OS=Lentinula edodes OX=5353 GN=LENED_005990 PE=3 SV=1	LENED_005990	1	0.005565	83.883	GSSNSYAIK(1)K	2	-0.65775	9	0.855	0.842	0.548	1.304	1.328	1.219
Cellular Component	GO:0030684	4	preribosome	0.00152057	A0A1Q3ETF3	19	2.466	Up	0.006218	K	60S ribosomal protein L14 OS=Lentinula edodes OX=5353 GN=LENED_012762 PE=4 SV=1	LENED_012762	1	0.000163038	105.03	VVLLK(1)SGPYAGK	2	1.1222	5	0.601	0.702	0.473	1.845	1.236	1.298
Cellular Component	GO:0030684	4	preribosome	0.00152057	A0A1Q3E242	67	2.661	Up	0.046999	K	60S ribosomal protein L7 OS=Lentinula edodes OX=5353 GN=LENED_002880 PE=4 SV=1	LENED_002880	1	3.89391e-08	152.7	EYLSQEK(1)EEIR	2	0.039864	5	0.785	0.601	0.294	1.894	0.957	1.619
Cellular Component	GO:0030684	4	preribosome	0.00152057	A0A1Q3E242	105	2.827	Up	0.043259	K	60S ribosomal protein L7 OS=Lentinula edodes OX=5353 GN=LENED_002880 PE=4 SV=1	LENED_002880	1	0.000290754	114.4	GINEIAPK(1)PR	2	0.16844	6	0.767	0.604	0.248	2.024	1.142	1.411
Cellular Component	GO:0030684	4	preribosome	0.00152057	A0A1Q3EKA1	182	2.188	Up	0.049357	K	40S ribosomal protein S1 OS=Lentinula edodes OX=5353 GN=RPS1 PE=3 SV=1	RPS1	1	0.00324974	92.051	APK(1)FDVSK	2	0.50756	6	0.648	0.862	0.426	1.996	1.119	1.12
Cellular Component	GO:0030684	4	preribosome	0.00152057	A0A1Q3EKA1	45	2.302	Up	0.040645	K	40S ribosomal protein S1 OS=Lentinula edodes OX=5353 GN=RPS1 PE=3 SV=1	RPS1	1	0.00249796	79.489	NVGK(1)TLVNR	2	0.28588	6	0.506	0.964	0.382	1.736	1.132	1.395
Cellular Component	GO:0030684	4	preribosome	0.00152057	A0A1Q3E0D7	630	1.882	Up	0.0025838	K	p-loop containing nucleoside triphosphate hydrolase protein OS=Lentinula edodes OX=5353 GN=LENED_002260 PE=4 SV=1	LENED_002260	1	0.0588779	46.462	LFSK(1)TAPK	2	-0.15594	1	0.828	0.602	0.686	1.39	1.282	1.31
Cellular Component	GO:0030684	4	preribosome	0.00152057	A0A1Q3E3A9	189	2.951	Up	0.039281	K	40S ribosomal protein S6 OS=Lentinula edodes OX=5353 GN=LENED_003322 PE=3 SV=1	LENED_003322	1	0.000275373	94.122	EQK(1)TEYDTLLAK	2	1.7664	1	0.471	0.494		2.113	1.019	1.14
Cellular Component	GO:0030684	4	preribosome	0.00152057	A0A1Q3E3A9	198	4.185	Up	0.004623	K	40S ribosomal protein S6 OS=Lentinula edodes OX=5353 GN=LENED_003322 PE=3 SV=1	LENED_003322	1	0.00832518	76.85	TEYDTLLAK(1)R	2	1.1563	3	0.491	0.403	0.311	1.588	2.322	1.133
Cellular Component	GO:0030684	4	preribosome	0.00152057	A0A1Q3E3G4	42	2.354	Up	0.0072795	K	Ribosomal protein S5 OS=Lentinula edodes OX=5353 GN=LENED_003385 PE=3 SV=1	LENED_003385	1	0.00123833	94.007	KDDEKEWVPVTK(1)LGR	3	-0.37048	9	0.732	0.63	0.478	1.778	1.35	1.204
Cellular Component	GO:0030684	4	preribosome	0.00152057	A0A1Q3E3G4	159	1.55	Up	1.94965e-05	K	Ribosomal protein S5 OS=Lentinula edodes OX=5353 GN=LENED_003385 PE=3 SV=1	LENED_003385	1	2.66398e-07	91.64	GYWGTALGEPHTVPSK(1)VSGK	3	0.69358	4	0.772	0.811	0.791	1.206	1.255	1.219
Cellular Component	GO:0030684	4	preribosome	0.00152057	A0A1Q3EAI9	54	2.734	Up	0.021021	K	40S ribosomal protein S8 OS=Lentinula edodes OX=5353 GN=LENED_005999 PE=3 SV=1	LENED_005999	1	0.00500154	108.24	GGNLK(1)YR	2	0.49902	4	0.6	0.754	0.298	1.745	1.429	1.343
Cellular Component	GO:0030684	4	preribosome	0.00152057	A0A1Q3E4J6	30	2.154	Up	0.022118	K	60s ribosomal protein l2 OS=Lentinula edodes OX=5353 GN=LENED_003803 PE=4 SV=1	LENED_003803	1	6.23747e-18	174.72	SHAIFK(1)SHTHHNK	2	0.39141	13	0.863	0.612	0.472	1.71	1.106	1.377
Cellular Component	GO:0030684	4	preribosome	0.00152057	A0A1Q3ESS1	1409	0.131	Down	0.0071611	K	Pre-mRNA-splicing factor ATP-dependent RNA helicase PRP43 OS=Lentinula edodes OX=5353 GN=LENED_012488 PE=4 SV=1	LENED_012488	1	8.15017e-05	96.773	YAVGGGYGESK(1)YVTER	2	0.26624	3	1.284	0.969	2.135		0.181	0.202
Cellular Component	GO:0030684	4	preribosome	0.00152057	A0A1Q3EFX6	103	2.524	Up	0.004841	K	40s ribosomal protein s16 OS=Lentinula edodes OX=5353 GN=LENED_007999 PE=4 SV=1	LENED_007999	1	4.42599e-05	115.57	FSDAYSAMELK(1)K	2	-0.12225	6	0.564	0.685	0.498	1.882	1.247	1.28
Cellular Component	GO:0030684	4	preribosome	0.00152057	A0A1Q3E8Q4	104	2.21	Up	0.026703	K	40s ribosomal protein s11 OS=Lentinula edodes OX=5353 GN=LENED_005339 PE=3 SV=1	LENED_005339	1	3.7719e-06	132.79	HK(1)NLAAHVSPAFR	4	0.37746	9	0.769	0.704	0.44	1.803	1.052	1.372
Cellular Component	GO:0030684	4	preribosome	0.00152057	A0A1Q3E8Q4	95	1.846	Up	0.039718	K	40s ribosomal protein s11 OS=Lentinula edodes OX=5353 GN=LENED_005339 PE=3 SV=1	LENED_005339	1	0.000745999	77.185	RDYLHYIPK(1)YNR	3	-0.77795	13	0.721	0.931	0.49	1.551	1.095	1.309
Cellular Component	GO:0030684	4	preribosome	0.00152057	A0A1Q3E8Q4	132	2.105	Up	0.035724	K	40s ribosomal protein s11 OS=Lentinula edodes OX=5353 GN=LENED_005339 PE=3 SV=1	LENED_005339	1	0.058631	54.157	PLSK(1)TVR	2	1.7724	1	0.808	0.74	0.432	1.787	1.091	1.289
Cellular Component	GO:0030684	4	preribosome	0.00152057	A0A1Q3E340	130	2.302	Up	0.0091028	K	Ribosomal protein OS=Lentinula edodes OX=5353 GN=LENED_003262 PE=3 SV=1	LENED_003262	1	0.00975077	58.17	LLGPGLSK(1)AGK	2	0.24312	6	0.598	0.735	0.532	1.863	1.276	1.155
Cellular Component	GO:0030684	4	preribosome	0.00152057	A0A1Q3E340	207	2.548	Up	0.007417	K	Ribosomal protein OS=Lentinula edodes OX=5353 GN=LENED_003262 PE=3 SV=1	LENED_003262	1	0.000339982	98.182	SLHLK(1)TTMGK	2	0.27092	9	0.642	0.687	0.407	1.766	1.32	1.338
Cellular Component	GO:0030684	4	preribosome	0.00152057	A0A1Q3E340	24	2.568	Up	0.037503	K	Ribosomal protein OS=Lentinula edodes OX=5353 GN=LENED_003262 PE=3 SV=1	LENED_003262	1	3.43473e-06	152.54	ELLAASQEK(1)K	2	0.22589	6	0.644	0.759	0.34	2.03	1.414	1.032
Cellular Component	GO:0030684	4	preribosome	0.00152057	A0A1Q3E340	202	1.665	Up	0.025663	K	Ribosomal protein OS=Lentinula edodes OX=5353 GN=LENED_003262 PE=3 SV=1	LENED_003262	1	0.00505278	57.175	NWQNVK(1)SLHLK	3	-0.30229	5	0.777	0.693		1.377	1.024	1.27
Cellular Component	GO:0030684	4	preribosome	0.00152057	A0A1Q3E340	133	2.606	Up	0.0152956	K	Ribosomal protein OS=Lentinula edodes OX=5353 GN=LENED_003262 PE=3 SV=1	LENED_003262	1	2.62983e-05	91.401	AGK(1)FPTPVSHAEDLTNK	3	-0.08203	6	0.616	0.814	0.487	1.749	1.582
Cellular Component	GO:0030684	4	preribosome	0.00152057	A0A1Q3EDQ0	90	2.055	Up	0.031083	K	Ribosomal protein l35 OS=Lentinula edodes OX=5353 GN=LENED_007174 PE=3 SV=1	LENED_007174	1	0.0136885	107.69	K(1)YLPLDLR	2	-0.097458	1	0.847	0.659	0.499	1.716	0.996	1.408
Cellular Component	GO:0030684	4	preribosome	0.00152057	A0A1Q3DYE7	401	1.761	Up	0.0048637	K	60S ribosomal protein L17 L23 OS=Lentinula edodes OX=5353 GN=LENED_001436 PE=3 SV=1	LENED_001436	1	9.09733e-06	117.48	LTK(1)AYTYLTDVTEHK	3	-0.68571	5	0.71	0.835	0.662	1.491	1.202	1.194
Cellular Component	GO:0030684	4	preribosome	0.00152057	A0A1Q3DYE7	447	3.238	Up	0.0026165	K	60S ribosomal protein L17 L23 OS=Lentinula edodes OX=5353 GN=LENED_001436 PE=3 SV=1	LENED_001436	1	0.00594823	94.662	SVK(1)FIVR	2	-0.11116	6	0.575	0.515	0.376	1.883	1.622	1.242
Cellular Component	GO:0030684	4	preribosome	0.00152057	A0A1Q3DYE7	482	2.418	Up	0.043439	K	60S ribosomal protein L17 L23 OS=Lentinula edodes OX=5353 GN=LENED_001436 PE=3 SV=1	LENED_001436	1	2.30025e-07	149.49	NIVVQQAPK(1)TR	2	0.69416	6	0.734	0.728	0.338	1.894	1.024	1.434
Cellular Component	GO:0030684	4	preribosome	0.00152057	A0A1Q3DYE7	454	2.833	Up	0.0066418	K	60S ribosomal protein L17 L23 OS=Lentinula edodes OX=5353 GN=LENED_001436 PE=3 SV=1	LENED_001436	1	2.32973e-13	167.71	LLK(1)NAESNADAK	2	-1.6058	8	0.643	0.569	0.39	1.802	1.146	1.591
Cellular Component	GO:0030684	4	preribosome	0.00152057	A0A1Q3E4E3	84	2.237	Up	0.0038168	K	40S ribosomal protein S4 OS=Lentinula edodes OX=5353 GN=LENED_003654 PE=3 SV=1	LENED_003654	1	0.0256378	59.35	LLYDVK(1)GR	2	-0.19088	4	0.688	0.7	0.511	1.645	1.383	1.22
Cellular Component	GO:0030684	4	preribosome	0.00152057	A0A1Q3E4E3	49	3.034	Up	0.0046403	K	40S ribosomal protein S4 OS=Lentinula edodes OX=5353 GN=LENED_003654 PE=3 SV=1	LENED_003654	1	0.00802331	87.435	LIK(1)IDGK	2	0.13747	2	0.548	0.611	0.356	1.608	1.23	1.758
Cellular Component	GO:0030684	4	preribosome	0.00152057	A0A1Q3E4E3	100	2.691	Up	0.0062028	K	40S ribosomal protein S4 OS=Lentinula edodes OX=5353 GN=LENED_003654 PE=3 SV=1	LENED_003654	1	0.000219997	99.5	ITPEEATYK(1)LLK	2	0.74353	4	0.477	0.745	0.423	1.292	1.41	1.724
Cellular Component	GO:0030684	4	preribosome	0.00152057	A0A1Q3E4E3	223	2.61	Up	0.033401	K	40S ribosomal protein S4 OS=Lentinula edodes OX=5353 GN=LENED_003654 PE=3 SV=1	LENED_003654	1	0.000214766	119.27	GTK(1)LTISEER	2	0.31539	4	0.857	0.536	0.327	1.983	1.247	1.26
Cellular Component	GO:0030684	4	preribosome	0.00152057	A0A1Q3E2C8	84	0.364	Down	0.030721	K	SnRNP subunit OS=Lentinula edodes OX=5353 GN=LENED_002974 PE=4 SV=1	LENED_002974	1	0.00320644	51.03	NVPYVFLPSK(1)AALGR	3	-1.0421	3	1.388	1.676	1.231	0.25	0.66	0.653
Cellular Component	GO:0030684	4	preribosome	0.00152057	A0A1Q3E8Z2	67	1.791	Up	0.0094159	K	60S ribosomal protein L27a OS=Lentinula edodes OX=5353 GN=LENED_005276 PE=3 SV=1	LENED_005276	1	0.0062464	80.229	LPFIVK(1)AR	2	-0.66834	10	0.766	0.825	0.6	1.489	1.304	1.13
Cellular Component	GO:0005782	5	peroxisomal matrix	0.0568955	A0A1Q3E4P5	201	0.237	Down	0.0039398	K	Isocitrate lyase OS=Lentinula edodes OX=5353 GN=LENED_003859 PE=4 SV=1	LENED_003859	1	8.05699e-18	168.05	GAAGIHVEDQAPGTK(1)K	3	0.81612	9	2.341	1.166	1.304	0.424	0.399	0.315
Cellular Component	GO:0005782	5	peroxisomal matrix	0.0568955	A0A1Q3E4P5	39	0.376	Down	0.00059691	K	Isocitrate lyase OS=Lentinula edodes OX=5353 GN=LENED_003859 PE=4 SV=1	LENED_003859	1	6.7415e-06	129.38	VTRPYTAADVVSK(1)R	3	1.998	9	1.677	1.353	1.269	0.485	0.571	0.56
Cellular Component	GO:0005782	5	peroxisomal matrix	0.0568955	A0A1Q3E4P5	181	0.408	Down	0.00090245	K	Isocitrate lyase OS=Lentinula edodes OX=5353 GN=LENED_003859 PE=4 SV=1	LENED_003859	1	0.0131561	70.056	LTK(1)LFVEK	2	-0.15619	1	1.557	1.313	1.325	0.48	0.637	0.596
Cellular Component	GO:0005782	5	peroxisomal matrix	0.0568955	A0A1Q3E4P5	475	0.361	Down	0.0025228	K	Isocitrate lyase OS=Lentinula edodes OX=5353 GN=LENED_003859 PE=4 SV=1	LENED_003859	1	0.00389121	88.819	EYAK(1)TGMK	2	-1.7378	6	1.755	1.503	1.093	0.477	0.523	0.571
Cellular Component	GO:0005782	5	peroxisomal matrix	0.0568955	A0A1Q3E4P5	65	0.265	Down	0.00192488	K	Isocitrate lyase OS=Lentinula edodes OX=5353 GN=LENED_003859 PE=4 SV=1	LENED_003859	1	2.31141e-06	146.71	FFALLGEHAK(1)R	3	-0.51767	12	1.223	2.094	1.297	0.389	0.455	0.379
Cellular Component	GO:0005782	5	peroxisomal matrix	0.0568955	A0A1Q3E4P5	44	0.155	Down	0.0067431	K	Isocitrate lyase OS=Lentinula edodes OX=5353 GN=LENED_003859 PE=4 SV=1	LENED_003859	1	0.00784592	50.158	GTIK(1)IEYPSNILAQK	2	-0.21451	1		1.689	2.118	0.188	0.326	0.372
Cellular Component	GO:0005782	5	peroxisomal matrix	0.0568955	A0A1Q3E4P5	20	0.532	Down	0.0188815	K	Isocitrate lyase OS=Lentinula edodes OX=5353 GN=LENED_003859 PE=4 SV=1	LENED_003859	1	1.22284e-08	167.12	QVEQWWK(1)SPR	2	-0.14384	6	1.563	1.336	0.982	0.657	0.6	0.809
Cellular Component	GO:0005782	5	peroxisomal matrix	0.0568955	A0A1Q3E2C3	309	0.646	Down	0.03552	K	Acetyl-acetyl transferase OS=Lentinula edodes OX=5353 GN=LENED_002828 PE=3 SV=1	LENED_002828	1	9.7516e-05	85.837	IMGVGPAYAIPHVLK(1)K	3	0.059501	9	1.268	0.936	1.415	0.834	0.811	0.694
Cellular Component	GO:0005782	5	peroxisomal matrix	0.0568955	A0A1Q3E2C3	380	0.644	Down	0.044943	K	Acetyl-acetyl transferase OS=Lentinula edodes OX=5353 GN=LENED_002828 PE=3 SV=1	LENED_002828	1	9.3906e-06	124.25	QIATGLNIAK(1)HDNEK	3	-1.1595	12	1.437	0.968	1.22	0.636	0.884	0.815
Cellular Component	GO:0005782	5	peroxisomal matrix	0.0568955	A0A1Q3E135	104	1.638	Up	0.004318	K	Catalase OS=Lentinula edodes OX=5353 GN=LENED_002517 PE=3 SV=1	LENED_002517	1	0.00536428	105.27	GFAIK(1)LR	2	0.14184	18	0.815	0.693	0.79	1.122	1.417	1.225
Cellular Component	GO:0005782	5	peroxisomal matrix	0.0568955	A0A1Q3E135	212	1.568	Up	0.020361	K	Catalase OS=Lentinula edodes OX=5353 GN=LENED_002517 PE=3 SV=1	LENED_002517	1	1.84006e-23	199.82	ADGGFK(1)TLNNAK	2	-1.2122	34	0.88	0.872	0.617	1.213	1.337	1.165
Cellular Component	GO:0005782	5	peroxisomal matrix	0.0568955	A0A1Q3E135	483	5.663	Up	0.00151508	K	Catalase OS=Lentinula edodes OX=5353 GN=LENED_002517 PE=3 SV=1	LENED_002517	1	0.000513173	85.973	AVGAPTVK(1)PLAFK	2	0.24488	5	0.308	0.418	0.203	2.004	1.462	1.795
Cellular Component	GO:0030446	5	hyphal cell wall	0.0437773	A0A1Q3EKA1	182	2.188	Up	0.049357	K	40S ribosomal protein S1 OS=Lentinula edodes OX=5353 GN=RPS1 PE=3 SV=1	RPS1	1	0.00324974	92.051	APK(1)FDVSK	2	0.50756	6	0.648	0.862	0.426	1.996	1.119	1.12
Cellular Component	GO:0030446	5	hyphal cell wall	0.0437773	A0A1Q3EKA1	45	2.302	Up	0.040645	K	40S ribosomal protein S1 OS=Lentinula edodes OX=5353 GN=RPS1 PE=3 SV=1	RPS1	1	0.00249796	79.489	NVGK(1)TLVNR	2	0.28588	6	0.506	0.964	0.382	1.736	1.132	1.395
Cellular Component	GO:0030446	5	hyphal cell wall	0.0437773	A0A1Q3E4Z7	333	1.676	Up	0.0193397	K	Heat-shock protein 90 OS=Lentinula edodes OX=5353 GN=LENED_003972 PE=3 SV=1	LENED_003972	1	0.00563678	82.452	NNIK(1)LYVR	2	-0.95682	3	0.816	0.718	0.748	1.613	1.078	1.133
Cellular Component	GO:0030446	5	hyphal cell wall	0.0437773	A0A1Q3E4Z7	86	2.102	Up	0.0037581	K	Heat-shock protein 90 OS=Lentinula edodes OX=5353 GN=LENED_003972 PE=3 SV=1	LENED_003972	1	2.0922e-64	229.96	DTGIGMTK(1)ADMVNNLGTIAK	3	-0.64101	41	0.579	0.677	0.707	1.196	1.675	1.255
Cellular Component	GO:0030446	5	hyphal cell wall	0.0437773	A0A1Q3E4Z7	44	0.336	Down	0.020836	K	Heat-shock protein 90 OS=Lentinula edodes OX=5353 GN=LENED_003972 PE=3 SV=1	LENED_003972	1	6.13965e-05	112.02	ELISNASDALDK(1)IR	2	-2.4063	5	0.894	1.723	1.715	0.318	0.54	0.597
Cellular Component	GO:0030446	5	hyphal cell wall	0.0437773	A0A1Q3E4Z7	316	1.561	Up	0.0033557	K	Heat-shock protein 90 OS=Lentinula edodes OX=5353 GN=LENED_003972 PE=3 SV=1	LENED_003972	1	0.0109005	113.89	AILFVPK(1)R	2	0.054308	2	0.856	0.782	0.731	1.333	1.108	1.258
Cellular Component	GO:0030446	5	hyphal cell wall	0.0437773	A0A1Q3DV01	106	2.285	Up	0.0039151	K	Inorganic diphosphatase OS=Lentinula edodes OX=5353 GN=LENED_000233 PE=4 SV=1	LENED_000233	1	0.00202194	72.29	WTNAK(1)MEISK	2	0.22401	5	0.538	0.619		1.16	1.344	1.461
Cellular Component	GO:0030446	5	hyphal cell wall	0.0437773	A0A1Q3E953	328	1.631	Up	0.0119609	K	Elongation factor 1-alpha OS=Lentinula edodes OX=5353 GN=LENED_005448 PE=3 SV=1	LENED_005448	1	9.35022e-18	177.42	RGNVASDSK(1)NDPAK	3	1.056	17	0.892	0.808	0.615	1.327	1.231	1.217
Cellular Component	GO:0030446	5	hyphal cell wall	0.0437773	A0A1Q3EMJ0	595	1.783	Up	0.0173605	K	Heat shock protein HSS1 OS=Lentinula edodes OX=5353 GN=LENED_010478 PE=3 SV=1	LENED_010478	1	4.95761e-15	159.81	EEYEEK(1)QK	2	0.75628	7	0.934	0.669	0.598	1.347	1.441	1.137
Cellular Component	GO:0030446	5	hyphal cell wall	0.0437773	A0A1Q3EMJ0	561	2.079	Up	0.044983	K	Heat shock protein HSS1 OS=Lentinula edodes OX=5353 GN=LENED_010478 PE=3 SV=1	LENED_010478	1	2.95867e-06	145.99	LADK(1)FSPEDK	2	-0.12302	6	0.788	0.613	0.612	1.961	1.323	0.902
Cellular Component	GO:0030446	5	hyphal cell wall	0.0437773	A0A1Q3EDG7	169	0.607	Down	0.029962	K	Fructose-bisphosphate aldolase OS=Lentinula edodes OX=5353 GN=LENED_007101 PE=3 SV=1	LENED_007101	1	5.17651e-05	120.53	EQNIATCVK(1)YFK	2	-0.61344	25	1.386	1.275	1.051	0.622	0.955	0.677
Cellular Component	GO:0030446	5	hyphal cell wall	0.0437773	A0A1Q3E947	443	1.94	Up	0.040158	K	Phosphopyruvate hydratase OS=Lentinula edodes OX=5353 GN=LENED_005486 PE=3 SV=1	LENED_005486	1	1.83467e-28	199.13	GLSAGHNAPALLK(1)K	2	-0.1548	12	0.876	0.753	0.466	1.682	1.286	1.097
Cellular Component	GO:0031228	3	intrinsic component of Golgi membrane	0.0568955	A0A1Q3EK94	35	2.535	Up	0.0193241	K	Cytoplasmic protein OS=Lentinula edodes OX=5353 GN=LENED_009593 PE=4 SV=1	LENED_009593	1	2.1304e-13	168.98	GFQSSVQATK(1)ER	2	-0.41343	6	0.703	0.535	0.523	1.988	1.528	0.949
Cellular Component	GO:0031228	3	intrinsic component of Golgi membrane	0.0568955	A0A1Q3EGC3	37	1.833	Up	0.035542	K	DUF1692-domain-containing protein OS=Lentinula edodes OX=5353 GN=LENED_008123 PE=4 SV=1	LENED_008123	1	0.00221569	111.95	LPSTYK(1)AR	2	-0.76806	6	0.93	0.614	0.629	1.48	1.519	0.985
Cellular Component	GO:0031228	3	intrinsic component of Golgi membrane	0.0568955	A0A1Q3E8B3	504	3.132	Up	0.0050617	K	Inositol phosphatidylinositol phosphatase OS=Lentinula edodes OX=5353 GN=LENED_005132 PE=4 SV=1	LENED_005132	1	1.15367e-06	136.96	YLK(1)NNFLDGAR	2	0.92395	9	0.58	0.43	0.489	1.404	2.133	1.158
Cellular Component	GO:0005732	4	small nucleolar ribonucleoprotein complex	0.291842	A0A1Q3EAH0	58	0.505	Down	0.048322	K	U6 snRNA-associated Sm-like protein LSm2 OS=Lentinula edodes OX=5353 GN=LENED_005997 PE=3 SV=1	LENED_005997	1	1.39015e-08	105.13	HPHMMAVK(1)NCFIR	3	-0.56755	5	1.517	1.405	1.014	0.406	0.794	0.787
Cellular Component	GO:0005732	4	small nucleolar ribonucleoprotein complex	0.291842	A0A1Q3E2C8	84	0.364	Down	0.030721	K	SnRNP subunit OS=Lentinula edodes OX=5353 GN=LENED_002974 PE=4 SV=1	LENED_002974	1	0.00320644	51.03	NVPYVFLPSK(1)AALGR	3	-1.0421	3	1.388	1.676	1.231	0.25	0.66	0.653
Cellular Component	GO:0005732	4	small nucleolar ribonucleoprotein complex	0.291842	A0A1Q3E242	67	2.661	Up	0.046999	K	60S ribosomal protein L7 OS=Lentinula edodes OX=5353 GN=LENED_002880 PE=4 SV=1	LENED_002880	1	3.89391e-08	152.7	EYLSQEK(1)EEIR	2	0.039864	5	0.785	0.601	0.294	1.894	0.957	1.619
Cellular Component	GO:0005732	4	small nucleolar ribonucleoprotein complex	0.291842	A0A1Q3E242	105	2.827	Up	0.043259	K	60S ribosomal protein L7 OS=Lentinula edodes OX=5353 GN=LENED_002880 PE=4 SV=1	LENED_002880	1	0.000290754	114.4	GINEIAPK(1)PR	2	0.16844	6	0.767	0.604	0.248	2.024	1.142	1.411
Cellular Component	GO:0061617	4	MICOS complex	0.148159	A0A1Q3E836	97	0.594	Down	0.0144032	K	MICOS complex subunit MIC10 OS=Lentinula edodes OX=5353 GN=LENED_005046 PE=3 SV=1	LENED_005046	1	1.53697e-08	100.28	IIPAASSASPVVPAEPEHK(1)HQL	3	-0.46889	7	1.444	1.03	1.255	0.629	0.794	0.793
Cellular Component	GO:0061617	4	MICOS complex	0.148159	A0A1Q3E836	16	0.636	Down	0.024165	K	MICOS complex subunit MIC10 OS=Lentinula edodes OX=5353 GN=LENED_005046 PE=3 SV=1	LENED_005046	1	3.80735e-12	160.78	SSSK(1)PVSSEDILGQK(1)YDR	3	-1.2284	18	1.458	0.973	1.212	0.749	0.728	0.84
Cellular Component	GO:0061617	4	MICOS complex	0.148159	A0A1Q3E836	5	0.582	Down	0.029905	K	MICOS complex subunit MIC10 OS=Lentinula edodes OX=5353 GN=LENED_005046 PE=3 SV=1	LENED_005046	1	6.92656e-06	109.65	SSSK(1)PVSSEDILGQK(1)YDR	3	-1.2284	10	1.561	0.954	1.25	0.73	0.64	0.821
Cellular Component	GO:0061617	4	MICOS complex	0.148159	A0A1Q3DZ75	158	2.671	Up	0.0055962	K	MICOS complex subunit MIC60 OS=Lentinula edodes OX=5353 GN=LENED_001717 PE=3 SV=1	LENED_001717	1	0.00152065	120.15	TIAASK(1)ER	2	0.45757	6	0.652	0.498	0.54	1.845	1.587	1.082
Cellular Component	GO:0030445	5	yeast-form cell wall	0.150718	A0A1Q3EB42	131	0.57	Down	0.0114358	K	Heat shock protein OS=Lentinula edodes OX=5353 GN=LENED_006130 PE=3 SV=1	LENED_006130	1	8.68095e-11	138.66	VVAK(1)SDGRPAVEIDNDGKK	4	-0.97063	18	1.589	1.094	1.124	0.767	0.701	0.701
Cellular Component	GO:0030445	5	yeast-form cell wall	0.150718	A0A1Q3EB42	333	0.482	Down	0.0102823	K	Heat shock protein OS=Lentinula edodes OX=5353 GN=LENED_006130 PE=3 SV=1	LENED_006130	1	0.0169354	66.27	HINTK(1)LLR	2	-0.65477	2	1.331	1.031	1.631	0.67	0.715	0.54
Cellular Component	GO:0030445	5	yeast-form cell wall	0.150718	A0A1Q3EB42	662	0.437	Down	0.031758	K	Heat shock protein OS=Lentinula edodes OX=5353 GN=LENED_006130 PE=3 SV=1	LENED_006130	0.804453	4.68919e-08	111.65	NAESSEEKPTEDSEK(0.804)K(0.196)EEK	3	-1.1282	1	1.772		1.281	0.84	0.647	0.515
Cellular Component	GO:0030445	5	yeast-form cell wall	0.150718	A0A1Q3EB42	455	0.449	Down	0.04566	K	Heat shock protein OS=Lentinula edodes OX=5353 GN=LENED_006130 PE=3 SV=1	LENED_006130	1	0.0546797	72.928	NTTIPTK(1)K	2	-0.12652	1	1.313	0.837	1.897	0.614	0.478	0.724
Cellular Component	GO:0030445	5	yeast-form cell wall	0.150718	A0A1Q3EB42	122	0.496	Down	0.0043372	K	Heat shock protein OS=Lentinula edodes OX=5353 GN=LENED_006130 PE=3 SV=1	LENED_006130	1	2.30779e-08	143.98	MYKDQEVQDDMK(1)HWPFK	3	-1.4812	21	1.516	1.227	1.214	0.56	0.625	0.779
Cellular Component	GO:0030445	5	yeast-form cell wall	0.150718	A0A1Q3EB42	163	0.467	Down	0.0024585	K	Heat shock protein OS=Lentinula edodes OX=5353 GN=LENED_006130 PE=3 SV=1	LENED_006130	1	0.000162658	107.34	MK(1)ETAQQFLNK	2	-4.1372	3	1.559	1.248	1.247	0.74	0.564	0.588
Cellular Component	GO:0030445	5	yeast-form cell wall	0.150718	A0A1Q3EB42	348	0.349	Down	0.0185633	K	Heat shock protein OS=Lentinula edodes OX=5353 GN=LENED_006130 PE=3 SV=1	LENED_006130	1	0.000155867	122.97	SQFESLVDPLVK(1)R	2	0.20322	5	1.997	0.978	1.421	0.356	0.651	0.527
Cellular Component	GO:0030445	5	yeast-form cell wall	0.150718	A0A1Q3EB42	388	0.552	Down	0.030321	K	Heat shock protein OS=Lentinula edodes OX=5353 GN=LENED_006130 PE=3 SV=1	LENED_006130	1	4.75288e-07	146.16	VGETVK(1)SIFGR	2	-0.4571	6	1.546	0.954	1.334	0.581	0.841	0.694
Cellular Component	GO:0030445	5	yeast-form cell wall	0.150718	A0A1Q3EB42	113	0.453	Down	0.0117557	K	Heat shock protein OS=Lentinula edodes OX=5353 GN=LENED_006130 PE=3 SV=1	LENED_006130	1	6.92126e-06	134.56	MYK(1)DQEVQDDMK	2	-0.55592	5	1.252	1.216	1.564	0.434	0.623	0.769
Cellular Component	GO:0030445	5	yeast-form cell wall	0.150718	A0A1Q3E953	328	1.631	Up	0.0119609	K	Elongation factor 1-alpha OS=Lentinula edodes OX=5353 GN=LENED_005448 PE=3 SV=1	LENED_005448	1	9.35022e-18	177.42	RGNVASDSK(1)NDPAK	3	1.056	17	0.892	0.808	0.615	1.327	1.231	1.217
Cellular Component	GO:0030445	5	yeast-form cell wall	0.150718	A0A1Q3EMJ0	595	1.783	Up	0.0173605	K	Heat shock protein HSS1 OS=Lentinula edodes OX=5353 GN=LENED_010478 PE=3 SV=1	LENED_010478	1	4.95761e-15	159.81	EEYEEK(1)QK	2	0.75628	7	0.934	0.669	0.598	1.347	1.441	1.137
Cellular Component	GO:0030445	5	yeast-form cell wall	0.150718	A0A1Q3EMJ0	561	2.079	Up	0.044983	K	Heat shock protein HSS1 OS=Lentinula edodes OX=5353 GN=LENED_010478 PE=3 SV=1	LENED_010478	1	2.95867e-06	145.99	LADK(1)FSPEDK	2	-0.12302	6	0.788	0.613	0.612	1.961	1.323	0.902
Cellular Component	GO:0030445	5	yeast-form cell wall	0.150718	A0A1Q3DV62	243	0.38	Down	0.0167199	K	Elongation factor EF-2 OS=Lentinula edodes OX=5353 GN=LENED_000301 PE=4 SV=1	LENED_000301	1	0.000185563	99.941	MMAK(1)LWGDNFFNPK	2	-1.2716	6	1.023	1.356	1.832	0.363	0.605	0.632
Cellular Component	GO:0030445	5	yeast-form cell wall	0.150718	A0A1Q3DV62	152	1.554	Up	0.03746	K	Elongation factor EF-2 OS=Lentinula edodes OX=5353 GN=LENED_000301 PE=4 SV=1	LENED_000301	1	0.00261414	78.516	IK(1)PVVIINK	2	-1.3181	4	0.981	0.724	0.741	1.26		1.274
Cellular Component	GO:0030445	5	yeast-form cell wall	0.150718	A0A1Q3E947	443	1.94	Up	0.040158	K	Phosphopyruvate hydratase OS=Lentinula edodes OX=5353 GN=LENED_005486 PE=3 SV=1	LENED_005486	1	1.83467e-28	199.13	GLSAGHNAPALLK(1)K	2	-0.1548	12	0.876	0.753	0.466	1.682	1.286	1.097
Cellular Component	GO:0044815	2	DNA packaging complex	0.0218146	A0A1Q3EC57	24	3.915	Up	0.0067958	K	Histone H3 OS=Lentinula edodes OX=5353 GN=LENED_006546 PE=3 SV=1	LENED_006546	1	0.000197773	151.97	QLAVK(1)SAR	2	-0.2653	14	0.538	0.452	0.285	2.222	1.603	1.167
Cellular Component	GO:0044815	2	DNA packaging complex	0.0218146	A0A1Q3EC57	19	3.796	Up	0.0107762	K	Histone H3 OS=Lentinula edodes OX=5353 GN=LENED_006546 PE=3 SV=1	LENED_006546	1	0.0123053	112.13	K(1)QLAVK(1)SAR	2	0.49117	6	0.573	0.465	0.27	2.28	1.524	1.161
Cellular Component	GO:0044815	2	DNA packaging complex	0.0218146	A0A1Q3E7V4	24	4.706	Up	0.00189988	K	Histone-like OS=Lentinula edodes OX=5353 GN=LENED_004965 PE=3 SV=1	LENED_004965	1	2.71807e-07	157.75	QLAAK(1)SSAR	2	0.98087	33	0.456	0.378	0.263	2.044	1.834	1.285
Cellular Component	GO:0044815	2	DNA packaging complex	0.0218146	A0A1Q3E7V4	19	4.073	Up	0.00139981	K	Histone-like OS=Lentinula edodes OX=5353 GN=LENED_004965 PE=3 SV=1	LENED_004965	1	6.91128e-06	152.69	K(1)QLAAK(1)SSAR	2	0.64328	16	0.506	0.426	0.292	1.927	1.572	1.486
Cellular Component	GO:0044815	2	DNA packaging complex	0.0218146	A0A1Q3EA19	77	4.07	Up	0.0052824	K	Histone H3 OS=Lentinula edodes OX=5353 GN=LENED_005841 PE=3 SV=1	LENED_005841	1	0.000339119	150.61	K(1)QLATK(1)AARK(1)TAATATGGVK	3	0.55777	17	0.459	0.522	0.249	2	1.705	1.301
Cellular Component	GO:0044815	2	DNA packaging complex	0.0218146	A0A1Q3EA19	116	1.882	Up	0.0055189	K	Histone H3 OS=Lentinula edodes OX=5353 GN=LENED_005841 PE=3 SV=1	LENED_005841	1	1.64681e-19	210.93	YQK(1)STELLIR	2	3.6079	95	0.868	0.633	0.622	1.439	1.333	1.224
Cellular Component	GO:0044815	2	DNA packaging complex	0.0218146	A0A1Q3EA19	73	3.524	Up	0.0037046	K	Histone H3 OS=Lentinula edodes OX=5353 GN=LENED_005841 PE=3 SV=1	LENED_005841	1	0.00422986	140.45	STGGK(1)APR	2	-1.8839	13	0.493	0.577	0.299	1.806	1.631	1.388
Cellular Component	GO:0044815	2	DNA packaging complex	0.0218146	A0A1Q3EA19	68	3.524	Up	0.0037016	K	Histone H3 OS=Lentinula edodes OX=5353 GN=LENED_005841 PE=3 SV=1	LENED_005841	1	0.00422986	140.45	K(1)STGGK(1)APR	2	-0.09256	11	0.493	0.577	0.299	1.806	1.63	1.389
Cellular Component	GO:0044815	2	DNA packaging complex	0.0218146	A0A1Q3EA19	86	7.934	Up	0.00136202	K	Histone H3 OS=Lentinula edodes OX=5353 GN=LENED_005841 PE=3 SV=1	LENED_005841	1	0.000758605	96.745	K(1)TAATATGGVK(0.863)K(0.137)PHR	3	0.30569	8		0.225	0.177	1.934	1.282	1.568
Cellular Component	GO:0044815	2	DNA packaging complex	0.0218146	A0A1Q3EA19	96	3.421	Up	0.0057585	K	Histone H3 OS=Lentinula edodes OX=5353 GN=LENED_005841 PE=3 SV=1	LENED_005841	0.862933	0.000758605	94.487	K(1)TAATATGGVK(0.863)K(0.137)PHR	3	0.30569	4		0.472	0.37	1.658	1.524	1.139
Cellular Component	GO:0044815	2	DNA packaging complex	0.0218146	A0A1Q3EA19	82	4.117	Up	0.0049564	K	Histone H3 OS=Lentinula edodes OX=5353 GN=LENED_005841 PE=3 SV=1	LENED_005841	1	0.000339119	150.61	QLATK(1)AAR	2	1.7926	22	0.455	0.515	0.249	2.001	1.719	1.299
Cellular Component	GO:0044815	2	DNA packaging complex	0.0218146	A0A1Q3E7V1	6	3.411	Up	0.002845	K	Histone H4 OS=Lentinula edodes OX=5353 GN=LENED_004960 PE=3 SV=1	LENED_004960	1	3.69734e-22	180.85	SGRGK(1)GGK(1)GLGK(1)GGAK	2	0.20664	87	0.49	0.55	0.37	2.005	1.592	1.213
Cellular Component	GO:0044815	2	DNA packaging complex	0.0218146	A0A1Q3E7V1	32	3.817	Up	0.0059035	K	Histone H4 OS=Lentinula edodes OX=5353 GN=LENED_004960 PE=3 SV=1	LENED_004960	1	0.000240969	97.463	DNIQGITK(1)PAIR	2	0.6481	5	0.448	0.565	0.282	2.007	1.729	1.207
Cellular Component	GO:0044815	2	DNA packaging complex	0.0218146	A0A1Q3E7V1	9	4.657	Up	0.0030198	K	Histone H4 OS=Lentinula edodes OX=5353 GN=LENED_004960 PE=3 SV=1	LENED_004960	1	3.69734e-22	180.85	SGRGK(1)GGK(1)GLGK(1)GGAK	2	0.20664	114	0.376	0.473	0.258	2.195	1.709	1.251
Cellular Component	GO:0044815	2	DNA packaging complex	0.0218146	A0A1Q3E7V1	13	4.714	Up	0.0031583	K	Histone H4 OS=Lentinula edodes OX=5353 GN=LENED_004960 PE=3 SV=1	LENED_004960	1	3.69734e-22	180.85	SGRGK(1)GGK(1)GLGK(1)GGAK	2	0.20664	130	0.368	0.475	0.253	2.205	1.709	1.253
Cellular Component	GO:0044815	2	DNA packaging complex	0.0218146	A0A1Q3E7V1	17	4.686	Up	0.0024353	K	Histone H4 OS=Lentinula edodes OX=5353 GN=LENED_004960 PE=3 SV=1	LENED_004960	1	3.69734e-22	180.85	GLGK(1)GGAK(1)R	2	0.63683	93	0.386	0.451	0.264	2.244	1.629	1.286
Cellular Component	GO:0044815	2	DNA packaging complex	0.0218146	A0A1Q3E7V1	78	2.379	Up	0.047901	K	Histone H4 OS=Lentinula edodes OX=5353 GN=LENED_004960 PE=3 SV=1	LENED_004960	1	4.92377e-08	163.9	DSVTYTEHAK(1)R	2	0.030716	5	0.632	0.667	0.545	2.065	1.515	0.806
Cellular Component	GO:0005840	4	ribosome	8.33171e-06	A0A1Q3E739	49	2.35	Up	0.0087378	K	Protein GET1 OS=Lentinula edodes OX=5353 GN=GET1 PE=3 SV=1	GET1	1	0.00141041	88.596	LK(1)VDILNTK	2	0.53937	3	0.496	0.488	0.835	1.379	1.58	1.316
Cellular Component	GO:0005840	4	ribosome	8.33171e-06	A0A1Q3E3Q9	83	2.849	Up	0.0194618	K	40S ribosomal protein S13 OS=Lentinula edodes OX=5353 GN=LENED_003344 PE=3 SV=1	LENED_003344	1	0.00107461	151.04	K(1)HLETNR	2	0.41311	6	0.752	0.429	0.425	2.06	1.024	1.491
Cellular Component	GO:0005840	4	ribosome	8.33171e-06	A0A1Q3E3Q9	95	3.035	Up	0.00151682	K	40S ribosomal protein S13 OS=Lentinula edodes OX=5353 GN=LENED_003344 PE=3 SV=1	LENED_003344	1	0.00847597	138.83	DKDSK(1)FR	2	0.51188	2	0.638	0.469	0.417	1.708	1.342	1.575
Cellular Component	GO:0005840	4	ribosome	8.33171e-06	A0A1Q3EGV5	40	1.553	Up	0.0049814	K	40S ribosomal protein S20 OS=Lentinula edodes OX=5353 GN=LENED_008386 PE=3 SV=1	LENED_008386	1	3.51418e-11	164.11	SLEK(1)FSTDLINR	3	0.26891	9	0.734	0.744	0.882	1.117	1.211	1.337
Cellular Component	GO:0005840	4	ribosome	8.33171e-06	A0A1Q3EGV5	89	1.846	Up	0.024817	K	40S ribosomal protein S20 OS=Lentinula edodes OX=5353 GN=LENED_008386 PE=3 SV=1	LENED_008386	1	0.0102393	83.206	YELK(1)VHK	2	-0.67166	3	0.805	0.756	0.6	1.633	1.365	0.991
Cellular Component	GO:0005840	4	ribosome	8.33171e-06	A0A1Q3EGV5	68	1.968	Up	0.0119154	K	40S ribosomal protein S20 OS=Lentinula edodes OX=5353 GN=LENED_008386 PE=3 SV=1	LENED_008386	1	0.00459943	110.81	VLK(1)ITTR	2	0.44827	6	0.822	0.732	0.513	1.526	1.343	1.199
Cellular Component	GO:0005840	4	ribosome	8.33171e-06	A0A1Q3EGV5	65	2.295	Up	0.0045363	K	40S ribosomal protein S20 OS=Lentinula edodes OX=5353 GN=LENED_008386 PE=3 SV=1	LENED_008386	1	0.0141639	75.738	LPTK(1)VLK	2	0.3988	3	0.691	0.691	0.484	1.672	1.343	1.268
Cellular Component	GO:0005840	4	ribosome	8.33171e-06	A0A1Q3ETI2	59	0.638	Down	0.000177365	K	DEAD-domain-containing protein OS=Lentinula edodes OX=5353 GN=LENED_012798 PE=4 SV=1	LENED_012798	1	0.00764983	46.493	AIVPVVK(1)GHDVIAQAQSGTGK	3	0.33538	1	1.145	1.253	1.227	0.786	0.741	0.784
Cellular Component	GO:0005840	4	ribosome	8.33171e-06	A0A1Q3ETI2	281	0.572	Down	0.0062404	K	DEAD-domain-containing protein OS=Lentinula edodes OX=5353 GN=LENED_012798 PE=4 SV=1	LENED_012798	0.999999	0.00081088	77.185	KVDWLTEK(1)MHSR	3	-0.15079	2	1.274	1.062	1.424	0.655	0.691	0.805
Cellular Component	GO:0005840	4	ribosome	8.33171e-06	A0A1Q3EG08	260	0.528	Down	0.034458	K	Eukaryotic translation initiation factor 4E class I OS=Lentinula edodes OX=5353 GN=LENED_008018 PE=3 SV=1	LENED_008018	1	0.000665163	68.972	HFK(1)VNVLGYTESAK	3	0.19016	4		1.092	1.617	0.654	0.81	0.68
Cellular Component	GO:0005840	4	ribosome	8.33171e-06	A0A1Q3E239	2	2.625	Up	0.034823	K	Ribosomal protein L24 OS=Lentinula edodes OX=5353 GN=LENED_002809 PE=4 SV=1	LENED_002809	1	0.00383992	62.088	MK(1)FNADVSSSR	2	-0.56812	3	0.384	0.67		1.713	1.351	1.086
Cellular Component	GO:0005840	4	ribosome	8.33171e-06	A0A1Q3E8X6	185	1.785	Up	0.0039213	K	40s ribosomal protein s3 OS=Lentinula edodes OX=5353 GN=LENED_005435 PE=3 SV=1	LENED_005435	1	0.0175284	57.55	QGVLGIK(1)VK	2	0.11466	2	0.832	0.748	0.611	1.38	1.318	1.214
Cellular Component	GO:0005840	4	ribosome	8.33171e-06	A0A1Q3E8X6	178	1.571	Up	0.0174026	K	40s ribosomal protein s3 OS=Lentinula edodes OX=5353 GN=LENED_005435 PE=3 SV=1	LENED_005435	1	1.45444e-10	153.95	HVLLK(1)QGVLGIK	2	-0.70734	12	0.658	0.884	0.804	1.31	1.048	1.327
Cellular Component	GO:0005840	4	ribosome	8.33171e-06	A0A1Q3E8X6	108	1.856	Up	0.0126027	K	40s ribosomal protein s3 OS=Lentinula edodes OX=5353 GN=LENED_005435 PE=3 SV=1	LENED_005435	1	0.000461207	99.815	YK(1)LLGGLAVR	2	0.18137	6	0.688	0.872	0.58	1.548	1.256	1.168
Cellular Component	GO:0005840	4	ribosome	8.33171e-06	A0A1Q3E8X6	62	1.518	Up	0.0030623	K	40s ribosomal protein s3 OS=Lentinula edodes OX=5353 GN=LENED_005435 PE=3 SV=1	LENED_005435	1	9.98315e-05	100.11	ATHTQEVLGEK(1)GR	3	0.45987	7	0.81	0.838	0.76	1.351	1.106	1.198
Cellular Component	GO:0005840	4	ribosome	8.33171e-06	A0A1Q3E828	107	1.766	Up	0.028159	K	60S ribosomal protein L27 OS=Lentinula edodes OX=5353 GN=LENED_005061 PE=3 SV=1	LENED_005061	1	0.00131795	135.87	YTAGK(1)NR	2	-0.79411	5	0.827	0.592		1.371	1.264	1.124
Cellular Component	GO:0005840	4	ribosome	8.33171e-06	Q870G6	143	0.468	Down	0.026662	K	Guanine nucleotide binding protein beta subunit OS=Lentinula edodes OX=5353 GN=Gb1 PE=2 SV=2	Gb1	1	3.66104e-09	140.22	YDIK(1)DDGHSEWVSCVR	3	-1.1359	6	1.759	1.288	1.02	0.514	0.843	0.548
Cellular Component	GO:0005840	4	ribosome	8.33171e-06	A0A1Q3EMA1	160	0.37	Down	0.0024374	K	DEAD-domain-containing protein OS=Lentinula edodes OX=5353 GN=LENED_010403 PE=4 SV=1	LENED_010403	1	0.0196726	116.54	LLDMIK(1)R	2	1.4301	4	1.147	1.351	1.767	0.564	0.454	0.559
Cellular Component	GO:0005840	4	ribosome	8.33171e-06	A0A1Q3DV62	243	0.38	Down	0.0167199	K	Elongation factor EF-2 OS=Lentinula edodes OX=5353 GN=LENED_000301 PE=4 SV=1	LENED_000301	1	0.000185563	99.941	MMAK(1)LWGDNFFNPK	2	-1.2716	6	1.023	1.356	1.832	0.363	0.605	0.632
Cellular Component	GO:0005840	4	ribosome	8.33171e-06	A0A1Q3DV62	152	1.554	Up	0.03746	K	Elongation factor EF-2 OS=Lentinula edodes OX=5353 GN=LENED_000301 PE=4 SV=1	LENED_000301	1	0.00261414	78.516	IK(1)PVVIINK	2	-1.3181	4	0.981	0.724	0.741	1.26		1.274
Cellular Component	GO:0005840	4	ribosome	8.33171e-06	A0A1Q3E3A9	189	2.951	Up	0.039281	K	40S ribosomal protein S6 OS=Lentinula edodes OX=5353 GN=LENED_003322 PE=3 SV=1	LENED_003322	1	0.000275373	94.122	EQK(1)TEYDTLLAK	2	1.7664	1	0.471	0.494		2.113	1.019	1.14
Cellular Component	GO:0005840	4	ribosome	8.33171e-06	A0A1Q3E3A9	198	4.185	Up	0.004623	K	40S ribosomal protein S6 OS=Lentinula edodes OX=5353 GN=LENED_003322 PE=3 SV=1	LENED_003322	1	0.00832518	76.85	TEYDTLLAK(1)R	2	1.1563	3	0.491	0.403	0.311	1.588	2.322	1.133
Cellular Component	GO:0005840	4	ribosome	8.33171e-06	A0A1Q3DVG4	92	1.521	Up	0.033978	K	60S ribosomal protein L9 OS=Lentinula edodes OX=5353 GN=LENED_000342 PE=4 SV=1	LENED_000342	1	2.08872e-52	230.86	GTLTK(1)NVQHVNMDIR	3	-0.25523	23	0.81	0.655	0.919	1.091	1.103	1.432
Cellular Component	GO:0005840	4	ribosome	8.33171e-06	A0A1Q3DVG4	107	1.791	Up	0.027381	K	60S ribosomal protein L9 OS=Lentinula edodes OX=5353 GN=LENED_000342 PE=4 SV=1	LENED_000342	0.866646	8.11746e-05	100.4	SK(0.867)DSK(0.133)VTLAVWQGGR	3	0.68659	5	0.804		0.595	1.424	1.223	1.111
Cellular Component	GO:0005840	4	ribosome	8.33171e-06	A0A1Q3E4J6	30	2.154	Up	0.022118	K	60s ribosomal protein l2 OS=Lentinula edodes OX=5353 GN=LENED_003803 PE=4 SV=1	LENED_003803	1	6.23747e-18	174.72	SHAIFK(1)SHTHHNK	2	0.39141	13	0.863	0.612	0.472	1.71	1.106	1.377
Cellular Component	GO:0005840	4	ribosome	8.33171e-06	A0A1Q3E158	27	1.68	Up	0.032576	K	60S ribosomal protein L24 OS=Lentinula edodes OX=5353 GN=LENED_002546 PE=4 SV=1	LENED_002546	1	0.0255511	68.915	GDSK(1)VFR	2	1.4408	3	0.859	0.826	0.596	1.575	1.098	1.158
Cellular Component	GO:0005840	4	ribosome	8.33171e-06	A0A1Q3EFX6	103	2.524	Up	0.004841	K	40s ribosomal protein s16 OS=Lentinula edodes OX=5353 GN=LENED_007999 PE=4 SV=1	LENED_007999	1	4.42599e-05	115.57	FSDAYSAMELK(1)K	2	-0.12225	6	0.564	0.685	0.498	1.882	1.247	1.28
Cellular Component	GO:0005840	4	ribosome	8.33171e-06	A0A1Q3E394	97	2.039	Up	0.0038413	K	Ribosomal protein l4 OS=Lentinula edodes OX=5353 GN=LENED_003242 PE=4 SV=1	LENED_003242	1	0.0384139	57.164	LFNK(1)YRPETK	2	0.32233	1	0.621	0.652		1.472	1.194	1.227
Cellular Component	GO:0005840	4	ribosome	8.33171e-06	A0A1Q3E8Q4	104	2.21	Up	0.026703	K	40s ribosomal protein s11 OS=Lentinula edodes OX=5353 GN=LENED_005339 PE=3 SV=1	LENED_005339	1	3.7719e-06	132.79	HK(1)NLAAHVSPAFR	4	0.37746	9	0.769	0.704	0.44	1.803	1.052	1.372
Cellular Component	GO:0005840	4	ribosome	8.33171e-06	A0A1Q3E8Q4	95	1.846	Up	0.039718	K	40s ribosomal protein s11 OS=Lentinula edodes OX=5353 GN=LENED_005339 PE=3 SV=1	LENED_005339	1	0.000745999	77.185	RDYLHYIPK(1)YNR	3	-0.77795	13	0.721	0.931	0.49	1.551	1.095	1.309
Cellular Component	GO:0005840	4	ribosome	8.33171e-06	A0A1Q3E8Q4	132	2.105	Up	0.035724	K	40s ribosomal protein s11 OS=Lentinula edodes OX=5353 GN=LENED_005339 PE=3 SV=1	LENED_005339	1	0.058631	54.157	PLSK(1)TVR	2	1.7724	1	0.808	0.74	0.432	1.787	1.091	1.289
Cellular Component	GO:0005840	4	ribosome	8.33171e-06	A0A1Q3E545	30	5.382	Up	0.022877	K	Ribosomal protein S25 OS=Lentinula edodes OX=5353 GN=LENED_003795 PE=4 SV=1	LENED_003795	1	1.73077e-07	150.26	DK(1)AQHAVAVDK	2	-0.4997	11	0.41	0.454	0.13	2.606	1.734	1.01
Cellular Component	GO:0005840	4	ribosome	8.33171e-06	A0A1Q3EEP7	16	2.364	Up	0.024998	K	Ribosomal protein L38e OS=Lentinula edodes OX=5353 GN=LENED_007539 PE=3 SV=1	LENED_007539	1	0.0134142	108.3	QFLEISK(1)R	2	0.076717	5	0.768	0.707	0.358	1.718	1.342	1.273
Cellular Component	GO:0005840	4	ribosome	8.33171e-06	A0A1Q3E340	130	2.302	Up	0.0091028	K	Ribosomal protein OS=Lentinula edodes OX=5353 GN=LENED_003262 PE=3 SV=1	LENED_003262	1	0.00975077	58.17	LLGPGLSK(1)AGK	2	0.24312	6	0.598	0.735	0.532	1.863	1.276	1.155
Cellular Component	GO:0005840	4	ribosome	8.33171e-06	A0A1Q3E340	207	2.548	Up	0.007417	K	Ribosomal protein OS=Lentinula edodes OX=5353 GN=LENED_003262 PE=3 SV=1	LENED_003262	1	0.000339982	98.182	SLHLK(1)TTMGK	2	0.27092	9	0.642	0.687	0.407	1.766	1.32	1.338
Cellular Component	GO:0005840	4	ribosome	8.33171e-06	A0A1Q3E340	24	2.568	Up	0.037503	K	Ribosomal protein OS=Lentinula edodes OX=5353 GN=LENED_003262 PE=3 SV=1	LENED_003262	1	3.43473e-06	152.54	ELLAASQEK(1)K	2	0.22589	6	0.644	0.759	0.34	2.03	1.414	1.032
Cellular Component	GO:0005840	4	ribosome	8.33171e-06	A0A1Q3E340	202	1.665	Up	0.025663	K	Ribosomal protein OS=Lentinula edodes OX=5353 GN=LENED_003262 PE=3 SV=1	LENED_003262	1	0.00505278	57.175	NWQNVK(1)SLHLK	3	-0.30229	5	0.777	0.693		1.377	1.024	1.27
Cellular Component	GO:0005840	4	ribosome	8.33171e-06	A0A1Q3E340	133	2.606	Up	0.0152956	K	Ribosomal protein OS=Lentinula edodes OX=5353 GN=LENED_003262 PE=3 SV=1	LENED_003262	1	2.62983e-05	91.401	AGK(1)FPTPVSHAEDLTNK	3	-0.08203	6	0.616	0.814	0.487	1.749	1.582
Cellular Component	GO:0005840	4	ribosome	8.33171e-06	A0A1Q3DV87	221	2.03	Up	0.0101015	K	60s ribosomal protein l6 OS=Lentinula edodes OX=5353 GN=LENED_000333 PE=4 SV=1	LENED_000333	1	2.08067e-05	157.68	TENLVK(1)YLR	2	1.3646	18	0.811	0.678	0.535	1.645	1.199	1.264
Cellular Component	GO:0005840	4	ribosome	8.33171e-06	A0A1Q3DV87	49	3.497	Up	0.0030609	K	60s ribosomal protein l6 OS=Lentinula edodes OX=5353 GN=LENED_000333 PE=4 SV=1	LENED_000333	1	0.0358942	62.717	GLYK(1)GLK	2	-1.2766	2	0.557	0.495	0.309	1.533	1.379	1.847
Cellular Component	GO:0005840	4	ribosome	8.33171e-06	A0A1Q3DV87	78	3.336	Up	0.037276	K	60s ribosomal protein l6 OS=Lentinula edodes OX=5353 GN=LENED_000333 PE=4 SV=1	LENED_000333	1	1.17792e-09	170.02	TIGGNNNGEK(1)R	2	1.3484	7		0.613	0.246	1.597	1.528	1.174
Cellular Component	GO:0005840	4	ribosome	8.33171e-06	A0A1Q3EAG9	130	2.247	Up	0.025323	K	60s ribosomal protein l20 OS=Lentinula edodes OX=5353 GN=LENED_005978 PE=3 SV=1	LENED_005978	1	0.00168884	67.519	SGTHNMYK(1)EYR	3	-0.40903	1	0.921	0.561	0.416	1.662	1.268	1.334
Cellular Component	GO:0005840	4	ribosome	8.33171e-06	A0A1Q3EAG9	76	2.055	Up	0.033996	K	60s ribosomal protein l20 OS=Lentinula edodes OX=5353 GN=LENED_005978 PE=3 SV=1	LENED_005978	1	1.85454e-05	130.56	IFAANEVVAK(1)SR	3	-0.015642	7	0.808	0.767	0.427	1.606	1.082	1.427
Cellular Component	GO:0005840	4	ribosome	8.33171e-06	A0A1Q3ESC1	164	0.373	Down	0.032844	K	Polyadenylate-binding protein OS=Lentinula edodes OX=5353 GN=LENED_012354 PE=3 SV=1	LENED_012354	1	1.41939e-05	82.635	SK(1)GYGFVHYETAEAADGAIK	3	0.15163	3	1.45	1.197	1.608	0.256	0.585	0.746
Cellular Component	GO:0005840	4	ribosome	8.33171e-06	A0A1Q3E4E1	13	4.426	Up	0.0051371	K	60S ribosomal protein L37 OS=Lentinula edodes OX=5353 GN=LENED_003659 PE=3 SV=1	LENED_003659	1	0.000383245	108.47	VGITGK(1)YGTR	2	-0.0074018	3	0.516	0.392	0.234	2.08	1.265	1.71
Cellular Component	GO:0005840	4	ribosome	8.33171e-06	A0A1Q3E8V0	75	2.354	Up	0.024164	K	40S ribosomal protein S24 OS=Lentinula edodes OX=5353 GN=LENED_005407 PE=3 SV=1	LENED_005407	1	0.00103794	94.909	LAAMYK(1)TDK	2	0.34657	6	0.634	0.814	0.392	1.606	1.627	1.098
Cellular Component	GO:0005840	4	ribosome	8.33171e-06	A0A1Q3E8V0	125	3.295	Up	0.032824	K	40S ribosomal protein S24 OS=Lentinula edodes OX=5353 GN=LENED_005407 PE=3 SV=1	LENED_005407	1	1.75753e-12	180.31	SGLATK(1)VDKPSR	2	0.6906	11	0.469	0.766	0.211	2.1	1.365	1.3
Cellular Component	GO:0005840	4	ribosome	8.33171e-06	A0A1Q3EPG8	100	1.881	Up	0.00070409	K	60S acidic ribosomal protein P0 OS=Lentinula edodes OX=5353 GN=LENED_011228 PE=4 SV=1	LENED_011228	1	0.0140887	59.153	GK(1)GVVLMGK	2	-0.10083	3	0.695	0.729	0.688	1.474	1.18	1.318
Cellular Component	GO:0005840	4	ribosome	8.33171e-06	A0A1Q3E953	328	1.631	Up	0.0119609	K	Elongation factor 1-alpha OS=Lentinula edodes OX=5353 GN=LENED_005448 PE=3 SV=1	LENED_005448	1	9.35022e-18	177.42	RGNVASDSK(1)NDPAK	3	1.056	17	0.892	0.808	0.615	1.327	1.231	1.217
Cellular Component	GO:0005840	4	ribosome	8.33171e-06	A0A1Q3EDB8	27	1.909	Up	0.049325	K	Ribosomal protein S12 S23 OS=Lentinula edodes OX=5353 GN=LENED_007048 PE=3 SV=1	LENED_007048	1	0.0545048	55.531	WADK(1)TYK	2	-0.49273	1		0.807	0.504	1.458	1.081	1.216
Cellular Component	GO:0005840	4	ribosome	8.33171e-06	A0A1Q3EDB8	39	2.851	Up	0.0091954	K	Ribosomal protein S12 S23 OS=Lentinula edodes OX=5353 GN=LENED_007048 PE=3 SV=1	LENED_007048	1	3.07571e-05	83.894	ALGNIYK(1)TSPTGGSSHAK	3	0.3442	6	0.478	0.697	0.421	1.953	1.115	1.482
Cellular Component	GO:0005840	4	ribosome	8.33171e-06	A0A1Q3EDB8	78	2.48	Up	0.045942	K	Ribosomal protein S12 S23 OS=Lentinula edodes OX=5353 GN=LENED_007048 PE=3 SV=1	LENED_007048	1	0.00348134	93.374	VQLIK(1)NGK	2	0.49865	5	0.519	0.511	0.744	2.298	0.939	1.163
Cellular Component	GO:0005840	4	ribosome	8.33171e-06	A0A1Q3E1F2	14	4.967	Up	0.0043202	K	Ribosomal protein L37 OS=Lentinula edodes OX=5353 GN=LENED_002543 PE=3 SV=1	LENED_002543	1	0.000217183	117.02	HTK(1)SHTLCR	3	-0.52454	8	0.404	0.412	0.221	2.174	1.164	1.813
Cellular Component	GO:0005840	4	ribosome	8.33171e-06	A0A1Q3EQW2	144	3.104	Up	0.0024044	K	60S ribosomal protein L21 OS=Lentinula edodes OX=5353 GN=LENED_011754 PE=4 SV=1	LENED_011754	1	1.52233e-10	153.32	VK(1)SNHEAHVAAK	2	-0.44621	1	0.438	0.672	0.388	1.604	1.599	1.447
Cellular Component	GO:0005840	4	ribosome	8.33171e-06	A0A1Q3EQW2	89	2.123	Up	0.027199	K	60S ribosomal protein L21 OS=Lentinula edodes OX=5353 GN=LENED_011754 PE=4 SV=1	LENED_011754	1	0.00153903	70.056	GMPHK(1)YYHGR	3	0.22063	7	0.747	0.802	0.416	1.668	1.204	1.3
Cellular Component	GO:0005840	4	ribosome	8.33171e-06	A0A1Q3EAT6	163	0.558	Down	0.0032989	K	Eukaryotic translation initiation factor 2a OS=Lentinula edodes OX=5353 GN=LENED_006117 PE=4 SV=1	LENED_006117	1	0.000117904	100.88	LDDNQQHK(1)NLR	3	0.32791	6	1.441	1.204	1.174	0.63	0.795	0.705
Cellular Component	GO:0005840	4	ribosome	8.33171e-06	A0A1Q3ELK6	488	1.64	Up	0.0185441	K	60S ribosomal protein L13a OS=Lentinula edodes OX=5353 GN=LENED_010028 PE=3 SV=1	LENED_010028	1	0.0109847	81.784	TAAIK(1)LR	2	0.92964	4	0.671	0.956	0.674	1.413	1.191	1.17
Cellular Component	GO:0005840	4	ribosome	8.33171e-06	A0A1Q3ELK6	390	2.317	Up	0.0175777	K	60S ribosomal protein L13a OS=Lentinula edodes OX=5353 GN=LENED_010028 PE=3 SV=1	LENED_010028	1	0.00319613	93.429	APSK(1)ILYR	2	-0.5246	5	0.757	0.682	0.414	1.752	1.168	1.374
Cellular Component	GO:0005840	4	ribosome	8.33171e-06	A0A1Q3EAH4	188	1.715	Up	0.019519	K	40S ribosomal protein S5 OS=Lentinula edodes OX=5353 GN=LENED_005990 PE=3 SV=1	LENED_005990	1	0.005565	83.883	GSSNSYAIK(1)K	2	-0.65775	9	0.855	0.842	0.548	1.304	1.328	1.219
Cellular Component	GO:0005840	4	ribosome	8.33171e-06	A0A1Q3EFY3	120	2.987	Up	0.0166196	K	60S ribosomal protein L13 OS=Lentinula edodes OX=5353 GN=LENED_007991 PE=3 SV=1	LENED_007991	1	0.0100254	83.614	LVAYK(1)QK	2	-0.84431	3	0.618	0.643	0.283	1.81	1.238	1.564
Cellular Component	GO:0005840	4	ribosome	8.33171e-06	A0A1Q3ETF3	19	2.466	Up	0.006218	K	60S ribosomal protein L14 OS=Lentinula edodes OX=5353 GN=LENED_012762 PE=4 SV=1	LENED_012762	1	0.000163038	105.03	VVLLK(1)SGPYAGK	2	1.1222	5	0.601	0.702	0.473	1.845	1.236	1.298
Cellular Component	GO:0005840	4	ribosome	8.33171e-06	A0A1Q3E242	67	2.661	Up	0.046999	K	60S ribosomal protein L7 OS=Lentinula edodes OX=5353 GN=LENED_002880 PE=4 SV=1	LENED_002880	1	3.89391e-08	152.7	EYLSQEK(1)EEIR	2	0.039864	5	0.785	0.601	0.294	1.894	0.957	1.619
Cellular Component	GO:0005840	4	ribosome	8.33171e-06	A0A1Q3E242	105	2.827	Up	0.043259	K	60S ribosomal protein L7 OS=Lentinula edodes OX=5353 GN=LENED_002880 PE=4 SV=1	LENED_002880	1	0.000290754	114.4	GINEIAPK(1)PR	2	0.16844	6	0.767	0.604	0.248	2.024	1.142	1.411
Cellular Component	GO:0005840	4	ribosome	8.33171e-06	A0A1Q3EMB3	11	2.565	Up	0.033558	K	60s ribosomal protein l18 OS=Lentinula edodes OX=5353 GN=LENED_010306 PE=4 SV=1	LENED_010306	1	0.000495317	83.081	GIDLTAHHVK(1)K	3	0.99434	5	0.517	0.853	0.361	2.035	1.159	1.246
Cellular Component	GO:0005840	4	ribosome	8.33171e-06	A0A1Q3EMB3	45	2.398	Up	0.0153609	K	60s ribosomal protein l18 OS=Lentinula edodes OX=5353 GN=LENED_010306 PE=4 SV=1	LENED_010306	1	7.06684e-05	117.79	TDSSFNK(1)VILHR	3	0.69379	14	0.848	0.569	0.39	1.529	1.343	1.462
Cellular Component	GO:0005840	4	ribosome	8.33171e-06	A0A1Q3EKA1	182	2.188	Up	0.049357	K	40S ribosomal protein S1 OS=Lentinula edodes OX=5353 GN=RPS1 PE=3 SV=1	RPS1	1	0.00324974	92.051	APK(1)FDVSK	2	0.50756	6	0.648	0.862	0.426	1.996	1.119	1.12
Cellular Component	GO:0005840	4	ribosome	8.33171e-06	A0A1Q3EKA1	45	2.302	Up	0.040645	K	40S ribosomal protein S1 OS=Lentinula edodes OX=5353 GN=RPS1 PE=3 SV=1	RPS1	1	0.00249796	79.489	NVGK(1)TLVNR	2	0.28588	6	0.506	0.964	0.382	1.736	1.132	1.395
Cellular Component	GO:0005840	4	ribosome	8.33171e-06	A0A1Q3EIV1	38	5.344	Up	0.010504	K	60S ribosomal protein L5 OS=Lentinula edodes OX=5353 GN=LENED_009092 PE=3 SV=1	LENED_009092	1	0.00279113	103.83	LTTQAK(1)NK	2	1.364	4	0.449	0.336	0.215	2.846	1.422	1.076
Cellular Component	GO:0005840	4	ribosome	8.33171e-06	A0A1Q3EIV1	40	3.909	Up	0.0055567	K	60S ribosomal protein L5 OS=Lentinula edodes OX=5353 GN=LENED_009092 PE=3 SV=1	LENED_009092	1	0.0116772	80.462	NK(1)YNAPK	2	0.15167	3	0.484	0.516	0.262	2.066	1.293	1.574
Cellular Component	GO:0005840	4	ribosome	8.33171e-06	A0A1Q3EIV1	45	3.413	Up	0.0045194	K	60S ribosomal protein L5 OS=Lentinula edodes OX=5353 GN=LENED_009092 PE=3 SV=1	LENED_009092	1	1.38256e-06	167.25	YNAPK(1)YR	2	0.26538	6	0.547	0.528	0.318	1.814	1.216	1.724
Cellular Component	GO:0005840	4	ribosome	8.33171e-06	A0A1Q3EIV1	24	4.388	Up	0.012398	K	60S ribosomal protein L5 OS=Lentinula edodes OX=5353 GN=LENED_009092 PE=3 SV=1	LENED_009092	1	0.000364439	124.95	EGK(1)TDYYAR	2	0.0004529	5	0.482	0.496	0.178	2.144	1.414	1.514
Cellular Component	GO:0005840	4	ribosome	8.33171e-06	A0A1Q3EIV1	267	1.587	Up	0.028739	K	60S ribosomal protein L5 OS=Lentinula edodes OX=5353 GN=LENED_009092 PE=3 SV=1	LENED_009092	1	3.88298e-07	158.47	AESSK(1)YATPR	2	0.4051	5	0.914	0.868	0.73	1.465	1.193
Cellular Component	GO:0005840	4	ribosome	8.33171e-06	A0A1Q3E3G4	42	2.354	Up	0.0072795	K	Ribosomal protein S5 OS=Lentinula edodes OX=5353 GN=LENED_003385 PE=3 SV=1	LENED_003385	1	0.00123833	94.007	KDDEKEWVPVTK(1)LGR	3	-0.37048	9	0.732	0.63	0.478	1.778	1.35	1.204
Cellular Component	GO:0005840	4	ribosome	8.33171e-06	A0A1Q3E3G4	159	1.55	Up	1.94965e-05	K	Ribosomal protein S5 OS=Lentinula edodes OX=5353 GN=LENED_003385 PE=3 SV=1	LENED_003385	1	2.66398e-07	91.64	GYWGTALGEPHTVPSK(1)VSGK	3	0.69358	4	0.772	0.811	0.791	1.206	1.255	1.219
Cellular Component	GO:0005840	4	ribosome	8.33171e-06	A0A1Q3EFD5	59	2.476	Up	0.0075831	K	40S ribosomal protein S17 OS=Lentinula edodes OX=5353 GN=LENED_007760 PE=3 SV=1	LENED_007760	1	0.000513318	84.821	ISGFTTHLMK(1)R	3	-0.79228	8	0.601	0.714	0.461	1.829	1.399	1.17
Cellular Component	GO:0005840	4	ribosome	8.33171e-06	A0A1Q3EFD5	32	3.963	Up	0.0077385	K	40S ribosomal protein S17 OS=Lentinula edodes OX=5353 GN=LENED_007760 PE=3 SV=1	LENED_007760	1	6.62291e-05	123.79	LTLDFHTNK(1)R	3	0.2116	7	0.484	0.495	0.282	2.397	1.341	1.259
Cellular Component	GO:0005840	4	ribosome	8.33171e-06	A0A1Q3EFD5	49	2.895	Up	0.0021642	K	40S ribosomal protein S17 OS=Lentinula edodes OX=5353 GN=LENED_007760 PE=3 SV=1	LENED_007760	1	0.000479762	79.492	NK(1)ISGFTTHLMK	2	0.081944	8	0.509	0.465		1.616	1.38	1.234
Cellular Component	GO:0005840	4	ribosome	8.33171e-06	A0A1Q3EFD5	19	2.972	Up	0.025476	K	40S ribosomal protein S17 OS=Lentinula edodes OX=5353 GN=LENED_007760 PE=3 SV=1	LENED_007760	1	0.000490972	103.19	VLIEK(1)YYPR	3	0.1524	13	0.569	0.629	0.351	1.554	1.593	1.456
Cellular Component	GO:0005840	4	ribosome	8.33171e-06	A0A1Q3EFD5	44	2.768	Up	0.026783	K	40S ribosomal protein S17 OS=Lentinula edodes OX=5353 GN=LENED_007760 PE=3 SV=1	LENED_007760	1	0.000771619	104.17	IIDEVAVVPSK(1)R	2	0.61997	8	0.614	0.718	0.307	1.995	1.14	1.402
Cellular Component	GO:0005840	4	ribosome	8.33171e-06	A0A1Q3EAI9	54	2.734	Up	0.021021	K	40S ribosomal protein S8 OS=Lentinula edodes OX=5353 GN=LENED_005999 PE=3 SV=1	LENED_005999	1	0.00500154	108.24	GGNLK(1)YR	2	0.49902	4	0.6	0.754	0.298	1.745	1.429	1.343
Cellular Component	GO:0005840	4	ribosome	8.33171e-06	A0A1Q3EQ02	78	2.606	Up	0.031059	K	60s ribosomal protein l31 OS=Lentinula edodes OX=5353 GN=LENED_011430 PE=4 SV=1	LENED_011430	1	4.97368e-07	129.29	LNQAIWAQGIK(1)TVPHR	3	0.88338	4	0.648	0.765	0.301	1.869	1.311	1.287
Cellular Component	GO:0005840	4	ribosome	8.33171e-06	A0A1Q3EQ02	31	2.536	Up	0.041825	K	60s ribosomal protein l31 OS=Lentinula edodes OX=5353 GN=LENED_011430 PE=4 SV=1	LENED_011430	1	0.000845804	83.948	EYTIHLHK(1)R	3	-0.45312	6	0.646	0.767	0.335	2.077	1.065	1.291
Cellular Component	GO:0005840	4	ribosome	8.33171e-06	A0A1Q3EQ02	47	2.452	Up	0.0147792	K	60s ribosomal protein l31 OS=Lentinula edodes OX=5353 GN=LENED_011430 PE=4 SV=1	LENED_011430	1	6.40967e-05	116.51	APWAVK(1)SVTEFAR	2	0.50514	7	0.493	0.799	0.466	1.069	1.685	1.556
Cellular Component	GO:0005840	4	ribosome	8.33171e-06	A0A1Q3EIU3	35	3.058	Up	0.0047386	K	60S ribosomal protein L36 OS=Lentinula edodes OX=5353 GN=LENED_009109 PE=4 SV=1	LENED_009109	1	0.0165145	66.692	GIQSTK(1)TK	2	0.091369	3	0.534	0.399		1.584	1.475	1.221
Cellular Component	GO:0005840	4	ribosome	8.33171e-06	A0A1Q3EQF8	14	2.451	Up	0.0033379	K	Ribosomal protein L22e OS=Lentinula edodes OX=5353 GN=LENED_011590 PE=4 SV=1	LENED_011590	1	0.000349591	132.85	HK(1)FVIDYSK	2	-0.099858	4	0.597	0.689	0.5	1.749	1.427	1.201
Cellular Component	GO:0005840	4	ribosome	8.33171e-06	A0A1Q3DZN1	107	3.198	Up	0.00054008	K	Ubiquitin-domain-containing protein OS=Lentinula edodes OX=5353 GN=LENED_002001 PE=4 SV=1	LENED_002001	1	0.000487626	117.31	YYK(1)VDSDGK	2	-1.2148	6	0.533	0.505	0.436	1.871	1.5	1.343
Cellular Component	GO:0005840	4	ribosome	8.33171e-06	A0A1Q3EDQ0	90	2.055	Up	0.031083	K	Ribosomal protein l35 OS=Lentinula edodes OX=5353 GN=LENED_007174 PE=3 SV=1	LENED_007174	1	0.0136885	107.69	K(1)YLPLDLR	2	-0.097458	1	0.847	0.659	0.499	1.716	0.996	1.408
Cellular Component	GO:0005840	4	ribosome	8.33171e-06	A0A1Q3DYE7	401	1.761	Up	0.0048637	K	60S ribosomal protein L17 L23 OS=Lentinula edodes OX=5353 GN=LENED_001436 PE=3 SV=1	LENED_001436	1	9.09733e-06	117.48	LTK(1)AYTYLTDVTEHK	3	-0.68571	5	0.71	0.835	0.662	1.491	1.202	1.194
Cellular Component	GO:0005840	4	ribosome	8.33171e-06	A0A1Q3DYE7	447	3.238	Up	0.0026165	K	60S ribosomal protein L17 L23 OS=Lentinula edodes OX=5353 GN=LENED_001436 PE=3 SV=1	LENED_001436	1	0.00594823	94.662	SVK(1)FIVR	2	-0.11116	6	0.575	0.515	0.376	1.883	1.622	1.242
Cellular Component	GO:0005840	4	ribosome	8.33171e-06	A0A1Q3DYE7	482	2.418	Up	0.043439	K	60S ribosomal protein L17 L23 OS=Lentinula edodes OX=5353 GN=LENED_001436 PE=3 SV=1	LENED_001436	1	2.30025e-07	149.49	NIVVQQAPK(1)TR	2	0.69416	6	0.734	0.728	0.338	1.894	1.024	1.434
Cellular Component	GO:0005840	4	ribosome	8.33171e-06	A0A1Q3DYE7	454	2.833	Up	0.0066418	K	60S ribosomal protein L17 L23 OS=Lentinula edodes OX=5353 GN=LENED_001436 PE=3 SV=1	LENED_001436	1	2.32973e-13	167.71	LLK(1)NAESNADAK	2	-1.6058	8	0.643	0.569	0.39	1.802	1.146	1.591
Cellular Component	GO:0005840	4	ribosome	8.33171e-06	A0A1Q3E4E3	84	2.237	Up	0.0038168	K	40S ribosomal protein S4 OS=Lentinula edodes OX=5353 GN=LENED_003654 PE=3 SV=1	LENED_003654	1	0.0256378	59.35	LLYDVK(1)GR	2	-0.19088	4	0.688	0.7	0.511	1.645	1.383	1.22
Cellular Component	GO:0005840	4	ribosome	8.33171e-06	A0A1Q3E4E3	49	3.034	Up	0.0046403	K	40S ribosomal protein S4 OS=Lentinula edodes OX=5353 GN=LENED_003654 PE=3 SV=1	LENED_003654	1	0.00802331	87.435	LIK(1)IDGK	2	0.13747	2	0.548	0.611	0.356	1.608	1.23	1.758
Cellular Component	GO:0005840	4	ribosome	8.33171e-06	A0A1Q3E4E3	100	2.691	Up	0.0062028	K	40S ribosomal protein S4 OS=Lentinula edodes OX=5353 GN=LENED_003654 PE=3 SV=1	LENED_003654	1	0.000219997	99.5	ITPEEATYK(1)LLK	2	0.74353	4	0.477	0.745	0.423	1.292	1.41	1.724
Cellular Component	GO:0005840	4	ribosome	8.33171e-06	A0A1Q3E4E3	223	2.61	Up	0.033401	K	40S ribosomal protein S4 OS=Lentinula edodes OX=5353 GN=LENED_003654 PE=3 SV=1	LENED_003654	1	0.000214766	119.27	GTK(1)LTISEER	2	0.31539	4	0.857	0.536	0.327	1.983	1.247	1.26
Cellular Component	GO:0005840	4	ribosome	8.33171e-06	A0A1Q3E8Z2	67	1.791	Up	0.0094159	K	60S ribosomal protein L27a OS=Lentinula edodes OX=5353 GN=LENED_005276 PE=3 SV=1	LENED_005276	1	0.0062464	80.229	LPFIVK(1)AR	2	-0.66834	10	0.766	0.825	0.6	1.489	1.304	1.13
Cellular Component	GO:0005840	4	ribosome	8.33171e-06	A0A1Q3EU67	281	3.579	Up	0.0114823	K	Mediator of RNA polymerase II transcription subunit 10 OS=Lentinula edodes OX=5353 GN=MED10 PE=3 SV=1	MED10	1	0.0033831	99.34	KADVDLNK(1)R	2	-0.32358	4	0.662	0.416	0.286	2.209	1.348	1.325
Cellular Component	GO:0005840	4	ribosome	8.33171e-06	A0A1Q3EU67	250	2.454	Up	0.0080444	K	Mediator of RNA polymerase II transcription subunit 10 OS=Lentinula edodes OX=5353 GN=MED10 PE=3 SV=1	MED10	1	0.00158443	113.93	LLNTNVDGK(1)R	2	0.32534	5	0.594	0.676	0.521	1.787	1.567	1.041
Cellular Component	GO:0005840	4	ribosome	8.33171e-06	A0A1Q3DXG6	6	2.995	Up	0.00070189	K	60S ribosomal protein L44 OS=Lentinula edodes OX=5353 GN=LENED_001167 PE=3 SV=1	LENED_001167	1	0.00529603	106.36	VNVPK(1)TR	2	0.29067	3	0.532	0.561	0.454	1.769	1.591	1.274
Cellular Component	GO:0005840	4	ribosome	8.33171e-06	A0A1Q3DXG6	32	3.547	Up	0.0035787	K	60S ribosomal protein L44 OS=Lentinula edodes OX=5353 GN=LENED_001167 PE=3 SV=1	LENED_001167	1	0.00104878	83.862	GK(1)DSLFAQGK	2	1.0976	6	0.528	0.507	0.329	2.081	1.311	1.446
Cellular Component	GO:0005840	4	ribosome	8.33171e-06	A0A1Q3DXG6	24	3.014	Up	0.0044157	K	60S ribosomal protein L44 OS=Lentinula edodes OX=5353 GN=LENED_001167 PE=3 SV=1	LENED_001167	1	0.000346318	110.84	HTPHK(1)VTQYK	2	1.2706	5	0.504	0.569	0.467	2.113	1.179	1.35
Cellular Component	GO:0005840	4	ribosome	8.33171e-06	A0A1Q3DXG6	86	2.802	Up	0.036622	K	60S ribosomal protein L44 OS=Lentinula edodes OX=5353 GN=LENED_001167 PE=3 SV=1	LENED_001167	1	0.00776152	75.189	AQMTLK(1)R	2	0.70955	3	0.424	0.575		1.94	0.989	1.27
Cellular Component	GO:0005840	4	ribosome	8.33171e-06	A0A1Q3DXG6	78	2.879	Up	0.0028787	K	60S ribosomal protein L44 OS=Lentinula edodes OX=5353 GN=LENED_001167 PE=3 SV=1	LENED_001167	1	0.000362343	126.07	LECTVCK(1)YK	2	-0.73119	6	0.535	0.654	0.393	1.698	1.322	1.535
Cellular Component	GO:0044439	4	peroxisomal part	0.0218146	A0A1Q3E4P5	201	0.237	Down	0.0039398	K	Isocitrate lyase OS=Lentinula edodes OX=5353 GN=LENED_003859 PE=4 SV=1	LENED_003859	1	8.05699e-18	168.05	GAAGIHVEDQAPGTK(1)K	3	0.81612	9	2.341	1.166	1.304	0.424	0.399	0.315
Cellular Component	GO:0044439	4	peroxisomal part	0.0218146	A0A1Q3E4P5	39	0.376	Down	0.00059691	K	Isocitrate lyase OS=Lentinula edodes OX=5353 GN=LENED_003859 PE=4 SV=1	LENED_003859	1	6.7415e-06	129.38	VTRPYTAADVVSK(1)R	3	1.998	9	1.677	1.353	1.269	0.485	0.571	0.56
Cellular Component	GO:0044439	4	peroxisomal part	0.0218146	A0A1Q3E4P5	181	0.408	Down	0.00090245	K	Isocitrate lyase OS=Lentinula edodes OX=5353 GN=LENED_003859 PE=4 SV=1	LENED_003859	1	0.0131561	70.056	LTK(1)LFVEK	2	-0.15619	1	1.557	1.313	1.325	0.48	0.637	0.596
Cellular Component	GO:0044439	4	peroxisomal part	0.0218146	A0A1Q3E4P5	475	0.361	Down	0.0025228	K	Isocitrate lyase OS=Lentinula edodes OX=5353 GN=LENED_003859 PE=4 SV=1	LENED_003859	1	0.00389121	88.819	EYAK(1)TGMK	2	-1.7378	6	1.755	1.503	1.093	0.477	0.523	0.571
Cellular Component	GO:0044439	4	peroxisomal part	0.0218146	A0A1Q3E4P5	65	0.265	Down	0.00192488	K	Isocitrate lyase OS=Lentinula edodes OX=5353 GN=LENED_003859 PE=4 SV=1	LENED_003859	1	2.31141e-06	146.71	FFALLGEHAK(1)R	3	-0.51767	12	1.223	2.094	1.297	0.389	0.455	0.379
Cellular Component	GO:0044439	4	peroxisomal part	0.0218146	A0A1Q3E4P5	44	0.155	Down	0.0067431	K	Isocitrate lyase OS=Lentinula edodes OX=5353 GN=LENED_003859 PE=4 SV=1	LENED_003859	1	0.00784592	50.158	GTIK(1)IEYPSNILAQK	2	-0.21451	1		1.689	2.118	0.188	0.326	0.372
Cellular Component	GO:0044439	4	peroxisomal part	0.0218146	A0A1Q3E4P5	20	0.532	Down	0.0188815	K	Isocitrate lyase OS=Lentinula edodes OX=5353 GN=LENED_003859 PE=4 SV=1	LENED_003859	1	1.22284e-08	167.12	QVEQWWK(1)SPR	2	-0.14384	6	1.563	1.336	0.982	0.657	0.6	0.809
Cellular Component	GO:0044439	4	peroxisomal part	0.0218146	A0A1Q3E2C3	309	0.646	Down	0.03552	K	Acetyl-acetyl transferase OS=Lentinula edodes OX=5353 GN=LENED_002828 PE=3 SV=1	LENED_002828	1	9.7516e-05	85.837	IMGVGPAYAIPHVLK(1)K	3	0.059501	9	1.268	0.936	1.415	0.834	0.811	0.694
Cellular Component	GO:0044439	4	peroxisomal part	0.0218146	A0A1Q3E2C3	380	0.644	Down	0.044943	K	Acetyl-acetyl transferase OS=Lentinula edodes OX=5353 GN=LENED_002828 PE=3 SV=1	LENED_002828	1	9.3906e-06	124.25	QIATGLNIAK(1)HDNEK	3	-1.1595	12	1.437	0.968	1.22	0.636	0.884	0.815
Cellular Component	GO:0044439	4	peroxisomal part	0.0218146	A0A1Q3E135	104	1.638	Up	0.004318	K	Catalase OS=Lentinula edodes OX=5353 GN=LENED_002517 PE=3 SV=1	LENED_002517	1	0.00536428	105.27	GFAIK(1)LR	2	0.14184	18	0.815	0.693	0.79	1.122	1.417	1.225
Cellular Component	GO:0044439	4	peroxisomal part	0.0218146	A0A1Q3E135	212	1.568	Up	0.020361	K	Catalase OS=Lentinula edodes OX=5353 GN=LENED_002517 PE=3 SV=1	LENED_002517	1	1.84006e-23	199.82	ADGGFK(1)TLNNAK	2	-1.2122	34	0.88	0.872	0.617	1.213	1.337	1.165
Cellular Component	GO:0044439	4	peroxisomal part	0.0218146	A0A1Q3E135	483	5.663	Up	0.00151508	K	Catalase OS=Lentinula edodes OX=5353 GN=LENED_002517 PE=3 SV=1	LENED_002517	1	0.000513173	85.973	AVGAPTVK(1)PLAFK	2	0.24488	5	0.308	0.418	0.203	2.004	1.462	1.795
Cellular Component	GO:0044439	4	peroxisomal part	0.0218146	A0A1Q3E014	199	3.425	Up	0.0138992	K	Peroxin19 pex19p OS=Lentinula edodes OX=5353 GN=LENED_001861 PE=4 SV=1	LENED_001861	1	8.922e-13	133.78	STAASTSASGAGSDFQSK(1)IK	2	-0.19569	6	0.45	0.406		1.692	1.707	0.999
Cellular Component	GO:0000836	3	Hrd1p ubiquitin ligase complex	0.148159	A0A1Q3EJ33	506	0.42	Down	0.023076	K	Valosin-containing protein OS=Lentinula edodes OX=5353 GN=LENED_009161 PE=3 SV=1	LENED_009161	1	5.7983e-08	101.53	VKQELQETVQYPVDHPEK(1)FLK	4	-0.57519	8	1.001	1.182	1.565		0.449	0.6
Cellular Component	GO:0000836	3	Hrd1p ubiquitin ligase complex	0.148159	A0A1Q3ENP4	413	0.575	Down	0.0072188	K	HCP-like protein OS=Lentinula edodes OX=5353 GN=LENED_010926 PE=4 SV=1	LENED_010926	1	2.09385e-06	148.28	AK(1)HYFEQIAR	3	0.54286	10	1.326	1.034	1.41	0.68	0.8	0.686
Cellular Component	GO:0030061	3	mitochondrial crista	0.148159	A0A1Q3ERT0	315	0.547	Down	0.0132197	K	Ubiquinol-cytochrome c reductase complex core protein 2 OS=Lentinula edodes OX=5353 GN=LENED_012118 PE=4 SV=1	LENED_012118	1	1.80705e-17	172.6	AGVAHGLK(1)NFAFK	2	-0.25875	12	1.366	0.966	1.497	0.647	0.714	0.732
Cellular Component	GO:0030061	3	mitochondrial crista	0.148159	A0A1Q3EL01	365	0.436	Down	0.0103361	K	Unplaced genomic scaffold K443scaffold_1, whole genome shotgun sequence(predicted) OS=Lentinula edodes OX=5353 GN=LENED_009922 PE=3 SV=1	LENED_009922	1	0.00877761	58.889	IAGLCDK(1)YIR	2	-0.8727	3	1.526	0.951	1.633	0.55	0.592	0.649
Cellular Component	GO:0005852	3	eukaryotic translation initiation factor 3 complex	0.141442	A0A1Q3ECP8	519	1.936	Up	0.0026448	K	Eukaryotic translation initiation factor 3 subunit A OS=Lentinula edodes OX=5353 GN=LENED_006777 PE=3 SV=1	LENED_006777	1	0.0602853	90.149	RVEAEK(1)YAK	2	0.73747	1	0.782	0.582	0.703	1.283	1.249	1.47
Cellular Component	GO:0005852	3	eukaryotic translation initiation factor 3 complex	0.141442	A0A1Q3E1B2	263	0.403	Down	0.0134157	K	Pci domain-containing protein OS=Lentinula edodes OX=5353 GN=LENED_002595 PE=4 SV=1	LENED_002595	1	3.16649e-07	114.21	SWEASHAGVLEK(1)YDLGR	3	-0.086596	6	1.164	1.526	1.47	0.364	0.578	0.735
Cellular Component	GO:0005852	3	eukaryotic translation initiation factor 3 complex	0.141442	A0A1Q3E5E3	224	1.827	Up	0.03234	K	Eukaryotic translation initiation factor 3 subunit D OS=Lentinula edodes OX=5353 GN=LENED_004104 PE=3 SV=1	LENED_004104	0.998889	0.000153524	96.673	ITTK(0.999)TEK(0.001)PLQQLDR	3	0.14029	6	0.82	0.844	0.497	1.204	1.558	1.186
Cellular Component	GO:0005852	3	eukaryotic translation initiation factor 3 complex	0.141442	A0A1Q3EP91	657	0.568	Down	0.0063001	K	Eukaryotic translation initiation factor 3 subunit L OS=Lentinula edodes OX=5353 GN=LENED_011134 PE=3 SV=1	LENED_011134	1	1.07193e-06	122.7	YAGWFIK(1)NTER	2	0.83687	5	1.312	1.386	1.104	0.754	0.799	0.607
Cellular Component	GO:0005852	3	eukaryotic translation initiation factor 3 complex	0.141442	A0A1Q3EH34	178	0.329	Down	0.024484	K	Eukaryotic translation initiation factor 3 subunit I OS=Lentinula edodes OX=5353 GN=TIF34 PE=3 SV=1	TIF34	1	2.01754e-14	161.24	VALFNYK(1)TGEEVDSNER	2	3.3203	13	1.234	1.895	1.252	0.247	0.508	0.686
Cellular Component	GO:0005852	3	eukaryotic translation initiation factor 3 complex	0.141442	A0A1Q3EH34	275	0.437	Down	0.0088373	K	Eukaryotic translation initiation factor 3 subunit I OS=Lentinula edodes OX=5353 GN=TIF34 PE=3 SV=1	TIF34	1	0.000116284	95.094	FWHK(1)VFEEEVGR	3	0.8083	4	1.285	1.15	1.643	0.446	0.626	0.712
Cellular Component	GO:0005852	3	eukaryotic translation initiation factor 3 complex	0.141442	A0A1Q3EQ98	166	0.562	Down	0.0143359	K	Eukaryotic translation initiation factor 3 subunit K OS=Lentinula edodes OX=5353 GN=LENED_011528 PE=3 SV=1	LENED_011528	1	0.00134863	123.98	AVK(1)STFTR	2	0.93951	6	1.595	1.138	1.088	0.637	0.793	0.718
Cellular Component	GO:1903293	3	phosphatase complex	0.291842	A0A1Q3E673	16	0.469	Down	0.0135831	K	Cytochrome c OS=Lentinula edodes OX=5353 GN=LENED_004435 PE=3 SV=1	LENED_004435	1	0.00320648	93.162	GAGLFK(1)TR	2	0.22133	6	1.463	0.962	1.611	0.701	0.649	0.542
Cellular Component	GO:1903293	3	phosphatase complex	0.291842	A0A1Q3DZX9	122	1.758	Up	0.0097605	K	Protein phosphatase PP2A regulatory subunit B OS=Lentinula edodes OX=5353 GN=LENED_001982 PE=3 SV=1	LENED_001982	1	0.0271099	67.981	VFEK(1)SLR	2	0.7459	4	0.828	0.728	0.661	1.573	1.152	1.172
Cellular Component	GO:1903293	3	phosphatase complex	0.291842	A0A1Q3E919	104	2.252	Up	0.0128035	K	ARM repeat-containing protein OS=Lentinula edodes OX=5353 GN=LENED_005411 PE=4 SV=1	LENED_005411	1	0.0244072	54.343	DK(1)AAESITK	2	-0.21155	4	0.727	0.614	0.561	1.791	1.482	1.011
Cellular Component	GO:0070775	5	H3 histone acetyltransferase complex	0.330687	A0A1Q3EKR7	813	1.814	Up	0.0127172	K	Histone acetyltransferase OS=Lentinula edodes OX=5353 GN=LENED_009793 PE=3 SV=1	LENED_009793	1	0.000125098	128.85	AGAEGEFGVVK(1)K	2	0.61757	6	0.669	0.769	0.735	1.405	1.533	1.004
Cellular Component	GO:0070775	5	H3 histone acetyltransferase complex	0.330687	A0A1Q3E9Q8	333	1.975	Up	0.045039	K	Bromodomain containing protein OS=Lentinula edodes OX=5353 GN=LENED_005633 PE=4 SV=1	LENED_005633	0.999728	4.65983e-44	191.4	EAALAAEADEDDEDEKNHSSK(1)GSK	4	-0.14567	7	0.721	0.57	0.782	1.694	1.525	0.875
Cellular Component	GO:0015935	4	small ribosomal subunit	0.00749043	A0A1Q3E739	49	2.35	Up	0.0087378	K	Protein GET1 OS=Lentinula edodes OX=5353 GN=GET1 PE=3 SV=1	GET1	1	0.00141041	88.596	LK(1)VDILNTK	2	0.53937	3	0.496	0.488	0.835	1.379	1.58	1.316
Cellular Component	GO:0015935	4	small ribosomal subunit	0.00749043	A0A1Q3E3Q9	83	2.849	Up	0.0194618	K	40S ribosomal protein S13 OS=Lentinula edodes OX=5353 GN=LENED_003344 PE=3 SV=1	LENED_003344	1	0.00107461	151.04	K(1)HLETNR	2	0.41311	6	0.752	0.429	0.425	2.06	1.024	1.491
Cellular Component	GO:0015935	4	small ribosomal subunit	0.00749043	A0A1Q3E3Q9	95	3.035	Up	0.00151682	K	40S ribosomal protein S13 OS=Lentinula edodes OX=5353 GN=LENED_003344 PE=3 SV=1	LENED_003344	1	0.00847597	138.83	DKDSK(1)FR	2	0.51188	2	0.638	0.469	0.417	1.708	1.342	1.575
Cellular Component	GO:0015935	4	small ribosomal subunit	0.00749043	A0A1Q3E8V0	75	2.354	Up	0.024164	K	40S ribosomal protein S24 OS=Lentinula edodes OX=5353 GN=LENED_005407 PE=3 SV=1	LENED_005407	1	0.00103794	94.909	LAAMYK(1)TDK	2	0.34657	6	0.634	0.814	0.392	1.606	1.627	1.098
Cellular Component	GO:0015935	4	small ribosomal subunit	0.00749043	A0A1Q3E8V0	125	3.295	Up	0.032824	K	40S ribosomal protein S24 OS=Lentinula edodes OX=5353 GN=LENED_005407 PE=3 SV=1	LENED_005407	1	1.75753e-12	180.31	SGLATK(1)VDKPSR	2	0.6906	11	0.469	0.766	0.211	2.1	1.365	1.3
Cellular Component	GO:0015935	4	small ribosomal subunit	0.00749043	A0A1Q3EGV5	40	1.553	Up	0.0049814	K	40S ribosomal protein S20 OS=Lentinula edodes OX=5353 GN=LENED_008386 PE=3 SV=1	LENED_008386	1	3.51418e-11	164.11	SLEK(1)FSTDLINR	3	0.26891	9	0.734	0.744	0.882	1.117	1.211	1.337
Cellular Component	GO:0015935	4	small ribosomal subunit	0.00749043	A0A1Q3EGV5	89	1.846	Up	0.024817	K	40S ribosomal protein S20 OS=Lentinula edodes OX=5353 GN=LENED_008386 PE=3 SV=1	LENED_008386	1	0.0102393	83.206	YELK(1)VHK	2	-0.67166	3	0.805	0.756	0.6	1.633	1.365	0.991
Cellular Component	GO:0015935	4	small ribosomal subunit	0.00749043	A0A1Q3EGV5	68	1.968	Up	0.0119154	K	40S ribosomal protein S20 OS=Lentinula edodes OX=5353 GN=LENED_008386 PE=3 SV=1	LENED_008386	1	0.00459943	110.81	VLK(1)ITTR	2	0.44827	6	0.822	0.732	0.513	1.526	1.343	1.199
Cellular Component	GO:0015935	4	small ribosomal subunit	0.00749043	A0A1Q3EGV5	65	2.295	Up	0.0045363	K	40S ribosomal protein S20 OS=Lentinula edodes OX=5353 GN=LENED_008386 PE=3 SV=1	LENED_008386	1	0.0141639	75.738	LPTK(1)VLK	2	0.3988	3	0.691	0.691	0.484	1.672	1.343	1.268
Cellular Component	GO:0015935	4	small ribosomal subunit	0.00749043	A0A1Q3EDB8	27	1.909	Up	0.049325	K	Ribosomal protein S12 S23 OS=Lentinula edodes OX=5353 GN=LENED_007048 PE=3 SV=1	LENED_007048	1	0.0545048	55.531	WADK(1)TYK	2	-0.49273	1		0.807	0.504	1.458	1.081	1.216
Cellular Component	GO:0015935	4	small ribosomal subunit	0.00749043	A0A1Q3EDB8	39	2.851	Up	0.0091954	K	Ribosomal protein S12 S23 OS=Lentinula edodes OX=5353 GN=LENED_007048 PE=3 SV=1	LENED_007048	1	3.07571e-05	83.894	ALGNIYK(1)TSPTGGSSHAK	3	0.3442	6	0.478	0.697	0.421	1.953	1.115	1.482
Cellular Component	GO:0015935	4	small ribosomal subunit	0.00749043	A0A1Q3EDB8	78	2.48	Up	0.045942	K	Ribosomal protein S12 S23 OS=Lentinula edodes OX=5353 GN=LENED_007048 PE=3 SV=1	LENED_007048	1	0.00348134	93.374	VQLIK(1)NGK	2	0.49865	5	0.519	0.511	0.744	2.298	0.939	1.163
Cellular Component	GO:0015935	4	small ribosomal subunit	0.00749043	A0A1Q3E8X6	185	1.785	Up	0.0039213	K	40s ribosomal protein s3 OS=Lentinula edodes OX=5353 GN=LENED_005435 PE=3 SV=1	LENED_005435	1	0.0175284	57.55	QGVLGIK(1)VK	2	0.11466	2	0.832	0.748	0.611	1.38	1.318	1.214
Cellular Component	GO:0015935	4	small ribosomal subunit	0.00749043	A0A1Q3E8X6	178	1.571	Up	0.0174026	K	40s ribosomal protein s3 OS=Lentinula edodes OX=5353 GN=LENED_005435 PE=3 SV=1	LENED_005435	1	1.45444e-10	153.95	HVLLK(1)QGVLGIK	2	-0.70734	12	0.658	0.884	0.804	1.31	1.048	1.327
Cellular Component	GO:0015935	4	small ribosomal subunit	0.00749043	A0A1Q3E8X6	108	1.856	Up	0.0126027	K	40s ribosomal protein s3 OS=Lentinula edodes OX=5353 GN=LENED_005435 PE=3 SV=1	LENED_005435	1	0.000461207	99.815	YK(1)LLGGLAVR	2	0.18137	6	0.688	0.872	0.58	1.548	1.256	1.168
Cellular Component	GO:0015935	4	small ribosomal subunit	0.00749043	A0A1Q3E8X6	62	1.518	Up	0.0030623	K	40s ribosomal protein s3 OS=Lentinula edodes OX=5353 GN=LENED_005435 PE=3 SV=1	LENED_005435	1	9.98315e-05	100.11	ATHTQEVLGEK(1)GR	3	0.45987	7	0.81	0.838	0.76	1.351	1.106	1.198
Cellular Component	GO:0015935	4	small ribosomal subunit	0.00749043	A0A1Q3EAT6	163	0.558	Down	0.0032989	K	Eukaryotic translation initiation factor 2a OS=Lentinula edodes OX=5353 GN=LENED_006117 PE=4 SV=1	LENED_006117	1	0.000117904	100.88	LDDNQQHK(1)NLR	3	0.32791	6	1.441	1.204	1.174	0.63	0.795	0.705
Cellular Component	GO:0015935	4	small ribosomal subunit	0.00749043	Q870G6	143	0.468	Down	0.026662	K	Guanine nucleotide binding protein beta subunit OS=Lentinula edodes OX=5353 GN=Gb1 PE=2 SV=2	Gb1	1	3.66104e-09	140.22	YDIK(1)DDGHSEWVSCVR	3	-1.1359	6	1.759	1.288	1.02	0.514	0.843	0.548
Cellular Component	GO:0015935	4	small ribosomal subunit	0.00749043	A0A1Q3EAH4	188	1.715	Up	0.019519	K	40S ribosomal protein S5 OS=Lentinula edodes OX=5353 GN=LENED_005990 PE=3 SV=1	LENED_005990	1	0.005565	83.883	GSSNSYAIK(1)K	2	-0.65775	9	0.855	0.842	0.548	1.304	1.328	1.219
Cellular Component	GO:0015935	4	small ribosomal subunit	0.00749043	A0A1Q3EKA1	182	2.188	Up	0.049357	K	40S ribosomal protein S1 OS=Lentinula edodes OX=5353 GN=RPS1 PE=3 SV=1	RPS1	1	0.00324974	92.051	APK(1)FDVSK	2	0.50756	6	0.648	0.862	0.426	1.996	1.119	1.12
Cellular Component	GO:0015935	4	small ribosomal subunit	0.00749043	A0A1Q3EKA1	45	2.302	Up	0.040645	K	40S ribosomal protein S1 OS=Lentinula edodes OX=5353 GN=RPS1 PE=3 SV=1	RPS1	1	0.00249796	79.489	NVGK(1)TLVNR	2	0.28588	6	0.506	0.964	0.382	1.736	1.132	1.395
Cellular Component	GO:0015935	4	small ribosomal subunit	0.00749043	A0A1Q3E3A9	189	2.951	Up	0.039281	K	40S ribosomal protein S6 OS=Lentinula edodes OX=5353 GN=LENED_003322 PE=3 SV=1	LENED_003322	1	0.000275373	94.122	EQK(1)TEYDTLLAK	2	1.7664	1	0.471	0.494		2.113	1.019	1.14
Cellular Component	GO:0015935	4	small ribosomal subunit	0.00749043	A0A1Q3E3A9	198	4.185	Up	0.004623	K	40S ribosomal protein S6 OS=Lentinula edodes OX=5353 GN=LENED_003322 PE=3 SV=1	LENED_003322	1	0.00832518	76.85	TEYDTLLAK(1)R	2	1.1563	3	0.491	0.403	0.311	1.588	2.322	1.133
Cellular Component	GO:0015935	4	small ribosomal subunit	0.00749043	A0A1Q3E3G4	42	2.354	Up	0.0072795	K	Ribosomal protein S5 OS=Lentinula edodes OX=5353 GN=LENED_003385 PE=3 SV=1	LENED_003385	1	0.00123833	94.007	KDDEKEWVPVTK(1)LGR	3	-0.37048	9	0.732	0.63	0.478	1.778	1.35	1.204
Cellular Component	GO:0015935	4	small ribosomal subunit	0.00749043	A0A1Q3E3G4	159	1.55	Up	1.94965e-05	K	Ribosomal protein S5 OS=Lentinula edodes OX=5353 GN=LENED_003385 PE=3 SV=1	LENED_003385	1	2.66398e-07	91.64	GYWGTALGEPHTVPSK(1)VSGK	3	0.69358	4	0.772	0.811	0.791	1.206	1.255	1.219
Cellular Component	GO:0015935	4	small ribosomal subunit	0.00749043	A0A1Q3EAI9	54	2.734	Up	0.021021	K	40S ribosomal protein S8 OS=Lentinula edodes OX=5353 GN=LENED_005999 PE=3 SV=1	LENED_005999	1	0.00500154	108.24	GGNLK(1)YR	2	0.49902	4	0.6	0.754	0.298	1.745	1.429	1.343
Cellular Component	GO:0015935	4	small ribosomal subunit	0.00749043	A0A1Q3EFD5	59	2.476	Up	0.0075831	K	40S ribosomal protein S17 OS=Lentinula edodes OX=5353 GN=LENED_007760 PE=3 SV=1	LENED_007760	1	0.000513318	84.821	ISGFTTHLMK(1)R	3	-0.79228	8	0.601	0.714	0.461	1.829	1.399	1.17
Cellular Component	GO:0015935	4	small ribosomal subunit	0.00749043	A0A1Q3EFD5	32	3.963	Up	0.0077385	K	40S ribosomal protein S17 OS=Lentinula edodes OX=5353 GN=LENED_007760 PE=3 SV=1	LENED_007760	1	6.62291e-05	123.79	LTLDFHTNK(1)R	3	0.2116	7	0.484	0.495	0.282	2.397	1.341	1.259
Cellular Component	GO:0015935	4	small ribosomal subunit	0.00749043	A0A1Q3EFD5	49	2.895	Up	0.0021642	K	40S ribosomal protein S17 OS=Lentinula edodes OX=5353 GN=LENED_007760 PE=3 SV=1	LENED_007760	1	0.000479762	79.492	NK(1)ISGFTTHLMK	2	0.081944	8	0.509	0.465		1.616	1.38	1.234
Cellular Component	GO:0015935	4	small ribosomal subunit	0.00749043	A0A1Q3EFD5	19	2.972	Up	0.025476	K	40S ribosomal protein S17 OS=Lentinula edodes OX=5353 GN=LENED_007760 PE=3 SV=1	LENED_007760	1	0.000490972	103.19	VLIEK(1)YYPR	3	0.1524	13	0.569	0.629	0.351	1.554	1.593	1.456
Cellular Component	GO:0015935	4	small ribosomal subunit	0.00749043	A0A1Q3EFD5	44	2.768	Up	0.026783	K	40S ribosomal protein S17 OS=Lentinula edodes OX=5353 GN=LENED_007760 PE=3 SV=1	LENED_007760	1	0.000771619	104.17	IIDEVAVVPSK(1)R	2	0.61997	8	0.614	0.718	0.307	1.995	1.14	1.402
Cellular Component	GO:0015935	4	small ribosomal subunit	0.00749043	A0A1Q3EFX6	103	2.524	Up	0.004841	K	40s ribosomal protein s16 OS=Lentinula edodes OX=5353 GN=LENED_007999 PE=4 SV=1	LENED_007999	1	4.42599e-05	115.57	FSDAYSAMELK(1)K	2	-0.12225	6	0.564	0.685	0.498	1.882	1.247	1.28
Cellular Component	GO:0015935	4	small ribosomal subunit	0.00749043	A0A1Q3DZN1	107	3.198	Up	0.00054008	K	Ubiquitin-domain-containing protein OS=Lentinula edodes OX=5353 GN=LENED_002001 PE=4 SV=1	LENED_002001	1	0.000487626	117.31	YYK(1)VDSDGK	2	-1.2148	6	0.533	0.505	0.436	1.871	1.5	1.343
Cellular Component	GO:0015935	4	small ribosomal subunit	0.00749043	A0A1Q3E8Q4	104	2.21	Up	0.026703	K	40s ribosomal protein s11 OS=Lentinula edodes OX=5353 GN=LENED_005339 PE=3 SV=1	LENED_005339	1	3.7719e-06	132.79	HK(1)NLAAHVSPAFR	4	0.37746	9	0.769	0.704	0.44	1.803	1.052	1.372
Cellular Component	GO:0015935	4	small ribosomal subunit	0.00749043	A0A1Q3E8Q4	95	1.846	Up	0.039718	K	40s ribosomal protein s11 OS=Lentinula edodes OX=5353 GN=LENED_005339 PE=3 SV=1	LENED_005339	1	0.000745999	77.185	RDYLHYIPK(1)YNR	3	-0.77795	13	0.721	0.931	0.49	1.551	1.095	1.309
Cellular Component	GO:0015935	4	small ribosomal subunit	0.00749043	A0A1Q3E8Q4	132	2.105	Up	0.035724	K	40s ribosomal protein s11 OS=Lentinula edodes OX=5353 GN=LENED_005339 PE=3 SV=1	LENED_005339	1	0.058631	54.157	PLSK(1)TVR	2	1.7724	1	0.808	0.74	0.432	1.787	1.091	1.289
Cellular Component	GO:0015935	4	small ribosomal subunit	0.00749043	A0A1Q3E545	30	5.382	Up	0.022877	K	Ribosomal protein S25 OS=Lentinula edodes OX=5353 GN=LENED_003795 PE=4 SV=1	LENED_003795	1	1.73077e-07	150.26	DK(1)AQHAVAVDK	2	-0.4997	11	0.41	0.454	0.13	2.606	1.734	1.01
Cellular Component	GO:0015935	4	small ribosomal subunit	0.00749043	A0A1Q3E4E3	84	2.237	Up	0.0038168	K	40S ribosomal protein S4 OS=Lentinula edodes OX=5353 GN=LENED_003654 PE=3 SV=1	LENED_003654	1	0.0256378	59.35	LLYDVK(1)GR	2	-0.19088	4	0.688	0.7	0.511	1.645	1.383	1.22
Cellular Component	GO:0015935	4	small ribosomal subunit	0.00749043	A0A1Q3E4E3	49	3.034	Up	0.0046403	K	40S ribosomal protein S4 OS=Lentinula edodes OX=5353 GN=LENED_003654 PE=3 SV=1	LENED_003654	1	0.00802331	87.435	LIK(1)IDGK	2	0.13747	2	0.548	0.611	0.356	1.608	1.23	1.758
Cellular Component	GO:0015935	4	small ribosomal subunit	0.00749043	A0A1Q3E4E3	100	2.691	Up	0.0062028	K	40S ribosomal protein S4 OS=Lentinula edodes OX=5353 GN=LENED_003654 PE=3 SV=1	LENED_003654	1	0.000219997	99.5	ITPEEATYK(1)LLK	2	0.74353	4	0.477	0.745	0.423	1.292	1.41	1.724
Cellular Component	GO:0015935	4	small ribosomal subunit	0.00749043	A0A1Q3E4E3	223	2.61	Up	0.033401	K	40S ribosomal protein S4 OS=Lentinula edodes OX=5353 GN=LENED_003654 PE=3 SV=1	LENED_003654	1	0.000214766	119.27	GTK(1)LTISEER	2	0.31539	4	0.857	0.536	0.327	1.983	1.247	1.26
Cellular Component	GO:0015935	4	small ribosomal subunit	0.00749043	A0A1Q3EU67	281	3.579	Up	0.0114823	K	Mediator of RNA polymerase II transcription subunit 10 OS=Lentinula edodes OX=5353 GN=MED10 PE=3 SV=1	MED10	1	0.0033831	99.34	KADVDLNK(1)R	2	-0.32358	4	0.662	0.416	0.286	2.209	1.348	1.325
Cellular Component	GO:0015935	4	small ribosomal subunit	0.00749043	A0A1Q3EU67	250	2.454	Up	0.0080444	K	Mediator of RNA polymerase II transcription subunit 10 OS=Lentinula edodes OX=5353 GN=MED10 PE=3 SV=1	MED10	1	0.00158443	113.93	LLNTNVDGK(1)R	2	0.32534	5	0.594	0.676	0.521	1.787	1.567	1.041
Cellular Component	GO:1990467	7	NuA3a histone acetyltransferase complex	0.148159	A0A1Q3EKR7	813	1.814	Up	0.0127172	K	Histone acetyltransferase OS=Lentinula edodes OX=5353 GN=LENED_009793 PE=3 SV=1	LENED_009793	1	0.000125098	128.85	AGAEGEFGVVK(1)K	2	0.61757	6	0.669	0.769	0.735	1.405	1.533	1.004
Cellular Component	GO:1990467	7	NuA3a histone acetyltransferase complex	0.148159	A0A1Q3E9Q8	333	1.975	Up	0.045039	K	Bromodomain containing protein OS=Lentinula edodes OX=5353 GN=LENED_005633 PE=4 SV=1	LENED_005633	0.999728	4.65983e-44	191.4	EAALAAEADEDDEDEKNHSSK(1)GSK	4	-0.14567	7	0.721	0.57	0.782	1.694	1.525	0.875
Cellular Component	GO:0036410	7	Mst2 histone acetyltransferase complex	0.330687	A0A1Q3EKR7	813	1.814	Up	0.0127172	K	Histone acetyltransferase OS=Lentinula edodes OX=5353 GN=LENED_009793 PE=3 SV=1	LENED_009793	1	0.000125098	128.85	AGAEGEFGVVK(1)K	2	0.61757	6	0.669	0.769	0.735	1.405	1.533	1.004
Cellular Component	GO:0036410	7	Mst2 histone acetyltransferase complex	0.330687	A0A1Q3E9Q8	333	1.975	Up	0.045039	K	Bromodomain containing protein OS=Lentinula edodes OX=5353 GN=LENED_005633 PE=4 SV=1	LENED_005633	0.999728	4.65983e-44	191.4	EAALAAEADEDDEDEKNHSSK(1)GSK	4	-0.14567	7	0.721	0.57	0.782	1.694	1.525	0.875
Cellular Component	GO:0043505	4	CENP-A containing nucleosome	0.0568955	A0A1Q3EC57	24	3.915	Up	0.0067958	K	Histone H3 OS=Lentinula edodes OX=5353 GN=LENED_006546 PE=3 SV=1	LENED_006546	1	0.000197773	151.97	QLAVK(1)SAR	2	-0.2653	14	0.538	0.452	0.285	2.222	1.603	1.167
Cellular Component	GO:0043505	4	CENP-A containing nucleosome	0.0568955	A0A1Q3EC57	19	3.796	Up	0.0107762	K	Histone H3 OS=Lentinula edodes OX=5353 GN=LENED_006546 PE=3 SV=1	LENED_006546	1	0.0123053	112.13	K(1)QLAVK(1)SAR	2	0.49117	6	0.573	0.465	0.27	2.28	1.524	1.161
Cellular Component	GO:0043505	4	CENP-A containing nucleosome	0.0568955	A0A1Q3E7V4	24	4.706	Up	0.00189988	K	Histone-like OS=Lentinula edodes OX=5353 GN=LENED_004965 PE=3 SV=1	LENED_004965	1	2.71807e-07	157.75	QLAAK(1)SSAR	2	0.98087	33	0.456	0.378	0.263	2.044	1.834	1.285
Cellular Component	GO:0043505	4	CENP-A containing nucleosome	0.0568955	A0A1Q3E7V4	19	4.073	Up	0.00139981	K	Histone-like OS=Lentinula edodes OX=5353 GN=LENED_004965 PE=3 SV=1	LENED_004965	1	6.91128e-06	152.69	K(1)QLAAK(1)SSAR	2	0.64328	16	0.506	0.426	0.292	1.927	1.572	1.486
Cellular Component	GO:0043505	4	CENP-A containing nucleosome	0.0568955	A0A1Q3EA19	77	4.07	Up	0.0052824	K	Histone H3 OS=Lentinula edodes OX=5353 GN=LENED_005841 PE=3 SV=1	LENED_005841	1	0.000339119	150.61	K(1)QLATK(1)AARK(1)TAATATGGVK	3	0.55777	17	0.459	0.522	0.249	2	1.705	1.301
Cellular Component	GO:0043505	4	CENP-A containing nucleosome	0.0568955	A0A1Q3EA19	116	1.882	Up	0.0055189	K	Histone H3 OS=Lentinula edodes OX=5353 GN=LENED_005841 PE=3 SV=1	LENED_005841	1	1.64681e-19	210.93	YQK(1)STELLIR	2	3.6079	95	0.868	0.633	0.622	1.439	1.333	1.224
Cellular Component	GO:0043505	4	CENP-A containing nucleosome	0.0568955	A0A1Q3EA19	73	3.524	Up	0.0037046	K	Histone H3 OS=Lentinula edodes OX=5353 GN=LENED_005841 PE=3 SV=1	LENED_005841	1	0.00422986	140.45	STGGK(1)APR	2	-1.8839	13	0.493	0.577	0.299	1.806	1.631	1.388
Cellular Component	GO:0043505	4	CENP-A containing nucleosome	0.0568955	A0A1Q3EA19	68	3.524	Up	0.0037016	K	Histone H3 OS=Lentinula edodes OX=5353 GN=LENED_005841 PE=3 SV=1	LENED_005841	1	0.00422986	140.45	K(1)STGGK(1)APR	2	-0.09256	11	0.493	0.577	0.299	1.806	1.63	1.389
Cellular Component	GO:0043505	4	CENP-A containing nucleosome	0.0568955	A0A1Q3EA19	86	7.934	Up	0.00136202	K	Histone H3 OS=Lentinula edodes OX=5353 GN=LENED_005841 PE=3 SV=1	LENED_005841	1	0.000758605	96.745	K(1)TAATATGGVK(0.863)K(0.137)PHR	3	0.30569	8		0.225	0.177	1.934	1.282	1.568
Cellular Component	GO:0043505	4	CENP-A containing nucleosome	0.0568955	A0A1Q3EA19	96	3.421	Up	0.0057585	K	Histone H3 OS=Lentinula edodes OX=5353 GN=LENED_005841 PE=3 SV=1	LENED_005841	0.862933	0.000758605	94.487	K(1)TAATATGGVK(0.863)K(0.137)PHR	3	0.30569	4		0.472	0.37	1.658	1.524	1.139
Cellular Component	GO:0043505	4	CENP-A containing nucleosome	0.0568955	A0A1Q3EA19	82	4.117	Up	0.0049564	K	Histone H3 OS=Lentinula edodes OX=5353 GN=LENED_005841 PE=3 SV=1	LENED_005841	1	0.000339119	150.61	QLATK(1)AAR	2	1.7926	22	0.455	0.515	0.249	2.001	1.719	1.299
Cellular Component	GO:0045263	3	proton-transporting ATP synthase complex, coupling factor F(o)	0.162138	A0A1Q3ERE8	36	0.522	Down	0.00053912	K	Related to TIM11-subunit E of the dimeric form of mitochondrial F1F0-ATPase(predicted) OS=Lentinula edodes OX=5353 GN=LENED_011862 PE=4 SV=1	LENED_011862	1	2.63305e-100	277.8	TLQAAHNENK(1)VQHAAHDR	3	0.68967	16	1.388	1.19	1.32	0.724	0.62	0.689
Cellular Component	GO:0045263	3	proton-transporting ATP synthase complex, coupling factor F(o)	0.162138	A0A1Q3EMW8	133	0.427	Down	0.0158047	K	Mitochondrial atpase subunit OS=Lentinula edodes OX=5353 GN=LENED_010582 PE=4 SV=1	LENED_010582	1	6.85801e-10	179.19	AEHTQAVK(1)DR	2	0.16482	7	1.969	1.069	1.154	0.601	0.661	0.527
Cellular Component	GO:0045263	3	proton-transporting ATP synthase complex, coupling factor F(o)	0.162138	A0A1Q3E0M0	22	0.259	Down	0.037855	K	ATP17 subunit F of the F0 sector of mitochondrial F1F0 ATP synthase OS=Lentinula edodes OX=5353 GN=LENED_002206 PE=4 SV=1	LENED_002206	1	2.30513e-07	80.031	IATPK(1)SVSGGSGDGLGPLVNFYSK	3	1.3998	5	0.826	1.563	1.662		0.236	0.463
Cellular Component	GO:0071540	4	eukaryotic translation initiation factor 3 complex, eIF3e	0.291842	A0A1Q3ECP8	519	1.936	Up	0.0026448	K	Eukaryotic translation initiation factor 3 subunit A OS=Lentinula edodes OX=5353 GN=LENED_006777 PE=3 SV=1	LENED_006777	1	0.0602853	90.149	RVEAEK(1)YAK	2	0.73747	1	0.782	0.582	0.703	1.283	1.249	1.47
Cellular Component	GO:0071540	4	eukaryotic translation initiation factor 3 complex, eIF3e	0.291842	A0A1Q3E5E3	224	1.827	Up	0.03234	K	Eukaryotic translation initiation factor 3 subunit D OS=Lentinula edodes OX=5353 GN=LENED_004104 PE=3 SV=1	LENED_004104	0.998889	0.000153524	96.673	ITTK(0.999)TEK(0.001)PLQQLDR	3	0.14029	6	0.82	0.844	0.497	1.204	1.558	1.186
Cellular Component	GO:0071540	4	eukaryotic translation initiation factor 3 complex, eIF3e	0.291842	A0A1Q3EH34	178	0.329	Down	0.024484	K	Eukaryotic translation initiation factor 3 subunit I OS=Lentinula edodes OX=5353 GN=TIF34 PE=3 SV=1	TIF34	1	2.01754e-14	161.24	VALFNYK(1)TGEEVDSNER	2	3.3203	13	1.234	1.895	1.252	0.247	0.508	0.686
Cellular Component	GO:0071540	4	eukaryotic translation initiation factor 3 complex, eIF3e	0.291842	A0A1Q3EH34	275	0.437	Down	0.0088373	K	Eukaryotic translation initiation factor 3 subunit I OS=Lentinula edodes OX=5353 GN=TIF34 PE=3 SV=1	TIF34	1	0.000116284	95.094	FWHK(1)VFEEEVGR	3	0.8083	4	1.285	1.15	1.643	0.446	0.626	0.712
Cellular Component	GO:0009337	3	sulfite reductase complex (NADPH)	0.148159	A0A1Q3EQP9	938	0.172	Down	0.00022437	K	Sulfite reductase subunit beta OS=Lentinula edodes OX=5353 GN=LENED_011691 PE=3 SV=1	LENED_011691	1	0.00202372	129.55	VK(1)YTIDR	2	-0.016594	6	1.987	1.766	1.26	0.291	0.274	0.296
Cellular Component	GO:0009337	3	sulfite reductase complex (NADPH)	0.148159	A0A1Q3EQP9	1006	0.205	Down	0.0020593	K	Sulfite reductase subunit beta OS=Lentinula edodes OX=5353 GN=LENED_011691 PE=3 SV=1	LENED_011691	0.99927	2.56155e-05	117.2	IQDETGK(0.001)EFK(0.999)SGLR	3	-0.1631	3	1.633	1.343	1.337	0.347	0.243
Cellular Component	GO:0009337	3	sulfite reductase complex (NADPH)	0.148159	A0A1Q3EQP9	146	0.135	Down	8.2055e-05	K	Sulfite reductase subunit beta OS=Lentinula edodes OX=5353 GN=LENED_011691 PE=3 SV=1	LENED_011691	1	2.51025e-05	92.093	VASQGPHIPK(1)HELSYTK	3	0.38043	6	2.089	1.5	1.572	0.203	0.254	0.238
Cellular Component	GO:0009337	3	sulfite reductase complex (NADPH)	0.148159	A0A1Q3EQP9	260	0.11	Down	0.00050121	K	Sulfite reductase subunit beta OS=Lentinula edodes OX=5353 GN=LENED_011691 PE=3 SV=1	LENED_011691	1	6.10742e-06	133.98	VLALK(1)SHFPSVSR	2	0.43735	4	1.552	1.235	2.4	0.16	0.208	0.201
Cellular Component	GO:0009337	3	sulfite reductase complex (NADPH)	0.148159	A0A1Q3ET78	483	0.236	Down	0.00056372	K	Endoglucanase OS=Lentinula edodes OX=5353 GN=LENED_012699 PE=3 SV=1	LENED_012699	1	2.96674e-05	160.75	THSVLK(1)YAK	2	0.88248	10	1.801	1.214	1.724	0.325	0.381	0.414
Cellular Component	GO:0009337	3	sulfite reductase complex (NADPH)	0.148159	A0A1Q3ET78	931	0.288	Down	0.0053792	K	Endoglucanase OS=Lentinula edodes OX=5353 GN=LENED_012699 PE=3 SV=1	LENED_012699	1	0.000121786	94.09	AFLQHK(1)ALLQSQGK	3	1.6327	3	1.347	1.045	2.129	0.386	0.492	0.423
Cellular Component	GO:0009337	3	sulfite reductase complex (NADPH)	0.148159	A0A1Q3ET78	753	0.29	Down	0.00197761	K	Endoglucanase OS=Lentinula edodes OX=5353 GN=LENED_012699 PE=3 SV=1	LENED_012699	1	4.63662e-06	106.38	LITIPVPGSEDK(1)HHTR	4	0.47723	7	1.78	1.324	1.447	0.346	0.401	0.574
Cellular Component	GO:0045275	3	respiratory chain complex III	0.158715	A0A1Q3ERT0	315	0.547	Down	0.0132197	K	Ubiquinol-cytochrome c reductase complex core protein 2 OS=Lentinula edodes OX=5353 GN=LENED_012118 PE=4 SV=1	LENED_012118	1	1.80705e-17	172.6	AGVAHGLK(1)NFAFK	2	-0.25875	12	1.366	0.966	1.497	0.647	0.714	0.732
Cellular Component	GO:0045275	3	respiratory chain complex III	0.158715	A0A1Q3E4J7	67	0.479	Down	0.022844	K	Mitochondrial processing peptidase beta subunit OS=Lentinula edodes OX=5353 GN=LENED_003583 PE=3 SV=1	LENED_003583	1	3.15335e-07	97.271	AETDK(1)TNGTAHFLEHMAFK	4	-0.82192	9	1.244	1.241	1.49	0.408	0.801	0.697
Cellular Component	GO:0045275	3	respiratory chain complex III	0.158715	A0A1Q3E4J7	116	0.505	Down	0.0076588	K	Mitochondrial processing peptidase beta subunit OS=Lentinula edodes OX=5353 GN=LENED_003583 PE=3 SV=1	LENED_003583	1	0.000296819	92.039	EQTVYYAK(1)SFSK	2	0.079135	7	1.615	1.052	1.287	0.605	0.73	0.66
Cellular Component	GO:0045275	3	respiratory chain complex III	0.158715	A0A1Q3E4J7	230	0.436	Down	0.047916	K	Mitochondrial processing peptidase beta subunit OS=Lentinula edodes OX=5353 GN=LENED_003583 PE=3 SV=1	LENED_003583	1	1.98331e-12	130.02	LAEK(1)HFSSLPVSANPLALGR	3	0.36537	13	1.311	1.556	1.217	0.29	0.702	0.788
Cellular Component	GO:0045275	3	respiratory chain complex III	0.158715	A0A1Q3E4J7	187	0.575	Down	0.0098969	K	Mitochondrial processing peptidase beta subunit OS=Lentinula edodes OX=5353 GN=LENED_003583 PE=3 SV=1	LENED_003583	1	1.5144e-05	125.97	TILGPK(1)NNILSIQR	2	0.50325	12	1.39	0.987	1.394	0.746	0.69	0.734
Cellular Component	GO:0045275	3	respiratory chain complex III	0.158715	A0A1Q3E864	81	0.611	Down	0.029684	K	Cytochrome b-c1 complex subunit Rieske, mitochondrial OS=Lentinula edodes OX=5353 GN=LENED_005128 PE=4 SV=1	LENED_005128	1	0.00212174	57.434	TYTTAPAPK(1)LFQQR	2	-1.679	4	1.291	1.196		0.7		0.819
Cellular Component	GO:0045275	3	respiratory chain complex III	0.158715	A0A1Q3EJM7	86	0.608	Down	0.0153414	K	Cytochrome b-c1 complex subunit 7 OS=Lentinula edodes OX=5353 GN=LENED_009417 PE=3 SV=1	LENED_009417	0.999798	1.94959e-14	116.38	ASHASVLHNVLPK(1)EEWTKPQEDVR	4	0.33023	6	1.175	1.041	1.478	0.819	0.767	0.661
Cellular Component	GO:0000835	2	ER ubiquitin ligase complex	0.148159	A0A1Q3EJ33	506	0.42	Down	0.023076	K	Valosin-containing protein OS=Lentinula edodes OX=5353 GN=LENED_009161 PE=3 SV=1	LENED_009161	1	5.7983e-08	101.53	VKQELQETVQYPVDHPEK(1)FLK	4	-0.57519	8	1.001	1.182	1.565		0.449	0.6
Cellular Component	GO:0000835	2	ER ubiquitin ligase complex	0.148159	A0A1Q3ENP4	413	0.575	Down	0.0072188	K	HCP-like protein OS=Lentinula edodes OX=5353 GN=LENED_010926 PE=4 SV=1	LENED_010926	1	2.09385e-06	148.28	AK(1)HYFEQIAR	3	0.54286	10	1.326	1.034	1.41	0.68	0.8	0.686
Cellular Component	GO:0001400	3	mating projection base	0.330687	A0A1Q3ESE3	162	0.437	Down	0.047002	K	GTP binding protein OS=Lentinula edodes OX=5353 GN=LENED_012322 PE=3 SV=1	LENED_012322	1	7.82776e-11	176.18	YIK(1)DQHSAYLR	2	-0.17484	7	2.001	1.132	1.032	0.442	0.867	0.513
Cellular Component	GO:0001400	3	mating projection base	0.330687	A0A1Q3EFW3	380	1.996	Up	0.0103773	K	Cell division control GTP binding protein OS=Lentinula edodes OX=5353 GN=LENED_007969 PE=3 SV=1	LENED_007969	1	9.58789e-08	164.33	MVFQQK(1)VQEK	2	-0.94908	12	0.788	0.598	0.667	1.628	1.411	1.059
Cellular Component	GO:0009986	2	cell surface	0.0746596	A0A1Q3EB42	131	0.57	Down	0.0114358	K	Heat shock protein OS=Lentinula edodes OX=5353 GN=LENED_006130 PE=3 SV=1	LENED_006130	1	8.68095e-11	138.66	VVAK(1)SDGRPAVEIDNDGKK	4	-0.97063	18	1.589	1.094	1.124	0.767	0.701	0.701
Cellular Component	GO:0009986	2	cell surface	0.0746596	A0A1Q3EB42	333	0.482	Down	0.0102823	K	Heat shock protein OS=Lentinula edodes OX=5353 GN=LENED_006130 PE=3 SV=1	LENED_006130	1	0.0169354	66.27	HINTK(1)LLR	2	-0.65477	2	1.331	1.031	1.631	0.67	0.715	0.54
Cellular Component	GO:0009986	2	cell surface	0.0746596	A0A1Q3EB42	662	0.437	Down	0.031758	K	Heat shock protein OS=Lentinula edodes OX=5353 GN=LENED_006130 PE=3 SV=1	LENED_006130	0.804453	4.68919e-08	111.65	NAESSEEKPTEDSEK(0.804)K(0.196)EEK	3	-1.1282	1	1.772		1.281	0.84	0.647	0.515
Cellular Component	GO:0009986	2	cell surface	0.0746596	A0A1Q3EB42	455	0.449	Down	0.04566	K	Heat shock protein OS=Lentinula edodes OX=5353 GN=LENED_006130 PE=3 SV=1	LENED_006130	1	0.0546797	72.928	NTTIPTK(1)K	2	-0.12652	1	1.313	0.837	1.897	0.614	0.478	0.724
Cellular Component	GO:0009986	2	cell surface	0.0746596	A0A1Q3EB42	122	0.496	Down	0.0043372	K	Heat shock protein OS=Lentinula edodes OX=5353 GN=LENED_006130 PE=3 SV=1	LENED_006130	1	2.30779e-08	143.98	MYKDQEVQDDMK(1)HWPFK	3	-1.4812	21	1.516	1.227	1.214	0.56	0.625	0.779
Cellular Component	GO:0009986	2	cell surface	0.0746596	A0A1Q3EB42	163	0.467	Down	0.0024585	K	Heat shock protein OS=Lentinula edodes OX=5353 GN=LENED_006130 PE=3 SV=1	LENED_006130	1	0.000162658	107.34	MK(1)ETAQQFLNK	2	-4.1372	3	1.559	1.248	1.247	0.74	0.564	0.588
Cellular Component	GO:0009986	2	cell surface	0.0746596	A0A1Q3EB42	348	0.349	Down	0.0185633	K	Heat shock protein OS=Lentinula edodes OX=5353 GN=LENED_006130 PE=3 SV=1	LENED_006130	1	0.000155867	122.97	SQFESLVDPLVK(1)R	2	0.20322	5	1.997	0.978	1.421	0.356	0.651	0.527
Cellular Component	GO:0009986	2	cell surface	0.0746596	A0A1Q3EB42	388	0.552	Down	0.030321	K	Heat shock protein OS=Lentinula edodes OX=5353 GN=LENED_006130 PE=3 SV=1	LENED_006130	1	4.75288e-07	146.16	VGETVK(1)SIFGR	2	-0.4571	6	1.546	0.954	1.334	0.581	0.841	0.694
Cellular Component	GO:0009986	2	cell surface	0.0746596	A0A1Q3EB42	113	0.453	Down	0.0117557	K	Heat shock protein OS=Lentinula edodes OX=5353 GN=LENED_006130 PE=3 SV=1	LENED_006130	1	6.92126e-06	134.56	MYK(1)DQEVQDDMK	2	-0.55592	5	1.252	1.216	1.564	0.434	0.623	0.769
Cellular Component	GO:0009986	2	cell surface	0.0746596	A0A1Q3E953	328	1.631	Up	0.0119609	K	Elongation factor 1-alpha OS=Lentinula edodes OX=5353 GN=LENED_005448 PE=3 SV=1	LENED_005448	1	9.35022e-18	177.42	RGNVASDSK(1)NDPAK	3	1.056	17	0.892	0.808	0.615	1.327	1.231	1.217
Cellular Component	GO:0009986	2	cell surface	0.0746596	A0A1Q3EMJ0	595	1.783	Up	0.0173605	K	Heat shock protein HSS1 OS=Lentinula edodes OX=5353 GN=LENED_010478 PE=3 SV=1	LENED_010478	1	4.95761e-15	159.81	EEYEEK(1)QK	2	0.75628	7	0.934	0.669	0.598	1.347	1.441	1.137
Cellular Component	GO:0009986	2	cell surface	0.0746596	A0A1Q3EMJ0	561	2.079	Up	0.044983	K	Heat shock protein HSS1 OS=Lentinula edodes OX=5353 GN=LENED_010478 PE=3 SV=1	LENED_010478	1	2.95867e-06	145.99	LADK(1)FSPEDK	2	-0.12302	6	0.788	0.613	0.612	1.961	1.323	0.902
Cellular Component	GO:0009986	2	cell surface	0.0746596	A0A1Q3EFY3	120	2.987	Up	0.0166196	K	60S ribosomal protein L13 OS=Lentinula edodes OX=5353 GN=LENED_007991 PE=3 SV=1	LENED_007991	1	0.0100254	83.614	LVAYK(1)QK	2	-0.84431	3	0.618	0.643	0.283	1.81	1.238	1.564
Cellular Component	GO:0009986	2	cell surface	0.0746596	A0A1Q3EDT5	104	1.665	Up	0.048241	K	Protein disulfide-isomerase OS=Lentinula edodes OX=5353 GN=LENED_007225 PE=3 SV=1	LENED_007225	1	1.30927e-08	150.22	VYK(1)NGTPSDYQGPR	2	0.45575	6	0.873	0.876	0.527	1.322	1.065	1.403
Cellular Component	GO:0009986	2	cell surface	0.0746596	A0A1Q3EDT5	320	2.598	Up	0.021241	K	Protein disulfide-isomerase OS=Lentinula edodes OX=5353 GN=LENED_007225 PE=3 SV=1	LENED_007225	1	4.80423e-06	141.1	QLK(1)YPLDQSK	2	0.59579	6	0.677	0.605	0.421	1.498	1.426	1.501
Cellular Component	GO:0009986	2	cell surface	0.0746596	A0A1Q3EDT5	444	2.304	Up	0.0094596	K	Protein disulfide-isomerase OS=Lentinula edodes OX=5353 GN=LENED_007225 PE=3 SV=1	LENED_007225	1	0.0286933	67.032	FK(1)PAGSR	2	-0.21808	6	0.725	0.638	0.488	1.675	1.076	1.514
Cellular Component	GO:0009986	2	cell surface	0.0746596	A0A1Q3EDT5	335	2.512	Up	0.0032239	K	Protein disulfide-isomerase OS=Lentinula edodes OX=5353 GN=LENED_007225 PE=3 SV=1	LENED_007225	1	3.77862e-05	123.95	EVSTESVK(1)DWTK	2	1.999	3	0.672	0.565	0.522	1.573	1.707	1.138
Cellular Component	GO:0009986	2	cell surface	0.0746596	A0A1Q3EDT5	442	2.325	Up	0.0086192	K	Protein disulfide-isomerase OS=Lentinula edodes OX=5353 GN=LENED_007225 PE=3 SV=1	LENED_007225	1	0.00039507	102.52	VAGFPTLK(1)FK	2	0.88678	17	0.658	0.659	0.506	1.028	1.577	1.633
Cellular Component	GO:0009986	2	cell surface	0.0746596	A0A1Q3E4Z7	333	1.676	Up	0.0193397	K	Heat-shock protein 90 OS=Lentinula edodes OX=5353 GN=LENED_003972 PE=3 SV=1	LENED_003972	1	0.00563678	82.452	NNIK(1)LYVR	2	-0.95682	3	0.816	0.718	0.748	1.613	1.078	1.133
Cellular Component	GO:0009986	2	cell surface	0.0746596	A0A1Q3E4Z7	86	2.102	Up	0.0037581	K	Heat-shock protein 90 OS=Lentinula edodes OX=5353 GN=LENED_003972 PE=3 SV=1	LENED_003972	1	2.0922e-64	229.96	DTGIGMTK(1)ADMVNNLGTIAK	3	-0.64101	41	0.579	0.677	0.707	1.196	1.675	1.255
Cellular Component	GO:0009986	2	cell surface	0.0746596	A0A1Q3E4Z7	44	0.336	Down	0.020836	K	Heat-shock protein 90 OS=Lentinula edodes OX=5353 GN=LENED_003972 PE=3 SV=1	LENED_003972	1	6.13965e-05	112.02	ELISNASDALDK(1)IR	2	-2.4063	5	0.894	1.723	1.715	0.318	0.54	0.597
Cellular Component	GO:0009986	2	cell surface	0.0746596	A0A1Q3E4Z7	316	1.561	Up	0.0033557	K	Heat-shock protein 90 OS=Lentinula edodes OX=5353 GN=LENED_003972 PE=3 SV=1	LENED_003972	1	0.0109005	113.89	AILFVPK(1)R	2	0.054308	2	0.856	0.782	0.731	1.333	1.108	1.258
Cellular Component	GO:0009986	2	cell surface	0.0746596	A0A1Q3E947	443	1.94	Up	0.040158	K	Phosphopyruvate hydratase OS=Lentinula edodes OX=5353 GN=LENED_005486 PE=3 SV=1	LENED_005486	1	1.83467e-28	199.13	GLSAGHNAPALLK(1)K	2	-0.1548	12	0.876	0.753	0.466	1.682	1.286	1.097
Cellular Component	GO:0009986	2	cell surface	0.0746596	A0A1Q3DV62	243	0.38	Down	0.0167199	K	Elongation factor EF-2 OS=Lentinula edodes OX=5353 GN=LENED_000301 PE=4 SV=1	LENED_000301	1	0.000185563	99.941	MMAK(1)LWGDNFFNPK	2	-1.2716	6	1.023	1.356	1.832	0.363	0.605	0.632
Cellular Component	GO:0009986	2	cell surface	0.0746596	A0A1Q3DV62	152	1.554	Up	0.03746	K	Elongation factor EF-2 OS=Lentinula edodes OX=5353 GN=LENED_000301 PE=4 SV=1	LENED_000301	1	0.00261414	78.516	IK(1)PVVIINK	2	-1.3181	4	0.981	0.724	0.741	1.26		1.274
Cellular Component	GO:0009986	2	cell surface	0.0746596	A0A1Q3EDG7	169	0.607	Down	0.029962	K	Fructose-bisphosphate aldolase OS=Lentinula edodes OX=5353 GN=LENED_007101 PE=3 SV=1	LENED_007101	1	5.17651e-05	120.53	EQNIATCVK(1)YFK	2	-0.61344	25	1.386	1.275	1.051	0.622	0.955	0.677
Cellular Component	GO:1990112	3	RQC complex	0.148159	A0A1Q3EJ33	506	0.42	Down	0.023076	K	Valosin-containing protein OS=Lentinula edodes OX=5353 GN=LENED_009161 PE=3 SV=1	LENED_009161	1	5.7983e-08	101.53	VKQELQETVQYPVDHPEK(1)FLK	4	-0.57519	8	1.001	1.182	1.565		0.449	0.6
Cellular Component	GO:1990112	3	RQC complex	0.148159	A0A1Q3EQD7	1600	8.179	Up	0.00053951	K	Transcription factor 25 (Basic helix-loop-helix) OS=Lentinula edodes OX=5353 GN=LENED_011574 PE=4 SV=1	LENED_011574	1	4.45797e-06	104.88	PAQSK(1)HLETCYPR	3	-0.50555	8	0.277	0.277	0.243	2.516		1.83
Cellular Component	GO:1990112	3	RQC complex	0.148159	A0A1Q3EQD7	1991	11.93	Up	0.000162942	K	Transcription factor 25 (Basic helix-loop-helix) OS=Lentinula edodes OX=5353 GN=LENED_011574 PE=4 SV=1	LENED_011574	1	0.000741502	67.019	TVIEEVFYPK(1)YQHR	3	-0.29442	3	0.119		0.156	1.588	1.715	1.618
Cellular Component	GO:0008287	2	protein serine/threonine phosphatase complex	0.291842	A0A1Q3E673	16	0.469	Down	0.0135831	K	Cytochrome c OS=Lentinula edodes OX=5353 GN=LENED_004435 PE=3 SV=1	LENED_004435	1	0.00320648	93.162	GAGLFK(1)TR	2	0.22133	6	1.463	0.962	1.611	0.701	0.649	0.542
Cellular Component	GO:0008287	2	protein serine/threonine phosphatase complex	0.291842	A0A1Q3DZX9	122	1.758	Up	0.0097605	K	Protein phosphatase PP2A regulatory subunit B OS=Lentinula edodes OX=5353 GN=LENED_001982 PE=3 SV=1	LENED_001982	1	0.0271099	67.981	VFEK(1)SLR	2	0.7459	4	0.828	0.728	0.661	1.573	1.152	1.172
Cellular Component	GO:0008287	2	protein serine/threonine phosphatase complex	0.291842	A0A1Q3E919	104	2.252	Up	0.0128035	K	ARM repeat-containing protein OS=Lentinula edodes OX=5353 GN=LENED_005411 PE=4 SV=1	LENED_005411	1	0.0244072	54.343	DK(1)AAESITK	2	-0.21155	4	0.727	0.614	0.561	1.791	1.482	1.011
Cellular Component	GO:0031965	3	nuclear membrane	0.011152	A0A1Q3E5M7	60	0.611	Down	0.0106225	K	Nuclear transport factor 2 OS=Lentinula edodes OX=5353 GN=LENED_004207 PE=4 SV=1	LENED_004207	1	0.000133341	98.902	LTSLPFSK(1)VQHK	2	-0.042893	12	1.482	1.044	1.18	0.725	0.799	0.739
Cellular Component	GO:0031965	3	nuclear membrane	0.011152	A0A1Q3E5U4	764	3.23	Up	0.035881	K	Unplaced genomic scaffold GYMLUscaffold_30, whole genome shotgun sequence(predicted) OS=Lentinula edodes OX=5353 GN=LENED_004041 PE=4 SV=1	LENED_004041	1	0.0095624	84.498	VWEK(1)VEK	2	0.76385	2	0.53		0.424		1.839	1.242
Cellular Component	GO:0031965	3	nuclear membrane	0.011152	A0A1Q3EFY2	960	0.645	Down	0.025781	K	Succinate--CoA ligase [ADP-forming] subunit alpha, mitochondrial OS=Lentinula edodes OX=5353 GN=LENED_007968 PE=3 SV=1	LENED_007968	1	3.60422e-05	96.673	VLVQGFTGK(1)TGTFHAK	2	-0.17035	3	1.309	1.044	1.269	0.784	0.782	0.77
Cellular Component	GO:0031965	3	nuclear membrane	0.011152	A0A1Q3EFY2	967	0.566	Down	0.0098358	K	Succinate--CoA ligase [ADP-forming] subunit alpha, mitochondrial OS=Lentinula edodes OX=5353 GN=LENED_007968 PE=3 SV=1	LENED_007968	1	0.000142012	88.319	TGTFHAK(1)EALAYGTK	3	0.13561	3	1.501	1.001	1.298	0.721	0.691	0.739
Cellular Component	GO:0031965	3	nuclear membrane	0.011152	A0A1Q3E3S1	231	0.623	Down	0.0102235	K	Heat shock protein 70 OS=Lentinula edodes OX=5353 GN=LENED_003354 PE=3 SV=1	LENED_003354	1	4.49874e-06	115.8	IINEPTAAAIAYGLNK(1)K	3	0.22925	6	1.064	1.262	1.317	0.641	0.838	0.789
Cellular Component	GO:0031965	3	nuclear membrane	0.011152	A0A1Q3ESM7	71	1.564	Up	0.047239	K	CAAX prenyl protease OS=Lentinula edodes OX=5353 GN=LENED_012462 PE=3 SV=1	LENED_012462	1	7.9043e-07	141.89	EDFAK(1)SQIYGK	2	0.24801	6	0.814	0.91	0.642	1.252	1.23	1.219
Cellular Component	GO:0031965	3	nuclear membrane	0.011152	A0A1Q3EN15	386	2.633	Up	0.033998	K	Ran gtpase-activating protein 1 OS=Lentinula edodes OX=5353 GN=LENED_010564 PE=4 SV=1	LENED_010564	1	0.00448033	99.136	AFQGK(1)TEK	2	0.22442	2	0.583		0.543	1.742		1.223
Cellular Component	GO:0031965	3	nuclear membrane	0.011152	A0A1Q3ESR3	486	0.659	Down	0.0126151	K	ARM repeat-containing protein OS=Lentinula edodes OX=5353 GN=LENED_012494 PE=4 SV=1	LENED_012494	1	0.000655377	74.962	LIPILLHPK(1)APR	3	0.04199	6	1.408	1.046	1.149	0.759	0.852	0.763
Cellular Component	GO:0031965	3	nuclear membrane	0.011152	A0A1Q3EQB0	276	0.577	Down	0.0122415	K	SAGA-associated factor 11 OS=Lentinula edodes OX=5353 GN=LENED_011431 PE=3 SV=1	LENED_011431	1	1.66819e-05	76.015	VMTPHPDTAPPTLSVHEALK(1)K	4	1.3451	6	1.393	1	1.382	0.816	0.673	0.689
Cellular Component	GO:0031965	3	nuclear membrane	0.011152	A0A1Q3DXM0	866	0.504	Down	0.041	K	ARM repeat-containing protein OS=Lentinula edodes OX=5353 GN=LENED_001237 PE=4 SV=1	LENED_001237	1	0.0068138	60.398	FFPLIAK(1)YYK	2	-0.70122	6	1.012	1.38	1.498	0.416	0.756	0.79
Cellular Component	GO:0005771	7	multivesicular body	0.330687	A0A1Q3EMN6	845	0.389	Down	0.0150789	K	Aminopeptidase OS=Lentinula edodes OX=5353 GN=LENED_010529 PE=3 SV=1	LENED_010529	1	8.31566e-36	206.19	QVTHFFQDHYEELYK(1)R	4	-1.1337	8	1.309	1.131	1.761	0.367	0.54	0.726
Cellular Component	GO:0005771	7	multivesicular body	0.330687	A0A1Q3EMN6	164	0.336	Down	0.0042449	K	Aminopeptidase OS=Lentinula edodes OX=5353 GN=LENED_010529 PE=3 SV=1	LENED_010529	1	0.000874608	76.759	TAFPCWDEPALK(1)AK	2	-0.71015	5	1.816	1.046	1.552	0.423	0.505	0.557
Cellular Component	GO:0005771	7	multivesicular body	0.330687	A0A1Q3EMN6	462	0.563	Down	0.031196	K	Aminopeptidase OS=Lentinula edodes OX=5353 GN=LENED_010529 PE=3 SV=1	LENED_010529	1	0.000122821	104.41	MLSAYVGEDK(1)FLK	2	-2.0951	9	1.572	1.34	0.906	0.696	0.677	0.777
Cellular Component	GO:0005771	7	multivesicular body	0.330687	A0A1Q3E695	608	2.424	Up	0.043996	K	Leukotriene-a4 partial OS=Lentinula edodes OX=5353 GN=LENED_004428 PE=4 SV=1	LENED_004428	1	0.0233893	45.28	VNK(1)DLAVNAFQK	2	-0.75383	1	0.551	0.647		1.699		1.205
Cellular Component	GO:0005637	4	nuclear inner membrane	0.148159	A0A1Q3ESM7	71	1.564	Up	0.047239	K	CAAX prenyl protease OS=Lentinula edodes OX=5353 GN=LENED_012462 PE=3 SV=1	LENED_012462	1	7.9043e-07	141.89	EDFAK(1)SQIYGK	2	0.24801	6	0.814	0.91	0.642	1.252	1.23	1.219
Cellular Component	GO:0005637	4	nuclear inner membrane	0.148159	A0A1Q3E5U4	764	3.23	Up	0.035881	K	Unplaced genomic scaffold GYMLUscaffold_30, whole genome shotgun sequence(predicted) OS=Lentinula edodes OX=5353 GN=LENED_004041 PE=4 SV=1	LENED_004041	1	0.0095624	84.498	VWEK(1)VEK	2	0.76385	2	0.53		0.424		1.839	1.242
Cellular Component	GO:0022626	5	cytosolic ribosome	9.67153e-06	A0A1Q3E739	49	2.35	Up	0.0087378	K	Protein GET1 OS=Lentinula edodes OX=5353 GN=GET1 PE=3 SV=1	GET1	1	0.00141041	88.596	LK(1)VDILNTK	2	0.53937	3	0.496	0.488	0.835	1.379	1.58	1.316
Cellular Component	GO:0022626	5	cytosolic ribosome	9.67153e-06	A0A1Q3E3Q9	83	2.849	Up	0.0194618	K	40S ribosomal protein S13 OS=Lentinula edodes OX=5353 GN=LENED_003344 PE=3 SV=1	LENED_003344	1	0.00107461	151.04	K(1)HLETNR	2	0.41311	6	0.752	0.429	0.425	2.06	1.024	1.491
Cellular Component	GO:0022626	5	cytosolic ribosome	9.67153e-06	A0A1Q3E3Q9	95	3.035	Up	0.00151682	K	40S ribosomal protein S13 OS=Lentinula edodes OX=5353 GN=LENED_003344 PE=3 SV=1	LENED_003344	1	0.00847597	138.83	DKDSK(1)FR	2	0.51188	2	0.638	0.469	0.417	1.708	1.342	1.575
Cellular Component	GO:0022626	5	cytosolic ribosome	9.67153e-06	A0A1Q3EGV5	40	1.553	Up	0.0049814	K	40S ribosomal protein S20 OS=Lentinula edodes OX=5353 GN=LENED_008386 PE=3 SV=1	LENED_008386	1	3.51418e-11	164.11	SLEK(1)FSTDLINR	3	0.26891	9	0.734	0.744	0.882	1.117	1.211	1.337
Cellular Component	GO:0022626	5	cytosolic ribosome	9.67153e-06	A0A1Q3EGV5	89	1.846	Up	0.024817	K	40S ribosomal protein S20 OS=Lentinula edodes OX=5353 GN=LENED_008386 PE=3 SV=1	LENED_008386	1	0.0102393	83.206	YELK(1)VHK	2	-0.67166	3	0.805	0.756	0.6	1.633	1.365	0.991
Cellular Component	GO:0022626	5	cytosolic ribosome	9.67153e-06	A0A1Q3EGV5	68	1.968	Up	0.0119154	K	40S ribosomal protein S20 OS=Lentinula edodes OX=5353 GN=LENED_008386 PE=3 SV=1	LENED_008386	1	0.00459943	110.81	VLK(1)ITTR	2	0.44827	6	0.822	0.732	0.513	1.526	1.343	1.199
Cellular Component	GO:0022626	5	cytosolic ribosome	9.67153e-06	A0A1Q3EGV5	65	2.295	Up	0.0045363	K	40S ribosomal protein S20 OS=Lentinula edodes OX=5353 GN=LENED_008386 PE=3 SV=1	LENED_008386	1	0.0141639	75.738	LPTK(1)VLK	2	0.3988	3	0.691	0.691	0.484	1.672	1.343	1.268
Cellular Component	GO:0022626	5	cytosolic ribosome	9.67153e-06	A0A1Q3E239	2	2.625	Up	0.034823	K	Ribosomal protein L24 OS=Lentinula edodes OX=5353 GN=LENED_002809 PE=4 SV=1	LENED_002809	1	0.00383992	62.088	MK(1)FNADVSSSR	2	-0.56812	3	0.384	0.67		1.713	1.351	1.086
Cellular Component	GO:0022626	5	cytosolic ribosome	9.67153e-06	A0A1Q3E8X6	185	1.785	Up	0.0039213	K	40s ribosomal protein s3 OS=Lentinula edodes OX=5353 GN=LENED_005435 PE=3 SV=1	LENED_005435	1	0.0175284	57.55	QGVLGIK(1)VK	2	0.11466	2	0.832	0.748	0.611	1.38	1.318	1.214
Cellular Component	GO:0022626	5	cytosolic ribosome	9.67153e-06	A0A1Q3E8X6	178	1.571	Up	0.0174026	K	40s ribosomal protein s3 OS=Lentinula edodes OX=5353 GN=LENED_005435 PE=3 SV=1	LENED_005435	1	1.45444e-10	153.95	HVLLK(1)QGVLGIK	2	-0.70734	12	0.658	0.884	0.804	1.31	1.048	1.327
Cellular Component	GO:0022626	5	cytosolic ribosome	9.67153e-06	A0A1Q3E8X6	108	1.856	Up	0.0126027	K	40s ribosomal protein s3 OS=Lentinula edodes OX=5353 GN=LENED_005435 PE=3 SV=1	LENED_005435	1	0.000461207	99.815	YK(1)LLGGLAVR	2	0.18137	6	0.688	0.872	0.58	1.548	1.256	1.168
Cellular Component	GO:0022626	5	cytosolic ribosome	9.67153e-06	A0A1Q3E8X6	62	1.518	Up	0.0030623	K	40s ribosomal protein s3 OS=Lentinula edodes OX=5353 GN=LENED_005435 PE=3 SV=1	LENED_005435	1	9.98315e-05	100.11	ATHTQEVLGEK(1)GR	3	0.45987	7	0.81	0.838	0.76	1.351	1.106	1.198
Cellular Component	GO:0022626	5	cytosolic ribosome	9.67153e-06	A0A1Q3E828	107	1.766	Up	0.028159	K	60S ribosomal protein L27 OS=Lentinula edodes OX=5353 GN=LENED_005061 PE=3 SV=1	LENED_005061	1	0.00131795	135.87	YTAGK(1)NR	2	-0.79411	5	0.827	0.592		1.371	1.264	1.124
Cellular Component	GO:0022626	5	cytosolic ribosome	9.67153e-06	Q870G6	143	0.468	Down	0.026662	K	Guanine nucleotide binding protein beta subunit OS=Lentinula edodes OX=5353 GN=Gb1 PE=2 SV=2	Gb1	1	3.66104e-09	140.22	YDIK(1)DDGHSEWVSCVR	3	-1.1359	6	1.759	1.288	1.02	0.514	0.843	0.548
Cellular Component	GO:0022626	5	cytosolic ribosome	9.67153e-06	A0A1Q3E3A9	189	2.951	Up	0.039281	K	40S ribosomal protein S6 OS=Lentinula edodes OX=5353 GN=LENED_003322 PE=3 SV=1	LENED_003322	1	0.000275373	94.122	EQK(1)TEYDTLLAK	2	1.7664	1	0.471	0.494		2.113	1.019	1.14
Cellular Component	GO:0022626	5	cytosolic ribosome	9.67153e-06	A0A1Q3E3A9	198	4.185	Up	0.004623	K	40S ribosomal protein S6 OS=Lentinula edodes OX=5353 GN=LENED_003322 PE=3 SV=1	LENED_003322	1	0.00832518	76.85	TEYDTLLAK(1)R	2	1.1563	3	0.491	0.403	0.311	1.588	2.322	1.133
Cellular Component	GO:0022626	5	cytosolic ribosome	9.67153e-06	A0A1Q3DVG4	92	1.521	Up	0.033978	K	60S ribosomal protein L9 OS=Lentinula edodes OX=5353 GN=LENED_000342 PE=4 SV=1	LENED_000342	1	2.08872e-52	230.86	GTLTK(1)NVQHVNMDIR	3	-0.25523	23	0.81	0.655	0.919	1.091	1.103	1.432
Cellular Component	GO:0022626	5	cytosolic ribosome	9.67153e-06	A0A1Q3DVG4	107	1.791	Up	0.027381	K	60S ribosomal protein L9 OS=Lentinula edodes OX=5353 GN=LENED_000342 PE=4 SV=1	LENED_000342	0.866646	8.11746e-05	100.4	SK(0.867)DSK(0.133)VTLAVWQGGR	3	0.68659	5	0.804		0.595	1.424	1.223	1.111
Cellular Component	GO:0022626	5	cytosolic ribosome	9.67153e-06	A0A1Q3E4J6	30	2.154	Up	0.022118	K	60s ribosomal protein l2 OS=Lentinula edodes OX=5353 GN=LENED_003803 PE=4 SV=1	LENED_003803	1	6.23747e-18	174.72	SHAIFK(1)SHTHHNK	2	0.39141	13	0.863	0.612	0.472	1.71	1.106	1.377
Cellular Component	GO:0022626	5	cytosolic ribosome	9.67153e-06	A0A1Q3E158	27	1.68	Up	0.032576	K	60S ribosomal protein L24 OS=Lentinula edodes OX=5353 GN=LENED_002546 PE=4 SV=1	LENED_002546	1	0.0255511	68.915	GDSK(1)VFR	2	1.4408	3	0.859	0.826	0.596	1.575	1.098	1.158
Cellular Component	GO:0022626	5	cytosolic ribosome	9.67153e-06	A0A1Q3EFX6	103	2.524	Up	0.004841	K	40s ribosomal protein s16 OS=Lentinula edodes OX=5353 GN=LENED_007999 PE=4 SV=1	LENED_007999	1	4.42599e-05	115.57	FSDAYSAMELK(1)K	2	-0.12225	6	0.564	0.685	0.498	1.882	1.247	1.28
Cellular Component	GO:0022626	5	cytosolic ribosome	9.67153e-06	A0A1Q3E394	97	2.039	Up	0.0038413	K	Ribosomal protein l4 OS=Lentinula edodes OX=5353 GN=LENED_003242 PE=4 SV=1	LENED_003242	1	0.0384139	57.164	LFNK(1)YRPETK	2	0.32233	1	0.621	0.652		1.472	1.194	1.227
Cellular Component	GO:0022626	5	cytosolic ribosome	9.67153e-06	A0A1Q3E8Q4	104	2.21	Up	0.026703	K	40s ribosomal protein s11 OS=Lentinula edodes OX=5353 GN=LENED_005339 PE=3 SV=1	LENED_005339	1	3.7719e-06	132.79	HK(1)NLAAHVSPAFR	4	0.37746	9	0.769	0.704	0.44	1.803	1.052	1.372
Cellular Component	GO:0022626	5	cytosolic ribosome	9.67153e-06	A0A1Q3E8Q4	95	1.846	Up	0.039718	K	40s ribosomal protein s11 OS=Lentinula edodes OX=5353 GN=LENED_005339 PE=3 SV=1	LENED_005339	1	0.000745999	77.185	RDYLHYIPK(1)YNR	3	-0.77795	13	0.721	0.931	0.49	1.551	1.095	1.309
Cellular Component	GO:0022626	5	cytosolic ribosome	9.67153e-06	A0A1Q3E8Q4	132	2.105	Up	0.035724	K	40s ribosomal protein s11 OS=Lentinula edodes OX=5353 GN=LENED_005339 PE=3 SV=1	LENED_005339	1	0.058631	54.157	PLSK(1)TVR	2	1.7724	1	0.808	0.74	0.432	1.787	1.091	1.289
Cellular Component	GO:0022626	5	cytosolic ribosome	9.67153e-06	A0A1Q3E545	30	5.382	Up	0.022877	K	Ribosomal protein S25 OS=Lentinula edodes OX=5353 GN=LENED_003795 PE=4 SV=1	LENED_003795	1	1.73077e-07	150.26	DK(1)AQHAVAVDK	2	-0.4997	11	0.41	0.454	0.13	2.606	1.734	1.01
Cellular Component	GO:0022626	5	cytosolic ribosome	9.67153e-06	A0A1Q3EEP7	16	2.364	Up	0.024998	K	Ribosomal protein L38e OS=Lentinula edodes OX=5353 GN=LENED_007539 PE=3 SV=1	LENED_007539	1	0.0134142	108.3	QFLEISK(1)R	2	0.076717	5	0.768	0.707	0.358	1.718	1.342	1.273
Cellular Component	GO:0022626	5	cytosolic ribosome	9.67153e-06	A0A1Q3E340	130	2.302	Up	0.0091028	K	Ribosomal protein OS=Lentinula edodes OX=5353 GN=LENED_003262 PE=3 SV=1	LENED_003262	1	0.00975077	58.17	LLGPGLSK(1)AGK	2	0.24312	6	0.598	0.735	0.532	1.863	1.276	1.155
Cellular Component	GO:0022626	5	cytosolic ribosome	9.67153e-06	A0A1Q3E340	207	2.548	Up	0.007417	K	Ribosomal protein OS=Lentinula edodes OX=5353 GN=LENED_003262 PE=3 SV=1	LENED_003262	1	0.000339982	98.182	SLHLK(1)TTMGK	2	0.27092	9	0.642	0.687	0.407	1.766	1.32	1.338
Cellular Component	GO:0022626	5	cytosolic ribosome	9.67153e-06	A0A1Q3E340	24	2.568	Up	0.037503	K	Ribosomal protein OS=Lentinula edodes OX=5353 GN=LENED_003262 PE=3 SV=1	LENED_003262	1	3.43473e-06	152.54	ELLAASQEK(1)K	2	0.22589	6	0.644	0.759	0.34	2.03	1.414	1.032
Cellular Component	GO:0022626	5	cytosolic ribosome	9.67153e-06	A0A1Q3E340	202	1.665	Up	0.025663	K	Ribosomal protein OS=Lentinula edodes OX=5353 GN=LENED_003262 PE=3 SV=1	LENED_003262	1	0.00505278	57.175	NWQNVK(1)SLHLK	3	-0.30229	5	0.777	0.693		1.377	1.024	1.27
Cellular Component	GO:0022626	5	cytosolic ribosome	9.67153e-06	A0A1Q3E340	133	2.606	Up	0.0152956	K	Ribosomal protein OS=Lentinula edodes OX=5353 GN=LENED_003262 PE=3 SV=1	LENED_003262	1	2.62983e-05	91.401	AGK(1)FPTPVSHAEDLTNK	3	-0.08203	6	0.616	0.814	0.487	1.749	1.582
Cellular Component	GO:0022626	5	cytosolic ribosome	9.67153e-06	A0A1Q3DV87	221	2.03	Up	0.0101015	K	60s ribosomal protein l6 OS=Lentinula edodes OX=5353 GN=LENED_000333 PE=4 SV=1	LENED_000333	1	2.08067e-05	157.68	TENLVK(1)YLR	2	1.3646	18	0.811	0.678	0.535	1.645	1.199	1.264
Cellular Component	GO:0022626	5	cytosolic ribosome	9.67153e-06	A0A1Q3DV87	49	3.497	Up	0.0030609	K	60s ribosomal protein l6 OS=Lentinula edodes OX=5353 GN=LENED_000333 PE=4 SV=1	LENED_000333	1	0.0358942	62.717	GLYK(1)GLK	2	-1.2766	2	0.557	0.495	0.309	1.533	1.379	1.847
Cellular Component	GO:0022626	5	cytosolic ribosome	9.67153e-06	A0A1Q3DV87	78	3.336	Up	0.037276	K	60s ribosomal protein l6 OS=Lentinula edodes OX=5353 GN=LENED_000333 PE=4 SV=1	LENED_000333	1	1.17792e-09	170.02	TIGGNNNGEK(1)R	2	1.3484	7		0.613	0.246	1.597	1.528	1.174
Cellular Component	GO:0022626	5	cytosolic ribosome	9.67153e-06	A0A1Q3EAG9	130	2.247	Up	0.025323	K	60s ribosomal protein l20 OS=Lentinula edodes OX=5353 GN=LENED_005978 PE=3 SV=1	LENED_005978	1	0.00168884	67.519	SGTHNMYK(1)EYR	3	-0.40903	1	0.921	0.561	0.416	1.662	1.268	1.334
Cellular Component	GO:0022626	5	cytosolic ribosome	9.67153e-06	A0A1Q3EAG9	76	2.055	Up	0.033996	K	60s ribosomal protein l20 OS=Lentinula edodes OX=5353 GN=LENED_005978 PE=3 SV=1	LENED_005978	1	1.85454e-05	130.56	IFAANEVVAK(1)SR	3	-0.015642	7	0.808	0.767	0.427	1.606	1.082	1.427
Cellular Component	GO:0022626	5	cytosolic ribosome	9.67153e-06	A0A1Q3E4E1	13	4.426	Up	0.0051371	K	60S ribosomal protein L37 OS=Lentinula edodes OX=5353 GN=LENED_003659 PE=3 SV=1	LENED_003659	1	0.000383245	108.47	VGITGK(1)YGTR	2	-0.0074018	3	0.516	0.392	0.234	2.08	1.265	1.71
Cellular Component	GO:0022626	5	cytosolic ribosome	9.67153e-06	A0A1Q3E8V0	75	2.354	Up	0.024164	K	40S ribosomal protein S24 OS=Lentinula edodes OX=5353 GN=LENED_005407 PE=3 SV=1	LENED_005407	1	0.00103794	94.909	LAAMYK(1)TDK	2	0.34657	6	0.634	0.814	0.392	1.606	1.627	1.098
Cellular Component	GO:0022626	5	cytosolic ribosome	9.67153e-06	A0A1Q3E8V0	125	3.295	Up	0.032824	K	40S ribosomal protein S24 OS=Lentinula edodes OX=5353 GN=LENED_005407 PE=3 SV=1	LENED_005407	1	1.75753e-12	180.31	SGLATK(1)VDKPSR	2	0.6906	11	0.469	0.766	0.211	2.1	1.365	1.3
Cellular Component	GO:0022626	5	cytosolic ribosome	9.67153e-06	A0A1Q3EPG8	100	1.881	Up	0.00070409	K	60S acidic ribosomal protein P0 OS=Lentinula edodes OX=5353 GN=LENED_011228 PE=4 SV=1	LENED_011228	1	0.0140887	59.153	GK(1)GVVLMGK	2	-0.10083	3	0.695	0.729	0.688	1.474	1.18	1.318
Cellular Component	GO:0022626	5	cytosolic ribosome	9.67153e-06	A0A1Q3EDB8	27	1.909	Up	0.049325	K	Ribosomal protein S12 S23 OS=Lentinula edodes OX=5353 GN=LENED_007048 PE=3 SV=1	LENED_007048	1	0.0545048	55.531	WADK(1)TYK	2	-0.49273	1		0.807	0.504	1.458	1.081	1.216
Cellular Component	GO:0022626	5	cytosolic ribosome	9.67153e-06	A0A1Q3EDB8	39	2.851	Up	0.0091954	K	Ribosomal protein S12 S23 OS=Lentinula edodes OX=5353 GN=LENED_007048 PE=3 SV=1	LENED_007048	1	3.07571e-05	83.894	ALGNIYK(1)TSPTGGSSHAK	3	0.3442	6	0.478	0.697	0.421	1.953	1.115	1.482
Cellular Component	GO:0022626	5	cytosolic ribosome	9.67153e-06	A0A1Q3EDB8	78	2.48	Up	0.045942	K	Ribosomal protein S12 S23 OS=Lentinula edodes OX=5353 GN=LENED_007048 PE=3 SV=1	LENED_007048	1	0.00348134	93.374	VQLIK(1)NGK	2	0.49865	5	0.519	0.511	0.744	2.298	0.939	1.163
Cellular Component	GO:0022626	5	cytosolic ribosome	9.67153e-06	A0A1Q3E1F2	14	4.967	Up	0.0043202	K	Ribosomal protein L37 OS=Lentinula edodes OX=5353 GN=LENED_002543 PE=3 SV=1	LENED_002543	1	0.000217183	117.02	HTK(1)SHTLCR	3	-0.52454	8	0.404	0.412	0.221	2.174	1.164	1.813
Cellular Component	GO:0022626	5	cytosolic ribosome	9.67153e-06	A0A1Q3EQW2	144	3.104	Up	0.0024044	K	60S ribosomal protein L21 OS=Lentinula edodes OX=5353 GN=LENED_011754 PE=4 SV=1	LENED_011754	1	1.52233e-10	153.32	VK(1)SNHEAHVAAK	2	-0.44621	1	0.438	0.672	0.388	1.604	1.599	1.447
Cellular Component	GO:0022626	5	cytosolic ribosome	9.67153e-06	A0A1Q3EQW2	89	2.123	Up	0.027199	K	60S ribosomal protein L21 OS=Lentinula edodes OX=5353 GN=LENED_011754 PE=4 SV=1	LENED_011754	1	0.00153903	70.056	GMPHK(1)YYHGR	3	0.22063	7	0.747	0.802	0.416	1.668	1.204	1.3
Cellular Component	GO:0022626	5	cytosolic ribosome	9.67153e-06	A0A1Q3EAT6	163	0.558	Down	0.0032989	K	Eukaryotic translation initiation factor 2a OS=Lentinula edodes OX=5353 GN=LENED_006117 PE=4 SV=1	LENED_006117	1	0.000117904	100.88	LDDNQQHK(1)NLR	3	0.32791	6	1.441	1.204	1.174	0.63	0.795	0.705
Cellular Component	GO:0022626	5	cytosolic ribosome	9.67153e-06	A0A1Q3ELK6	488	1.64	Up	0.0185441	K	60S ribosomal protein L13a OS=Lentinula edodes OX=5353 GN=LENED_010028 PE=3 SV=1	LENED_010028	1	0.0109847	81.784	TAAIK(1)LR	2	0.92964	4	0.671	0.956	0.674	1.413	1.191	1.17
Cellular Component	GO:0022626	5	cytosolic ribosome	9.67153e-06	A0A1Q3ELK6	390	2.317	Up	0.0175777	K	60S ribosomal protein L13a OS=Lentinula edodes OX=5353 GN=LENED_010028 PE=3 SV=1	LENED_010028	1	0.00319613	93.429	APSK(1)ILYR	2	-0.5246	5	0.757	0.682	0.414	1.752	1.168	1.374
Cellular Component	GO:0022626	5	cytosolic ribosome	9.67153e-06	A0A1Q3EAH4	188	1.715	Up	0.019519	K	40S ribosomal protein S5 OS=Lentinula edodes OX=5353 GN=LENED_005990 PE=3 SV=1	LENED_005990	1	0.005565	83.883	GSSNSYAIK(1)K	2	-0.65775	9	0.855	0.842	0.548	1.304	1.328	1.219
Cellular Component	GO:0022626	5	cytosolic ribosome	9.67153e-06	A0A1Q3EFY3	120	2.987	Up	0.0166196	K	60S ribosomal protein L13 OS=Lentinula edodes OX=5353 GN=LENED_007991 PE=3 SV=1	LENED_007991	1	0.0100254	83.614	LVAYK(1)QK	2	-0.84431	3	0.618	0.643	0.283	1.81	1.238	1.564
Cellular Component	GO:0022626	5	cytosolic ribosome	9.67153e-06	A0A1Q3ETF3	19	2.466	Up	0.006218	K	60S ribosomal protein L14 OS=Lentinula edodes OX=5353 GN=LENED_012762 PE=4 SV=1	LENED_012762	1	0.000163038	105.03	VVLLK(1)SGPYAGK	2	1.1222	5	0.601	0.702	0.473	1.845	1.236	1.298
Cellular Component	GO:0022626	5	cytosolic ribosome	9.67153e-06	A0A1Q3E242	67	2.661	Up	0.046999	K	60S ribosomal protein L7 OS=Lentinula edodes OX=5353 GN=LENED_002880 PE=4 SV=1	LENED_002880	1	3.89391e-08	152.7	EYLSQEK(1)EEIR	2	0.039864	5	0.785	0.601	0.294	1.894	0.957	1.619
Cellular Component	GO:0022626	5	cytosolic ribosome	9.67153e-06	A0A1Q3E242	105	2.827	Up	0.043259	K	60S ribosomal protein L7 OS=Lentinula edodes OX=5353 GN=LENED_002880 PE=4 SV=1	LENED_002880	1	0.000290754	114.4	GINEIAPK(1)PR	2	0.16844	6	0.767	0.604	0.248	2.024	1.142	1.411
Cellular Component	GO:0022626	5	cytosolic ribosome	9.67153e-06	A0A1Q3EMB3	11	2.565	Up	0.033558	K	60s ribosomal protein l18 OS=Lentinula edodes OX=5353 GN=LENED_010306 PE=4 SV=1	LENED_010306	1	0.000495317	83.081	GIDLTAHHVK(1)K	3	0.99434	5	0.517	0.853	0.361	2.035	1.159	1.246
Cellular Component	GO:0022626	5	cytosolic ribosome	9.67153e-06	A0A1Q3EMB3	45	2.398	Up	0.0153609	K	60s ribosomal protein l18 OS=Lentinula edodes OX=5353 GN=LENED_010306 PE=4 SV=1	LENED_010306	1	7.06684e-05	117.79	TDSSFNK(1)VILHR	3	0.69379	14	0.848	0.569	0.39	1.529	1.343	1.462
Cellular Component	GO:0022626	5	cytosolic ribosome	9.67153e-06	A0A1Q3EKA1	182	2.188	Up	0.049357	K	40S ribosomal protein S1 OS=Lentinula edodes OX=5353 GN=RPS1 PE=3 SV=1	RPS1	1	0.00324974	92.051	APK(1)FDVSK	2	0.50756	6	0.648	0.862	0.426	1.996	1.119	1.12
Cellular Component	GO:0022626	5	cytosolic ribosome	9.67153e-06	A0A1Q3EKA1	45	2.302	Up	0.040645	K	40S ribosomal protein S1 OS=Lentinula edodes OX=5353 GN=RPS1 PE=3 SV=1	RPS1	1	0.00249796	79.489	NVGK(1)TLVNR	2	0.28588	6	0.506	0.964	0.382	1.736	1.132	1.395
Cellular Component	GO:0022626	5	cytosolic ribosome	9.67153e-06	A0A1Q3EIV1	38	5.344	Up	0.010504	K	60S ribosomal protein L5 OS=Lentinula edodes OX=5353 GN=LENED_009092 PE=3 SV=1	LENED_009092	1	0.00279113	103.83	LTTQAK(1)NK	2	1.364	4	0.449	0.336	0.215	2.846	1.422	1.076
Cellular Component	GO:0022626	5	cytosolic ribosome	9.67153e-06	A0A1Q3EIV1	40	3.909	Up	0.0055567	K	60S ribosomal protein L5 OS=Lentinula edodes OX=5353 GN=LENED_009092 PE=3 SV=1	LENED_009092	1	0.0116772	80.462	NK(1)YNAPK	2	0.15167	3	0.484	0.516	0.262	2.066	1.293	1.574
Cellular Component	GO:0022626	5	cytosolic ribosome	9.67153e-06	A0A1Q3EIV1	45	3.413	Up	0.0045194	K	60S ribosomal protein L5 OS=Lentinula edodes OX=5353 GN=LENED_009092 PE=3 SV=1	LENED_009092	1	1.38256e-06	167.25	YNAPK(1)YR	2	0.26538	6	0.547	0.528	0.318	1.814	1.216	1.724
Cellular Component	GO:0022626	5	cytosolic ribosome	9.67153e-06	A0A1Q3EIV1	24	4.388	Up	0.012398	K	60S ribosomal protein L5 OS=Lentinula edodes OX=5353 GN=LENED_009092 PE=3 SV=1	LENED_009092	1	0.000364439	124.95	EGK(1)TDYYAR	2	0.0004529	5	0.482	0.496	0.178	2.144	1.414	1.514
Cellular Component	GO:0022626	5	cytosolic ribosome	9.67153e-06	A0A1Q3EIV1	267	1.587	Up	0.028739	K	60S ribosomal protein L5 OS=Lentinula edodes OX=5353 GN=LENED_009092 PE=3 SV=1	LENED_009092	1	3.88298e-07	158.47	AESSK(1)YATPR	2	0.4051	5	0.914	0.868	0.73	1.465	1.193
Cellular Component	GO:0022626	5	cytosolic ribosome	9.67153e-06	A0A1Q3E3G4	42	2.354	Up	0.0072795	K	Ribosomal protein S5 OS=Lentinula edodes OX=5353 GN=LENED_003385 PE=3 SV=1	LENED_003385	1	0.00123833	94.007	KDDEKEWVPVTK(1)LGR	3	-0.37048	9	0.732	0.63	0.478	1.778	1.35	1.204
Cellular Component	GO:0022626	5	cytosolic ribosome	9.67153e-06	A0A1Q3E3G4	159	1.55	Up	1.94965e-05	K	Ribosomal protein S5 OS=Lentinula edodes OX=5353 GN=LENED_003385 PE=3 SV=1	LENED_003385	1	2.66398e-07	91.64	GYWGTALGEPHTVPSK(1)VSGK	3	0.69358	4	0.772	0.811	0.791	1.206	1.255	1.219
Cellular Component	GO:0022626	5	cytosolic ribosome	9.67153e-06	A0A1Q3EFD5	59	2.476	Up	0.0075831	K	40S ribosomal protein S17 OS=Lentinula edodes OX=5353 GN=LENED_007760 PE=3 SV=1	LENED_007760	1	0.000513318	84.821	ISGFTTHLMK(1)R	3	-0.79228	8	0.601	0.714	0.461	1.829	1.399	1.17
Cellular Component	GO:0022626	5	cytosolic ribosome	9.67153e-06	A0A1Q3EFD5	32	3.963	Up	0.0077385	K	40S ribosomal protein S17 OS=Lentinula edodes OX=5353 GN=LENED_007760 PE=3 SV=1	LENED_007760	1	6.62291e-05	123.79	LTLDFHTNK(1)R	3	0.2116	7	0.484	0.495	0.282	2.397	1.341	1.259
Cellular Component	GO:0022626	5	cytosolic ribosome	9.67153e-06	A0A1Q3EFD5	49	2.895	Up	0.0021642	K	40S ribosomal protein S17 OS=Lentinula edodes OX=5353 GN=LENED_007760 PE=3 SV=1	LENED_007760	1	0.000479762	79.492	NK(1)ISGFTTHLMK	2	0.081944	8	0.509	0.465		1.616	1.38	1.234
Cellular Component	GO:0022626	5	cytosolic ribosome	9.67153e-06	A0A1Q3EFD5	19	2.972	Up	0.025476	K	40S ribosomal protein S17 OS=Lentinula edodes OX=5353 GN=LENED_007760 PE=3 SV=1	LENED_007760	1	0.000490972	103.19	VLIEK(1)YYPR	3	0.1524	13	0.569	0.629	0.351	1.554	1.593	1.456
Cellular Component	GO:0022626	5	cytosolic ribosome	9.67153e-06	A0A1Q3EFD5	44	2.768	Up	0.026783	K	40S ribosomal protein S17 OS=Lentinula edodes OX=5353 GN=LENED_007760 PE=3 SV=1	LENED_007760	1	0.000771619	104.17	IIDEVAVVPSK(1)R	2	0.61997	8	0.614	0.718	0.307	1.995	1.14	1.402
Cellular Component	GO:0022626	5	cytosolic ribosome	9.67153e-06	A0A1Q3EAI9	54	2.734	Up	0.021021	K	40S ribosomal protein S8 OS=Lentinula edodes OX=5353 GN=LENED_005999 PE=3 SV=1	LENED_005999	1	0.00500154	108.24	GGNLK(1)YR	2	0.49902	4	0.6	0.754	0.298	1.745	1.429	1.343
Cellular Component	GO:0022626	5	cytosolic ribosome	9.67153e-06	A0A1Q3EQ02	78	2.606	Up	0.031059	K	60s ribosomal protein l31 OS=Lentinula edodes OX=5353 GN=LENED_011430 PE=4 SV=1	LENED_011430	1	4.97368e-07	129.29	LNQAIWAQGIK(1)TVPHR	3	0.88338	4	0.648	0.765	0.301	1.869	1.311	1.287
Cellular Component	GO:0022626	5	cytosolic ribosome	9.67153e-06	A0A1Q3EQ02	31	2.536	Up	0.041825	K	60s ribosomal protein l31 OS=Lentinula edodes OX=5353 GN=LENED_011430 PE=4 SV=1	LENED_011430	1	0.000845804	83.948	EYTIHLHK(1)R	3	-0.45312	6	0.646	0.767	0.335	2.077	1.065	1.291
Cellular Component	GO:0022626	5	cytosolic ribosome	9.67153e-06	A0A1Q3EQ02	47	2.452	Up	0.0147792	K	60s ribosomal protein l31 OS=Lentinula edodes OX=5353 GN=LENED_011430 PE=4 SV=1	LENED_011430	1	6.40967e-05	116.51	APWAVK(1)SVTEFAR	2	0.50514	7	0.493	0.799	0.466	1.069	1.685	1.556
Cellular Component	GO:0022626	5	cytosolic ribosome	9.67153e-06	A0A1Q3EIU3	35	3.058	Up	0.0047386	K	60S ribosomal protein L36 OS=Lentinula edodes OX=5353 GN=LENED_009109 PE=4 SV=1	LENED_009109	1	0.0165145	66.692	GIQSTK(1)TK	2	0.091369	3	0.534	0.399		1.584	1.475	1.221
Cellular Component	GO:0022626	5	cytosolic ribosome	9.67153e-06	A0A1Q3EQF8	14	2.451	Up	0.0033379	K	Ribosomal protein L22e OS=Lentinula edodes OX=5353 GN=LENED_011590 PE=4 SV=1	LENED_011590	1	0.000349591	132.85	HK(1)FVIDYSK	2	-0.099858	4	0.597	0.689	0.5	1.749	1.427	1.201
Cellular Component	GO:0022626	5	cytosolic ribosome	9.67153e-06	A0A1Q3DZN1	107	3.198	Up	0.00054008	K	Ubiquitin-domain-containing protein OS=Lentinula edodes OX=5353 GN=LENED_002001 PE=4 SV=1	LENED_002001	1	0.000487626	117.31	YYK(1)VDSDGK	2	-1.2148	6	0.533	0.505	0.436	1.871	1.5	1.343
Cellular Component	GO:0022626	5	cytosolic ribosome	9.67153e-06	A0A1Q3EDQ0	90	2.055	Up	0.031083	K	Ribosomal protein l35 OS=Lentinula edodes OX=5353 GN=LENED_007174 PE=3 SV=1	LENED_007174	1	0.0136885	107.69	K(1)YLPLDLR	2	-0.097458	1	0.847	0.659	0.499	1.716	0.996	1.408
Cellular Component	GO:0022626	5	cytosolic ribosome	9.67153e-06	A0A1Q3DYE7	401	1.761	Up	0.0048637	K	60S ribosomal protein L17 L23 OS=Lentinula edodes OX=5353 GN=LENED_001436 PE=3 SV=1	LENED_001436	1	9.09733e-06	117.48	LTK(1)AYTYLTDVTEHK	3	-0.68571	5	0.71	0.835	0.662	1.491	1.202	1.194
Cellular Component	GO:0022626	5	cytosolic ribosome	9.67153e-06	A0A1Q3DYE7	447	3.238	Up	0.0026165	K	60S ribosomal protein L17 L23 OS=Lentinula edodes OX=5353 GN=LENED_001436 PE=3 SV=1	LENED_001436	1	0.00594823	94.662	SVK(1)FIVR	2	-0.11116	6	0.575	0.515	0.376	1.883	1.622	1.242
Cellular Component	GO:0022626	5	cytosolic ribosome	9.67153e-06	A0A1Q3DYE7	482	2.418	Up	0.043439	K	60S ribosomal protein L17 L23 OS=Lentinula edodes OX=5353 GN=LENED_001436 PE=3 SV=1	LENED_001436	1	2.30025e-07	149.49	NIVVQQAPK(1)TR	2	0.69416	6	0.734	0.728	0.338	1.894	1.024	1.434
Cellular Component	GO:0022626	5	cytosolic ribosome	9.67153e-06	A0A1Q3DYE7	454	2.833	Up	0.0066418	K	60S ribosomal protein L17 L23 OS=Lentinula edodes OX=5353 GN=LENED_001436 PE=3 SV=1	LENED_001436	1	2.32973e-13	167.71	LLK(1)NAESNADAK	2	-1.6058	8	0.643	0.569	0.39	1.802	1.146	1.591
Cellular Component	GO:0022626	5	cytosolic ribosome	9.67153e-06	A0A1Q3E4E3	84	2.237	Up	0.0038168	K	40S ribosomal protein S4 OS=Lentinula edodes OX=5353 GN=LENED_003654 PE=3 SV=1	LENED_003654	1	0.0256378	59.35	LLYDVK(1)GR	2	-0.19088	4	0.688	0.7	0.511	1.645	1.383	1.22
Cellular Component	GO:0022626	5	cytosolic ribosome	9.67153e-06	A0A1Q3E4E3	49	3.034	Up	0.0046403	K	40S ribosomal protein S4 OS=Lentinula edodes OX=5353 GN=LENED_003654 PE=3 SV=1	LENED_003654	1	0.00802331	87.435	LIK(1)IDGK	2	0.13747	2	0.548	0.611	0.356	1.608	1.23	1.758
Cellular Component	GO:0022626	5	cytosolic ribosome	9.67153e-06	A0A1Q3E4E3	100	2.691	Up	0.0062028	K	40S ribosomal protein S4 OS=Lentinula edodes OX=5353 GN=LENED_003654 PE=3 SV=1	LENED_003654	1	0.000219997	99.5	ITPEEATYK(1)LLK	2	0.74353	4	0.477	0.745	0.423	1.292	1.41	1.724
Cellular Component	GO:0022626	5	cytosolic ribosome	9.67153e-06	A0A1Q3E4E3	223	2.61	Up	0.033401	K	40S ribosomal protein S4 OS=Lentinula edodes OX=5353 GN=LENED_003654 PE=3 SV=1	LENED_003654	1	0.000214766	119.27	GTK(1)LTISEER	2	0.31539	4	0.857	0.536	0.327	1.983	1.247	1.26
Cellular Component	GO:0022626	5	cytosolic ribosome	9.67153e-06	A0A1Q3E8Z2	67	1.791	Up	0.0094159	K	60S ribosomal protein L27a OS=Lentinula edodes OX=5353 GN=LENED_005276 PE=3 SV=1	LENED_005276	1	0.0062464	80.229	LPFIVK(1)AR	2	-0.66834	10	0.766	0.825	0.6	1.489	1.304	1.13
Cellular Component	GO:0022626	5	cytosolic ribosome	9.67153e-06	A0A1Q3EU67	281	3.579	Up	0.0114823	K	Mediator of RNA polymerase II transcription subunit 10 OS=Lentinula edodes OX=5353 GN=MED10 PE=3 SV=1	MED10	1	0.0033831	99.34	KADVDLNK(1)R	2	-0.32358	4	0.662	0.416	0.286	2.209	1.348	1.325
Cellular Component	GO:0022626	5	cytosolic ribosome	9.67153e-06	A0A1Q3EU67	250	2.454	Up	0.0080444	K	Mediator of RNA polymerase II transcription subunit 10 OS=Lentinula edodes OX=5353 GN=MED10 PE=3 SV=1	MED10	1	0.00158443	113.93	LLNTNVDGK(1)R	2	0.32534	5	0.594	0.676	0.521	1.787	1.567	1.041
Cellular Component	GO:0022626	5	cytosolic ribosome	9.67153e-06	A0A1Q3DXG6	6	2.995	Up	0.00070189	K	60S ribosomal protein L44 OS=Lentinula edodes OX=5353 GN=LENED_001167 PE=3 SV=1	LENED_001167	1	0.00529603	106.36	VNVPK(1)TR	2	0.29067	3	0.532	0.561	0.454	1.769	1.591	1.274
Cellular Component	GO:0022626	5	cytosolic ribosome	9.67153e-06	A0A1Q3DXG6	32	3.547	Up	0.0035787	K	60S ribosomal protein L44 OS=Lentinula edodes OX=5353 GN=LENED_001167 PE=3 SV=1	LENED_001167	1	0.00104878	83.862	GK(1)DSLFAQGK	2	1.0976	6	0.528	0.507	0.329	2.081	1.311	1.446
Cellular Component	GO:0022626	5	cytosolic ribosome	9.67153e-06	A0A1Q3DXG6	24	3.014	Up	0.0044157	K	60S ribosomal protein L44 OS=Lentinula edodes OX=5353 GN=LENED_001167 PE=3 SV=1	LENED_001167	1	0.000346318	110.84	HTPHK(1)VTQYK	2	1.2706	5	0.504	0.569	0.467	2.113	1.179	1.35
Cellular Component	GO:0022626	5	cytosolic ribosome	9.67153e-06	A0A1Q3DXG6	86	2.802	Up	0.036622	K	60S ribosomal protein L44 OS=Lentinula edodes OX=5353 GN=LENED_001167 PE=3 SV=1	LENED_001167	1	0.00776152	75.189	AQMTLK(1)R	2	0.70955	3	0.424	0.575		1.94	0.989	1.27
Cellular Component	GO:0022626	5	cytosolic ribosome	9.67153e-06	A0A1Q3DXG6	78	2.879	Up	0.0028787	K	60S ribosomal protein L44 OS=Lentinula edodes OX=5353 GN=LENED_001167 PE=3 SV=1	LENED_001167	1	0.000362343	126.07	LECTVCK(1)YK	2	-0.73119	6	0.535	0.654	0.393	1.698	1.322	1.535
Cellular Component	GO:0042645	2	mitochondrial nucleoid	0.0448862	A0A1Q3EB42	131	0.57	Down	0.0114358	K	Heat shock protein OS=Lentinula edodes OX=5353 GN=LENED_006130 PE=3 SV=1	LENED_006130	1	8.68095e-11	138.66	VVAK(1)SDGRPAVEIDNDGKK	4	-0.97063	18	1.589	1.094	1.124	0.767	0.701	0.701
Cellular Component	GO:0042645	2	mitochondrial nucleoid	0.0448862	A0A1Q3EB42	333	0.482	Down	0.0102823	K	Heat shock protein OS=Lentinula edodes OX=5353 GN=LENED_006130 PE=3 SV=1	LENED_006130	1	0.0169354	66.27	HINTK(1)LLR	2	-0.65477	2	1.331	1.031	1.631	0.67	0.715	0.54
Cellular Component	GO:0042645	2	mitochondrial nucleoid	0.0448862	A0A1Q3EB42	662	0.437	Down	0.031758	K	Heat shock protein OS=Lentinula edodes OX=5353 GN=LENED_006130 PE=3 SV=1	LENED_006130	0.804453	4.68919e-08	111.65	NAESSEEKPTEDSEK(0.804)K(0.196)EEK	3	-1.1282	1	1.772		1.281	0.84	0.647	0.515
Cellular Component	GO:0042645	2	mitochondrial nucleoid	0.0448862	A0A1Q3EB42	455	0.449	Down	0.04566	K	Heat shock protein OS=Lentinula edodes OX=5353 GN=LENED_006130 PE=3 SV=1	LENED_006130	1	0.0546797	72.928	NTTIPTK(1)K	2	-0.12652	1	1.313	0.837	1.897	0.614	0.478	0.724
Cellular Component	GO:0042645	2	mitochondrial nucleoid	0.0448862	A0A1Q3EB42	122	0.496	Down	0.0043372	K	Heat shock protein OS=Lentinula edodes OX=5353 GN=LENED_006130 PE=3 SV=1	LENED_006130	1	2.30779e-08	143.98	MYKDQEVQDDMK(1)HWPFK	3	-1.4812	21	1.516	1.227	1.214	0.56	0.625	0.779
Cellular Component	GO:0042645	2	mitochondrial nucleoid	0.0448862	A0A1Q3EB42	163	0.467	Down	0.0024585	K	Heat shock protein OS=Lentinula edodes OX=5353 GN=LENED_006130 PE=3 SV=1	LENED_006130	1	0.000162658	107.34	MK(1)ETAQQFLNK	2	-4.1372	3	1.559	1.248	1.247	0.74	0.564	0.588
Cellular Component	GO:0042645	2	mitochondrial nucleoid	0.0448862	A0A1Q3EB42	348	0.349	Down	0.0185633	K	Heat shock protein OS=Lentinula edodes OX=5353 GN=LENED_006130 PE=3 SV=1	LENED_006130	1	0.000155867	122.97	SQFESLVDPLVK(1)R	2	0.20322	5	1.997	0.978	1.421	0.356	0.651	0.527
Cellular Component	GO:0042645	2	mitochondrial nucleoid	0.0448862	A0A1Q3EB42	388	0.552	Down	0.030321	K	Heat shock protein OS=Lentinula edodes OX=5353 GN=LENED_006130 PE=3 SV=1	LENED_006130	1	4.75288e-07	146.16	VGETVK(1)SIFGR	2	-0.4571	6	1.546	0.954	1.334	0.581	0.841	0.694
Cellular Component	GO:0042645	2	mitochondrial nucleoid	0.0448862	A0A1Q3EB42	113	0.453	Down	0.0117557	K	Heat shock protein OS=Lentinula edodes OX=5353 GN=LENED_006130 PE=3 SV=1	LENED_006130	1	6.92126e-06	134.56	MYK(1)DQEVQDDMK	2	-0.55592	5	1.252	1.216	1.564	0.434	0.623	0.769
Cellular Component	GO:0042645	2	mitochondrial nucleoid	0.0448862	A0A1Q3EI91	655	0.599	Down	0.035539	K	Aconitate hydratase, mitochondrial OS=Lentinula edodes OX=5353 GN=LENED_008893 PE=3 SV=1	LENED_008893	1	1.3469e-52	225.39	DHGIK(1)WVVVGDHNYGEGSSR	4	-0.59577	10	1.331	1.039	1.329	0.545	0.779	0.893
Cellular Component	GO:0042645	2	mitochondrial nucleoid	0.0448862	A0A1Q3E5C6	107	0.375	Down	0.0080049	K	Mitochondrial genome maintenance protein OS=Lentinula edodes OX=5353 GN=LENED_004101 PE=4 SV=1	LENED_004101	1	0.000410433	74.789	ILNK(1)AFGPGGWGLAPR	2	0.2301	3	1.249	1.134	1.546	0.425	0.557
Cellular Component	GO:0042645	2	mitochondrial nucleoid	0.0448862	A0A1Q3ERH4	131	0.479	Down	0.041504	K	Heat shock protein 60 OS=Lentinula edodes OX=5353 GN=LENED_011894 PE=3 SV=1	LENED_011894	1	3.44462e-14	139.11	AIYSEGVK(1)NVAAGCNPMDLR	2	0.447	8	1.772	0.878	1.364	0.495	0.671	0.755
Cellular Component	GO:0042645	2	mitochondrial nucleoid	0.0448862	A0A1Q3ERH4	251	0.498	Down	0.027883	K	Heat shock protein 60 OS=Lentinula edodes OX=5353 GN=LENED_011894 PE=3 SV=1	LENED_011894	1	0.000397378	83.54	VEFEKPLILLSEK(1)K	3	-0.31516	3	1.332	0.946	1.376		0.667	0.545
Cellular Component	GO:0042645	2	mitochondrial nucleoid	0.0448862	A0A1Q3ERH4	33	0.594	Down	0.023517	K	Heat shock protein 60 OS=Lentinula edodes OX=5353 GN=LENED_011894 PE=3 SV=1	LENED_011894	1	0.000495848	117.01	EIK(1)FSNEGR	2	-0.031279	6	1.471	0.998	1.277	0.871	0.639	0.714
Cellular Component	GO:0042645	2	mitochondrial nucleoid	0.0448862	A0A1Q3ERH4	235	0.263	Down	0.022482	K	Heat shock protein 60 OS=Lentinula edodes OX=5353 GN=LENED_011894 PE=3 SV=1	LENED_011894	1	0.000258415	78.505	GFISPYFITDVK(1)GQK	3	0.72931	6	1.479	1.201	1.928	0.173	0.598	0.443
Cellular Component	GO:0042645	2	mitochondrial nucleoid	0.0448862	A0A1Q3EG57	243	0.542	Down	0.044923	K	2-oxoglutarate dehydrogenase complex E1 component mitochondrial OS=Lentinula edodes OX=5353 GN=LENED_008074 PE=4 SV=1	LENED_008074	1	6.17462e-05	102.64	VEIPKPWNYTVDEK(1)R	3	0.24012	5	1.473	0.993	1.362	0.485	0.678	0.913
Cellular Component	GO:0042645	2	mitochondrial nucleoid	0.0448862	A0A1Q3EG57	550	0.5	Down	0.048362	K	2-oxoglutarate dehydrogenase complex E1 component mitochondrial OS=Lentinula edodes OX=5353 GN=LENED_008074 PE=4 SV=1	LENED_008074	1	0.00250688	100.88	K(1)WVWGMLEK	2	-0.85093	3	1.304	1.111	1.213		0.432	0.778
Cellular Component	GO:0042645	2	mitochondrial nucleoid	0.0448862	A0A1Q3EMH9	69	0.515	Down	0.0072188	K	Dihydrolipoyl dehydrogenase OS=Lentinula edodes OX=5353 GN=LENED_010444 PE=3 SV=1	LENED_010444	1	0.0259346	109.01	TACIEK(1)R	2	-1.569	6	1.463	1.284	1.191	0.8	0.695	0.533
Cellular Component	GO:0042645	2	mitochondrial nucleoid	0.0448862	A0A1Q3EFH4	30	0.53	Down	0.048785	K	ATP synthase F1 alpha subunit OS=Lentinula edodes OX=5353 GN=LENED_007868 PE=4 SV=1	LENED_007868	1	3.79776e-13	153.51	QTGK(1)TAVAIDTILNQK	2	-0.19187	13	1.049	1.111	1.659	0.505	0.596	0.924
Cellular Component	GO:0042645	2	mitochondrial nucleoid	0.0448862	A0A1Q3EFH4	236	0.634	Down	0.0118233	K	ATP synthase F1 alpha subunit OS=Lentinula edodes OX=5353 GN=LENED_007868 PE=4 SV=1	LENED_007868	1	9.55786e-11	174.77	VGSAAQTK(1)IMK	2	-0.63549	9	1.408	1.048	1.195	0.835	0.688	0.791
Cellular Component	GO:0042645	2	mitochondrial nucleoid	0.0448862	A0A1Q3EFH4	117	0.33	Down	0.023404	K	ATP synthase F1 alpha subunit OS=Lentinula edodes OX=5353 GN=LENED_007868 PE=4 SV=1	LENED_007868	1	1.37769e-18	180.1	DNGK(1)HALIIYDDLSK	2	1.8437	31	1.257	1.463	1.645	0.233	0.506	0.702
Cellular Component	GO:0042645	2	mitochondrial nucleoid	0.0448862	A0A1Q3EIX7	191	0.417	Down	0.0063402	K	Pyruvate dehydrogenase E1 component subunit beta OS=Lentinula edodes OX=5353 GN=LENED_009117 PE=4 SV=1	LENED_009117	1	0.00117108	67.326	VVSPWSAEDCK(1)GLLK	2	-0.73776	6	1.435	0.999	1.723	0.548	0.602	0.582
Cellular Component	GO:0042645	2	mitochondrial nucleoid	0.0448862	A0A1Q3EIX7	75	0.516	Down	0.0025386	K	Pyruvate dehydrogenase E1 component subunit beta OS=Lentinula edodes OX=5353 GN=LENED_009117 PE=4 SV=1	LENED_009117	1	0.0011724	93.096	YNGAYK(1)VTK	2	0.26686	7	1.504	1.35		0.68	0.733	0.794
Cellular Component	GO:0042645	2	mitochondrial nucleoid	0.0448862	A0A1Q3EIX7	195	0.325	Down	0.0047012	K	Pyruvate dehydrogenase E1 component subunit beta OS=Lentinula edodes OX=5353 GN=LENED_009117 PE=4 SV=1	LENED_009117	1	0.00268914	106.36	GLLK(1)SAIR	2	1.471	6	1.643	0.992	1.798	0.431	0.505	0.504
Cellular Component	GO:0000276	4	mitochondrial proton-transporting ATP synthase complex, coupling factor F(o)	0.162138	A0A1Q3ERE8	36	0.522	Down	0.00053912	K	Related to TIM11-subunit E of the dimeric form of mitochondrial F1F0-ATPase(predicted) OS=Lentinula edodes OX=5353 GN=LENED_011862 PE=4 SV=1	LENED_011862	1	2.63305e-100	277.8	TLQAAHNENK(1)VQHAAHDR	3	0.68967	16	1.388	1.19	1.32	0.724	0.62	0.689
Cellular Component	GO:0000276	4	mitochondrial proton-transporting ATP synthase complex, coupling factor F(o)	0.162138	A0A1Q3EMW8	133	0.427	Down	0.0158047	K	Mitochondrial atpase subunit OS=Lentinula edodes OX=5353 GN=LENED_010582 PE=4 SV=1	LENED_010582	1	6.85801e-10	179.19	AEHTQAVK(1)DR	2	0.16482	7	1.969	1.069	1.154	0.601	0.661	0.527
Cellular Component	GO:0000276	4	mitochondrial proton-transporting ATP synthase complex, coupling factor F(o)	0.162138	A0A1Q3E0M0	22	0.259	Down	0.037855	K	ATP17 subunit F of the F0 sector of mitochondrial F1F0 ATP synthase OS=Lentinula edodes OX=5353 GN=LENED_002206 PE=4 SV=1	LENED_002206	1	2.30513e-07	80.031	IATPK(1)SVSGGSGDGLGPLVNFYSK	3	1.3998	5	0.826	1.563	1.662		0.236	0.463
Cellular Component	GO:0042597	2	periplasmic space	0.330687	A0A1Q3EMN6	845	0.389	Down	0.0150789	K	Aminopeptidase OS=Lentinula edodes OX=5353 GN=LENED_010529 PE=3 SV=1	LENED_010529	1	8.31566e-36	206.19	QVTHFFQDHYEELYK(1)R	4	-1.1337	8	1.309	1.131	1.761	0.367	0.54	0.726
Cellular Component	GO:0042597	2	periplasmic space	0.330687	A0A1Q3EMN6	164	0.336	Down	0.0042449	K	Aminopeptidase OS=Lentinula edodes OX=5353 GN=LENED_010529 PE=3 SV=1	LENED_010529	1	0.000874608	76.759	TAFPCWDEPALK(1)AK	2	-0.71015	5	1.816	1.046	1.552	0.423	0.505	0.557
Cellular Component	GO:0042597	2	periplasmic space	0.330687	A0A1Q3EMN6	462	0.563	Down	0.031196	K	Aminopeptidase OS=Lentinula edodes OX=5353 GN=LENED_010529 PE=3 SV=1	LENED_010529	1	0.000122821	104.41	MLSAYVGEDK(1)FLK	2	-2.0951	9	1.572	1.34	0.906	0.696	0.677	0.777
Cellular Component	GO:0042597	2	periplasmic space	0.330687	A0A1Q3ET41	270	0.29	Down	0.040305	K	Fructose--bisphosphatase OS=Lentinula edodes OX=5353 GN=LENED_012597 PE=3 SV=1	LENED_012597	1	0.000359671	103.66	TFLYGGIFGYPDDK(1)K	2	-0.9194	8	1.062	1.58	1.826	0.16	0.46	0.674
Cellular Component	GO:0015934	4	large ribosomal subunit	7.42641e-05	A0A1Q3EPG8	100	1.881	Up	0.00070409	K	60S acidic ribosomal protein P0 OS=Lentinula edodes OX=5353 GN=LENED_011228 PE=4 SV=1	LENED_011228	1	0.0140887	59.153	GK(1)GVVLMGK	2	-0.10083	3	0.695	0.729	0.688	1.474	1.18	1.318
Cellular Component	GO:0015934	4	large ribosomal subunit	7.42641e-05	A0A1Q3E239	2	2.625	Up	0.034823	K	Ribosomal protein L24 OS=Lentinula edodes OX=5353 GN=LENED_002809 PE=4 SV=1	LENED_002809	1	0.00383992	62.088	MK(1)FNADVSSSR	2	-0.56812	3	0.384	0.67		1.713	1.351	1.086
Cellular Component	GO:0015934	4	large ribosomal subunit	7.42641e-05	A0A1Q3EQW2	144	3.104	Up	0.0024044	K	60S ribosomal protein L21 OS=Lentinula edodes OX=5353 GN=LENED_011754 PE=4 SV=1	LENED_011754	1	1.52233e-10	153.32	VK(1)SNHEAHVAAK	2	-0.44621	1	0.438	0.672	0.388	1.604	1.599	1.447
Cellular Component	GO:0015934	4	large ribosomal subunit	7.42641e-05	A0A1Q3EQW2	89	2.123	Up	0.027199	K	60S ribosomal protein L21 OS=Lentinula edodes OX=5353 GN=LENED_011754 PE=4 SV=1	LENED_011754	1	0.00153903	70.056	GMPHK(1)YYHGR	3	0.22063	7	0.747	0.802	0.416	1.668	1.204	1.3
Cellular Component	GO:0015934	4	large ribosomal subunit	7.42641e-05	A0A1Q3E1F2	14	4.967	Up	0.0043202	K	Ribosomal protein L37 OS=Lentinula edodes OX=5353 GN=LENED_002543 PE=3 SV=1	LENED_002543	1	0.000217183	117.02	HTK(1)SHTLCR	3	-0.52454	8	0.404	0.412	0.221	2.174	1.164	1.813
Cellular Component	GO:0015934	4	large ribosomal subunit	7.42641e-05	A0A1Q3E828	107	1.766	Up	0.028159	K	60S ribosomal protein L27 OS=Lentinula edodes OX=5353 GN=LENED_005061 PE=3 SV=1	LENED_005061	1	0.00131795	135.87	YTAGK(1)NR	2	-0.79411	5	0.827	0.592		1.371	1.264	1.124
Cellular Component	GO:0015934	4	large ribosomal subunit	7.42641e-05	A0A1Q3ELK6	488	1.64	Up	0.0185441	K	60S ribosomal protein L13a OS=Lentinula edodes OX=5353 GN=LENED_010028 PE=3 SV=1	LENED_010028	1	0.0109847	81.784	TAAIK(1)LR	2	0.92964	4	0.671	0.956	0.674	1.413	1.191	1.17
Cellular Component	GO:0015934	4	large ribosomal subunit	7.42641e-05	A0A1Q3ELK6	390	2.317	Up	0.0175777	K	60S ribosomal protein L13a OS=Lentinula edodes OX=5353 GN=LENED_010028 PE=3 SV=1	LENED_010028	1	0.00319613	93.429	APSK(1)ILYR	2	-0.5246	5	0.757	0.682	0.414	1.752	1.168	1.374
Cellular Component	GO:0015934	4	large ribosomal subunit	7.42641e-05	A0A1Q3EFY3	120	2.987	Up	0.0166196	K	60S ribosomal protein L13 OS=Lentinula edodes OX=5353 GN=LENED_007991 PE=3 SV=1	LENED_007991	1	0.0100254	83.614	LVAYK(1)QK	2	-0.84431	3	0.618	0.643	0.283	1.81	1.238	1.564
Cellular Component	GO:0015934	4	large ribosomal subunit	7.42641e-05	A0A1Q3ETF3	19	2.466	Up	0.006218	K	60S ribosomal protein L14 OS=Lentinula edodes OX=5353 GN=LENED_012762 PE=4 SV=1	LENED_012762	1	0.000163038	105.03	VVLLK(1)SGPYAGK	2	1.1222	5	0.601	0.702	0.473	1.845	1.236	1.298
Cellular Component	GO:0015934	4	large ribosomal subunit	7.42641e-05	A0A1Q3EMB3	11	2.565	Up	0.033558	K	60s ribosomal protein l18 OS=Lentinula edodes OX=5353 GN=LENED_010306 PE=4 SV=1	LENED_010306	1	0.000495317	83.081	GIDLTAHHVK(1)K	3	0.99434	5	0.517	0.853	0.361	2.035	1.159	1.246
Cellular Component	GO:0015934	4	large ribosomal subunit	7.42641e-05	A0A1Q3EMB3	45	2.398	Up	0.0153609	K	60s ribosomal protein l18 OS=Lentinula edodes OX=5353 GN=LENED_010306 PE=4 SV=1	LENED_010306	1	7.06684e-05	117.79	TDSSFNK(1)VILHR	3	0.69379	14	0.848	0.569	0.39	1.529	1.343	1.462
Cellular Component	GO:0015934	4	large ribosomal subunit	7.42641e-05	A0A1Q3E242	67	2.661	Up	0.046999	K	60S ribosomal protein L7 OS=Lentinula edodes OX=5353 GN=LENED_002880 PE=4 SV=1	LENED_002880	1	3.89391e-08	152.7	EYLSQEK(1)EEIR	2	0.039864	5	0.785	0.601	0.294	1.894	0.957	1.619
Cellular Component	GO:0015934	4	large ribosomal subunit	7.42641e-05	A0A1Q3E242	105	2.827	Up	0.043259	K	60S ribosomal protein L7 OS=Lentinula edodes OX=5353 GN=LENED_002880 PE=4 SV=1	LENED_002880	1	0.000290754	114.4	GINEIAPK(1)PR	2	0.16844	6	0.767	0.604	0.248	2.024	1.142	1.411
Cellular Component	GO:0015934	4	large ribosomal subunit	7.42641e-05	A0A1Q3EIV1	38	5.344	Up	0.010504	K	60S ribosomal protein L5 OS=Lentinula edodes OX=5353 GN=LENED_009092 PE=3 SV=1	LENED_009092	1	0.00279113	103.83	LTTQAK(1)NK	2	1.364	4	0.449	0.336	0.215	2.846	1.422	1.076
Cellular Component	GO:0015934	4	large ribosomal subunit	7.42641e-05	A0A1Q3EIV1	40	3.909	Up	0.0055567	K	60S ribosomal protein L5 OS=Lentinula edodes OX=5353 GN=LENED_009092 PE=3 SV=1	LENED_009092	1	0.0116772	80.462	NK(1)YNAPK	2	0.15167	3	0.484	0.516	0.262	2.066	1.293	1.574
Cellular Component	GO:0015934	4	large ribosomal subunit	7.42641e-05	A0A1Q3EIV1	45	3.413	Up	0.0045194	K	60S ribosomal protein L5 OS=Lentinula edodes OX=5353 GN=LENED_009092 PE=3 SV=1	LENED_009092	1	1.38256e-06	167.25	YNAPK(1)YR	2	0.26538	6	0.547	0.528	0.318	1.814	1.216	1.724
Cellular Component	GO:0015934	4	large ribosomal subunit	7.42641e-05	A0A1Q3EIV1	24	4.388	Up	0.012398	K	60S ribosomal protein L5 OS=Lentinula edodes OX=5353 GN=LENED_009092 PE=3 SV=1	LENED_009092	1	0.000364439	124.95	EGK(1)TDYYAR	2	0.0004529	5	0.482	0.496	0.178	2.144	1.414	1.514
Cellular Component	GO:0015934	4	large ribosomal subunit	7.42641e-05	A0A1Q3EIV1	267	1.587	Up	0.028739	K	60S ribosomal protein L5 OS=Lentinula edodes OX=5353 GN=LENED_009092 PE=3 SV=1	LENED_009092	1	3.88298e-07	158.47	AESSK(1)YATPR	2	0.4051	5	0.914	0.868	0.73	1.465	1.193
Cellular Component	GO:0015934	4	large ribosomal subunit	7.42641e-05	A0A1Q3DVG4	92	1.521	Up	0.033978	K	60S ribosomal protein L9 OS=Lentinula edodes OX=5353 GN=LENED_000342 PE=4 SV=1	LENED_000342	1	2.08872e-52	230.86	GTLTK(1)NVQHVNMDIR	3	-0.25523	23	0.81	0.655	0.919	1.091	1.103	1.432
Cellular Component	GO:0015934	4	large ribosomal subunit	7.42641e-05	A0A1Q3DVG4	107	1.791	Up	0.027381	K	60S ribosomal protein L9 OS=Lentinula edodes OX=5353 GN=LENED_000342 PE=4 SV=1	LENED_000342	0.866646	8.11746e-05	100.4	SK(0.867)DSK(0.133)VTLAVWQGGR	3	0.68659	5	0.804		0.595	1.424	1.223	1.111
Cellular Component	GO:0015934	4	large ribosomal subunit	7.42641e-05	A0A1Q3E4J6	30	2.154	Up	0.022118	K	60s ribosomal protein l2 OS=Lentinula edodes OX=5353 GN=LENED_003803 PE=4 SV=1	LENED_003803	1	6.23747e-18	174.72	SHAIFK(1)SHTHHNK	2	0.39141	13	0.863	0.612	0.472	1.71	1.106	1.377
Cellular Component	GO:0015934	4	large ribosomal subunit	7.42641e-05	A0A1Q3E158	27	1.68	Up	0.032576	K	60S ribosomal protein L24 OS=Lentinula edodes OX=5353 GN=LENED_002546 PE=4 SV=1	LENED_002546	1	0.0255511	68.915	GDSK(1)VFR	2	1.4408	3	0.859	0.826	0.596	1.575	1.098	1.158
Cellular Component	GO:0015934	4	large ribosomal subunit	7.42641e-05	A0A1Q3EQ02	78	2.606	Up	0.031059	K	60s ribosomal protein l31 OS=Lentinula edodes OX=5353 GN=LENED_011430 PE=4 SV=1	LENED_011430	1	4.97368e-07	129.29	LNQAIWAQGIK(1)TVPHR	3	0.88338	4	0.648	0.765	0.301	1.869	1.311	1.287
Cellular Component	GO:0015934	4	large ribosomal subunit	7.42641e-05	A0A1Q3EQ02	31	2.536	Up	0.041825	K	60s ribosomal protein l31 OS=Lentinula edodes OX=5353 GN=LENED_011430 PE=4 SV=1	LENED_011430	1	0.000845804	83.948	EYTIHLHK(1)R	3	-0.45312	6	0.646	0.767	0.335	2.077	1.065	1.291
Cellular Component	GO:0015934	4	large ribosomal subunit	7.42641e-05	A0A1Q3EQ02	47	2.452	Up	0.0147792	K	60s ribosomal protein l31 OS=Lentinula edodes OX=5353 GN=LENED_011430 PE=4 SV=1	LENED_011430	1	6.40967e-05	116.51	APWAVK(1)SVTEFAR	2	0.50514	7	0.493	0.799	0.466	1.069	1.685	1.556
Cellular Component	GO:0015934	4	large ribosomal subunit	7.42641e-05	A0A1Q3EIU3	35	3.058	Up	0.0047386	K	60S ribosomal protein L36 OS=Lentinula edodes OX=5353 GN=LENED_009109 PE=4 SV=1	LENED_009109	1	0.0165145	66.692	GIQSTK(1)TK	2	0.091369	3	0.534	0.399		1.584	1.475	1.221
Cellular Component	GO:0015934	4	large ribosomal subunit	7.42641e-05	A0A1Q3EQF8	14	2.451	Up	0.0033379	K	Ribosomal protein L22e OS=Lentinula edodes OX=5353 GN=LENED_011590 PE=4 SV=1	LENED_011590	1	0.000349591	132.85	HK(1)FVIDYSK	2	-0.099858	4	0.597	0.689	0.5	1.749	1.427	1.201
Cellular Component	GO:0015934	4	large ribosomal subunit	7.42641e-05	A0A1Q3E394	97	2.039	Up	0.0038413	K	Ribosomal protein l4 OS=Lentinula edodes OX=5353 GN=LENED_003242 PE=4 SV=1	LENED_003242	1	0.0384139	57.164	LFNK(1)YRPETK	2	0.32233	1	0.621	0.652		1.472	1.194	1.227
Cellular Component	GO:0015934	4	large ribosomal subunit	7.42641e-05	A0A1Q3EEP7	16	2.364	Up	0.024998	K	Ribosomal protein L38e OS=Lentinula edodes OX=5353 GN=LENED_007539 PE=3 SV=1	LENED_007539	1	0.0134142	108.3	QFLEISK(1)R	2	0.076717	5	0.768	0.707	0.358	1.718	1.342	1.273
Cellular Component	GO:0015934	4	large ribosomal subunit	7.42641e-05	A0A1Q3E340	130	2.302	Up	0.0091028	K	Ribosomal protein OS=Lentinula edodes OX=5353 GN=LENED_003262 PE=3 SV=1	LENED_003262	1	0.00975077	58.17	LLGPGLSK(1)AGK	2	0.24312	6	0.598	0.735	0.532	1.863	1.276	1.155
Cellular Component	GO:0015934	4	large ribosomal subunit	7.42641e-05	A0A1Q3E340	207	2.548	Up	0.007417	K	Ribosomal protein OS=Lentinula edodes OX=5353 GN=LENED_003262 PE=3 SV=1	LENED_003262	1	0.000339982	98.182	SLHLK(1)TTMGK	2	0.27092	9	0.642	0.687	0.407	1.766	1.32	1.338
Cellular Component	GO:0015934	4	large ribosomal subunit	7.42641e-05	A0A1Q3E340	24	2.568	Up	0.037503	K	Ribosomal protein OS=Lentinula edodes OX=5353 GN=LENED_003262 PE=3 SV=1	LENED_003262	1	3.43473e-06	152.54	ELLAASQEK(1)K	2	0.22589	6	0.644	0.759	0.34	2.03	1.414	1.032
Cellular Component	GO:0015934	4	large ribosomal subunit	7.42641e-05	A0A1Q3E340	202	1.665	Up	0.025663	K	Ribosomal protein OS=Lentinula edodes OX=5353 GN=LENED_003262 PE=3 SV=1	LENED_003262	1	0.00505278	57.175	NWQNVK(1)SLHLK	3	-0.30229	5	0.777	0.693		1.377	1.024	1.27
Cellular Component	GO:0015934	4	large ribosomal subunit	7.42641e-05	A0A1Q3E340	133	2.606	Up	0.0152956	K	Ribosomal protein OS=Lentinula edodes OX=5353 GN=LENED_003262 PE=3 SV=1	LENED_003262	1	2.62983e-05	91.401	AGK(1)FPTPVSHAEDLTNK	3	-0.08203	6	0.616	0.814	0.487	1.749	1.582
Cellular Component	GO:0015934	4	large ribosomal subunit	7.42641e-05	A0A1Q3DV87	221	2.03	Up	0.0101015	K	60s ribosomal protein l6 OS=Lentinula edodes OX=5353 GN=LENED_000333 PE=4 SV=1	LENED_000333	1	2.08067e-05	157.68	TENLVK(1)YLR	2	1.3646	18	0.811	0.678	0.535	1.645	1.199	1.264
Cellular Component	GO:0015934	4	large ribosomal subunit	7.42641e-05	A0A1Q3DV87	49	3.497	Up	0.0030609	K	60s ribosomal protein l6 OS=Lentinula edodes OX=5353 GN=LENED_000333 PE=4 SV=1	LENED_000333	1	0.0358942	62.717	GLYK(1)GLK	2	-1.2766	2	0.557	0.495	0.309	1.533	1.379	1.847
Cellular Component	GO:0015934	4	large ribosomal subunit	7.42641e-05	A0A1Q3DV87	78	3.336	Up	0.037276	K	60s ribosomal protein l6 OS=Lentinula edodes OX=5353 GN=LENED_000333 PE=4 SV=1	LENED_000333	1	1.17792e-09	170.02	TIGGNNNGEK(1)R	2	1.3484	7		0.613	0.246	1.597	1.528	1.174
Cellular Component	GO:0015934	4	large ribosomal subunit	7.42641e-05	A0A1Q3EDQ0	90	2.055	Up	0.031083	K	Ribosomal protein l35 OS=Lentinula edodes OX=5353 GN=LENED_007174 PE=3 SV=1	LENED_007174	1	0.0136885	107.69	K(1)YLPLDLR	2	-0.097458	1	0.847	0.659	0.499	1.716	0.996	1.408
Cellular Component	GO:0015934	4	large ribosomal subunit	7.42641e-05	A0A1Q3DYE7	401	1.761	Up	0.0048637	K	60S ribosomal protein L17 L23 OS=Lentinula edodes OX=5353 GN=LENED_001436 PE=3 SV=1	LENED_001436	1	9.09733e-06	117.48	LTK(1)AYTYLTDVTEHK	3	-0.68571	5	0.71	0.835	0.662	1.491	1.202	1.194
Cellular Component	GO:0015934	4	large ribosomal subunit	7.42641e-05	A0A1Q3DYE7	447	3.238	Up	0.0026165	K	60S ribosomal protein L17 L23 OS=Lentinula edodes OX=5353 GN=LENED_001436 PE=3 SV=1	LENED_001436	1	0.00594823	94.662	SVK(1)FIVR	2	-0.11116	6	0.575	0.515	0.376	1.883	1.622	1.242
Cellular Component	GO:0015934	4	large ribosomal subunit	7.42641e-05	A0A1Q3DYE7	482	2.418	Up	0.043439	K	60S ribosomal protein L17 L23 OS=Lentinula edodes OX=5353 GN=LENED_001436 PE=3 SV=1	LENED_001436	1	2.30025e-07	149.49	NIVVQQAPK(1)TR	2	0.69416	6	0.734	0.728	0.338	1.894	1.024	1.434
Cellular Component	GO:0015934	4	large ribosomal subunit	7.42641e-05	A0A1Q3DYE7	454	2.833	Up	0.0066418	K	60S ribosomal protein L17 L23 OS=Lentinula edodes OX=5353 GN=LENED_001436 PE=3 SV=1	LENED_001436	1	2.32973e-13	167.71	LLK(1)NAESNADAK	2	-1.6058	8	0.643	0.569	0.39	1.802	1.146	1.591
Cellular Component	GO:0015934	4	large ribosomal subunit	7.42641e-05	A0A1Q3EAG9	130	2.247	Up	0.025323	K	60s ribosomal protein l20 OS=Lentinula edodes OX=5353 GN=LENED_005978 PE=3 SV=1	LENED_005978	1	0.00168884	67.519	SGTHNMYK(1)EYR	3	-0.40903	1	0.921	0.561	0.416	1.662	1.268	1.334
Cellular Component	GO:0015934	4	large ribosomal subunit	7.42641e-05	A0A1Q3EAG9	76	2.055	Up	0.033996	K	60s ribosomal protein l20 OS=Lentinula edodes OX=5353 GN=LENED_005978 PE=3 SV=1	LENED_005978	1	1.85454e-05	130.56	IFAANEVVAK(1)SR	3	-0.015642	7	0.808	0.767	0.427	1.606	1.082	1.427
Cellular Component	GO:0015934	4	large ribosomal subunit	7.42641e-05	A0A1Q3E4E1	13	4.426	Up	0.0051371	K	60S ribosomal protein L37 OS=Lentinula edodes OX=5353 GN=LENED_003659 PE=3 SV=1	LENED_003659	1	0.000383245	108.47	VGITGK(1)YGTR	2	-0.0074018	3	0.516	0.392	0.234	2.08	1.265	1.71
Cellular Component	GO:0015934	4	large ribosomal subunit	7.42641e-05	A0A1Q3E8Z2	67	1.791	Up	0.0094159	K	60S ribosomal protein L27a OS=Lentinula edodes OX=5353 GN=LENED_005276 PE=3 SV=1	LENED_005276	1	0.0062464	80.229	LPFIVK(1)AR	2	-0.66834	10	0.766	0.825	0.6	1.489	1.304	1.13
Cellular Component	GO:0015934	4	large ribosomal subunit	7.42641e-05	A0A1Q3DXG6	6	2.995	Up	0.00070189	K	60S ribosomal protein L44 OS=Lentinula edodes OX=5353 GN=LENED_001167 PE=3 SV=1	LENED_001167	1	0.00529603	106.36	VNVPK(1)TR	2	0.29067	3	0.532	0.561	0.454	1.769	1.591	1.274
Cellular Component	GO:0015934	4	large ribosomal subunit	7.42641e-05	A0A1Q3DXG6	32	3.547	Up	0.0035787	K	60S ribosomal protein L44 OS=Lentinula edodes OX=5353 GN=LENED_001167 PE=3 SV=1	LENED_001167	1	0.00104878	83.862	GK(1)DSLFAQGK	2	1.0976	6	0.528	0.507	0.329	2.081	1.311	1.446
Cellular Component	GO:0015934	4	large ribosomal subunit	7.42641e-05	A0A1Q3DXG6	24	3.014	Up	0.0044157	K	60S ribosomal protein L44 OS=Lentinula edodes OX=5353 GN=LENED_001167 PE=3 SV=1	LENED_001167	1	0.000346318	110.84	HTPHK(1)VTQYK	2	1.2706	5	0.504	0.569	0.467	2.113	1.179	1.35
Cellular Component	GO:0015934	4	large ribosomal subunit	7.42641e-05	A0A1Q3DXG6	86	2.802	Up	0.036622	K	60S ribosomal protein L44 OS=Lentinula edodes OX=5353 GN=LENED_001167 PE=3 SV=1	LENED_001167	1	0.00776152	75.189	AQMTLK(1)R	2	0.70955	3	0.424	0.575		1.94	0.989	1.27
Cellular Component	GO:0015934	4	large ribosomal subunit	7.42641e-05	A0A1Q3DXG6	78	2.879	Up	0.0028787	K	60S ribosomal protein L44 OS=Lentinula edodes OX=5353 GN=LENED_001167 PE=3 SV=1	LENED_001167	1	0.000362343	126.07	LECTVCK(1)YK	2	-0.73119	6	0.535	0.654	0.393	1.698	1.322	1.535
Cellular Component	GO:0071541	4	eukaryotic translation initiation factor 3 complex, eIF3m	0.291842	A0A1Q3ECP8	519	1.936	Up	0.0026448	K	Eukaryotic translation initiation factor 3 subunit A OS=Lentinula edodes OX=5353 GN=LENED_006777 PE=3 SV=1	LENED_006777	1	0.0602853	90.149	RVEAEK(1)YAK	2	0.73747	1	0.782	0.582	0.703	1.283	1.249	1.47
Cellular Component	GO:0071541	4	eukaryotic translation initiation factor 3 complex, eIF3m	0.291842	A0A1Q3E5E3	224	1.827	Up	0.03234	K	Eukaryotic translation initiation factor 3 subunit D OS=Lentinula edodes OX=5353 GN=LENED_004104 PE=3 SV=1	LENED_004104	0.998889	0.000153524	96.673	ITTK(0.999)TEK(0.001)PLQQLDR	3	0.14029	6	0.82	0.844	0.497	1.204	1.558	1.186
Cellular Component	GO:0071541	4	eukaryotic translation initiation factor 3 complex, eIF3m	0.291842	A0A1Q3EH34	178	0.329	Down	0.024484	K	Eukaryotic translation initiation factor 3 subunit I OS=Lentinula edodes OX=5353 GN=TIF34 PE=3 SV=1	TIF34	1	2.01754e-14	161.24	VALFNYK(1)TGEEVDSNER	2	3.3203	13	1.234	1.895	1.252	0.247	0.508	0.686
Cellular Component	GO:0071541	4	eukaryotic translation initiation factor 3 complex, eIF3m	0.291842	A0A1Q3EH34	275	0.437	Down	0.0088373	K	Eukaryotic translation initiation factor 3 subunit I OS=Lentinula edodes OX=5353 GN=TIF34 PE=3 SV=1	TIF34	1	0.000116284	95.094	FWHK(1)VFEEEVGR	3	0.8083	4	1.285	1.15	1.643	0.446	0.626	0.712
Cellular Component	GO:0031901	4	early endosome membrane	0.148159	A0A1Q3EJ85	1214	0.522	Down	0.044861	K	MON2 like protein OS=Lentinula edodes OX=5353 GN=LENED_009232 PE=4 SV=1	LENED_009232	1	0.00406079	77.597	LAALSLPALLK(1)R	2	1.5081	2	1.196	0.964	1.423		0.515	0.733
Cellular Component	GO:0031901	4	early endosome membrane	0.148159	A0A1Q3EHD3	188	1.832	Up	0.0159417	K	GTP-binding protein RAB5 OS=Lentinula edodes OX=5353 GN=LENED_008527 PE=4 SV=1	LENED_008527	1	0.000153574	105.95	APTGPK(1)SVDLNK	2	-0.047199	6	0.783	0.8	0.583	1.553	1.352	1.064
Cellular Component	GO:0005967	4	mitochondrial pyruvate dehydrogenase complex	0.330687	A0A1Q3EMH9	69	0.515	Down	0.0072188	K	Dihydrolipoyl dehydrogenase OS=Lentinula edodes OX=5353 GN=LENED_010444 PE=3 SV=1	LENED_010444	1	0.0259346	109.01	TACIEK(1)R	2	-1.569	6	1.463	1.284	1.191	0.8	0.695	0.533
Cellular Component	GO:0005967	4	mitochondrial pyruvate dehydrogenase complex	0.330687	A0A1Q3EIX7	191	0.417	Down	0.0063402	K	Pyruvate dehydrogenase E1 component subunit beta OS=Lentinula edodes OX=5353 GN=LENED_009117 PE=4 SV=1	LENED_009117	1	0.00117108	67.326	VVSPWSAEDCK(1)GLLK	2	-0.73776	6	1.435	0.999	1.723	0.548	0.602	0.582
Cellular Component	GO:0005967	4	mitochondrial pyruvate dehydrogenase complex	0.330687	A0A1Q3EIX7	75	0.516	Down	0.0025386	K	Pyruvate dehydrogenase E1 component subunit beta OS=Lentinula edodes OX=5353 GN=LENED_009117 PE=4 SV=1	LENED_009117	1	0.0011724	93.096	YNGAYK(1)VTK	2	0.26686	7	1.504	1.35		0.68	0.733	0.794
Cellular Component	GO:0005967	4	mitochondrial pyruvate dehydrogenase complex	0.330687	A0A1Q3EIX7	195	0.325	Down	0.0047012	K	Pyruvate dehydrogenase E1 component subunit beta OS=Lentinula edodes OX=5353 GN=LENED_009117 PE=4 SV=1	LENED_009117	1	0.00268914	106.36	GLLK(1)SAIR	2	1.471	6	1.643	0.992	1.798	0.431	0.505	0.504
Cellular Component	GO:0070069	3	cytochrome complex	0.0437773	A0A1Q3DYJ4	56	0.586	Down	0.0166197	K	Cytochrome c oxidase subunit v OS=Lentinula edodes OX=5353 GN=LENED_001571 PE=4 SV=1	LENED_001571	1	4.98389e-05	108.32	STVHEQLEEIMK(1)K	3	0.26031	11	1.386	1.043	1.171	0.683	0.723
Cellular Component	GO:0070069	3	cytochrome complex	0.0437773	A0A1Q3DYJ4	68	0.617	Down	0.022156	K	Cytochrome c oxidase subunit v OS=Lentinula edodes OX=5353 GN=LENED_001571 PE=4 SV=1	LENED_001571	1	0.00036172	77.644	K(1)AAYYVAFGPHGPR	3	1.3662	1	1.423	1.227		0.832	0.913	0.707
Cellular Component	GO:0070069	3	cytochrome complex	0.0437773	A0A1Q3ERT0	315	0.547	Down	0.0132197	K	Ubiquinol-cytochrome c reductase complex core protein 2 OS=Lentinula edodes OX=5353 GN=LENED_012118 PE=4 SV=1	LENED_012118	1	1.80705e-17	172.6	AGVAHGLK(1)NFAFK	2	-0.25875	12	1.366	0.966	1.497	0.647	0.714	0.732
Cellular Component	GO:0070069	3	cytochrome complex	0.0437773	A0A1Q3E4J7	67	0.479	Down	0.022844	K	Mitochondrial processing peptidase beta subunit OS=Lentinula edodes OX=5353 GN=LENED_003583 PE=3 SV=1	LENED_003583	1	3.15335e-07	97.271	AETDK(1)TNGTAHFLEHMAFK	4	-0.82192	9	1.244	1.241	1.49	0.408	0.801	0.697
Cellular Component	GO:0070069	3	cytochrome complex	0.0437773	A0A1Q3E4J7	116	0.505	Down	0.0076588	K	Mitochondrial processing peptidase beta subunit OS=Lentinula edodes OX=5353 GN=LENED_003583 PE=3 SV=1	LENED_003583	1	0.000296819	92.039	EQTVYYAK(1)SFSK	2	0.079135	7	1.615	1.052	1.287	0.605	0.73	0.66
Cellular Component	GO:0070069	3	cytochrome complex	0.0437773	A0A1Q3E4J7	230	0.436	Down	0.047916	K	Mitochondrial processing peptidase beta subunit OS=Lentinula edodes OX=5353 GN=LENED_003583 PE=3 SV=1	LENED_003583	1	1.98331e-12	130.02	LAEK(1)HFSSLPVSANPLALGR	3	0.36537	13	1.311	1.556	1.217	0.29	0.702	0.788
Cellular Component	GO:0070069	3	cytochrome complex	0.0437773	A0A1Q3E4J7	187	0.575	Down	0.0098969	K	Mitochondrial processing peptidase beta subunit OS=Lentinula edodes OX=5353 GN=LENED_003583 PE=3 SV=1	LENED_003583	1	1.5144e-05	125.97	TILGPK(1)NNILSIQR	2	0.50325	12	1.39	0.987	1.394	0.746	0.69	0.734
Cellular Component	GO:0070069	3	cytochrome complex	0.0437773	A0A1Q3ERE4	49	0.45	Down	0.030636	K	Cytochrome c oxidase subunit OS=Lentinula edodes OX=5353 GN=LENED_011974 PE=3 SV=1	LENED_011974	1	0.000200463	78.244	AK(1)GEDFAPCQQFLQAYK	2	-0.26654	1	1.335	1.207	1.497	0.352	0.634	0.831
Cellular Component	GO:0070069	3	cytochrome complex	0.0437773	A0A1Q3E864	81	0.611	Down	0.029684	K	Cytochrome b-c1 complex subunit Rieske, mitochondrial OS=Lentinula edodes OX=5353 GN=LENED_005128 PE=4 SV=1	LENED_005128	1	0.00212174	57.434	TYTTAPAPK(1)LFQQR	2	-1.679	4	1.291	1.196		0.7		0.819
Cellular Component	GO:0070069	3	cytochrome complex	0.0437773	A0A1Q3EJM7	86	0.608	Down	0.0153414	K	Cytochrome b-c1 complex subunit 7 OS=Lentinula edodes OX=5353 GN=LENED_009417 PE=3 SV=1	LENED_009417	0.999798	1.94959e-14	116.38	ASHASVLHNVLPK(1)EEWTKPQEDVR	4	0.33023	6	1.175	1.041	1.478	0.819	0.767	0.661
Cellular Component	GO:0070069	3	cytochrome complex	0.0437773	A0A1Q3EKS8	101	0.522	Down	0.00088174	K	Cytochrome-c oxidase chain vi OS=Lentinula edodes OX=5353 GN=LENED_009845 PE=4 SV=1	LENED_009845	1	0.0400642	53.756	IFEGIK(1)EK	2	-0.33826	3	1.268	1.153	1.462	0.692	0.646	0.69
Cellular Component	GO:0005795	5	Golgi stack	0.291842	A0A1Q3DZK0	129	1.641	Up	0.0086029	K	Got1-domain-containing protein OS=Lentinula edodes OX=5353 GN=LENED_001836 PE=4 SV=1	LENED_001836	1	0.00278504	72.276	TVVDK(1)ISGSR	2	-0.22414	6	0.721	0.785	0.8	1.315	1.432	1.038
Cellular Component	GO:0005795	5	Golgi stack	0.291842	A0A1Q3EGF5	56	0.596	Down	0.0094573	K	Gtp-binding protein ypt1 OS=Lentinula edodes OX=5353 GN=LENED_008182 PE=4 SV=1	LENED_008182	1	0.0260607	50.354	TIELEGK(1)TVK	2	-0.16308	3		1.418	1.164	0.767	0.817	0.724
Cellular Component	GO:0005795	5	Golgi stack	0.291842	A0A1Q3EGF5	129	5.584	Up	0.0154	K	Gtp-binding protein ypt1 OS=Lentinula edodes OX=5353 GN=LENED_008182 PE=4 SV=1	LENED_008182	1	0.0130596	81.215	SDLTSK(1)K	2	-0.88045	2	0.18	0.617	0.146	2.246	1.368	1.652
Cellular Component	GO:0005795	5	Golgi stack	0.291842	A0A1Q3E8B3	504	3.132	Up	0.0050617	K	Inositol phosphatidylinositol phosphatase OS=Lentinula edodes OX=5353 GN=LENED_005132 PE=4 SV=1	LENED_005132	1	1.15367e-06	136.96	YLK(1)NNFLDGAR	2	0.92395	9	0.58	0.43	0.489	1.404	2.133	1.158
Cellular Component	GO:0045277	3	respiratory chain complex IV	0.162138	A0A1Q3DYJ4	56	0.586	Down	0.0166197	K	Cytochrome c oxidase subunit v OS=Lentinula edodes OX=5353 GN=LENED_001571 PE=4 SV=1	LENED_001571	1	4.98389e-05	108.32	STVHEQLEEIMK(1)K	3	0.26031	11	1.386	1.043	1.171	0.683	0.723
Cellular Component	GO:0045277	3	respiratory chain complex IV	0.162138	A0A1Q3DYJ4	68	0.617	Down	0.022156	K	Cytochrome c oxidase subunit v OS=Lentinula edodes OX=5353 GN=LENED_001571 PE=4 SV=1	LENED_001571	1	0.00036172	77.644	K(1)AAYYVAFGPHGPR	3	1.3662	1	1.423	1.227		0.832	0.913	0.707
Cellular Component	GO:0045277	3	respiratory chain complex IV	0.162138	A0A1Q3ERE4	49	0.45	Down	0.030636	K	Cytochrome c oxidase subunit OS=Lentinula edodes OX=5353 GN=LENED_011974 PE=3 SV=1	LENED_011974	1	0.000200463	78.244	AK(1)GEDFAPCQQFLQAYK	2	-0.26654	1	1.335	1.207	1.497	0.352	0.634	0.831
Cellular Component	GO:0045277	3	respiratory chain complex IV	0.162138	A0A1Q3EKS8	101	0.522	Down	0.00088174	K	Cytochrome-c oxidase chain vi OS=Lentinula edodes OX=5353 GN=LENED_009845 PE=4 SV=1	LENED_009845	1	0.0400642	53.756	IFEGIK(1)EK	2	-0.33826	3	1.268	1.153	1.462	0.692	0.646	0.69
Cellular Component	GO:0022627	5	cytosolic small ribosomal subunit	0.00455371	A0A1Q3E739	49	2.35	Up	0.0087378	K	Protein GET1 OS=Lentinula edodes OX=5353 GN=GET1 PE=3 SV=1	GET1	1	0.00141041	88.596	LK(1)VDILNTK	2	0.53937	3	0.496	0.488	0.835	1.379	1.58	1.316
Cellular Component	GO:0022627	5	cytosolic small ribosomal subunit	0.00455371	A0A1Q3E3Q9	83	2.849	Up	0.0194618	K	40S ribosomal protein S13 OS=Lentinula edodes OX=5353 GN=LENED_003344 PE=3 SV=1	LENED_003344	1	0.00107461	151.04	K(1)HLETNR	2	0.41311	6	0.752	0.429	0.425	2.06	1.024	1.491
Cellular Component	GO:0022627	5	cytosolic small ribosomal subunit	0.00455371	A0A1Q3E3Q9	95	3.035	Up	0.00151682	K	40S ribosomal protein S13 OS=Lentinula edodes OX=5353 GN=LENED_003344 PE=3 SV=1	LENED_003344	1	0.00847597	138.83	DKDSK(1)FR	2	0.51188	2	0.638	0.469	0.417	1.708	1.342	1.575
Cellular Component	GO:0022627	5	cytosolic small ribosomal subunit	0.00455371	A0A1Q3E8V0	75	2.354	Up	0.024164	K	40S ribosomal protein S24 OS=Lentinula edodes OX=5353 GN=LENED_005407 PE=3 SV=1	LENED_005407	1	0.00103794	94.909	LAAMYK(1)TDK	2	0.34657	6	0.634	0.814	0.392	1.606	1.627	1.098
Cellular Component	GO:0022627	5	cytosolic small ribosomal subunit	0.00455371	A0A1Q3E8V0	125	3.295	Up	0.032824	K	40S ribosomal protein S24 OS=Lentinula edodes OX=5353 GN=LENED_005407 PE=3 SV=1	LENED_005407	1	1.75753e-12	180.31	SGLATK(1)VDKPSR	2	0.6906	11	0.469	0.766	0.211	2.1	1.365	1.3
Cellular Component	GO:0022627	5	cytosolic small ribosomal subunit	0.00455371	A0A1Q3EGV5	40	1.553	Up	0.0049814	K	40S ribosomal protein S20 OS=Lentinula edodes OX=5353 GN=LENED_008386 PE=3 SV=1	LENED_008386	1	3.51418e-11	164.11	SLEK(1)FSTDLINR	3	0.26891	9	0.734	0.744	0.882	1.117	1.211	1.337
Cellular Component	GO:0022627	5	cytosolic small ribosomal subunit	0.00455371	A0A1Q3EGV5	89	1.846	Up	0.024817	K	40S ribosomal protein S20 OS=Lentinula edodes OX=5353 GN=LENED_008386 PE=3 SV=1	LENED_008386	1	0.0102393	83.206	YELK(1)VHK	2	-0.67166	3	0.805	0.756	0.6	1.633	1.365	0.991
Cellular Component	GO:0022627	5	cytosolic small ribosomal subunit	0.00455371	A0A1Q3EGV5	68	1.968	Up	0.0119154	K	40S ribosomal protein S20 OS=Lentinula edodes OX=5353 GN=LENED_008386 PE=3 SV=1	LENED_008386	1	0.00459943	110.81	VLK(1)ITTR	2	0.44827	6	0.822	0.732	0.513	1.526	1.343	1.199
Cellular Component	GO:0022627	5	cytosolic small ribosomal subunit	0.00455371	A0A1Q3EGV5	65	2.295	Up	0.0045363	K	40S ribosomal protein S20 OS=Lentinula edodes OX=5353 GN=LENED_008386 PE=3 SV=1	LENED_008386	1	0.0141639	75.738	LPTK(1)VLK	2	0.3988	3	0.691	0.691	0.484	1.672	1.343	1.268
Cellular Component	GO:0022627	5	cytosolic small ribosomal subunit	0.00455371	A0A1Q3EDB8	27	1.909	Up	0.049325	K	Ribosomal protein S12 S23 OS=Lentinula edodes OX=5353 GN=LENED_007048 PE=3 SV=1	LENED_007048	1	0.0545048	55.531	WADK(1)TYK	2	-0.49273	1		0.807	0.504	1.458	1.081	1.216
Cellular Component	GO:0022627	5	cytosolic small ribosomal subunit	0.00455371	A0A1Q3EDB8	39	2.851	Up	0.0091954	K	Ribosomal protein S12 S23 OS=Lentinula edodes OX=5353 GN=LENED_007048 PE=3 SV=1	LENED_007048	1	3.07571e-05	83.894	ALGNIYK(1)TSPTGGSSHAK	3	0.3442	6	0.478	0.697	0.421	1.953	1.115	1.482
Cellular Component	GO:0022627	5	cytosolic small ribosomal subunit	0.00455371	A0A1Q3EDB8	78	2.48	Up	0.045942	K	Ribosomal protein S12 S23 OS=Lentinula edodes OX=5353 GN=LENED_007048 PE=3 SV=1	LENED_007048	1	0.00348134	93.374	VQLIK(1)NGK	2	0.49865	5	0.519	0.511	0.744	2.298	0.939	1.163
Cellular Component	GO:0022627	5	cytosolic small ribosomal subunit	0.00455371	A0A1Q3E8X6	185	1.785	Up	0.0039213	K	40s ribosomal protein s3 OS=Lentinula edodes OX=5353 GN=LENED_005435 PE=3 SV=1	LENED_005435	1	0.0175284	57.55	QGVLGIK(1)VK	2	0.11466	2	0.832	0.748	0.611	1.38	1.318	1.214
Cellular Component	GO:0022627	5	cytosolic small ribosomal subunit	0.00455371	A0A1Q3E8X6	178	1.571	Up	0.0174026	K	40s ribosomal protein s3 OS=Lentinula edodes OX=5353 GN=LENED_005435 PE=3 SV=1	LENED_005435	1	1.45444e-10	153.95	HVLLK(1)QGVLGIK	2	-0.70734	12	0.658	0.884	0.804	1.31	1.048	1.327
Cellular Component	GO:0022627	5	cytosolic small ribosomal subunit	0.00455371	A0A1Q3E8X6	108	1.856	Up	0.0126027	K	40s ribosomal protein s3 OS=Lentinula edodes OX=5353 GN=LENED_005435 PE=3 SV=1	LENED_005435	1	0.000461207	99.815	YK(1)LLGGLAVR	2	0.18137	6	0.688	0.872	0.58	1.548	1.256	1.168
Cellular Component	GO:0022627	5	cytosolic small ribosomal subunit	0.00455371	A0A1Q3E8X6	62	1.518	Up	0.0030623	K	40s ribosomal protein s3 OS=Lentinula edodes OX=5353 GN=LENED_005435 PE=3 SV=1	LENED_005435	1	9.98315e-05	100.11	ATHTQEVLGEK(1)GR	3	0.45987	7	0.81	0.838	0.76	1.351	1.106	1.198
Cellular Component	GO:0022627	5	cytosolic small ribosomal subunit	0.00455371	A0A1Q3EAT6	163	0.558	Down	0.0032989	K	Eukaryotic translation initiation factor 2a OS=Lentinula edodes OX=5353 GN=LENED_006117 PE=4 SV=1	LENED_006117	1	0.000117904	100.88	LDDNQQHK(1)NLR	3	0.32791	6	1.441	1.204	1.174	0.63	0.795	0.705
Cellular Component	GO:0022627	5	cytosolic small ribosomal subunit	0.00455371	Q870G6	143	0.468	Down	0.026662	K	Guanine nucleotide binding protein beta subunit OS=Lentinula edodes OX=5353 GN=Gb1 PE=2 SV=2	Gb1	1	3.66104e-09	140.22	YDIK(1)DDGHSEWVSCVR	3	-1.1359	6	1.759	1.288	1.02	0.514	0.843	0.548
Cellular Component	GO:0022627	5	cytosolic small ribosomal subunit	0.00455371	A0A1Q3EAH4	188	1.715	Up	0.019519	K	40S ribosomal protein S5 OS=Lentinula edodes OX=5353 GN=LENED_005990 PE=3 SV=1	LENED_005990	1	0.005565	83.883	GSSNSYAIK(1)K	2	-0.65775	9	0.855	0.842	0.548	1.304	1.328	1.219
Cellular Component	GO:0022627	5	cytosolic small ribosomal subunit	0.00455371	A0A1Q3EKA1	182	2.188	Up	0.049357	K	40S ribosomal protein S1 OS=Lentinula edodes OX=5353 GN=RPS1 PE=3 SV=1	RPS1	1	0.00324974	92.051	APK(1)FDVSK	2	0.50756	6	0.648	0.862	0.426	1.996	1.119	1.12
Cellular Component	GO:0022627	5	cytosolic small ribosomal subunit	0.00455371	A0A1Q3EKA1	45	2.302	Up	0.040645	K	40S ribosomal protein S1 OS=Lentinula edodes OX=5353 GN=RPS1 PE=3 SV=1	RPS1	1	0.00249796	79.489	NVGK(1)TLVNR	2	0.28588	6	0.506	0.964	0.382	1.736	1.132	1.395
Cellular Component	GO:0022627	5	cytosolic small ribosomal subunit	0.00455371	A0A1Q3E3A9	189	2.951	Up	0.039281	K	40S ribosomal protein S6 OS=Lentinula edodes OX=5353 GN=LENED_003322 PE=3 SV=1	LENED_003322	1	0.000275373	94.122	EQK(1)TEYDTLLAK	2	1.7664	1	0.471	0.494		2.113	1.019	1.14
Cellular Component	GO:0022627	5	cytosolic small ribosomal subunit	0.00455371	A0A1Q3E3A9	198	4.185	Up	0.004623	K	40S ribosomal protein S6 OS=Lentinula edodes OX=5353 GN=LENED_003322 PE=3 SV=1	LENED_003322	1	0.00832518	76.85	TEYDTLLAK(1)R	2	1.1563	3	0.491	0.403	0.311	1.588	2.322	1.133
Cellular Component	GO:0022627	5	cytosolic small ribosomal subunit	0.00455371	A0A1Q3E3G4	42	2.354	Up	0.0072795	K	Ribosomal protein S5 OS=Lentinula edodes OX=5353 GN=LENED_003385 PE=3 SV=1	LENED_003385	1	0.00123833	94.007	KDDEKEWVPVTK(1)LGR	3	-0.37048	9	0.732	0.63	0.478	1.778	1.35	1.204
Cellular Component	GO:0022627	5	cytosolic small ribosomal subunit	0.00455371	A0A1Q3E3G4	159	1.55	Up	1.94965e-05	K	Ribosomal protein S5 OS=Lentinula edodes OX=5353 GN=LENED_003385 PE=3 SV=1	LENED_003385	1	2.66398e-07	91.64	GYWGTALGEPHTVPSK(1)VSGK	3	0.69358	4	0.772	0.811	0.791	1.206	1.255	1.219
Cellular Component	GO:0022627	5	cytosolic small ribosomal subunit	0.00455371	A0A1Q3EAI9	54	2.734	Up	0.021021	K	40S ribosomal protein S8 OS=Lentinula edodes OX=5353 GN=LENED_005999 PE=3 SV=1	LENED_005999	1	0.00500154	108.24	GGNLK(1)YR	2	0.49902	4	0.6	0.754	0.298	1.745	1.429	1.343
Cellular Component	GO:0022627	5	cytosolic small ribosomal subunit	0.00455371	A0A1Q3EFD5	59	2.476	Up	0.0075831	K	40S ribosomal protein S17 OS=Lentinula edodes OX=5353 GN=LENED_007760 PE=3 SV=1	LENED_007760	1	0.000513318	84.821	ISGFTTHLMK(1)R	3	-0.79228	8	0.601	0.714	0.461	1.829	1.399	1.17
Cellular Component	GO:0022627	5	cytosolic small ribosomal subunit	0.00455371	A0A1Q3EFD5	32	3.963	Up	0.0077385	K	40S ribosomal protein S17 OS=Lentinula edodes OX=5353 GN=LENED_007760 PE=3 SV=1	LENED_007760	1	6.62291e-05	123.79	LTLDFHTNK(1)R	3	0.2116	7	0.484	0.495	0.282	2.397	1.341	1.259
Cellular Component	GO:0022627	5	cytosolic small ribosomal subunit	0.00455371	A0A1Q3EFD5	49	2.895	Up	0.0021642	K	40S ribosomal protein S17 OS=Lentinula edodes OX=5353 GN=LENED_007760 PE=3 SV=1	LENED_007760	1	0.000479762	79.492	NK(1)ISGFTTHLMK	2	0.081944	8	0.509	0.465		1.616	1.38	1.234
Cellular Component	GO:0022627	5	cytosolic small ribosomal subunit	0.00455371	A0A1Q3EFD5	19	2.972	Up	0.025476	K	40S ribosomal protein S17 OS=Lentinula edodes OX=5353 GN=LENED_007760 PE=3 SV=1	LENED_007760	1	0.000490972	103.19	VLIEK(1)YYPR	3	0.1524	13	0.569	0.629	0.351	1.554	1.593	1.456
Cellular Component	GO:0022627	5	cytosolic small ribosomal subunit	0.00455371	A0A1Q3EFD5	44	2.768	Up	0.026783	K	40S ribosomal protein S17 OS=Lentinula edodes OX=5353 GN=LENED_007760 PE=3 SV=1	LENED_007760	1	0.000771619	104.17	IIDEVAVVPSK(1)R	2	0.61997	8	0.614	0.718	0.307	1.995	1.14	1.402
Cellular Component	GO:0022627	5	cytosolic small ribosomal subunit	0.00455371	A0A1Q3EFX6	103	2.524	Up	0.004841	K	40s ribosomal protein s16 OS=Lentinula edodes OX=5353 GN=LENED_007999 PE=4 SV=1	LENED_007999	1	4.42599e-05	115.57	FSDAYSAMELK(1)K	2	-0.12225	6	0.564	0.685	0.498	1.882	1.247	1.28
Cellular Component	GO:0022627	5	cytosolic small ribosomal subunit	0.00455371	A0A1Q3DZN1	107	3.198	Up	0.00054008	K	Ubiquitin-domain-containing protein OS=Lentinula edodes OX=5353 GN=LENED_002001 PE=4 SV=1	LENED_002001	1	0.000487626	117.31	YYK(1)VDSDGK	2	-1.2148	6	0.533	0.505	0.436	1.871	1.5	1.343
Cellular Component	GO:0022627	5	cytosolic small ribosomal subunit	0.00455371	A0A1Q3E8Q4	104	2.21	Up	0.026703	K	40s ribosomal protein s11 OS=Lentinula edodes OX=5353 GN=LENED_005339 PE=3 SV=1	LENED_005339	1	3.7719e-06	132.79	HK(1)NLAAHVSPAFR	4	0.37746	9	0.769	0.704	0.44	1.803	1.052	1.372
Cellular Component	GO:0022627	5	cytosolic small ribosomal subunit	0.00455371	A0A1Q3E8Q4	95	1.846	Up	0.039718	K	40s ribosomal protein s11 OS=Lentinula edodes OX=5353 GN=LENED_005339 PE=3 SV=1	LENED_005339	1	0.000745999	77.185	RDYLHYIPK(1)YNR	3	-0.77795	13	0.721	0.931	0.49	1.551	1.095	1.309
Cellular Component	GO:0022627	5	cytosolic small ribosomal subunit	0.00455371	A0A1Q3E8Q4	132	2.105	Up	0.035724	K	40s ribosomal protein s11 OS=Lentinula edodes OX=5353 GN=LENED_005339 PE=3 SV=1	LENED_005339	1	0.058631	54.157	PLSK(1)TVR	2	1.7724	1	0.808	0.74	0.432	1.787	1.091	1.289
Cellular Component	GO:0022627	5	cytosolic small ribosomal subunit	0.00455371	A0A1Q3E545	30	5.382	Up	0.022877	K	Ribosomal protein S25 OS=Lentinula edodes OX=5353 GN=LENED_003795 PE=4 SV=1	LENED_003795	1	1.73077e-07	150.26	DK(1)AQHAVAVDK	2	-0.4997	11	0.41	0.454	0.13	2.606	1.734	1.01
Cellular Component	GO:0022627	5	cytosolic small ribosomal subunit	0.00455371	A0A1Q3E4E3	84	2.237	Up	0.0038168	K	40S ribosomal protein S4 OS=Lentinula edodes OX=5353 GN=LENED_003654 PE=3 SV=1	LENED_003654	1	0.0256378	59.35	LLYDVK(1)GR	2	-0.19088	4	0.688	0.7	0.511	1.645	1.383	1.22
Cellular Component	GO:0022627	5	cytosolic small ribosomal subunit	0.00455371	A0A1Q3E4E3	49	3.034	Up	0.0046403	K	40S ribosomal protein S4 OS=Lentinula edodes OX=5353 GN=LENED_003654 PE=3 SV=1	LENED_003654	1	0.00802331	87.435	LIK(1)IDGK	2	0.13747	2	0.548	0.611	0.356	1.608	1.23	1.758
Cellular Component	GO:0022627	5	cytosolic small ribosomal subunit	0.00455371	A0A1Q3E4E3	100	2.691	Up	0.0062028	K	40S ribosomal protein S4 OS=Lentinula edodes OX=5353 GN=LENED_003654 PE=3 SV=1	LENED_003654	1	0.000219997	99.5	ITPEEATYK(1)LLK	2	0.74353	4	0.477	0.745	0.423	1.292	1.41	1.724
Cellular Component	GO:0022627	5	cytosolic small ribosomal subunit	0.00455371	A0A1Q3E4E3	223	2.61	Up	0.033401	K	40S ribosomal protein S4 OS=Lentinula edodes OX=5353 GN=LENED_003654 PE=3 SV=1	LENED_003654	1	0.000214766	119.27	GTK(1)LTISEER	2	0.31539	4	0.857	0.536	0.327	1.983	1.247	1.26
Cellular Component	GO:0022627	5	cytosolic small ribosomal subunit	0.00455371	A0A1Q3EU67	281	3.579	Up	0.0114823	K	Mediator of RNA polymerase II transcription subunit 10 OS=Lentinula edodes OX=5353 GN=MED10 PE=3 SV=1	MED10	1	0.0033831	99.34	KADVDLNK(1)R	2	-0.32358	4	0.662	0.416	0.286	2.209	1.348	1.325
Cellular Component	GO:0022627	5	cytosolic small ribosomal subunit	0.00455371	A0A1Q3EU67	250	2.454	Up	0.0080444	K	Mediator of RNA polymerase II transcription subunit 10 OS=Lentinula edodes OX=5353 GN=MED10 PE=3 SV=1	MED10	1	0.00158443	113.93	LLNTNVDGK(1)R	2	0.32534	5	0.594	0.676	0.521	1.787	1.567	1.041
Cellular Component	GO:0000153	4	cytoplasmic ubiquitin ligase complex	0.330687	A0A1Q3EJ33	506	0.42	Down	0.023076	K	Valosin-containing protein OS=Lentinula edodes OX=5353 GN=LENED_009161 PE=3 SV=1	LENED_009161	1	5.7983e-08	101.53	VKQELQETVQYPVDHPEK(1)FLK	4	-0.57519	8	1.001	1.182	1.565		0.449	0.6
Cellular Component	GO:0000153	4	cytoplasmic ubiquitin ligase complex	0.330687	A0A1Q3ENP4	413	0.575	Down	0.0072188	K	HCP-like protein OS=Lentinula edodes OX=5353 GN=LENED_010926 PE=4 SV=1	LENED_010926	1	2.09385e-06	148.28	AK(1)HYFEQIAR	3	0.54286	10	1.326	1.034	1.41	0.68	0.8	0.686
Cellular Component	GO:0044438	3	microbody part	0.0218146	A0A1Q3E4P5	201	0.237	Down	0.0039398	K	Isocitrate lyase OS=Lentinula edodes OX=5353 GN=LENED_003859 PE=4 SV=1	LENED_003859	1	8.05699e-18	168.05	GAAGIHVEDQAPGTK(1)K	3	0.81612	9	2.341	1.166	1.304	0.424	0.399	0.315
Cellular Component	GO:0044438	3	microbody part	0.0218146	A0A1Q3E4P5	39	0.376	Down	0.00059691	K	Isocitrate lyase OS=Lentinula edodes OX=5353 GN=LENED_003859 PE=4 SV=1	LENED_003859	1	6.7415e-06	129.38	VTRPYTAADVVSK(1)R	3	1.998	9	1.677	1.353	1.269	0.485	0.571	0.56
Cellular Component	GO:0044438	3	microbody part	0.0218146	A0A1Q3E4P5	181	0.408	Down	0.00090245	K	Isocitrate lyase OS=Lentinula edodes OX=5353 GN=LENED_003859 PE=4 SV=1	LENED_003859	1	0.0131561	70.056	LTK(1)LFVEK	2	-0.15619	1	1.557	1.313	1.325	0.48	0.637	0.596
Cellular Component	GO:0044438	3	microbody part	0.0218146	A0A1Q3E4P5	475	0.361	Down	0.0025228	K	Isocitrate lyase OS=Lentinula edodes OX=5353 GN=LENED_003859 PE=4 SV=1	LENED_003859	1	0.00389121	88.819	EYAK(1)TGMK	2	-1.7378	6	1.755	1.503	1.093	0.477	0.523	0.571
Cellular Component	GO:0044438	3	microbody part	0.0218146	A0A1Q3E4P5	65	0.265	Down	0.00192488	K	Isocitrate lyase OS=Lentinula edodes OX=5353 GN=LENED_003859 PE=4 SV=1	LENED_003859	1	2.31141e-06	146.71	FFALLGEHAK(1)R	3	-0.51767	12	1.223	2.094	1.297	0.389	0.455	0.379
Cellular Component	GO:0044438	3	microbody part	0.0218146	A0A1Q3E4P5	44	0.155	Down	0.0067431	K	Isocitrate lyase OS=Lentinula edodes OX=5353 GN=LENED_003859 PE=4 SV=1	LENED_003859	1	0.00784592	50.158	GTIK(1)IEYPSNILAQK	2	-0.21451	1		1.689	2.118	0.188	0.326	0.372
Cellular Component	GO:0044438	3	microbody part	0.0218146	A0A1Q3E4P5	20	0.532	Down	0.0188815	K	Isocitrate lyase OS=Lentinula edodes OX=5353 GN=LENED_003859 PE=4 SV=1	LENED_003859	1	1.22284e-08	167.12	QVEQWWK(1)SPR	2	-0.14384	6	1.563	1.336	0.982	0.657	0.6	0.809
Cellular Component	GO:0044438	3	microbody part	0.0218146	A0A1Q3E2C3	309	0.646	Down	0.03552	K	Acetyl-acetyl transferase OS=Lentinula edodes OX=5353 GN=LENED_002828 PE=3 SV=1	LENED_002828	1	9.7516e-05	85.837	IMGVGPAYAIPHVLK(1)K	3	0.059501	9	1.268	0.936	1.415	0.834	0.811	0.694
Cellular Component	GO:0044438	3	microbody part	0.0218146	A0A1Q3E2C3	380	0.644	Down	0.044943	K	Acetyl-acetyl transferase OS=Lentinula edodes OX=5353 GN=LENED_002828 PE=3 SV=1	LENED_002828	1	9.3906e-06	124.25	QIATGLNIAK(1)HDNEK	3	-1.1595	12	1.437	0.968	1.22	0.636	0.884	0.815
Cellular Component	GO:0044438	3	microbody part	0.0218146	A0A1Q3E135	104	1.638	Up	0.004318	K	Catalase OS=Lentinula edodes OX=5353 GN=LENED_002517 PE=3 SV=1	LENED_002517	1	0.00536428	105.27	GFAIK(1)LR	2	0.14184	18	0.815	0.693	0.79	1.122	1.417	1.225
Cellular Component	GO:0044438	3	microbody part	0.0218146	A0A1Q3E135	212	1.568	Up	0.020361	K	Catalase OS=Lentinula edodes OX=5353 GN=LENED_002517 PE=3 SV=1	LENED_002517	1	1.84006e-23	199.82	ADGGFK(1)TLNNAK	2	-1.2122	34	0.88	0.872	0.617	1.213	1.337	1.165
Cellular Component	GO:0044438	3	microbody part	0.0218146	A0A1Q3E135	483	5.663	Up	0.00151508	K	Catalase OS=Lentinula edodes OX=5353 GN=LENED_002517 PE=3 SV=1	LENED_002517	1	0.000513173	85.973	AVGAPTVK(1)PLAFK	2	0.24488	5	0.308	0.418	0.203	2.004	1.462	1.795
Cellular Component	GO:0044438	3	microbody part	0.0218146	A0A1Q3E014	199	3.425	Up	0.0138992	K	Peroxin19 pex19p OS=Lentinula edodes OX=5353 GN=LENED_001861 PE=4 SV=1	LENED_001861	1	8.922e-13	133.78	STAASTSASGAGSDFQSK(1)IK	2	-0.19569	6	0.45	0.406		1.692	1.707	0.999
Cellular Component	GO:0034506	5	chromosome, centromeric core domain	0.0218146	A0A1Q3EC57	24	3.915	Up	0.0067958	K	Histone H3 OS=Lentinula edodes OX=5353 GN=LENED_006546 PE=3 SV=1	LENED_006546	1	0.000197773	151.97	QLAVK(1)SAR	2	-0.2653	14	0.538	0.452	0.285	2.222	1.603	1.167
Cellular Component	GO:0034506	5	chromosome, centromeric core domain	0.0218146	A0A1Q3EC57	19	3.796	Up	0.0107762	K	Histone H3 OS=Lentinula edodes OX=5353 GN=LENED_006546 PE=3 SV=1	LENED_006546	1	0.0123053	112.13	K(1)QLAVK(1)SAR	2	0.49117	6	0.573	0.465	0.27	2.28	1.524	1.161
Cellular Component	GO:0034506	5	chromosome, centromeric core domain	0.0218146	A0A1Q3ERJ6	249	1.873	Up	0.0166024	K	DNA topoisomerase II OS=Lentinula edodes OX=5353 GN=LENED_012022 PE=4 SV=1	LENED_012022	1	0.000352301	131.41	IQVLGAK(1)NK	2	-0.94221	4	0.77	0.778	0.58	1.21	1.666	1.11
Cellular Component	GO:0034506	5	chromosome, centromeric core domain	0.0218146	A0A1Q3E7V4	24	4.706	Up	0.00189988	K	Histone-like OS=Lentinula edodes OX=5353 GN=LENED_004965 PE=3 SV=1	LENED_004965	1	2.71807e-07	157.75	QLAAK(1)SSAR	2	0.98087	33	0.456	0.378	0.263	2.044	1.834	1.285
Cellular Component	GO:0034506	5	chromosome, centromeric core domain	0.0218146	A0A1Q3E7V4	19	4.073	Up	0.00139981	K	Histone-like OS=Lentinula edodes OX=5353 GN=LENED_004965 PE=3 SV=1	LENED_004965	1	6.91128e-06	152.69	K(1)QLAAK(1)SSAR	2	0.64328	16	0.506	0.426	0.292	1.927	1.572	1.486
Cellular Component	GO:0034506	5	chromosome, centromeric core domain	0.0218146	A0A1Q3EA19	77	4.07	Up	0.0052824	K	Histone H3 OS=Lentinula edodes OX=5353 GN=LENED_005841 PE=3 SV=1	LENED_005841	1	0.000339119	150.61	K(1)QLATK(1)AARK(1)TAATATGGVK	3	0.55777	17	0.459	0.522	0.249	2	1.705	1.301
Cellular Component	GO:0034506	5	chromosome, centromeric core domain	0.0218146	A0A1Q3EA19	116	1.882	Up	0.0055189	K	Histone H3 OS=Lentinula edodes OX=5353 GN=LENED_005841 PE=3 SV=1	LENED_005841	1	1.64681e-19	210.93	YQK(1)STELLIR	2	3.6079	95	0.868	0.633	0.622	1.439	1.333	1.224
Cellular Component	GO:0034506	5	chromosome, centromeric core domain	0.0218146	A0A1Q3EA19	73	3.524	Up	0.0037046	K	Histone H3 OS=Lentinula edodes OX=5353 GN=LENED_005841 PE=3 SV=1	LENED_005841	1	0.00422986	140.45	STGGK(1)APR	2	-1.8839	13	0.493	0.577	0.299	1.806	1.631	1.388
Cellular Component	GO:0034506	5	chromosome, centromeric core domain	0.0218146	A0A1Q3EA19	68	3.524	Up	0.0037016	K	Histone H3 OS=Lentinula edodes OX=5353 GN=LENED_005841 PE=3 SV=1	LENED_005841	1	0.00422986	140.45	K(1)STGGK(1)APR	2	-0.09256	11	0.493	0.577	0.299	1.806	1.63	1.389
Cellular Component	GO:0034506	5	chromosome, centromeric core domain	0.0218146	A0A1Q3EA19	86	7.934	Up	0.00136202	K	Histone H3 OS=Lentinula edodes OX=5353 GN=LENED_005841 PE=3 SV=1	LENED_005841	1	0.000758605	96.745	K(1)TAATATGGVK(0.863)K(0.137)PHR	3	0.30569	8		0.225	0.177	1.934	1.282	1.568
Cellular Component	GO:0034506	5	chromosome, centromeric core domain	0.0218146	A0A1Q3EA19	96	3.421	Up	0.0057585	K	Histone H3 OS=Lentinula edodes OX=5353 GN=LENED_005841 PE=3 SV=1	LENED_005841	0.862933	0.000758605	94.487	K(1)TAATATGGVK(0.863)K(0.137)PHR	3	0.30569	4		0.472	0.37	1.658	1.524	1.139
Cellular Component	GO:0034506	5	chromosome, centromeric core domain	0.0218146	A0A1Q3EA19	82	4.117	Up	0.0049564	K	Histone H3 OS=Lentinula edodes OX=5353 GN=LENED_005841 PE=3 SV=1	LENED_005841	1	0.000339119	150.61	QLATK(1)AAR	2	1.7926	22	0.455	0.515	0.249	2.001	1.719	1.299
Cellular Component	GO:1990468	7	NuA3b histone acetyltransferase complex	0.148159	A0A1Q3EKR7	813	1.814	Up	0.0127172	K	Histone acetyltransferase OS=Lentinula edodes OX=5353 GN=LENED_009793 PE=3 SV=1	LENED_009793	1	0.000125098	128.85	AGAEGEFGVVK(1)K	2	0.61757	6	0.669	0.769	0.735	1.405	1.533	1.004
Cellular Component	GO:1990468	7	NuA3b histone acetyltransferase complex	0.148159	A0A1Q3E9Q8	333	1.975	Up	0.045039	K	Bromodomain containing protein OS=Lentinula edodes OX=5353 GN=LENED_005633 PE=4 SV=1	LENED_005633	0.999728	4.65983e-44	191.4	EAALAAEADEDDEDEKNHSSK(1)GSK	4	-0.14567	7	0.721	0.57	0.782	1.694	1.525	0.875
Cellular Component	GO:0045259	3	proton-transporting ATP synthase complex	0.150718	A0A1Q3ERE8	36	0.522	Down	0.00053912	K	Related to TIM11-subunit E of the dimeric form of mitochondrial F1F0-ATPase(predicted) OS=Lentinula edodes OX=5353 GN=LENED_011862 PE=4 SV=1	LENED_011862	1	2.63305e-100	277.8	TLQAAHNENK(1)VQHAAHDR	3	0.68967	16	1.388	1.19	1.32	0.724	0.62	0.689
Cellular Component	GO:0045259	3	proton-transporting ATP synthase complex	0.150718	A0A1Q3EMW8	133	0.427	Down	0.0158047	K	Mitochondrial atpase subunit OS=Lentinula edodes OX=5353 GN=LENED_010582 PE=4 SV=1	LENED_010582	1	6.85801e-10	179.19	AEHTQAVK(1)DR	2	0.16482	7	1.969	1.069	1.154	0.601	0.661	0.527
Cellular Component	GO:0045259	3	proton-transporting ATP synthase complex	0.150718	A0A1Q3E0M0	22	0.259	Down	0.037855	K	ATP17 subunit F of the F0 sector of mitochondrial F1F0 ATP synthase OS=Lentinula edodes OX=5353 GN=LENED_002206 PE=4 SV=1	LENED_002206	1	2.30513e-07	80.031	IATPK(1)SVSGGSGDGLGPLVNFYSK	3	1.3998	5	0.826	1.563	1.662		0.236	0.463
Cellular Component	GO:0045259	3	proton-transporting ATP synthase complex	0.150718	A0A1Q3E5C9	60	0.477	Down	0.0028241	K	Epsilon subunit of F1F0-ATP synthase N-terminal domain-containing protein OS=Lentinula edodes OX=5353 GN=LENED_004125 PE=4 SV=1	LENED_004125	1	4.62834e-09	136.81	K(1)WFISGGFATVHPNNK	3	-2.9799	6	1.28	1.115	1.593	0.585	0.646	0.672
Cellular Component	GO:0045259	3	proton-transporting ATP synthase complex	0.150718	A0A1Q3EFH4	30	0.53	Down	0.048785	K	ATP synthase F1 alpha subunit OS=Lentinula edodes OX=5353 GN=LENED_007868 PE=4 SV=1	LENED_007868	1	3.79776e-13	153.51	QTGK(1)TAVAIDTILNQK	2	-0.19187	13	1.049	1.111	1.659	0.505	0.596	0.924
Cellular Component	GO:0045259	3	proton-transporting ATP synthase complex	0.150718	A0A1Q3EFH4	236	0.634	Down	0.0118233	K	ATP synthase F1 alpha subunit OS=Lentinula edodes OX=5353 GN=LENED_007868 PE=4 SV=1	LENED_007868	1	9.55786e-11	174.77	VGSAAQTK(1)IMK	2	-0.63549	9	1.408	1.048	1.195	0.835	0.688	0.791
Cellular Component	GO:0045259	3	proton-transporting ATP synthase complex	0.150718	A0A1Q3EFH4	117	0.33	Down	0.023404	K	ATP synthase F1 alpha subunit OS=Lentinula edodes OX=5353 GN=LENED_007868 PE=4 SV=1	LENED_007868	1	1.37769e-18	180.1	DNGK(1)HALIIYDDLSK	2	1.8437	31	1.257	1.463	1.645	0.233	0.506	0.702
Cellular Component	GO:0044391	3	ribosomal subunit	9.37219e-07	A0A1Q3E739	49	2.35	Up	0.0087378	K	Protein GET1 OS=Lentinula edodes OX=5353 GN=GET1 PE=3 SV=1	GET1	1	0.00141041	88.596	LK(1)VDILNTK	2	0.53937	3	0.496	0.488	0.835	1.379	1.58	1.316
Cellular Component	GO:0044391	3	ribosomal subunit	9.37219e-07	A0A1Q3E3Q9	83	2.849	Up	0.0194618	K	40S ribosomal protein S13 OS=Lentinula edodes OX=5353 GN=LENED_003344 PE=3 SV=1	LENED_003344	1	0.00107461	151.04	K(1)HLETNR	2	0.41311	6	0.752	0.429	0.425	2.06	1.024	1.491
Cellular Component	GO:0044391	3	ribosomal subunit	9.37219e-07	A0A1Q3E3Q9	95	3.035	Up	0.00151682	K	40S ribosomal protein S13 OS=Lentinula edodes OX=5353 GN=LENED_003344 PE=3 SV=1	LENED_003344	1	0.00847597	138.83	DKDSK(1)FR	2	0.51188	2	0.638	0.469	0.417	1.708	1.342	1.575
Cellular Component	GO:0044391	3	ribosomal subunit	9.37219e-07	A0A1Q3EGV5	40	1.553	Up	0.0049814	K	40S ribosomal protein S20 OS=Lentinula edodes OX=5353 GN=LENED_008386 PE=3 SV=1	LENED_008386	1	3.51418e-11	164.11	SLEK(1)FSTDLINR	3	0.26891	9	0.734	0.744	0.882	1.117	1.211	1.337
Cellular Component	GO:0044391	3	ribosomal subunit	9.37219e-07	A0A1Q3EGV5	89	1.846	Up	0.024817	K	40S ribosomal protein S20 OS=Lentinula edodes OX=5353 GN=LENED_008386 PE=3 SV=1	LENED_008386	1	0.0102393	83.206	YELK(1)VHK	2	-0.67166	3	0.805	0.756	0.6	1.633	1.365	0.991
Cellular Component	GO:0044391	3	ribosomal subunit	9.37219e-07	A0A1Q3EGV5	68	1.968	Up	0.0119154	K	40S ribosomal protein S20 OS=Lentinula edodes OX=5353 GN=LENED_008386 PE=3 SV=1	LENED_008386	1	0.00459943	110.81	VLK(1)ITTR	2	0.44827	6	0.822	0.732	0.513	1.526	1.343	1.199
Cellular Component	GO:0044391	3	ribosomal subunit	9.37219e-07	A0A1Q3EGV5	65	2.295	Up	0.0045363	K	40S ribosomal protein S20 OS=Lentinula edodes OX=5353 GN=LENED_008386 PE=3 SV=1	LENED_008386	1	0.0141639	75.738	LPTK(1)VLK	2	0.3988	3	0.691	0.691	0.484	1.672	1.343	1.268
Cellular Component	GO:0044391	3	ribosomal subunit	9.37219e-07	A0A1Q3E239	2	2.625	Up	0.034823	K	Ribosomal protein L24 OS=Lentinula edodes OX=5353 GN=LENED_002809 PE=4 SV=1	LENED_002809	1	0.00383992	62.088	MK(1)FNADVSSSR	2	-0.56812	3	0.384	0.67		1.713	1.351	1.086
Cellular Component	GO:0044391	3	ribosomal subunit	9.37219e-07	A0A1Q3E8X6	185	1.785	Up	0.0039213	K	40s ribosomal protein s3 OS=Lentinula edodes OX=5353 GN=LENED_005435 PE=3 SV=1	LENED_005435	1	0.0175284	57.55	QGVLGIK(1)VK	2	0.11466	2	0.832	0.748	0.611	1.38	1.318	1.214
Cellular Component	GO:0044391	3	ribosomal subunit	9.37219e-07	A0A1Q3E8X6	178	1.571	Up	0.0174026	K	40s ribosomal protein s3 OS=Lentinula edodes OX=5353 GN=LENED_005435 PE=3 SV=1	LENED_005435	1	1.45444e-10	153.95	HVLLK(1)QGVLGIK	2	-0.70734	12	0.658	0.884	0.804	1.31	1.048	1.327
Cellular Component	GO:0044391	3	ribosomal subunit	9.37219e-07	A0A1Q3E8X6	108	1.856	Up	0.0126027	K	40s ribosomal protein s3 OS=Lentinula edodes OX=5353 GN=LENED_005435 PE=3 SV=1	LENED_005435	1	0.000461207	99.815	YK(1)LLGGLAVR	2	0.18137	6	0.688	0.872	0.58	1.548	1.256	1.168
Cellular Component	GO:0044391	3	ribosomal subunit	9.37219e-07	A0A1Q3E8X6	62	1.518	Up	0.0030623	K	40s ribosomal protein s3 OS=Lentinula edodes OX=5353 GN=LENED_005435 PE=3 SV=1	LENED_005435	1	9.98315e-05	100.11	ATHTQEVLGEK(1)GR	3	0.45987	7	0.81	0.838	0.76	1.351	1.106	1.198
Cellular Component	GO:0044391	3	ribosomal subunit	9.37219e-07	A0A1Q3E828	107	1.766	Up	0.028159	K	60S ribosomal protein L27 OS=Lentinula edodes OX=5353 GN=LENED_005061 PE=3 SV=1	LENED_005061	1	0.00131795	135.87	YTAGK(1)NR	2	-0.79411	5	0.827	0.592		1.371	1.264	1.124
Cellular Component	GO:0044391	3	ribosomal subunit	9.37219e-07	Q870G6	143	0.468	Down	0.026662	K	Guanine nucleotide binding protein beta subunit OS=Lentinula edodes OX=5353 GN=Gb1 PE=2 SV=2	Gb1	1	3.66104e-09	140.22	YDIK(1)DDGHSEWVSCVR	3	-1.1359	6	1.759	1.288	1.02	0.514	0.843	0.548
Cellular Component	GO:0044391	3	ribosomal subunit	9.37219e-07	A0A1Q3E3A9	189	2.951	Up	0.039281	K	40S ribosomal protein S6 OS=Lentinula edodes OX=5353 GN=LENED_003322 PE=3 SV=1	LENED_003322	1	0.000275373	94.122	EQK(1)TEYDTLLAK	2	1.7664	1	0.471	0.494		2.113	1.019	1.14
Cellular Component	GO:0044391	3	ribosomal subunit	9.37219e-07	A0A1Q3E3A9	198	4.185	Up	0.004623	K	40S ribosomal protein S6 OS=Lentinula edodes OX=5353 GN=LENED_003322 PE=3 SV=1	LENED_003322	1	0.00832518	76.85	TEYDTLLAK(1)R	2	1.1563	3	0.491	0.403	0.311	1.588	2.322	1.133
Cellular Component	GO:0044391	3	ribosomal subunit	9.37219e-07	A0A1Q3DVG4	92	1.521	Up	0.033978	K	60S ribosomal protein L9 OS=Lentinula edodes OX=5353 GN=LENED_000342 PE=4 SV=1	LENED_000342	1	2.08872e-52	230.86	GTLTK(1)NVQHVNMDIR	3	-0.25523	23	0.81	0.655	0.919	1.091	1.103	1.432
Cellular Component	GO:0044391	3	ribosomal subunit	9.37219e-07	A0A1Q3DVG4	107	1.791	Up	0.027381	K	60S ribosomal protein L9 OS=Lentinula edodes OX=5353 GN=LENED_000342 PE=4 SV=1	LENED_000342	0.866646	8.11746e-05	100.4	SK(0.867)DSK(0.133)VTLAVWQGGR	3	0.68659	5	0.804		0.595	1.424	1.223	1.111
Cellular Component	GO:0044391	3	ribosomal subunit	9.37219e-07	A0A1Q3E4J6	30	2.154	Up	0.022118	K	60s ribosomal protein l2 OS=Lentinula edodes OX=5353 GN=LENED_003803 PE=4 SV=1	LENED_003803	1	6.23747e-18	174.72	SHAIFK(1)SHTHHNK	2	0.39141	13	0.863	0.612	0.472	1.71	1.106	1.377
Cellular Component	GO:0044391	3	ribosomal subunit	9.37219e-07	A0A1Q3E158	27	1.68	Up	0.032576	K	60S ribosomal protein L24 OS=Lentinula edodes OX=5353 GN=LENED_002546 PE=4 SV=1	LENED_002546	1	0.0255511	68.915	GDSK(1)VFR	2	1.4408	3	0.859	0.826	0.596	1.575	1.098	1.158
Cellular Component	GO:0044391	3	ribosomal subunit	9.37219e-07	A0A1Q3EFX6	103	2.524	Up	0.004841	K	40s ribosomal protein s16 OS=Lentinula edodes OX=5353 GN=LENED_007999 PE=4 SV=1	LENED_007999	1	4.42599e-05	115.57	FSDAYSAMELK(1)K	2	-0.12225	6	0.564	0.685	0.498	1.882	1.247	1.28
Cellular Component	GO:0044391	3	ribosomal subunit	9.37219e-07	A0A1Q3E394	97	2.039	Up	0.0038413	K	Ribosomal protein l4 OS=Lentinula edodes OX=5353 GN=LENED_003242 PE=4 SV=1	LENED_003242	1	0.0384139	57.164	LFNK(1)YRPETK	2	0.32233	1	0.621	0.652		1.472	1.194	1.227
Cellular Component	GO:0044391	3	ribosomal subunit	9.37219e-07	A0A1Q3E8Q4	104	2.21	Up	0.026703	K	40s ribosomal protein s11 OS=Lentinula edodes OX=5353 GN=LENED_005339 PE=3 SV=1	LENED_005339	1	3.7719e-06	132.79	HK(1)NLAAHVSPAFR	4	0.37746	9	0.769	0.704	0.44	1.803	1.052	1.372
Cellular Component	GO:0044391	3	ribosomal subunit	9.37219e-07	A0A1Q3E8Q4	95	1.846	Up	0.039718	K	40s ribosomal protein s11 OS=Lentinula edodes OX=5353 GN=LENED_005339 PE=3 SV=1	LENED_005339	1	0.000745999	77.185	RDYLHYIPK(1)YNR	3	-0.77795	13	0.721	0.931	0.49	1.551	1.095	1.309
Cellular Component	GO:0044391	3	ribosomal subunit	9.37219e-07	A0A1Q3E8Q4	132	2.105	Up	0.035724	K	40s ribosomal protein s11 OS=Lentinula edodes OX=5353 GN=LENED_005339 PE=3 SV=1	LENED_005339	1	0.058631	54.157	PLSK(1)TVR	2	1.7724	1	0.808	0.74	0.432	1.787	1.091	1.289
Cellular Component	GO:0044391	3	ribosomal subunit	9.37219e-07	A0A1Q3E545	30	5.382	Up	0.022877	K	Ribosomal protein S25 OS=Lentinula edodes OX=5353 GN=LENED_003795 PE=4 SV=1	LENED_003795	1	1.73077e-07	150.26	DK(1)AQHAVAVDK	2	-0.4997	11	0.41	0.454	0.13	2.606	1.734	1.01
Cellular Component	GO:0044391	3	ribosomal subunit	9.37219e-07	A0A1Q3EEP7	16	2.364	Up	0.024998	K	Ribosomal protein L38e OS=Lentinula edodes OX=5353 GN=LENED_007539 PE=3 SV=1	LENED_007539	1	0.0134142	108.3	QFLEISK(1)R	2	0.076717	5	0.768	0.707	0.358	1.718	1.342	1.273
Cellular Component	GO:0044391	3	ribosomal subunit	9.37219e-07	A0A1Q3E340	130	2.302	Up	0.0091028	K	Ribosomal protein OS=Lentinula edodes OX=5353 GN=LENED_003262 PE=3 SV=1	LENED_003262	1	0.00975077	58.17	LLGPGLSK(1)AGK	2	0.24312	6	0.598	0.735	0.532	1.863	1.276	1.155
Cellular Component	GO:0044391	3	ribosomal subunit	9.37219e-07	A0A1Q3E340	207	2.548	Up	0.007417	K	Ribosomal protein OS=Lentinula edodes OX=5353 GN=LENED_003262 PE=3 SV=1	LENED_003262	1	0.000339982	98.182	SLHLK(1)TTMGK	2	0.27092	9	0.642	0.687	0.407	1.766	1.32	1.338
Cellular Component	GO:0044391	3	ribosomal subunit	9.37219e-07	A0A1Q3E340	24	2.568	Up	0.037503	K	Ribosomal protein OS=Lentinula edodes OX=5353 GN=LENED_003262 PE=3 SV=1	LENED_003262	1	3.43473e-06	152.54	ELLAASQEK(1)K	2	0.22589	6	0.644	0.759	0.34	2.03	1.414	1.032
Cellular Component	GO:0044391	3	ribosomal subunit	9.37219e-07	A0A1Q3E340	202	1.665	Up	0.025663	K	Ribosomal protein OS=Lentinula edodes OX=5353 GN=LENED_003262 PE=3 SV=1	LENED_003262	1	0.00505278	57.175	NWQNVK(1)SLHLK	3	-0.30229	5	0.777	0.693		1.377	1.024	1.27
Cellular Component	GO:0044391	3	ribosomal subunit	9.37219e-07	A0A1Q3E340	133	2.606	Up	0.0152956	K	Ribosomal protein OS=Lentinula edodes OX=5353 GN=LENED_003262 PE=3 SV=1	LENED_003262	1	2.62983e-05	91.401	AGK(1)FPTPVSHAEDLTNK	3	-0.08203	6	0.616	0.814	0.487	1.749	1.582
Cellular Component	GO:0044391	3	ribosomal subunit	9.37219e-07	A0A1Q3DV87	221	2.03	Up	0.0101015	K	60s ribosomal protein l6 OS=Lentinula edodes OX=5353 GN=LENED_000333 PE=4 SV=1	LENED_000333	1	2.08067e-05	157.68	TENLVK(1)YLR	2	1.3646	18	0.811	0.678	0.535	1.645	1.199	1.264
Cellular Component	GO:0044391	3	ribosomal subunit	9.37219e-07	A0A1Q3DV87	49	3.497	Up	0.0030609	K	60s ribosomal protein l6 OS=Lentinula edodes OX=5353 GN=LENED_000333 PE=4 SV=1	LENED_000333	1	0.0358942	62.717	GLYK(1)GLK	2	-1.2766	2	0.557	0.495	0.309	1.533	1.379	1.847
Cellular Component	GO:0044391	3	ribosomal subunit	9.37219e-07	A0A1Q3DV87	78	3.336	Up	0.037276	K	60s ribosomal protein l6 OS=Lentinula edodes OX=5353 GN=LENED_000333 PE=4 SV=1	LENED_000333	1	1.17792e-09	170.02	TIGGNNNGEK(1)R	2	1.3484	7		0.613	0.246	1.597	1.528	1.174
Cellular Component	GO:0044391	3	ribosomal subunit	9.37219e-07	A0A1Q3EAG9	130	2.247	Up	0.025323	K	60s ribosomal protein l20 OS=Lentinula edodes OX=5353 GN=LENED_005978 PE=3 SV=1	LENED_005978	1	0.00168884	67.519	SGTHNMYK(1)EYR	3	-0.40903	1	0.921	0.561	0.416	1.662	1.268	1.334
Cellular Component	GO:0044391	3	ribosomal subunit	9.37219e-07	A0A1Q3EAG9	76	2.055	Up	0.033996	K	60s ribosomal protein l20 OS=Lentinula edodes OX=5353 GN=LENED_005978 PE=3 SV=1	LENED_005978	1	1.85454e-05	130.56	IFAANEVVAK(1)SR	3	-0.015642	7	0.808	0.767	0.427	1.606	1.082	1.427
Cellular Component	GO:0044391	3	ribosomal subunit	9.37219e-07	A0A1Q3E4E1	13	4.426	Up	0.0051371	K	60S ribosomal protein L37 OS=Lentinula edodes OX=5353 GN=LENED_003659 PE=3 SV=1	LENED_003659	1	0.000383245	108.47	VGITGK(1)YGTR	2	-0.0074018	3	0.516	0.392	0.234	2.08	1.265	1.71
Cellular Component	GO:0044391	3	ribosomal subunit	9.37219e-07	A0A1Q3E8V0	75	2.354	Up	0.024164	K	40S ribosomal protein S24 OS=Lentinula edodes OX=5353 GN=LENED_005407 PE=3 SV=1	LENED_005407	1	0.00103794	94.909	LAAMYK(1)TDK	2	0.34657	6	0.634	0.814	0.392	1.606	1.627	1.098
Cellular Component	GO:0044391	3	ribosomal subunit	9.37219e-07	A0A1Q3E8V0	125	3.295	Up	0.032824	K	40S ribosomal protein S24 OS=Lentinula edodes OX=5353 GN=LENED_005407 PE=3 SV=1	LENED_005407	1	1.75753e-12	180.31	SGLATK(1)VDKPSR	2	0.6906	11	0.469	0.766	0.211	2.1	1.365	1.3
Cellular Component	GO:0044391	3	ribosomal subunit	9.37219e-07	A0A1Q3EPG8	100	1.881	Up	0.00070409	K	60S acidic ribosomal protein P0 OS=Lentinula edodes OX=5353 GN=LENED_011228 PE=4 SV=1	LENED_011228	1	0.0140887	59.153	GK(1)GVVLMGK	2	-0.10083	3	0.695	0.729	0.688	1.474	1.18	1.318
Cellular Component	GO:0044391	3	ribosomal subunit	9.37219e-07	A0A1Q3EDB8	27	1.909	Up	0.049325	K	Ribosomal protein S12 S23 OS=Lentinula edodes OX=5353 GN=LENED_007048 PE=3 SV=1	LENED_007048	1	0.0545048	55.531	WADK(1)TYK	2	-0.49273	1		0.807	0.504	1.458	1.081	1.216
Cellular Component	GO:0044391	3	ribosomal subunit	9.37219e-07	A0A1Q3EDB8	39	2.851	Up	0.0091954	K	Ribosomal protein S12 S23 OS=Lentinula edodes OX=5353 GN=LENED_007048 PE=3 SV=1	LENED_007048	1	3.07571e-05	83.894	ALGNIYK(1)TSPTGGSSHAK	3	0.3442	6	0.478	0.697	0.421	1.953	1.115	1.482
Cellular Component	GO:0044391	3	ribosomal subunit	9.37219e-07	A0A1Q3EDB8	78	2.48	Up	0.045942	K	Ribosomal protein S12 S23 OS=Lentinula edodes OX=5353 GN=LENED_007048 PE=3 SV=1	LENED_007048	1	0.00348134	93.374	VQLIK(1)NGK	2	0.49865	5	0.519	0.511	0.744	2.298	0.939	1.163
Cellular Component	GO:0044391	3	ribosomal subunit	9.37219e-07	A0A1Q3E1F2	14	4.967	Up	0.0043202	K	Ribosomal protein L37 OS=Lentinula edodes OX=5353 GN=LENED_002543 PE=3 SV=1	LENED_002543	1	0.000217183	117.02	HTK(1)SHTLCR	3	-0.52454	8	0.404	0.412	0.221	2.174	1.164	1.813
Cellular Component	GO:0044391	3	ribosomal subunit	9.37219e-07	A0A1Q3EQW2	144	3.104	Up	0.0024044	K	60S ribosomal protein L21 OS=Lentinula edodes OX=5353 GN=LENED_011754 PE=4 SV=1	LENED_011754	1	1.52233e-10	153.32	VK(1)SNHEAHVAAK	2	-0.44621	1	0.438	0.672	0.388	1.604	1.599	1.447
Cellular Component	GO:0044391	3	ribosomal subunit	9.37219e-07	A0A1Q3EQW2	89	2.123	Up	0.027199	K	60S ribosomal protein L21 OS=Lentinula edodes OX=5353 GN=LENED_011754 PE=4 SV=1	LENED_011754	1	0.00153903	70.056	GMPHK(1)YYHGR	3	0.22063	7	0.747	0.802	0.416	1.668	1.204	1.3
Cellular Component	GO:0044391	3	ribosomal subunit	9.37219e-07	A0A1Q3EAT6	163	0.558	Down	0.0032989	K	Eukaryotic translation initiation factor 2a OS=Lentinula edodes OX=5353 GN=LENED_006117 PE=4 SV=1	LENED_006117	1	0.000117904	100.88	LDDNQQHK(1)NLR	3	0.32791	6	1.441	1.204	1.174	0.63	0.795	0.705
Cellular Component	GO:0044391	3	ribosomal subunit	9.37219e-07	A0A1Q3ELK6	488	1.64	Up	0.0185441	K	60S ribosomal protein L13a OS=Lentinula edodes OX=5353 GN=LENED_010028 PE=3 SV=1	LENED_010028	1	0.0109847	81.784	TAAIK(1)LR	2	0.92964	4	0.671	0.956	0.674	1.413	1.191	1.17
Cellular Component	GO:0044391	3	ribosomal subunit	9.37219e-07	A0A1Q3ELK6	390	2.317	Up	0.0175777	K	60S ribosomal protein L13a OS=Lentinula edodes OX=5353 GN=LENED_010028 PE=3 SV=1	LENED_010028	1	0.00319613	93.429	APSK(1)ILYR	2	-0.5246	5	0.757	0.682	0.414	1.752	1.168	1.374
Cellular Component	GO:0044391	3	ribosomal subunit	9.37219e-07	A0A1Q3EAH4	188	1.715	Up	0.019519	K	40S ribosomal protein S5 OS=Lentinula edodes OX=5353 GN=LENED_005990 PE=3 SV=1	LENED_005990	1	0.005565	83.883	GSSNSYAIK(1)K	2	-0.65775	9	0.855	0.842	0.548	1.304	1.328	1.219
Cellular Component	GO:0044391	3	ribosomal subunit	9.37219e-07	A0A1Q3EFY3	120	2.987	Up	0.0166196	K	60S ribosomal protein L13 OS=Lentinula edodes OX=5353 GN=LENED_007991 PE=3 SV=1	LENED_007991	1	0.0100254	83.614	LVAYK(1)QK	2	-0.84431	3	0.618	0.643	0.283	1.81	1.238	1.564
Cellular Component	GO:0044391	3	ribosomal subunit	9.37219e-07	A0A1Q3ETF3	19	2.466	Up	0.006218	K	60S ribosomal protein L14 OS=Lentinula edodes OX=5353 GN=LENED_012762 PE=4 SV=1	LENED_012762	1	0.000163038	105.03	VVLLK(1)SGPYAGK	2	1.1222	5	0.601	0.702	0.473	1.845	1.236	1.298
Cellular Component	GO:0044391	3	ribosomal subunit	9.37219e-07	A0A1Q3E242	67	2.661	Up	0.046999	K	60S ribosomal protein L7 OS=Lentinula edodes OX=5353 GN=LENED_002880 PE=4 SV=1	LENED_002880	1	3.89391e-08	152.7	EYLSQEK(1)EEIR	2	0.039864	5	0.785	0.601	0.294	1.894	0.957	1.619
Cellular Component	GO:0044391	3	ribosomal subunit	9.37219e-07	A0A1Q3E242	105	2.827	Up	0.043259	K	60S ribosomal protein L7 OS=Lentinula edodes OX=5353 GN=LENED_002880 PE=4 SV=1	LENED_002880	1	0.000290754	114.4	GINEIAPK(1)PR	2	0.16844	6	0.767	0.604	0.248	2.024	1.142	1.411
Cellular Component	GO:0044391	3	ribosomal subunit	9.37219e-07	A0A1Q3EMB3	11	2.565	Up	0.033558	K	60s ribosomal protein l18 OS=Lentinula edodes OX=5353 GN=LENED_010306 PE=4 SV=1	LENED_010306	1	0.000495317	83.081	GIDLTAHHVK(1)K	3	0.99434	5	0.517	0.853	0.361	2.035	1.159	1.246
Cellular Component	GO:0044391	3	ribosomal subunit	9.37219e-07	A0A1Q3EMB3	45	2.398	Up	0.0153609	K	60s ribosomal protein l18 OS=Lentinula edodes OX=5353 GN=LENED_010306 PE=4 SV=1	LENED_010306	1	7.06684e-05	117.79	TDSSFNK(1)VILHR	3	0.69379	14	0.848	0.569	0.39	1.529	1.343	1.462
Cellular Component	GO:0044391	3	ribosomal subunit	9.37219e-07	A0A1Q3EKA1	182	2.188	Up	0.049357	K	40S ribosomal protein S1 OS=Lentinula edodes OX=5353 GN=RPS1 PE=3 SV=1	RPS1	1	0.00324974	92.051	APK(1)FDVSK	2	0.50756	6	0.648	0.862	0.426	1.996	1.119	1.12
Cellular Component	GO:0044391	3	ribosomal subunit	9.37219e-07	A0A1Q3EKA1	45	2.302	Up	0.040645	K	40S ribosomal protein S1 OS=Lentinula edodes OX=5353 GN=RPS1 PE=3 SV=1	RPS1	1	0.00249796	79.489	NVGK(1)TLVNR	2	0.28588	6	0.506	0.964	0.382	1.736	1.132	1.395
Cellular Component	GO:0044391	3	ribosomal subunit	9.37219e-07	A0A1Q3EIV1	38	5.344	Up	0.010504	K	60S ribosomal protein L5 OS=Lentinula edodes OX=5353 GN=LENED_009092 PE=3 SV=1	LENED_009092	1	0.00279113	103.83	LTTQAK(1)NK	2	1.364	4	0.449	0.336	0.215	2.846	1.422	1.076
Cellular Component	GO:0044391	3	ribosomal subunit	9.37219e-07	A0A1Q3EIV1	40	3.909	Up	0.0055567	K	60S ribosomal protein L5 OS=Lentinula edodes OX=5353 GN=LENED_009092 PE=3 SV=1	LENED_009092	1	0.0116772	80.462	NK(1)YNAPK	2	0.15167	3	0.484	0.516	0.262	2.066	1.293	1.574
Cellular Component	GO:0044391	3	ribosomal subunit	9.37219e-07	A0A1Q3EIV1	45	3.413	Up	0.0045194	K	60S ribosomal protein L5 OS=Lentinula edodes OX=5353 GN=LENED_009092 PE=3 SV=1	LENED_009092	1	1.38256e-06	167.25	YNAPK(1)YR	2	0.26538	6	0.547	0.528	0.318	1.814	1.216	1.724
Cellular Component	GO:0044391	3	ribosomal subunit	9.37219e-07	A0A1Q3EIV1	24	4.388	Up	0.012398	K	60S ribosomal protein L5 OS=Lentinula edodes OX=5353 GN=LENED_009092 PE=3 SV=1	LENED_009092	1	0.000364439	124.95	EGK(1)TDYYAR	2	0.0004529	5	0.482	0.496	0.178	2.144	1.414	1.514
Cellular Component	GO:0044391	3	ribosomal subunit	9.37219e-07	A0A1Q3EIV1	267	1.587	Up	0.028739	K	60S ribosomal protein L5 OS=Lentinula edodes OX=5353 GN=LENED_009092 PE=3 SV=1	LENED_009092	1	3.88298e-07	158.47	AESSK(1)YATPR	2	0.4051	5	0.914	0.868	0.73	1.465	1.193
Cellular Component	GO:0044391	3	ribosomal subunit	9.37219e-07	A0A1Q3E3G4	42	2.354	Up	0.0072795	K	Ribosomal protein S5 OS=Lentinula edodes OX=5353 GN=LENED_003385 PE=3 SV=1	LENED_003385	1	0.00123833	94.007	KDDEKEWVPVTK(1)LGR	3	-0.37048	9	0.732	0.63	0.478	1.778	1.35	1.204
Cellular Component	GO:0044391	3	ribosomal subunit	9.37219e-07	A0A1Q3E3G4	159	1.55	Up	1.94965e-05	K	Ribosomal protein S5 OS=Lentinula edodes OX=5353 GN=LENED_003385 PE=3 SV=1	LENED_003385	1	2.66398e-07	91.64	GYWGTALGEPHTVPSK(1)VSGK	3	0.69358	4	0.772	0.811	0.791	1.206	1.255	1.219
Cellular Component	GO:0044391	3	ribosomal subunit	9.37219e-07	A0A1Q3EFD5	59	2.476	Up	0.0075831	K	40S ribosomal protein S17 OS=Lentinula edodes OX=5353 GN=LENED_007760 PE=3 SV=1	LENED_007760	1	0.000513318	84.821	ISGFTTHLMK(1)R	3	-0.79228	8	0.601	0.714	0.461	1.829	1.399	1.17
Cellular Component	GO:0044391	3	ribosomal subunit	9.37219e-07	A0A1Q3EFD5	32	3.963	Up	0.0077385	K	40S ribosomal protein S17 OS=Lentinula edodes OX=5353 GN=LENED_007760 PE=3 SV=1	LENED_007760	1	6.62291e-05	123.79	LTLDFHTNK(1)R	3	0.2116	7	0.484	0.495	0.282	2.397	1.341	1.259
Cellular Component	GO:0044391	3	ribosomal subunit	9.37219e-07	A0A1Q3EFD5	49	2.895	Up	0.0021642	K	40S ribosomal protein S17 OS=Lentinula edodes OX=5353 GN=LENED_007760 PE=3 SV=1	LENED_007760	1	0.000479762	79.492	NK(1)ISGFTTHLMK	2	0.081944	8	0.509	0.465		1.616	1.38	1.234
Cellular Component	GO:0044391	3	ribosomal subunit	9.37219e-07	A0A1Q3EFD5	19	2.972	Up	0.025476	K	40S ribosomal protein S17 OS=Lentinula edodes OX=5353 GN=LENED_007760 PE=3 SV=1	LENED_007760	1	0.000490972	103.19	VLIEK(1)YYPR	3	0.1524	13	0.569	0.629	0.351	1.554	1.593	1.456
Cellular Component	GO:0044391	3	ribosomal subunit	9.37219e-07	A0A1Q3EFD5	44	2.768	Up	0.026783	K	40S ribosomal protein S17 OS=Lentinula edodes OX=5353 GN=LENED_007760 PE=3 SV=1	LENED_007760	1	0.000771619	104.17	IIDEVAVVPSK(1)R	2	0.61997	8	0.614	0.718	0.307	1.995	1.14	1.402
Cellular Component	GO:0044391	3	ribosomal subunit	9.37219e-07	A0A1Q3EAI9	54	2.734	Up	0.021021	K	40S ribosomal protein S8 OS=Lentinula edodes OX=5353 GN=LENED_005999 PE=3 SV=1	LENED_005999	1	0.00500154	108.24	GGNLK(1)YR	2	0.49902	4	0.6	0.754	0.298	1.745	1.429	1.343
Cellular Component	GO:0044391	3	ribosomal subunit	9.37219e-07	A0A1Q3EQ02	78	2.606	Up	0.031059	K	60s ribosomal protein l31 OS=Lentinula edodes OX=5353 GN=LENED_011430 PE=4 SV=1	LENED_011430	1	4.97368e-07	129.29	LNQAIWAQGIK(1)TVPHR	3	0.88338	4	0.648	0.765	0.301	1.869	1.311	1.287
Cellular Component	GO:0044391	3	ribosomal subunit	9.37219e-07	A0A1Q3EQ02	31	2.536	Up	0.041825	K	60s ribosomal protein l31 OS=Lentinula edodes OX=5353 GN=LENED_011430 PE=4 SV=1	LENED_011430	1	0.000845804	83.948	EYTIHLHK(1)R	3	-0.45312	6	0.646	0.767	0.335	2.077	1.065	1.291
Cellular Component	GO:0044391	3	ribosomal subunit	9.37219e-07	A0A1Q3EQ02	47	2.452	Up	0.0147792	K	60s ribosomal protein l31 OS=Lentinula edodes OX=5353 GN=LENED_011430 PE=4 SV=1	LENED_011430	1	6.40967e-05	116.51	APWAVK(1)SVTEFAR	2	0.50514	7	0.493	0.799	0.466	1.069	1.685	1.556
Cellular Component	GO:0044391	3	ribosomal subunit	9.37219e-07	A0A1Q3EIU3	35	3.058	Up	0.0047386	K	60S ribosomal protein L36 OS=Lentinula edodes OX=5353 GN=LENED_009109 PE=4 SV=1	LENED_009109	1	0.0165145	66.692	GIQSTK(1)TK	2	0.091369	3	0.534	0.399		1.584	1.475	1.221
Cellular Component	GO:0044391	3	ribosomal subunit	9.37219e-07	A0A1Q3EQF8	14	2.451	Up	0.0033379	K	Ribosomal protein L22e OS=Lentinula edodes OX=5353 GN=LENED_011590 PE=4 SV=1	LENED_011590	1	0.000349591	132.85	HK(1)FVIDYSK	2	-0.099858	4	0.597	0.689	0.5	1.749	1.427	1.201
Cellular Component	GO:0044391	3	ribosomal subunit	9.37219e-07	A0A1Q3DZN1	107	3.198	Up	0.00054008	K	Ubiquitin-domain-containing protein OS=Lentinula edodes OX=5353 GN=LENED_002001 PE=4 SV=1	LENED_002001	1	0.000487626	117.31	YYK(1)VDSDGK	2	-1.2148	6	0.533	0.505	0.436	1.871	1.5	1.343
Cellular Component	GO:0044391	3	ribosomal subunit	9.37219e-07	A0A1Q3EDQ0	90	2.055	Up	0.031083	K	Ribosomal protein l35 OS=Lentinula edodes OX=5353 GN=LENED_007174 PE=3 SV=1	LENED_007174	1	0.0136885	107.69	K(1)YLPLDLR	2	-0.097458	1	0.847	0.659	0.499	1.716	0.996	1.408
Cellular Component	GO:0044391	3	ribosomal subunit	9.37219e-07	A0A1Q3DYE7	401	1.761	Up	0.0048637	K	60S ribosomal protein L17 L23 OS=Lentinula edodes OX=5353 GN=LENED_001436 PE=3 SV=1	LENED_001436	1	9.09733e-06	117.48	LTK(1)AYTYLTDVTEHK	3	-0.68571	5	0.71	0.835	0.662	1.491	1.202	1.194
Cellular Component	GO:0044391	3	ribosomal subunit	9.37219e-07	A0A1Q3DYE7	447	3.238	Up	0.0026165	K	60S ribosomal protein L17 L23 OS=Lentinula edodes OX=5353 GN=LENED_001436 PE=3 SV=1	LENED_001436	1	0.00594823	94.662	SVK(1)FIVR	2	-0.11116	6	0.575	0.515	0.376	1.883	1.622	1.242
Cellular Component	GO:0044391	3	ribosomal subunit	9.37219e-07	A0A1Q3DYE7	482	2.418	Up	0.043439	K	60S ribosomal protein L17 L23 OS=Lentinula edodes OX=5353 GN=LENED_001436 PE=3 SV=1	LENED_001436	1	2.30025e-07	149.49	NIVVQQAPK(1)TR	2	0.69416	6	0.734	0.728	0.338	1.894	1.024	1.434
Cellular Component	GO:0044391	3	ribosomal subunit	9.37219e-07	A0A1Q3DYE7	454	2.833	Up	0.0066418	K	60S ribosomal protein L17 L23 OS=Lentinula edodes OX=5353 GN=LENED_001436 PE=3 SV=1	LENED_001436	1	2.32973e-13	167.71	LLK(1)NAESNADAK	2	-1.6058	8	0.643	0.569	0.39	1.802	1.146	1.591
Cellular Component	GO:0044391	3	ribosomal subunit	9.37219e-07	A0A1Q3E4E3	84	2.237	Up	0.0038168	K	40S ribosomal protein S4 OS=Lentinula edodes OX=5353 GN=LENED_003654 PE=3 SV=1	LENED_003654	1	0.0256378	59.35	LLYDVK(1)GR	2	-0.19088	4	0.688	0.7	0.511	1.645	1.383	1.22
Cellular Component	GO:0044391	3	ribosomal subunit	9.37219e-07	A0A1Q3E4E3	49	3.034	Up	0.0046403	K	40S ribosomal protein S4 OS=Lentinula edodes OX=5353 GN=LENED_003654 PE=3 SV=1	LENED_003654	1	0.00802331	87.435	LIK(1)IDGK	2	0.13747	2	0.548	0.611	0.356	1.608	1.23	1.758
Cellular Component	GO:0044391	3	ribosomal subunit	9.37219e-07	A0A1Q3E4E3	100	2.691	Up	0.0062028	K	40S ribosomal protein S4 OS=Lentinula edodes OX=5353 GN=LENED_003654 PE=3 SV=1	LENED_003654	1	0.000219997	99.5	ITPEEATYK(1)LLK	2	0.74353	4	0.477	0.745	0.423	1.292	1.41	1.724
Cellular Component	GO:0044391	3	ribosomal subunit	9.37219e-07	A0A1Q3E4E3	223	2.61	Up	0.033401	K	40S ribosomal protein S4 OS=Lentinula edodes OX=5353 GN=LENED_003654 PE=3 SV=1	LENED_003654	1	0.000214766	119.27	GTK(1)LTISEER	2	0.31539	4	0.857	0.536	0.327	1.983	1.247	1.26
Cellular Component	GO:0044391	3	ribosomal subunit	9.37219e-07	A0A1Q3E8Z2	67	1.791	Up	0.0094159	K	60S ribosomal protein L27a OS=Lentinula edodes OX=5353 GN=LENED_005276 PE=3 SV=1	LENED_005276	1	0.0062464	80.229	LPFIVK(1)AR	2	-0.66834	10	0.766	0.825	0.6	1.489	1.304	1.13
Cellular Component	GO:0044391	3	ribosomal subunit	9.37219e-07	A0A1Q3EU67	281	3.579	Up	0.0114823	K	Mediator of RNA polymerase II transcription subunit 10 OS=Lentinula edodes OX=5353 GN=MED10 PE=3 SV=1	MED10	1	0.0033831	99.34	KADVDLNK(1)R	2	-0.32358	4	0.662	0.416	0.286	2.209	1.348	1.325
Cellular Component	GO:0044391	3	ribosomal subunit	9.37219e-07	A0A1Q3EU67	250	2.454	Up	0.0080444	K	Mediator of RNA polymerase II transcription subunit 10 OS=Lentinula edodes OX=5353 GN=MED10 PE=3 SV=1	MED10	1	0.00158443	113.93	LLNTNVDGK(1)R	2	0.32534	5	0.594	0.676	0.521	1.787	1.567	1.041
Cellular Component	GO:0044391	3	ribosomal subunit	9.37219e-07	A0A1Q3DXG6	6	2.995	Up	0.00070189	K	60S ribosomal protein L44 OS=Lentinula edodes OX=5353 GN=LENED_001167 PE=3 SV=1	LENED_001167	1	0.00529603	106.36	VNVPK(1)TR	2	0.29067	3	0.532	0.561	0.454	1.769	1.591	1.274
Cellular Component	GO:0044391	3	ribosomal subunit	9.37219e-07	A0A1Q3DXG6	32	3.547	Up	0.0035787	K	60S ribosomal protein L44 OS=Lentinula edodes OX=5353 GN=LENED_001167 PE=3 SV=1	LENED_001167	1	0.00104878	83.862	GK(1)DSLFAQGK	2	1.0976	6	0.528	0.507	0.329	2.081	1.311	1.446
Cellular Component	GO:0044391	3	ribosomal subunit	9.37219e-07	A0A1Q3DXG6	24	3.014	Up	0.0044157	K	60S ribosomal protein L44 OS=Lentinula edodes OX=5353 GN=LENED_001167 PE=3 SV=1	LENED_001167	1	0.000346318	110.84	HTPHK(1)VTQYK	2	1.2706	5	0.504	0.569	0.467	2.113	1.179	1.35
Cellular Component	GO:0044391	3	ribosomal subunit	9.37219e-07	A0A1Q3DXG6	86	2.802	Up	0.036622	K	60S ribosomal protein L44 OS=Lentinula edodes OX=5353 GN=LENED_001167 PE=3 SV=1	LENED_001167	1	0.00776152	75.189	AQMTLK(1)R	2	0.70955	3	0.424	0.575		1.94	0.989	1.27
Cellular Component	GO:0044391	3	ribosomal subunit	9.37219e-07	A0A1Q3DXG6	78	2.879	Up	0.0028787	K	60S ribosomal protein L44 OS=Lentinula edodes OX=5353 GN=LENED_001167 PE=3 SV=1	LENED_001167	1	0.000362343	126.07	LECTVCK(1)YK	2	-0.73119	6	0.535	0.654	0.393	1.698	1.322	1.535
Cellular Component	GO:0032993	2	protein-DNA complex	0.0150345	A0A1Q3EC57	24	3.915	Up	0.0067958	K	Histone H3 OS=Lentinula edodes OX=5353 GN=LENED_006546 PE=3 SV=1	LENED_006546	1	0.000197773	151.97	QLAVK(1)SAR	2	-0.2653	14	0.538	0.452	0.285	2.222	1.603	1.167
Cellular Component	GO:0032993	2	protein-DNA complex	0.0150345	A0A1Q3EC57	19	3.796	Up	0.0107762	K	Histone H3 OS=Lentinula edodes OX=5353 GN=LENED_006546 PE=3 SV=1	LENED_006546	1	0.0123053	112.13	K(1)QLAVK(1)SAR	2	0.49117	6	0.573	0.465	0.27	2.28	1.524	1.161
Cellular Component	GO:0032993	2	protein-DNA complex	0.0150345	A0A1Q3E7V4	24	4.706	Up	0.00189988	K	Histone-like OS=Lentinula edodes OX=5353 GN=LENED_004965 PE=3 SV=1	LENED_004965	1	2.71807e-07	157.75	QLAAK(1)SSAR	2	0.98087	33	0.456	0.378	0.263	2.044	1.834	1.285
Cellular Component	GO:0032993	2	protein-DNA complex	0.0150345	A0A1Q3E7V4	19	4.073	Up	0.00139981	K	Histone-like OS=Lentinula edodes OX=5353 GN=LENED_004965 PE=3 SV=1	LENED_004965	1	6.91128e-06	152.69	K(1)QLAAK(1)SSAR	2	0.64328	16	0.506	0.426	0.292	1.927	1.572	1.486
Cellular Component	GO:0032993	2	protein-DNA complex	0.0150345	A0A1Q3EQN0	25	2.583	Up	0.031178	K	DNA polymerase OS=Lentinula edodes OX=5353 GN=LENED_011676 PE=3 SV=1	LENED_011676	1	0.0175667	57.532	LGLVVK(1)SGK	2	-0.35937	3	0.777	0.645	0.297	1.753	1.225	1.463
Cellular Component	GO:0032993	2	protein-DNA complex	0.0150345	A0A1Q3EQN0	11	3.398	Up	0.028561	K	DNA polymerase OS=Lentinula edodes OX=5353 GN=LENED_011676 PE=3 SV=1	LENED_011676	1	3.19307e-07	148.28	AAK(1)NTESITAR	2	0.91799	4	0.519	0.674	0.2	1.738	1.17	1.826
Cellular Component	GO:0032993	2	protein-DNA complex	0.0150345	A0A1Q3EQN0	34	3.966	Up	0.041264	K	DNA polymerase OS=Lentinula edodes OX=5353 GN=LENED_011676 PE=3 SV=1	LENED_011676	1	0.00406924	68.355	YTLGYK(1)SALK	2	-0.0093816	6	0.476	0.552	0.209	1.514	1.619	1.773
Cellular Component	GO:0032993	2	protein-DNA complex	0.0150345	A0A1Q3EQN0	28	2.362	Up	0.034781	K	DNA polymerase OS=Lentinula edodes OX=5353 GN=LENED_011676 PE=3 SV=1	LENED_011676	1	0.000970185	98.048	SGK(1)YTLGYK	2	0.56281	6	0.704	0.792	0.331	1.712	1.205	1.398
Cellular Component	GO:0032993	2	protein-DNA complex	0.0150345	A0A1Q3EQN0	89	2.154	Up	0.028301	K	DNA polymerase OS=Lentinula edodes OX=5353 GN=LENED_011676 PE=3 SV=1	LENED_011676	1	9.28511e-07	89.663	TQVHHFGGTNVALGTAAGK(1)LFR	4	-0.63796	1	0.597	0.873	0.544		1.324	1.568
Cellular Component	GO:0032993	2	protein-DNA complex	0.0150345	A0A1Q3DVX1	25	0.643	Down	0.034603	K	26s proteasome non-atpase regulatory subunit 8 OS=Lentinula edodes OX=5353 GN=LENED_000588 PE=4 SV=1	LENED_000588	0.999405	0.0208048	60.509	SFEAK(0.001)PSDLK(0.999)K	3	0.87994	2	1.24	1.318	1.08	0.766	0.964	0.61
Cellular Component	GO:0032993	2	protein-DNA complex	0.0150345	A0A1Q3EA19	77	4.07	Up	0.0052824	K	Histone H3 OS=Lentinula edodes OX=5353 GN=LENED_005841 PE=3 SV=1	LENED_005841	1	0.000339119	150.61	K(1)QLATK(1)AARK(1)TAATATGGVK	3	0.55777	17	0.459	0.522	0.249	2	1.705	1.301
Cellular Component	GO:0032993	2	protein-DNA complex	0.0150345	A0A1Q3EA19	116	1.882	Up	0.0055189	K	Histone H3 OS=Lentinula edodes OX=5353 GN=LENED_005841 PE=3 SV=1	LENED_005841	1	1.64681e-19	210.93	YQK(1)STELLIR	2	3.6079	95	0.868	0.633	0.622	1.439	1.333	1.224
Cellular Component	GO:0032993	2	protein-DNA complex	0.0150345	A0A1Q3EA19	73	3.524	Up	0.0037046	K	Histone H3 OS=Lentinula edodes OX=5353 GN=LENED_005841 PE=3 SV=1	LENED_005841	1	0.00422986	140.45	STGGK(1)APR	2	-1.8839	13	0.493	0.577	0.299	1.806	1.631	1.388
Cellular Component	GO:0032993	2	protein-DNA complex	0.0150345	A0A1Q3EA19	68	3.524	Up	0.0037016	K	Histone H3 OS=Lentinula edodes OX=5353 GN=LENED_005841 PE=3 SV=1	LENED_005841	1	0.00422986	140.45	K(1)STGGK(1)APR	2	-0.09256	11	0.493	0.577	0.299	1.806	1.63	1.389
Cellular Component	GO:0032993	2	protein-DNA complex	0.0150345	A0A1Q3EA19	86	7.934	Up	0.00136202	K	Histone H3 OS=Lentinula edodes OX=5353 GN=LENED_005841 PE=3 SV=1	LENED_005841	1	0.000758605	96.745	K(1)TAATATGGVK(0.863)K(0.137)PHR	3	0.30569	8		0.225	0.177	1.934	1.282	1.568
Cellular Component	GO:0032993	2	protein-DNA complex	0.0150345	A0A1Q3EA19	96	3.421	Up	0.0057585	K	Histone H3 OS=Lentinula edodes OX=5353 GN=LENED_005841 PE=3 SV=1	LENED_005841	0.862933	0.000758605	94.487	K(1)TAATATGGVK(0.863)K(0.137)PHR	3	0.30569	4		0.472	0.37	1.658	1.524	1.139
Cellular Component	GO:0032993	2	protein-DNA complex	0.0150345	A0A1Q3EA19	82	4.117	Up	0.0049564	K	Histone H3 OS=Lentinula edodes OX=5353 GN=LENED_005841 PE=3 SV=1	LENED_005841	1	0.000339119	150.61	QLATK(1)AAR	2	1.7926	22	0.455	0.515	0.249	2.001	1.719	1.299
Cellular Component	GO:0032993	2	protein-DNA complex	0.0150345	A0A1Q3E7V1	6	3.411	Up	0.002845	K	Histone H4 OS=Lentinula edodes OX=5353 GN=LENED_004960 PE=3 SV=1	LENED_004960	1	3.69734e-22	180.85	SGRGK(1)GGK(1)GLGK(1)GGAK	2	0.20664	87	0.49	0.55	0.37	2.005	1.592	1.213
Cellular Component	GO:0032993	2	protein-DNA complex	0.0150345	A0A1Q3E7V1	32	3.817	Up	0.0059035	K	Histone H4 OS=Lentinula edodes OX=5353 GN=LENED_004960 PE=3 SV=1	LENED_004960	1	0.000240969	97.463	DNIQGITK(1)PAIR	2	0.6481	5	0.448	0.565	0.282	2.007	1.729	1.207
Cellular Component	GO:0032993	2	protein-DNA complex	0.0150345	A0A1Q3E7V1	9	4.657	Up	0.0030198	K	Histone H4 OS=Lentinula edodes OX=5353 GN=LENED_004960 PE=3 SV=1	LENED_004960	1	3.69734e-22	180.85	SGRGK(1)GGK(1)GLGK(1)GGAK	2	0.20664	114	0.376	0.473	0.258	2.195	1.709	1.251
Cellular Component	GO:0032993	2	protein-DNA complex	0.0150345	A0A1Q3E7V1	13	4.714	Up	0.0031583	K	Histone H4 OS=Lentinula edodes OX=5353 GN=LENED_004960 PE=3 SV=1	LENED_004960	1	3.69734e-22	180.85	SGRGK(1)GGK(1)GLGK(1)GGAK	2	0.20664	130	0.368	0.475	0.253	2.205	1.709	1.253
Cellular Component	GO:0032993	2	protein-DNA complex	0.0150345	A0A1Q3E7V1	17	4.686	Up	0.0024353	K	Histone H4 OS=Lentinula edodes OX=5353 GN=LENED_004960 PE=3 SV=1	LENED_004960	1	3.69734e-22	180.85	GLGK(1)GGAK(1)R	2	0.63683	93	0.386	0.451	0.264	2.244	1.629	1.286
Cellular Component	GO:0032993	2	protein-DNA complex	0.0150345	A0A1Q3E7V1	78	2.379	Up	0.047901	K	Histone H4 OS=Lentinula edodes OX=5353 GN=LENED_004960 PE=3 SV=1	LENED_004960	1	4.92377e-08	163.9	DSVTYTEHAK(1)R	2	0.030716	5	0.632	0.667	0.545	2.065	1.515	0.806
Cellular Component	GO:1990421	6	subtelomeric heterochromatin	0.162138	A0A1Q3EC57	24	3.915	Up	0.0067958	K	Histone H3 OS=Lentinula edodes OX=5353 GN=LENED_006546 PE=3 SV=1	LENED_006546	1	0.000197773	151.97	QLAVK(1)SAR	2	-0.2653	14	0.538	0.452	0.285	2.222	1.603	1.167
Cellular Component	GO:1990421	6	subtelomeric heterochromatin	0.162138	A0A1Q3EC57	19	3.796	Up	0.0107762	K	Histone H3 OS=Lentinula edodes OX=5353 GN=LENED_006546 PE=3 SV=1	LENED_006546	1	0.0123053	112.13	K(1)QLAVK(1)SAR	2	0.49117	6	0.573	0.465	0.27	2.28	1.524	1.161
Cellular Component	GO:1990421	6	subtelomeric heterochromatin	0.162138	A0A1Q3E7V4	24	4.706	Up	0.00189988	K	Histone-like OS=Lentinula edodes OX=5353 GN=LENED_004965 PE=3 SV=1	LENED_004965	1	2.71807e-07	157.75	QLAAK(1)SSAR	2	0.98087	33	0.456	0.378	0.263	2.044	1.834	1.285
Cellular Component	GO:1990421	6	subtelomeric heterochromatin	0.162138	A0A1Q3E7V4	19	4.073	Up	0.00139981	K	Histone-like OS=Lentinula edodes OX=5353 GN=LENED_004965 PE=3 SV=1	LENED_004965	1	6.91128e-06	152.69	K(1)QLAAK(1)SSAR	2	0.64328	16	0.506	0.426	0.292	1.927	1.572	1.486
Cellular Component	GO:1990421	6	subtelomeric heterochromatin	0.162138	A0A1Q3EA19	77	4.07	Up	0.0052824	K	Histone H3 OS=Lentinula edodes OX=5353 GN=LENED_005841 PE=3 SV=1	LENED_005841	1	0.000339119	150.61	K(1)QLATK(1)AARK(1)TAATATGGVK	3	0.55777	17	0.459	0.522	0.249	2	1.705	1.301
Cellular Component	GO:1990421	6	subtelomeric heterochromatin	0.162138	A0A1Q3EA19	116	1.882	Up	0.0055189	K	Histone H3 OS=Lentinula edodes OX=5353 GN=LENED_005841 PE=3 SV=1	LENED_005841	1	1.64681e-19	210.93	YQK(1)STELLIR	2	3.6079	95	0.868	0.633	0.622	1.439	1.333	1.224
Cellular Component	GO:1990421	6	subtelomeric heterochromatin	0.162138	A0A1Q3EA19	73	3.524	Up	0.0037046	K	Histone H3 OS=Lentinula edodes OX=5353 GN=LENED_005841 PE=3 SV=1	LENED_005841	1	0.00422986	140.45	STGGK(1)APR	2	-1.8839	13	0.493	0.577	0.299	1.806	1.631	1.388
Cellular Component	GO:1990421	6	subtelomeric heterochromatin	0.162138	A0A1Q3EA19	68	3.524	Up	0.0037016	K	Histone H3 OS=Lentinula edodes OX=5353 GN=LENED_005841 PE=3 SV=1	LENED_005841	1	0.00422986	140.45	K(1)STGGK(1)APR	2	-0.09256	11	0.493	0.577	0.299	1.806	1.63	1.389
Cellular Component	GO:1990421	6	subtelomeric heterochromatin	0.162138	A0A1Q3EA19	86	7.934	Up	0.00136202	K	Histone H3 OS=Lentinula edodes OX=5353 GN=LENED_005841 PE=3 SV=1	LENED_005841	1	0.000758605	96.745	K(1)TAATATGGVK(0.863)K(0.137)PHR	3	0.30569	8		0.225	0.177	1.934	1.282	1.568
Cellular Component	GO:1990421	6	subtelomeric heterochromatin	0.162138	A0A1Q3EA19	96	3.421	Up	0.0057585	K	Histone H3 OS=Lentinula edodes OX=5353 GN=LENED_005841 PE=3 SV=1	LENED_005841	0.862933	0.000758605	94.487	K(1)TAATATGGVK(0.863)K(0.137)PHR	3	0.30569	4		0.472	0.37	1.658	1.524	1.139
Cellular Component	GO:1990421	6	subtelomeric heterochromatin	0.162138	A0A1Q3EA19	82	4.117	Up	0.0049564	K	Histone H3 OS=Lentinula edodes OX=5353 GN=LENED_005841 PE=3 SV=1	LENED_005841	1	0.000339119	150.61	QLATK(1)AAR	2	1.7926	22	0.455	0.515	0.249	2.001	1.719	1.299
Molecular Function	GO:0003756	5	protein disulfide isomerase activity	0.16803	A0A1Q3E4Q9	337	3.678	Up	0.0088204	K	Protein disulfide isomerase OS=Lentinula edodes OX=5353 GN=LENED_003787 PE=3 SV=1	LENED_003787	1	0.00250485	125.25	IK(1)SNILR	2	1.2837	6	0.619	0.372	0.35	2.053	1.819	1.06
Molecular Function	GO:0003756	5	protein disulfide isomerase activity	0.16803	A0A1Q3E4Q9	89	1.793	Up	0.0154037	K	Protein disulfide isomerase OS=Lentinula edodes OX=5353 GN=LENED_003787 PE=3 SV=1	LENED_003787	1	4.11806e-06	142.1	K(1)YGVTGFPTLK	2	0.50754	6	0.858	0.706	0.601	1.114	1.21	1.557
Molecular Function	GO:0003756	5	protein disulfide isomerase activity	0.16803	A0A1Q3E4Q9	322	3.141	Up	0.0022847	K	Protein disulfide isomerase OS=Lentinula edodes OX=5353 GN=LENED_003787 PE=3 SV=1	LENED_003787	1	0.0367461	89.55	LASILK(1)K	2	0.30261	2	0.584	0.495	0.42	1.71	1.815	1.183
Molecular Function	GO:0003756	5	protein disulfide isomerase activity	0.16803	A0A1Q3EDT5	104	1.665	Up	0.048241	K	Protein disulfide-isomerase OS=Lentinula edodes OX=5353 GN=LENED_007225 PE=3 SV=1	LENED_007225	1	1.30927e-08	150.22	VYK(1)NGTPSDYQGPR	2	0.45575	6	0.873	0.876	0.527	1.322	1.065	1.403
Molecular Function	GO:0003756	5	protein disulfide isomerase activity	0.16803	A0A1Q3EDT5	320	2.598	Up	0.021241	K	Protein disulfide-isomerase OS=Lentinula edodes OX=5353 GN=LENED_007225 PE=3 SV=1	LENED_007225	1	4.80423e-06	141.1	QLK(1)YPLDQSK	2	0.59579	6	0.677	0.605	0.421	1.498	1.426	1.501
Molecular Function	GO:0003756	5	protein disulfide isomerase activity	0.16803	A0A1Q3EDT5	444	2.304	Up	0.0094596	K	Protein disulfide-isomerase OS=Lentinula edodes OX=5353 GN=LENED_007225 PE=3 SV=1	LENED_007225	1	0.0286933	67.032	FK(1)PAGSR	2	-0.21808	6	0.725	0.638	0.488	1.675	1.076	1.514
Molecular Function	GO:0003756	5	protein disulfide isomerase activity	0.16803	A0A1Q3EDT5	335	2.512	Up	0.0032239	K	Protein disulfide-isomerase OS=Lentinula edodes OX=5353 GN=LENED_007225 PE=3 SV=1	LENED_007225	1	3.77862e-05	123.95	EVSTESVK(1)DWTK	2	1.999	3	0.672	0.565	0.522	1.573	1.707	1.138
Molecular Function	GO:0003756	5	protein disulfide isomerase activity	0.16803	A0A1Q3EDT5	442	2.325	Up	0.0086192	K	Protein disulfide-isomerase OS=Lentinula edodes OX=5353 GN=LENED_007225 PE=3 SV=1	LENED_007225	1	0.00039507	102.52	VAGFPTLK(1)FK	2	0.88678	17	0.658	0.659	0.506	1.028	1.577	1.633
Molecular Function	GO:0003756	5	protein disulfide isomerase activity	0.16803	A0A1Q3EMX5	32	2.386	Up	0.021044	K	Protein disulfide isomerase OS=Lentinula edodes OX=5353 GN=LENED_010592 PE=4 SV=1	LENED_010592	1	0.00563678	82.452	MLDPK(1)GFR	2	-0.039318	8	0.693	0.74	0.362	1.241	1.349	1.693
Molecular Function	GO:0003756	5	protein disulfide isomerase activity	0.16803	A0A1Q3EMX5	184	2.778	Up	0.030455	K	Protein disulfide isomerase OS=Lentinula edodes OX=5353 GN=LENED_010592 PE=4 SV=1	LENED_010592	1	5.35663e-05	113.22	FAGK(1)IELASHR	3	1.0604	6	0.725	0.473	0.398	1.244	0.972	2.217
Molecular Function	GO:0016709	4	oxidoreductase activity, acting on paired donors, with incorporation or reduction of molecular oxygen, NAD(P)H as one donor, and incorporation of one atom of oxygen	0.165699	A0A1Q3EL35	160	0.08	Down	0.00036253	K	C4-methyl sterol oxidase OS=Lentinula edodes OX=5353 GN=LENED_009930 PE=3 SV=1	LENED_009930	1	6.25998e-06	130.1	ALHEPHLYK(1)HIHK	3	1.0733	6	2.036	1.576	1.775	0.09	0.186	0.154
Molecular Function	GO:0016709	4	oxidoreductase activity, acting on paired donors, with incorporation or reduction of molecular oxygen, NAD(P)H as one donor, and incorporation of one atom of oxygen	0.165699	A0A1Q3EHQ0	273	0.631	Down	0.020704	K	Flavin dependent monooxygenase OS=Lentinula edodes OX=5353 GN=LENED_008689 PE=4 SV=1	LENED_008689	1	0.00576861	81.972	IK(1)NVSAIK	2	0.83414	5	1.297	1.319		0.843	0.928	0.705
Molecular Function	GO:0016709	4	oxidoreductase activity, acting on paired donors, with incorporation or reduction of molecular oxygen, NAD(P)H as one donor, and incorporation of one atom of oxygen	0.165699	A0A1Q3ER70	209	0.597	Down	0.027062	K	FAD NAD-binding domain-containing protein OS=Lentinula edodes OX=5353 GN=LENED_011877 PE=3 SV=1	LENED_011877	1	0.000189651	104.01	GLALHAK(1)WYR	3	-0.50136	6	1.331	0.927	1.457	0.755	0.671	0.792
Molecular Function	GO:0016709	4	oxidoreductase activity, acting on paired donors, with incorporation or reduction of molecular oxygen, NAD(P)H as one donor, and incorporation of one atom of oxygen	0.165699	A0A1Q3E0Z2	81	2.173	Up	0.0189958	K	Cytochrome P450 monooxygenase OS=Lentinula edodes OX=5353 GN=LENED_002474 PE=3 SV=1	LENED_002474	1	0.000673532	71.879	SEVVHALHEK(1)YGR	3	-0.34781	5	0.84	0.651	0.533		1.509	1.423
Molecular Function	GO:0004198	7	calcium-dependent cysteine-type endopeptidase activity	0.33832	A0A1Q3EN11	252	2.768	Up	0.00133931	K	Peptidase C14 OS=Lentinula edodes OX=5353 GN=LENED_010657 PE=4 SV=1	LENED_010657	1	0.0367977	58.815	EK(1)VFEMK	2	-1.3449	2	0.655	0.46	0.522	1.687	1.543	1.302
Molecular Function	GO:0004198	7	calcium-dependent cysteine-type endopeptidase activity	0.33832	A0A1Q3DWE6	136	0.449	Down	0.0040757	K	EF-hand(predicted) OS=Lentinula edodes OX=5353 GN=LENED_000733 PE=4 SV=1	LENED_000733	1	7.88452e-05	130.41	YIK(1)DWQNVFR	2	-4.2376	6	1.471	1.292	1.311	0.462	0.694	0.675
Molecular Function	GO:0016896	7	exoribonuclease activity, producing 5'-phosphomonoesters	0.33832	A0A1Q3DYS3	53	0.485	Down	0.0186159	K	CAF1-domain-containing protein OS=Lentinula edodes OX=5353 GN=LENED_001658 PE=4 SV=1	LENED_001658	1	2.08262e-05	94.569	PIGNFK(1)TSSDYHYQTMR	3	0.21838	1	1.535	1.028	1.423	0.476	0.774	0.682
Molecular Function	GO:0016896	7	exoribonuclease activity, producing 5'-phosphomonoesters	0.33832	A0A1Q3EIT3	113	3.343	Up	0.00109853	K	DIS3-like exonuclease 2 OS=Lentinula edodes OX=5353 GN=LENED_009097 PE=3 SV=1	LENED_009097	1	0.00539602	61.344	DAK(1)SSPVPQNK	2	0.81723	1	0.469	0.395		1.609	1.371	1.352
Molecular Function	GO:0015301	6	anion:anion antiporter activity	0.1523	A0A1Q3DZH6	169	3.89	Up	0.009463	K	Mitochondrial carrier OS=Lentinula edodes OX=5353 GN=LENED_001930 PE=3 SV=1	LENED_001930	1	0.000733746	117.09	QFNGLVDVYK(1)K	2	2.2014	12	0.435	0.423	0.411	1.605	2.036	1.296
Molecular Function	GO:0015301	6	anion:anion antiporter activity	0.1523	A0A1Q3E920	254	0.551	Down	0.033315	K	Mitochondrial carrier OS=Lentinula edodes OX=5353 GN=LENED_005477 PE=3 SV=1	LENED_005477	1	7.41856e-08	107.78	MMMTSGTGQK(1)YASMFDAGR	3	0.056317	7	1.218	0.922	1.671	0.657	0.77	0.671
Molecular Function	GO:0016676	4	oxidoreductase activity, acting on a heme group of donors, oxygen as acceptor	0.1523	A0A1Q3DYJ4	56	0.586	Down	0.0166197	K	Cytochrome c oxidase subunit v OS=Lentinula edodes OX=5353 GN=LENED_001571 PE=4 SV=1	LENED_001571	1	4.98389e-05	108.32	STVHEQLEEIMK(1)K	3	0.26031	11	1.386	1.043	1.171	0.683	0.723
Molecular Function	GO:0016676	4	oxidoreductase activity, acting on a heme group of donors, oxygen as acceptor	0.1523	A0A1Q3DYJ4	68	0.617	Down	0.022156	K	Cytochrome c oxidase subunit v OS=Lentinula edodes OX=5353 GN=LENED_001571 PE=4 SV=1	LENED_001571	1	0.00036172	77.644	K(1)AAYYVAFGPHGPR	3	1.3662	1	1.423	1.227		0.832	0.913	0.707
Molecular Function	GO:0016676	4	oxidoreductase activity, acting on a heme group of donors, oxygen as acceptor	0.1523	A0A1Q3EKS8	101	0.522	Down	0.00088174	K	Cytochrome-c oxidase chain vi OS=Lentinula edodes OX=5353 GN=LENED_009845 PE=4 SV=1	LENED_009845	1	0.0400642	53.756	IFEGIK(1)EK	2	-0.33826	3	1.268	1.153	1.462	0.692	0.646	0.69
Molecular Function	GO:0031491	3	nucleosome binding	0.300896	A0A1Q3EC57	24	3.915	Up	0.0067958	K	Histone H3 OS=Lentinula edodes OX=5353 GN=LENED_006546 PE=3 SV=1	LENED_006546	1	0.000197773	151.97	QLAVK(1)SAR	2	-0.2653	14	0.538	0.452	0.285	2.222	1.603	1.167
Molecular Function	GO:0031491	3	nucleosome binding	0.300896	A0A1Q3EC57	19	3.796	Up	0.0107762	K	Histone H3 OS=Lentinula edodes OX=5353 GN=LENED_006546 PE=3 SV=1	LENED_006546	1	0.0123053	112.13	K(1)QLAVK(1)SAR	2	0.49117	6	0.573	0.465	0.27	2.28	1.524	1.161
Molecular Function	GO:0031491	3	nucleosome binding	0.300896	A0A1Q3E7V4	24	4.706	Up	0.00189988	K	Histone-like OS=Lentinula edodes OX=5353 GN=LENED_004965 PE=3 SV=1	LENED_004965	1	2.71807e-07	157.75	QLAAK(1)SSAR	2	0.98087	33	0.456	0.378	0.263	2.044	1.834	1.285
Molecular Function	GO:0031491	3	nucleosome binding	0.300896	A0A1Q3E7V4	19	4.073	Up	0.00139981	K	Histone-like OS=Lentinula edodes OX=5353 GN=LENED_004965 PE=3 SV=1	LENED_004965	1	6.91128e-06	152.69	K(1)QLAAK(1)SSAR	2	0.64328	16	0.506	0.426	0.292	1.927	1.572	1.486
Molecular Function	GO:0031491	3	nucleosome binding	0.300896	A0A1Q3EA19	77	4.07	Up	0.0052824	K	Histone H3 OS=Lentinula edodes OX=5353 GN=LENED_005841 PE=3 SV=1	LENED_005841	1	0.000339119	150.61	K(1)QLATK(1)AARK(1)TAATATGGVK	3	0.55777	17	0.459	0.522	0.249	2	1.705	1.301
Molecular Function	GO:0031491	3	nucleosome binding	0.300896	A0A1Q3EA19	116	1.882	Up	0.0055189	K	Histone H3 OS=Lentinula edodes OX=5353 GN=LENED_005841 PE=3 SV=1	LENED_005841	1	1.64681e-19	210.93	YQK(1)STELLIR	2	3.6079	95	0.868	0.633	0.622	1.439	1.333	1.224
Molecular Function	GO:0031491	3	nucleosome binding	0.300896	A0A1Q3EA19	73	3.524	Up	0.0037046	K	Histone H3 OS=Lentinula edodes OX=5353 GN=LENED_005841 PE=3 SV=1	LENED_005841	1	0.00422986	140.45	STGGK(1)APR	2	-1.8839	13	0.493	0.577	0.299	1.806	1.631	1.388
Molecular Function	GO:0031491	3	nucleosome binding	0.300896	A0A1Q3EA19	68	3.524	Up	0.0037016	K	Histone H3 OS=Lentinula edodes OX=5353 GN=LENED_005841 PE=3 SV=1	LENED_005841	1	0.00422986	140.45	K(1)STGGK(1)APR	2	-0.09256	11	0.493	0.577	0.299	1.806	1.63	1.389
Molecular Function	GO:0031491	3	nucleosome binding	0.300896	A0A1Q3EA19	86	7.934	Up	0.00136202	K	Histone H3 OS=Lentinula edodes OX=5353 GN=LENED_005841 PE=3 SV=1	LENED_005841	1	0.000758605	96.745	K(1)TAATATGGVK(0.863)K(0.137)PHR	3	0.30569	8		0.225	0.177	1.934	1.282	1.568
Molecular Function	GO:0031491	3	nucleosome binding	0.300896	A0A1Q3EA19	96	3.421	Up	0.0057585	K	Histone H3 OS=Lentinula edodes OX=5353 GN=LENED_005841 PE=3 SV=1	LENED_005841	0.862933	0.000758605	94.487	K(1)TAATATGGVK(0.863)K(0.137)PHR	3	0.30569	4		0.472	0.37	1.658	1.524	1.139
Molecular Function	GO:0031491	3	nucleosome binding	0.300896	A0A1Q3EA19	82	4.117	Up	0.0049564	K	Histone H3 OS=Lentinula edodes OX=5353 GN=LENED_005841 PE=3 SV=1	LENED_005841	1	0.000339119	150.61	QLATK(1)AAR	2	1.7926	22	0.455	0.515	0.249	2.001	1.719	1.299
Molecular Function	GO:0016903	3	oxidoreductase activity, acting on the aldehyde or oxo group of donors	0.0810075	A0A1Q3E0L1	203	0.134	Down	0.000124051	K	Formate dehydrogenase OS=Lentinula edodes OX=5353 GN=LENED_002235 PE=3 SV=1	LENED_002235	1	0.0134615	77.058	EQAIK(1)AR	2	0.9853	4	2.114	1.392	1.657	0.226	0.207	0.258
Molecular Function	GO:0016903	3	oxidoreductase activity, acting on the aldehyde or oxo group of donors	0.0810075	A0A1Q3E0L1	32	0.156	Down	0.00161999	K	Formate dehydrogenase OS=Lentinula edodes OX=5353 GN=LENED_002235 PE=3 SV=1	LENED_002235	1	2.22446e-13	184.24	LGIDK(1)WLASR	2	-0.12799	7	2.321	1.219	1.546	0.196	0.264	0.334
Molecular Function	GO:0016903	3	oxidoreductase activity, acting on the aldehyde or oxo group of donors	0.0810075	A0A1Q3E0L1	286	0.064	Down	0.00045801	K	Formate dehydrogenase OS=Lentinula edodes OX=5353 GN=LENED_002235 PE=3 SV=1	LENED_002235	1	2.44149e-12	132.79	GYAGDVWNVQPAPK(1)DHPWR	3	-1.1662	2	2.109	1.355	1.988	0.078	0.104	0.168
Molecular Function	GO:0016903	3	oxidoreductase activity, acting on the aldehyde or oxo group of donors	0.0810075	A0A1Q3E0L1	241	0.061	Down	0.0048237	K	Formate dehydrogenase OS=Lentinula edodes OX=5353 GN=LENED_002235 PE=3 SV=1	LENED_002235	0.996398	3.2086e-05	101.05	LLSK(0.996)FK(0.004)PGAWLVNTAR	3	-1.3567	5	1.8	1.275	2.349	0.034	0.148	0.15
Molecular Function	GO:0016903	3	oxidoreductase activity, acting on the aldehyde or oxo group of donors	0.0810075	A0A1Q3E0L1	323	0.027	Down	0.0058396	K	Formate dehydrogenase OS=Lentinula edodes OX=5353 GN=LENED_002235 PE=3 SV=1	LENED_002235	1	5.1623e-07	130.01	YAAGTK(1)SILENYFEGR	2	0.29141	9	0.674	1.533	3.237	0.015	0.058	0.075
Molecular Function	GO:0016903	3	oxidoreductase activity, acting on the aldehyde or oxo group of donors	0.0810075	A0A1Q3E0L1	184	0.041	Down	0.003965	K	Formate dehydrogenase OS=Lentinula edodes OX=5353 GN=LENED_002235 PE=3 SV=1	LENED_002235	1	3.07874e-05	98.281	LVPFDCK(1)EHLYYDYAK	2	-1.0928	9	1.451	1.624	2.408	0.02	0.079	0.126
Molecular Function	GO:0016903	3	oxidoreductase activity, acting on the aldehyde or oxo group of donors	0.0810075	A0A1Q3E0Q6	81	2.181	Up	0.0065574	K	Aldehyde dehydrogenase OS=Lentinula edodes OX=5353 GN=LENED_002249 PE=3 SV=1	LENED_002249	1	0.013528	124.89	AIISAK(1)R	2	0.05668	6	0.793	0.566	0.575	1.457	1.619	1.143
Molecular Function	GO:0016903	3	oxidoreductase activity, acting on the aldehyde or oxo group of donors	0.0810075	A0A1Q3E0Q6	304	2.572	Up	0.009302	K	Aldehyde dehydrogenase OS=Lentinula edodes OX=5353 GN=LENED_002249 PE=3 SV=1	LENED_002249	1	0.00588883	95.741	IK(1)SLLER	2	-0.1596	4	0.77	0.55	0.408	1.49	1.716	1.239
Molecular Function	GO:0016903	3	oxidoreductase activity, acting on the aldehyde or oxo group of donors	0.0810075	A0A1Q3E0Q6	323	2.648	Up	0.042317	K	Aldehyde dehydrogenase OS=Lentinula edodes OX=5353 GN=LENED_002249 PE=3 SV=1	LENED_002249	1	5.36225e-06	135.1	VLMGGGMDEK(1)ER	2	-0.58335	3	0.521	0.53		1.332	1.891	0.951
Molecular Function	GO:0016903	3	oxidoreductase activity, acting on the aldehyde or oxo group of donors	0.0810075	A0A1Q3E3J5	250	0.592	Down	0.03768	K	Glyceraldehyde-3-phosphate dehydrogenase OS=Lentinula edodes OX=5353 GN=LENED_003203 PE=3 SV=1	LENED_003203	1	1.43238e-08	161.99	TEK(1)SATYDEIK	2	-0.64169	12	1.531	1.297	0.936	0.766	0.834	0.63
Molecular Function	GO:0016903	3	oxidoreductase activity, acting on the aldehyde or oxo group of donors	0.0810075	A0A1Q3EI76	89	2.404	Up	0.041084	K	Aldehyde dehydrogenase OS=Lentinula edodes OX=5353 GN=LENED_008835 PE=3 SV=1	LENED_008835	1	0.00149143	79.23	STLSSFEK(1)WAK	2	0.098671	5	0.579	0.626	0.601	1.273	1.97	1.098
Molecular Function	GO:0016903	3	oxidoreductase activity, acting on the aldehyde or oxo group of donors	0.0810075	A0A1Q3EI76	284	1.644	Up	0.03752	K	Aldehyde dehydrogenase OS=Lentinula edodes OX=5353 GN=LENED_008835 PE=3 SV=1	LENED_008835	1	0.00158239	60.489	EFYPDK(1)ASAPGQMSR	2	0.35502	2	0.657	0.757	0.871	0.988	1.577	1.192
Molecular Function	GO:0016903	3	oxidoreductase activity, acting on the aldehyde or oxo group of donors	0.0810075	A0A1Q3EG57	243	0.542	Down	0.044923	K	2-oxoglutarate dehydrogenase complex E1 component mitochondrial OS=Lentinula edodes OX=5353 GN=LENED_008074 PE=4 SV=1	LENED_008074	1	6.17462e-05	102.64	VEIPKPWNYTVDEK(1)R	3	0.24012	5	1.473	0.993	1.362	0.485	0.678	0.913
Molecular Function	GO:0016903	3	oxidoreductase activity, acting on the aldehyde or oxo group of donors	0.0810075	A0A1Q3EG57	550	0.5	Down	0.048362	K	2-oxoglutarate dehydrogenase complex E1 component mitochondrial OS=Lentinula edodes OX=5353 GN=LENED_008074 PE=4 SV=1	LENED_008074	1	0.00250688	100.88	K(1)WVWGMLEK	2	-0.85093	3	1.304	1.111	1.213		0.432	0.778
Molecular Function	GO:0016903	3	oxidoreductase activity, acting on the aldehyde or oxo group of donors	0.0810075	A0A1Q3EMH9	69	0.515	Down	0.0072188	K	Dihydrolipoyl dehydrogenase OS=Lentinula edodes OX=5353 GN=LENED_010444 PE=3 SV=1	LENED_010444	1	0.0259346	109.01	TACIEK(1)R	2	-1.569	6	1.463	1.284	1.191	0.8	0.695	0.533
Molecular Function	GO:0016903	3	oxidoreductase activity, acting on the aldehyde or oxo group of donors	0.0810075	A0A1Q3E3Z4	144	2.088	Up	0.0071566	K	Aspartate-semialdehyde dehydrogenase OS=Lentinula edodes OX=5353 GN=LENED_003576 PE=4 SV=1	LENED_003576	1	0.000439421	88.075	AANIPLFSNAK(1)NYR	2	0.5937	9	0.776	0.709	0.49	1.248	1.461	1.415
Molecular Function	GO:0016903	3	oxidoreductase activity, acting on the aldehyde or oxo group of donors	0.0810075	A0A1Q3EJK1	155	1.637	Up	0.015896	K	PKS_ER domain-containing protein(predicted) OS=Lentinula edodes OX=5353 GN=LENED_009369 PE=4 SV=1	LENED_009369	1	0.000268024	94.717	LNIPK(1)PFSPPAAEK	3	0.46009	18	0.796	0.878	0.62	1.26	1.101	1.394
Molecular Function	GO:0016903	3	oxidoreductase activity, acting on the aldehyde or oxo group of donors	0.0810075	A0A1Q3EJK1	326	1.928	Up	0.00063624	K	PKS_ER domain-containing protein(predicted) OS=Lentinula edodes OX=5353 GN=LENED_009369 PE=4 SV=1	LENED_009369	1	9.7778e-09	129.11	VLEGWK(1)AGQGSTSLKPQR	3	-0.074748	7	0.778	0.678	0.629	1.392	1.357	1.27
Molecular Function	GO:0016903	3	oxidoreductase activity, acting on the aldehyde or oxo group of donors	0.0810075	A0A1Q3EJK1	335	3.124	Up	0.022855	K	PKS_ER domain-containing protein(predicted) OS=Lentinula edodes OX=5353 GN=LENED_009369 PE=4 SV=1	LENED_009369	1	0.00013443	108.56	AGQGSTSLK(1)PQR	2	0.50386	6	0.627	0.619	0.258	2.064	1.248	1.387
Molecular Function	GO:0016903	3	oxidoreductase activity, acting on the aldehyde or oxo group of donors	0.0810075	A0A1Q3EJK1	86	1.909	Up	0.0114807	K	PKS_ER domain-containing protein(predicted) OS=Lentinula edodes OX=5353 GN=LENED_009369 PE=4 SV=1	LENED_009369	1	0.000361881	126.31	VGSAVK(1)HLK	2	-0.4099	6	0.832	0.652	0.621	1.649	1.132	1.238
Molecular Function	GO:0016903	3	oxidoreductase activity, acting on the aldehyde or oxo group of donors	0.0810075	A0A1Q3EIX7	191	0.417	Down	0.0063402	K	Pyruvate dehydrogenase E1 component subunit beta OS=Lentinula edodes OX=5353 GN=LENED_009117 PE=4 SV=1	LENED_009117	1	0.00117108	67.326	VVSPWSAEDCK(1)GLLK	2	-0.73776	6	1.435	0.999	1.723	0.548	0.602	0.582
Molecular Function	GO:0016903	3	oxidoreductase activity, acting on the aldehyde or oxo group of donors	0.0810075	A0A1Q3EIX7	75	0.516	Down	0.0025386	K	Pyruvate dehydrogenase E1 component subunit beta OS=Lentinula edodes OX=5353 GN=LENED_009117 PE=4 SV=1	LENED_009117	1	0.0011724	93.096	YNGAYK(1)VTK	2	0.26686	7	1.504	1.35		0.68	0.733	0.794
Molecular Function	GO:0016903	3	oxidoreductase activity, acting on the aldehyde or oxo group of donors	0.0810075	A0A1Q3EIX7	195	0.325	Down	0.0047012	K	Pyruvate dehydrogenase E1 component subunit beta OS=Lentinula edodes OX=5353 GN=LENED_009117 PE=4 SV=1	LENED_009117	1	0.00268914	106.36	GLLK(1)SAIR	2	1.471	6	1.643	0.992	1.798	0.431	0.505	0.504
Molecular Function	GO:0015217	4	ADP transmembrane transporter activity	0.1523	A0A1Q3DZH6	169	3.89	Up	0.009463	K	Mitochondrial carrier OS=Lentinula edodes OX=5353 GN=LENED_001930 PE=3 SV=1	LENED_001930	1	0.000733746	117.09	QFNGLVDVYK(1)K	2	2.2014	12	0.435	0.423	0.411	1.605	2.036	1.296
Molecular Function	GO:0015217	4	ADP transmembrane transporter activity	0.1523	A0A1Q3E920	254	0.551	Down	0.033315	K	Mitochondrial carrier OS=Lentinula edodes OX=5353 GN=LENED_005477 PE=3 SV=1	LENED_005477	1	7.41856e-08	107.78	MMMTSGTGQK(1)YASMFDAGR	3	0.056317	7	1.218	0.922	1.671	0.657	0.77	0.671
Molecular Function	GO:0004591	5	oxoglutarate dehydrogenase (succinyl-transferring) activity	0.1523	A0A1Q3EMH9	69	0.515	Down	0.0072188	K	Dihydrolipoyl dehydrogenase OS=Lentinula edodes OX=5353 GN=LENED_010444 PE=3 SV=1	LENED_010444	1	0.0259346	109.01	TACIEK(1)R	2	-1.569	6	1.463	1.284	1.191	0.8	0.695	0.533
Molecular Function	GO:0004591	5	oxoglutarate dehydrogenase (succinyl-transferring) activity	0.1523	A0A1Q3EG57	243	0.542	Down	0.044923	K	2-oxoglutarate dehydrogenase complex E1 component mitochondrial OS=Lentinula edodes OX=5353 GN=LENED_008074 PE=4 SV=1	LENED_008074	1	6.17462e-05	102.64	VEIPKPWNYTVDEK(1)R	3	0.24012	5	1.473	0.993	1.362	0.485	0.678	0.913
Molecular Function	GO:0004591	5	oxoglutarate dehydrogenase (succinyl-transferring) activity	0.1523	A0A1Q3EG57	550	0.5	Down	0.048362	K	2-oxoglutarate dehydrogenase complex E1 component mitochondrial OS=Lentinula edodes OX=5353 GN=LENED_008074 PE=4 SV=1	LENED_008074	1	0.00250688	100.88	K(1)WVWGMLEK	2	-0.85093	3	1.304	1.111	1.213		0.432	0.778
Molecular Function	GO:0004028	5	3-chloroallyl aldehyde dehydrogenase activity	0.1523	A0A1Q3E0Q6	81	2.181	Up	0.0065574	K	Aldehyde dehydrogenase OS=Lentinula edodes OX=5353 GN=LENED_002249 PE=3 SV=1	LENED_002249	1	0.013528	124.89	AIISAK(1)R	2	0.05668	6	0.793	0.566	0.575	1.457	1.619	1.143
Molecular Function	GO:0004028	5	3-chloroallyl aldehyde dehydrogenase activity	0.1523	A0A1Q3E0Q6	304	2.572	Up	0.009302	K	Aldehyde dehydrogenase OS=Lentinula edodes OX=5353 GN=LENED_002249 PE=3 SV=1	LENED_002249	1	0.00588883	95.741	IK(1)SLLER	2	-0.1596	4	0.77	0.55	0.408	1.49	1.716	1.239
Molecular Function	GO:0004028	5	3-chloroallyl aldehyde dehydrogenase activity	0.1523	A0A1Q3E0Q6	323	2.648	Up	0.042317	K	Aldehyde dehydrogenase OS=Lentinula edodes OX=5353 GN=LENED_002249 PE=3 SV=1	LENED_002249	1	5.36225e-06	135.1	VLMGGGMDEK(1)ER	2	-0.58335	3	0.521	0.53		1.332	1.891	0.951
Molecular Function	GO:0004028	5	3-chloroallyl aldehyde dehydrogenase activity	0.1523	A0A1Q3EI76	89	2.404	Up	0.041084	K	Aldehyde dehydrogenase OS=Lentinula edodes OX=5353 GN=LENED_008835 PE=3 SV=1	LENED_008835	1	0.00149143	79.23	STLSSFEK(1)WAK	2	0.098671	5	0.579	0.626	0.601	1.273	1.97	1.098
Molecular Function	GO:0004028	5	3-chloroallyl aldehyde dehydrogenase activity	0.1523	A0A1Q3EI76	284	1.644	Up	0.03752	K	Aldehyde dehydrogenase OS=Lentinula edodes OX=5353 GN=LENED_008835 PE=3 SV=1	LENED_008835	1	0.00158239	60.489	EFYPDK(1)ASAPGQMSR	2	0.35502	2	0.657	0.757	0.871	0.988	1.577	1.192
Molecular Function	GO:0051920	2	peroxiredoxin activity	0.16803	A0A1Q3EB72	237	2.258	Up	0.0093384	K	Thioredoxin domain-containing protein(predicted) OS=Lentinula edodes OX=5353 GN=LENED_006271 PE=4 SV=1	LENED_006271	1	1.44679e-05	112.17	SHFVFAK(1)AEEGAEGK	3	0.41975	7	0.748	0.632	0.509	1.333	1.789	1.143
Molecular Function	GO:0051920	2	peroxiredoxin activity	0.16803	A0A1Q3EB72	251	1.83	Up	0.025419	K	Thioredoxin domain-containing protein(predicted) OS=Lentinula edodes OX=5353 GN=LENED_006271 PE=4 SV=1	LENED_006271	0.999996	0.000108133	97.291	LIDK(1)HIGVKPVDSPK	3	-0.00098501	9	0.987	0.566	0.612	1.319	1.445	1.198
Molecular Function	GO:0051920	2	peroxiredoxin activity	0.16803	A0A1Q3EB72	76	3.134	Up	0.00048163	K	Thioredoxin domain-containing protein(predicted) OS=Lentinula edodes OX=5353 GN=LENED_006271 PE=4 SV=1	LENED_006271	1	1.59374e-14	196.88	ISSK(1)SQPETK	2	0.19912	5	0.582	0.504	0.405	1.656	1.545	1.472
Molecular Function	GO:0051920	2	peroxiredoxin activity	0.16803	A0A1Q3E1K7	120	0.644	Down	0.0168837	K	Peroxiredoxin OS=Lentinula edodes OX=5353 GN=LENED_002561 PE=3 SV=1	LENED_002561	1	4.02048e-06	136.33	ILTLSDPNVEWSK(1)K	2	0.56896	16	1.018	1.201	1.373	0.673	0.788	0.852
Molecular Function	GO:0051920	2	peroxiredoxin activity	0.16803	A0A1Q3EPY3	117	1.705	Up	0.020043	K	Glutathione peroxidase OS=Lentinula edodes OX=5353 GN=LENED_011308 PE=3 SV=1	LENED_011308	1	0.00128504	81.565	SQK(1)SGILGLTR	2	0.71557	6	0.854	0.815	0.589	1.277	1.474	1.1
Molecular Function	GO:0050661	4	NADP binding	0.165699	A0A1Q3EHQ0	273	0.631	Down	0.020704	K	Flavin dependent monooxygenase OS=Lentinula edodes OX=5353 GN=LENED_008689 PE=4 SV=1	LENED_008689	1	0.00576861	81.972	IK(1)NVSAIK	2	0.83414	5	1.297	1.319		0.843	0.928	0.705
Molecular Function	GO:0050661	4	NADP binding	0.165699	A0A1Q3EDY8	369	0.311	Down	0.044618	K	Glucose-6-phosphate 1-dehydrogenase OS=Lentinula edodes OX=5353 GN=LENED_007192 PE=3 SV=1	LENED_007192	1	0.000255427	96.059	IQFK(1)DVTQGIFK	2	-1.1517	6	1.119	1.481	1.805	0.168	0.519	0.685
Molecular Function	GO:0050661	4	NADP binding	0.165699	A0A1Q3ER70	209	0.597	Down	0.027062	K	FAD NAD-binding domain-containing protein OS=Lentinula edodes OX=5353 GN=LENED_011877 PE=3 SV=1	LENED_011877	1	0.000189651	104.01	GLALHAK(1)WYR	3	-0.50136	6	1.331	0.927	1.457	0.755	0.671	0.792
Molecular Function	GO:0050661	4	NADP binding	0.165699	A0A1Q3EQ38	379	0.043	Down	0.045799	K	6-phosphogluconate dehydrogenase, decarboxylating OS=Lentinula edodes OX=5353 GN=LENED_011465 PE=3 SV=1	LENED_011465	1	1.30386e-07	134.88	LESLLFDDFFNK(1)AVHK	3	0.26855	7	0.199	1.645	3.463	0.024	0.048	0.158
Molecular Function	GO:0050661	4	NADP binding	0.165699	A0A1Q3EQ38	284	1.822	Up	0.021376	K	6-phosphogluconate dehydrogenase, decarboxylating OS=Lentinula edodes OX=5353 GN=LENED_011465 PE=3 SV=1	LENED_011465	1	0.000263771	116.13	ASK(1)VIAGPQK	2	1.5333	6	0.855	0.671	0.652	1.676	1.235	1.057
Molecular Function	GO:0030246	2	carbohydrate binding	0.300896	A0A1Q3E8E7	535	0.635	Down	0.023502	K	Glycosyltransferase family 24 protein OS=Lentinula edodes OX=5353 GN=LENED_005221 PE=4 SV=1	LENED_005221	1	0.00384555	107.9	ITMNFLK(1)R	2	-1.4371	6	1.307	1.331	1.022	0.849	0.841	0.635
Molecular Function	GO:0030246	2	carbohydrate binding	0.300896	A0A1Q3ET41	270	0.29	Down	0.040305	K	Fructose--bisphosphatase OS=Lentinula edodes OX=5353 GN=LENED_012597 PE=3 SV=1	LENED_012597	1	0.000359671	103.66	TFLYGGIFGYPDDK(1)K	2	-0.9194	8	1.062	1.58	1.826	0.16	0.46	0.674
Molecular Function	GO:0030246	2	carbohydrate binding	0.300896	A0A1Q3EDY8	369	0.311	Down	0.044618	K	Glucose-6-phosphate 1-dehydrogenase OS=Lentinula edodes OX=5353 GN=LENED_007192 PE=3 SV=1	LENED_007192	1	0.000255427	96.059	IQFK(1)DVTQGIFK	2	-1.1517	6	1.119	1.481	1.805	0.168	0.519	0.685
Molecular Function	GO:0019888	4	protein phosphatase regulator activity	0.165699	A0A1Q3DZX9	122	1.758	Up	0.0097605	K	Protein phosphatase PP2A regulatory subunit B OS=Lentinula edodes OX=5353 GN=LENED_001982 PE=3 SV=1	LENED_001982	1	0.0271099	67.981	VFEK(1)SLR	2	0.7459	4	0.828	0.728	0.661	1.573	1.152	1.172
Molecular Function	GO:0019888	4	protein phosphatase regulator activity	0.165699	A0A1Q3EJ33	506	0.42	Down	0.023076	K	Valosin-containing protein OS=Lentinula edodes OX=5353 GN=LENED_009161 PE=3 SV=1	LENED_009161	1	5.7983e-08	101.53	VKQELQETVQYPVDHPEK(1)FLK	4	-0.57519	8	1.001	1.182	1.565		0.449	0.6
Molecular Function	GO:0019888	4	protein phosphatase regulator activity	0.165699	A0A1Q3E919	104	2.252	Up	0.0128035	K	ARM repeat-containing protein OS=Lentinula edodes OX=5353 GN=LENED_005411 PE=4 SV=1	LENED_005411	1	0.0244072	54.343	DK(1)AAESITK	2	-0.21155	4	0.727	0.614	0.561	1.791	1.482	1.011
Molecular Function	GO:0019888	4	protein phosphatase regulator activity	0.165699	A0A1Q3EII7	32	2.067	Up	0.0042619	K	mRNA stability protein OS=Lentinula edodes OX=5353 GN=LENED_008972 PE=3 SV=1	LENED_008972	1	0.000306362	88.596	LPTHK(1)NTLMK	3	1.2272	5	0.632	0.79	0.57	1.32	1.585	1.212
Molecular Function	GO:1990841	3	promoter-specific chromatin binding	0.33832	A0A1Q3E3J5	250	0.592	Down	0.03768	K	Glyceraldehyde-3-phosphate dehydrogenase OS=Lentinula edodes OX=5353 GN=LENED_003203 PE=3 SV=1	LENED_003203	1	1.43238e-08	161.99	TEK(1)SATYDEIK	2	-0.64169	12	1.531	1.297	0.936	0.766	0.834	0.63
Molecular Function	GO:1990841	3	promoter-specific chromatin binding	0.33832	A0A1Q3ESC1	164	0.373	Down	0.032844	K	Polyadenylate-binding protein OS=Lentinula edodes OX=5353 GN=LENED_012354 PE=3 SV=1	LENED_012354	1	1.41939e-05	82.635	SK(1)GYGFVHYETAEAADGAIK	3	0.15163	3	1.45	1.197	1.608	0.256	0.585	0.746
Molecular Function	GO:0003954	4	NADH dehydrogenase activity	0.300896	A0A1Q3EIB8	70	0.479	Down	0.0032246	K	Nadh-ubiquinone oxidoreductase 105 kDa subunit OS=Lentinula edodes OX=5353 GN=LENED_008887 PE=4 SV=1	LENED_008887	1	9.85748e-08	103.45	GVEK(1)HVELDNLSASDVETK	3	0.32232	6	1.337	1.371	1.281	0.499	0.677	0.733
Molecular Function	GO:0003954	4	NADH dehydrogenase activity	0.300896	A0A1Q3ET89	84	0.545	Down	0.0108161	K	Nadh dehydrogenase OS=Lentinula edodes OX=5353 GN=LENED_012670 PE=4 SV=1	LENED_012670	1	7.57909e-07	129.05	QGTQVIVPYRDEDEK(1)R	3	0.41724	2	1.166	1.058	1.594	0.633	0.74	0.706
Molecular Function	GO:0003954	4	NADH dehydrogenase activity	0.300896	A0A1Q3EJL5	154	0.519	Down	0.026741	K	Nadh-ubiquinone oxidoreductase subunit OS=Lentinula edodes OX=5353 GN=LENED_009406 PE=4 SV=1	LENED_009406	1	0.000357525	76.82	TVCNELGGIK(1)PGETTK	2	0.03219	1	1.288	1.036	1.365	0.535	0.741
Molecular Function	GO:1990411	4	hercynylcysteine sulfoxide lyase activity (ergothioneine-forming)	0.1523	A0A1Q3DXZ3	414	0.517	Down	0.0046755	K	PLP-dependent transferase OS=Lentinula edodes OX=5353 GN=LENED_001382 PE=4 SV=1	LENED_001382	1	1.5143e-61	241.87	EWIGGESAIHK(1)YCNNLAR	2	0.4591	44	1.43	1.17	1.296	0.563	0.653	0.799
Molecular Function	GO:1990411	4	hercynylcysteine sulfoxide lyase activity (ergothioneine-forming)	0.1523	A0A1Q3EF77	182	2.513	Up	0.023065	K	PLP-dependent transferase OS=Lentinula edodes OX=5353 GN=LENED_007753 PE=4 SV=1	LENED_007753	1	1.89811e-23	174.44	HITNVK(1)ANAPQGQK	3	-0.10502	8	0.709	0.668	0.49		1.879	1.249
Molecular Function	GO:1990411	4	hercynylcysteine sulfoxide lyase activity (ergothioneine-forming)	0.1523	A0A1Q3EF77	213	2.022	Up	0.03096	K	PLP-dependent transferase OS=Lentinula edodes OX=5353 GN=LENED_007753 PE=4 SV=1	LENED_007753	1	0.037824	61.561	EMVK(1)ICK	2	-0.29985	8	0.695	0.71	0.633	1.41	1.804	0.907
Molecular Function	GO:1990411	4	hercynylcysteine sulfoxide lyase activity (ergothioneine-forming)	0.1523	A0A1Q3EF77	266	2.531	Up	0.0176019	K	PLP-dependent transferase OS=Lentinula edodes OX=5353 GN=LENED_007753 PE=4 SV=1	LENED_007753	1	5.9742e-05	117.2	RGAAFLWMPK(1)ESQK	3	-0.3533	23	0.712	0.563	0.461	1.419	1.511	1.463
Molecular Function	GO:0046906	3	tetrapyrrole binding	0.33832	A0A1Q3E673	16	0.469	Down	0.0135831	K	Cytochrome c OS=Lentinula edodes OX=5353 GN=LENED_004435 PE=3 SV=1	LENED_004435	1	0.00320648	93.162	GAGLFK(1)TR	2	0.22133	6	1.463	0.962	1.611	0.701	0.649	0.542
Molecular Function	GO:0046906	3	tetrapyrrole binding	0.33832	A0A1Q3E135	104	1.638	Up	0.004318	K	Catalase OS=Lentinula edodes OX=5353 GN=LENED_002517 PE=3 SV=1	LENED_002517	1	0.00536428	105.27	GFAIK(1)LR	2	0.14184	18	0.815	0.693	0.79	1.122	1.417	1.225
Molecular Function	GO:0046906	3	tetrapyrrole binding	0.33832	A0A1Q3E135	212	1.568	Up	0.020361	K	Catalase OS=Lentinula edodes OX=5353 GN=LENED_002517 PE=3 SV=1	LENED_002517	1	1.84006e-23	199.82	ADGGFK(1)TLNNAK	2	-1.2122	34	0.88	0.872	0.617	1.213	1.337	1.165
Molecular Function	GO:0046906	3	tetrapyrrole binding	0.33832	A0A1Q3E135	483	5.663	Up	0.00151508	K	Catalase OS=Lentinula edodes OX=5353 GN=LENED_002517 PE=3 SV=1	LENED_002517	1	0.000513173	85.973	AVGAPTVK(1)PLAFK	2	0.24488	5	0.308	0.418	0.203	2.004	1.462	1.795
Molecular Function	GO:0016801	3	hydrolase activity, acting on ether bonds	0.1523	A0A1Q3EA12	386	0.298	Down	0.046764	K	Adenosylhomocysteinase OS=Lentinula edodes OX=5353 GN=LENED_005751 PE=3 SV=1	LENED_005751	1	2.18026e-11	147.09	FPLGVHILPK(1)NLDEEVAR	3	-0.395	11	0.744	1.469	1.749		0.335	0.452
Molecular Function	GO:0016801	3	hydrolase activity, acting on ether bonds	0.1523	A0A1Q3E695	608	2.424	Up	0.043996	K	Leukotriene-a4 partial OS=Lentinula edodes OX=5353 GN=LENED_004428 PE=4 SV=1	LENED_004428	1	0.0233893	45.28	VNK(1)DLAVNAFQK	2	-0.75383	1	0.551	0.647		1.699		1.205
Molecular Function	GO:0046912	4	transferase activity, transferring acyl groups, acyl groups converted into alkyl on transfer	0.16803	A0A1Q3DZP9	398	0.318	Down	0.030379	K	2-isopropylmalate synthase OS=Lentinula edodes OX=5353 GN=LENED_001731 PE=4 SV=1	LENED_001731	1	0.000122467	119.39	EMTVDDITSAFK(1)R	2	-2.4051	8	1.174	1.252	1.969	0.218	0.552	0.626
Molecular Function	GO:0046912	4	transferase activity, transferring acyl groups, acyl groups converted into alkyl on transfer	0.16803	A0A1Q3ETW5	453	0.531	Down	0.013524	K	Citrate synthase OS=Lentinula edodes OX=5353 GN=LENED_012826 PE=3 SV=1	LENED_012826	1	7.74442e-11	176.25	PK(1)SYSTAAIEK	2	0.44881	12	1.356	0.982	1.532	0.76	0.61	0.685
Molecular Function	GO:0046912	4	transferase activity, transferring acyl groups, acyl groups converted into alkyl on transfer	0.16803	A0A1Q3ETW5	67	0.623	Down	0.04024	K	Citrate synthase OS=Lentinula edodes OX=5353 GN=LENED_012826 PE=3 SV=1	LENED_012826	1	3.11396e-05	107.74	SFGEVK(1)VDQLYGGMR	2	-1.0349	9	1.253	1.029	1.356	0.607	0.69	0.971
Molecular Function	GO:0046912	4	transferase activity, transferring acyl groups, acyl groups converted into alkyl on transfer	0.16803	A0A1Q3ETW5	462	0.242	Down	0.021164	K	Citrate synthase OS=Lentinula edodes OX=5353 GN=LENED_012826 PE=3 SV=1	LENED_012826	1	0.000144861	102.52	SYSTAAIEK(1)IFANK	2	0.4546	9	1.108	1.316	2.202	0.172	0.408	0.541
Molecular Function	GO:0046912	4	transferase activity, transferring acyl groups, acyl groups converted into alkyl on transfer	0.16803	A0A1Q3E9V9	765	0.448	Down	0.046402	K	Atp-citrate synthase OS=Lentinula edodes OX=5353 GN=LENED_005754 PE=4 SV=1	LENED_005754	1	0.00273177	105.36	YEK(1)DPECK	2	-0.44724	3	2.116	1.026	1	0.69	0.513	0.653
Molecular Function	GO:0046912	4	transferase activity, transferring acyl groups, acyl groups converted into alkyl on transfer	0.16803	A0A1Q3E9V9	834	0.451	Down	0.021355	K	Atp-citrate synthase OS=Lentinula edodes OX=5353 GN=LENED_005754 PE=4 SV=1	LENED_005754	1	9.55153e-31	158.78	TEVQFGHAGSLAGSDVETAEAK(1)NR	3	-2.0567	2	1.107	1.017	1.583		0.547	0.567
Molecular Function	GO:0046912	4	transferase activity, transferring acyl groups, acyl groups converted into alkyl on transfer	0.16803	A0A1Q3E9V9	186	0.639	Down	0.0195578	K	Atp-citrate synthase OS=Lentinula edodes OX=5353 GN=LENED_005754 PE=4 SV=1	LENED_005754	1	0.000362066	69.188	LLIPVPTAAAPQTFPGK(1)K	3	-0.15	8	1.328	1.17	1.124	0.616	0.807	0.891
Molecular Function	GO:0046527	5	glucosyltransferase activity	0.165699	A0A1Q3DV64	1095	1.868	Up	0.0104832	K	Glycosyltransferase family 8 protein OS=Lentinula edodes OX=5353 GN=LENED_000284 PE=4 SV=1	LENED_000284	1	2.54019e-31	160.66	NLTATPHASSSFLSSK(1)SLGTTGSPQK	3	-0.42806	6	0.73	0.578	0.808	1.102	1.534	1.317
Molecular Function	GO:0046527	5	glucosyltransferase activity	0.165699	A0A1Q3EI22	231	2.297	Up	0.0178782	K	Glycosyltransferase family 2 protein OS=Lentinula edodes OX=5353 GN=LENED_008758 PE=4 SV=1	LENED_008758	1	0.0196726	116.54	TEAVVK(1)R	2	0.73975	2	0.868	0.489	0.52	1.649	1.552	1.11
Molecular Function	GO:0046527	5	glucosyltransferase activity	0.165699	A0A1Q3EI22	225	1.747	Up	0.025396	K	Glycosyltransferase family 2 protein OS=Lentinula edodes OX=5353 GN=LENED_008758 PE=4 SV=1	LENED_008758	1	0.000444653	91.313	AHMVK(1)TEAVVK	2	3.2469	3	0.725	0.645	0.923	1.363		1.308
Molecular Function	GO:0046527	5	glucosyltransferase activity	0.165699	A0A1Q3E8E7	535	0.635	Down	0.023502	K	Glycosyltransferase family 24 protein OS=Lentinula edodes OX=5353 GN=LENED_005221 PE=4 SV=1	LENED_005221	1	0.00384555	107.9	ITMNFLK(1)R	2	-1.4371	6	1.307	1.331	1.022	0.849	0.841	0.635
Molecular Function	GO:0046527	5	glucosyltransferase activity	0.165699	A0A1Q3EKG7	257	1.727	Up	0.00068129	K	Alpha-1,3-glucosyltransferase OS=Lentinula edodes OX=5353 GN=LENED_009684 PE=3 SV=1	LENED_009684	1	0.0441376	58.981	VLLK(1)YAK	2	-0.59171	3	0.742	0.812	0.671	1.238	1.311	1.293
Molecular Function	GO:0016675	3	oxidoreductase activity, acting on a heme group of donors	0.1523	A0A1Q3DYJ4	56	0.586	Down	0.0166197	K	Cytochrome c oxidase subunit v OS=Lentinula edodes OX=5353 GN=LENED_001571 PE=4 SV=1	LENED_001571	1	4.98389e-05	108.32	STVHEQLEEIMK(1)K	3	0.26031	11	1.386	1.043	1.171	0.683	0.723
Molecular Function	GO:0016675	3	oxidoreductase activity, acting on a heme group of donors	0.1523	A0A1Q3DYJ4	68	0.617	Down	0.022156	K	Cytochrome c oxidase subunit v OS=Lentinula edodes OX=5353 GN=LENED_001571 PE=4 SV=1	LENED_001571	1	0.00036172	77.644	K(1)AAYYVAFGPHGPR	3	1.3662	1	1.423	1.227		0.832	0.913	0.707
Molecular Function	GO:0016675	3	oxidoreductase activity, acting on a heme group of donors	0.1523	A0A1Q3EKS8	101	0.522	Down	0.00088174	K	Cytochrome-c oxidase chain vi OS=Lentinula edodes OX=5353 GN=LENED_009845 PE=4 SV=1	LENED_009845	1	0.0400642	53.756	IFEGIK(1)EK	2	-0.33826	3	1.268	1.153	1.462	0.692	0.646	0.69
Molecular Function	GO:0004857	3	enzyme inhibitor activity	0.165699	A0A1Q3EM06	455	0.066	Down	0.042321	K	Stress-induced-phosphoprotein 1 OS=Lentinula edodes OX=5353 GN=LENED_010286 PE=4 SV=1	LENED_010286	1	0.000227681	97.273	AIEVDPSFVK(1)AYIR	2	0.74394	6	0.391	1.566	2.502		0.082	0.113
Molecular Function	GO:0004857	3	enzyme inhibitor activity	0.165699	A0A1Q3EEW7	246	1.697	Up	0.0149393	K	Non-specific serine/threonine protein kinase OS=Lentinula edodes OX=5353 GN=LENED_007572 PE=4 SV=1	LENED_007572	1	0.00693105	77.732	IYALK(1)TIR	2	0.43475	6	0.795	0.629	0.814	1.03	1.368	1.401
Molecular Function	GO:0004857	3	enzyme inhibitor activity	0.165699	A0A1Q3ESC1	164	0.373	Down	0.032844	K	Polyadenylate-binding protein OS=Lentinula edodes OX=5353 GN=LENED_012354 PE=3 SV=1	LENED_012354	1	1.41939e-05	82.635	SK(1)GYGFVHYETAEAADGAIK	3	0.15163	3	1.45	1.197	1.608	0.256	0.585	0.746
Molecular Function	GO:0004857	3	enzyme inhibitor activity	0.165699	A0A1Q3EII7	32	2.067	Up	0.0042619	K	mRNA stability protein OS=Lentinula edodes OX=5353 GN=LENED_008972 PE=3 SV=1	LENED_008972	1	0.000306362	88.596	LPTHK(1)NTLMK	3	1.2272	5	0.632	0.79	0.57	1.32	1.585	1.212
Molecular Function	GO:0004029	5	aldehyde dehydrogenase (NAD) activity	0.16803	A0A1Q3E0Q6	81	2.181	Up	0.0065574	K	Aldehyde dehydrogenase OS=Lentinula edodes OX=5353 GN=LENED_002249 PE=3 SV=1	LENED_002249	1	0.013528	124.89	AIISAK(1)R	2	0.05668	6	0.793	0.566	0.575	1.457	1.619	1.143
Molecular Function	GO:0004029	5	aldehyde dehydrogenase (NAD) activity	0.16803	A0A1Q3E0Q6	304	2.572	Up	0.009302	K	Aldehyde dehydrogenase OS=Lentinula edodes OX=5353 GN=LENED_002249 PE=3 SV=1	LENED_002249	1	0.00588883	95.741	IK(1)SLLER	2	-0.1596	4	0.77	0.55	0.408	1.49	1.716	1.239
Molecular Function	GO:0004029	5	aldehyde dehydrogenase (NAD) activity	0.16803	A0A1Q3E0Q6	323	2.648	Up	0.042317	K	Aldehyde dehydrogenase OS=Lentinula edodes OX=5353 GN=LENED_002249 PE=3 SV=1	LENED_002249	1	5.36225e-06	135.1	VLMGGGMDEK(1)ER	2	-0.58335	3	0.521	0.53		1.332	1.891	0.951
Molecular Function	GO:0004029	5	aldehyde dehydrogenase (NAD) activity	0.16803	A0A1Q3EJK1	155	1.637	Up	0.015896	K	PKS_ER domain-containing protein(predicted) OS=Lentinula edodes OX=5353 GN=LENED_009369 PE=4 SV=1	LENED_009369	1	0.000268024	94.717	LNIPK(1)PFSPPAAEK	3	0.46009	18	0.796	0.878	0.62	1.26	1.101	1.394
Molecular Function	GO:0004029	5	aldehyde dehydrogenase (NAD) activity	0.16803	A0A1Q3EJK1	326	1.928	Up	0.00063624	K	PKS_ER domain-containing protein(predicted) OS=Lentinula edodes OX=5353 GN=LENED_009369 PE=4 SV=1	LENED_009369	1	9.7778e-09	129.11	VLEGWK(1)AGQGSTSLKPQR	3	-0.074748	7	0.778	0.678	0.629	1.392	1.357	1.27
Molecular Function	GO:0004029	5	aldehyde dehydrogenase (NAD) activity	0.16803	A0A1Q3EJK1	335	3.124	Up	0.022855	K	PKS_ER domain-containing protein(predicted) OS=Lentinula edodes OX=5353 GN=LENED_009369 PE=4 SV=1	LENED_009369	1	0.00013443	108.56	AGQGSTSLK(1)PQR	2	0.50386	6	0.627	0.619	0.258	2.064	1.248	1.387
Molecular Function	GO:0004029	5	aldehyde dehydrogenase (NAD) activity	0.16803	A0A1Q3EJK1	86	1.909	Up	0.0114807	K	PKS_ER domain-containing protein(predicted) OS=Lentinula edodes OX=5353 GN=LENED_009369 PE=4 SV=1	LENED_009369	1	0.000361881	126.31	VGSAVK(1)HLK	2	-0.4099	6	0.832	0.652	0.621	1.649	1.132	1.238
Molecular Function	GO:0004029	5	aldehyde dehydrogenase (NAD) activity	0.16803	A0A1Q3EI76	89	2.404	Up	0.041084	K	Aldehyde dehydrogenase OS=Lentinula edodes OX=5353 GN=LENED_008835 PE=3 SV=1	LENED_008835	1	0.00149143	79.23	STLSSFEK(1)WAK	2	0.098671	5	0.579	0.626	0.601	1.273	1.97	1.098
Molecular Function	GO:0004029	5	aldehyde dehydrogenase (NAD) activity	0.16803	A0A1Q3EI76	284	1.644	Up	0.03752	K	Aldehyde dehydrogenase OS=Lentinula edodes OX=5353 GN=LENED_008835 PE=3 SV=1	LENED_008835	1	0.00158239	60.489	EFYPDK(1)ASAPGQMSR	2	0.35502	2	0.657	0.757	0.871	0.988	1.577	1.192
Molecular Function	GO:0099516	5	ion antiporter activity	0.1523	A0A1Q3DZH6	169	3.89	Up	0.009463	K	Mitochondrial carrier OS=Lentinula edodes OX=5353 GN=LENED_001930 PE=3 SV=1	LENED_001930	1	0.000733746	117.09	QFNGLVDVYK(1)K	2	2.2014	12	0.435	0.423	0.411	1.605	2.036	1.296
Molecular Function	GO:0099516	5	ion antiporter activity	0.1523	A0A1Q3E920	254	0.551	Down	0.033315	K	Mitochondrial carrier OS=Lentinula edodes OX=5353 GN=LENED_005477 PE=3 SV=1	LENED_005477	1	7.41856e-08	107.78	MMMTSGTGQK(1)YASMFDAGR	3	0.056317	7	1.218	0.922	1.671	0.657	0.77	0.671
Molecular Function	GO:0005346	3	purine ribonucleotide transmembrane transporter activity	0.1523	A0A1Q3DZH6	169	3.89	Up	0.009463	K	Mitochondrial carrier OS=Lentinula edodes OX=5353 GN=LENED_001930 PE=3 SV=1	LENED_001930	1	0.000733746	117.09	QFNGLVDVYK(1)K	2	2.2014	12	0.435	0.423	0.411	1.605	2.036	1.296
Molecular Function	GO:0005346	3	purine ribonucleotide transmembrane transporter activity	0.1523	A0A1Q3E920	254	0.551	Down	0.033315	K	Mitochondrial carrier OS=Lentinula edodes OX=5353 GN=LENED_005477 PE=3 SV=1	LENED_005477	1	7.41856e-08	107.78	MMMTSGTGQK(1)YASMFDAGR	3	0.056317	7	1.218	0.922	1.671	0.657	0.77	0.671
Molecular Function	GO:0015035	5	protein disulfide oxidoreductase activity	0.300896	A0A1Q3E4Q9	337	3.678	Up	0.0088204	K	Protein disulfide isomerase OS=Lentinula edodes OX=5353 GN=LENED_003787 PE=3 SV=1	LENED_003787	1	0.00250485	125.25	IK(1)SNILR	2	1.2837	6	0.619	0.372	0.35	2.053	1.819	1.06
Molecular Function	GO:0015035	5	protein disulfide oxidoreductase activity	0.300896	A0A1Q3E4Q9	89	1.793	Up	0.0154037	K	Protein disulfide isomerase OS=Lentinula edodes OX=5353 GN=LENED_003787 PE=3 SV=1	LENED_003787	1	4.11806e-06	142.1	K(1)YGVTGFPTLK	2	0.50754	6	0.858	0.706	0.601	1.114	1.21	1.557
Molecular Function	GO:0015035	5	protein disulfide oxidoreductase activity	0.300896	A0A1Q3E4Q9	322	3.141	Up	0.0022847	K	Protein disulfide isomerase OS=Lentinula edodes OX=5353 GN=LENED_003787 PE=3 SV=1	LENED_003787	1	0.0367461	89.55	LASILK(1)K	2	0.30261	2	0.584	0.495	0.42	1.71	1.815	1.183
Molecular Function	GO:0015035	5	protein disulfide oxidoreductase activity	0.300896	A0A1Q3EDT5	104	1.665	Up	0.048241	K	Protein disulfide-isomerase OS=Lentinula edodes OX=5353 GN=LENED_007225 PE=3 SV=1	LENED_007225	1	1.30927e-08	150.22	VYK(1)NGTPSDYQGPR	2	0.45575	6	0.873	0.876	0.527	1.322	1.065	1.403
Molecular Function	GO:0015035	5	protein disulfide oxidoreductase activity	0.300896	A0A1Q3EDT5	320	2.598	Up	0.021241	K	Protein disulfide-isomerase OS=Lentinula edodes OX=5353 GN=LENED_007225 PE=3 SV=1	LENED_007225	1	4.80423e-06	141.1	QLK(1)YPLDQSK	2	0.59579	6	0.677	0.605	0.421	1.498	1.426	1.501
Molecular Function	GO:0015035	5	protein disulfide oxidoreductase activity	0.300896	A0A1Q3EDT5	444	2.304	Up	0.0094596	K	Protein disulfide-isomerase OS=Lentinula edodes OX=5353 GN=LENED_007225 PE=3 SV=1	LENED_007225	1	0.0286933	67.032	FK(1)PAGSR	2	-0.21808	6	0.725	0.638	0.488	1.675	1.076	1.514
Molecular Function	GO:0015035	5	protein disulfide oxidoreductase activity	0.300896	A0A1Q3EDT5	335	2.512	Up	0.0032239	K	Protein disulfide-isomerase OS=Lentinula edodes OX=5353 GN=LENED_007225 PE=3 SV=1	LENED_007225	1	3.77862e-05	123.95	EVSTESVK(1)DWTK	2	1.999	3	0.672	0.565	0.522	1.573	1.707	1.138
Molecular Function	GO:0015035	5	protein disulfide oxidoreductase activity	0.300896	A0A1Q3EDT5	442	2.325	Up	0.0086192	K	Protein disulfide-isomerase OS=Lentinula edodes OX=5353 GN=LENED_007225 PE=3 SV=1	LENED_007225	1	0.00039507	102.52	VAGFPTLK(1)FK	2	0.88678	17	0.658	0.659	0.506	1.028	1.577	1.633
Molecular Function	GO:0015035	5	protein disulfide oxidoreductase activity	0.300896	A0A1Q3EMX5	32	2.386	Up	0.021044	K	Protein disulfide isomerase OS=Lentinula edodes OX=5353 GN=LENED_010592 PE=4 SV=1	LENED_010592	1	0.00563678	82.452	MLDPK(1)GFR	2	-0.039318	8	0.693	0.74	0.362	1.241	1.349	1.693
Molecular Function	GO:0015035	5	protein disulfide oxidoreductase activity	0.300896	A0A1Q3EMX5	184	2.778	Up	0.030455	K	Protein disulfide isomerase OS=Lentinula edodes OX=5353 GN=LENED_010592 PE=4 SV=1	LENED_010592	1	5.35663e-05	113.22	FAGK(1)IELASHR	3	1.0604	6	0.725	0.473	0.398	1.244	0.972	2.217
Molecular Function	GO:0015215	4	nucleotide transmembrane transporter activity	0.33832	A0A1Q3DZH6	169	3.89	Up	0.009463	K	Mitochondrial carrier OS=Lentinula edodes OX=5353 GN=LENED_001930 PE=3 SV=1	LENED_001930	1	0.000733746	117.09	QFNGLVDVYK(1)K	2	2.2014	12	0.435	0.423	0.411	1.605	2.036	1.296
Molecular Function	GO:0015215	4	nucleotide transmembrane transporter activity	0.33832	A0A1Q3E920	254	0.551	Down	0.033315	K	Mitochondrial carrier OS=Lentinula edodes OX=5353 GN=LENED_005477 PE=3 SV=1	LENED_005477	1	7.41856e-08	107.78	MMMTSGTGQK(1)YASMFDAGR	3	0.056317	7	1.218	0.922	1.671	0.657	0.77	0.671
Molecular Function	GO:0000295	6	adenine nucleotide transmembrane transporter activity	0.1523	A0A1Q3DZH6	169	3.89	Up	0.009463	K	Mitochondrial carrier OS=Lentinula edodes OX=5353 GN=LENED_001930 PE=3 SV=1	LENED_001930	1	0.000733746	117.09	QFNGLVDVYK(1)K	2	2.2014	12	0.435	0.423	0.411	1.605	2.036	1.296
Molecular Function	GO:0000295	6	adenine nucleotide transmembrane transporter activity	0.1523	A0A1Q3E920	254	0.551	Down	0.033315	K	Mitochondrial carrier OS=Lentinula edodes OX=5353 GN=LENED_005477 PE=3 SV=1	LENED_005477	1	7.41856e-08	107.78	MMMTSGTGQK(1)YASMFDAGR	3	0.056317	7	1.218	0.922	1.671	0.657	0.77	0.671
Molecular Function	GO:0061608	3	nuclear import signal receptor activity	0.0881941	A0A1Q3E615	907	3.202	Up	0.000117546	K	Nonsense-mediated mrna decay protein OS=Lentinula edodes OX=5353 GN=LENED_004347 PE=4 SV=1	LENED_004347	1	0.040327	56.27	LFK(1)ALPK	2	1.325	2	0.498	0.528	0.438	1.73	1.44	1.518
Molecular Function	GO:0061608	3	nuclear import signal receptor activity	0.0881941	A0A1Q3EFV4	178	0.243	Down	0.046476	K	Importin subunit alpha OS=Lentinula edodes OX=5353 GN=LENED_007964 PE=3 SV=1	LENED_007964	1	8.92457e-05	83.823	PLLTLLSEHHK(1)LSMLR	4	-0.25596	1	0.837	1.918	1.85	0.126	0.417	0.578
Molecular Function	GO:0061608	3	nuclear import signal receptor activity	0.0881941	A0A1Q3E7X1	88	1.672	Up	0.0173628	K	ARM repeat-containing protein OS=Lentinula edodes OX=5353 GN=LENED_004980 PE=4 SV=1	LENED_004980	1	0.000237941	93.348	GSAPSTEIK(1)NQIR	2	0.42237	6	0.897	0.771	0.621	1.437	1.294	1.096
Molecular Function	GO:0061608	3	nuclear import signal receptor activity	0.0881941	A0A1Q3ESR3	486	0.659	Down	0.0126151	K	ARM repeat-containing protein OS=Lentinula edodes OX=5353 GN=LENED_012494 PE=4 SV=1	LENED_012494	1	0.000655377	74.962	LIPILLHPK(1)APR	3	0.04199	6	1.408	1.046	1.149	0.759	0.852	0.763
Molecular Function	GO:0061608	3	nuclear import signal receptor activity	0.0881941	A0A1Q3EFY2	960	0.645	Down	0.025781	K	Succinate--CoA ligase [ADP-forming] subunit alpha, mitochondrial OS=Lentinula edodes OX=5353 GN=LENED_007968 PE=3 SV=1	LENED_007968	1	3.60422e-05	96.673	VLVQGFTGK(1)TGTFHAK	2	-0.17035	3	1.309	1.044	1.269	0.784	0.782	0.77
Molecular Function	GO:0061608	3	nuclear import signal receptor activity	0.0881941	A0A1Q3EFY2	967	0.566	Down	0.0098358	K	Succinate--CoA ligase [ADP-forming] subunit alpha, mitochondrial OS=Lentinula edodes OX=5353 GN=LENED_007968 PE=3 SV=1	LENED_007968	1	0.000142012	88.319	TGTFHAK(1)EALAYGTK	3	0.13561	3	1.501	1.001	1.298	0.721	0.691	0.739
Molecular Function	GO:0061608	3	nuclear import signal receptor activity	0.0881941	A0A1Q3DXM0	866	0.504	Down	0.041	K	ARM repeat-containing protein OS=Lentinula edodes OX=5353 GN=LENED_001237 PE=4 SV=1	LENED_001237	1	0.0068138	60.398	FFPLIAK(1)YYK	2	-0.70122	6	1.012	1.38	1.498	0.416	0.756	0.79
Molecular Function	GO:0016208	4	AMP binding	0.1523	A0A1Q3ET41	270	0.29	Down	0.040305	K	Fructose--bisphosphatase OS=Lentinula edodes OX=5353 GN=LENED_012597 PE=3 SV=1	LENED_012597	1	0.000359671	103.66	TFLYGGIFGYPDDK(1)K	2	-0.9194	8	1.062	1.58	1.826	0.16	0.46	0.674
Molecular Function	GO:0016208	4	AMP binding	0.1523	A0A1Q3EG31	268	0.635	Down	0.020557	K	CBS-domain-containing protein OS=Lentinula edodes OX=5353 GN=LENED_008022 PE=4 SV=1	LENED_008022	1	0.000125098	128.85	LVVVEGEEEEK(1)K	2	-0.0082521	2		1.334	1.17	0.698	0.886	0.8
Molecular Function	GO:0016624	4	oxidoreductase activity, acting on the aldehyde or oxo group of donors, disulfide as acceptor	0.16803	A0A1Q3EMH9	69	0.515	Down	0.0072188	K	Dihydrolipoyl dehydrogenase OS=Lentinula edodes OX=5353 GN=LENED_010444 PE=3 SV=1	LENED_010444	1	0.0259346	109.01	TACIEK(1)R	2	-1.569	6	1.463	1.284	1.191	0.8	0.695	0.533
Molecular Function	GO:0016624	4	oxidoreductase activity, acting on the aldehyde or oxo group of donors, disulfide as acceptor	0.16803	A0A1Q3EIX7	191	0.417	Down	0.0063402	K	Pyruvate dehydrogenase E1 component subunit beta OS=Lentinula edodes OX=5353 GN=LENED_009117 PE=4 SV=1	LENED_009117	1	0.00117108	67.326	VVSPWSAEDCK(1)GLLK	2	-0.73776	6	1.435	0.999	1.723	0.548	0.602	0.582
Molecular Function	GO:0016624	4	oxidoreductase activity, acting on the aldehyde or oxo group of donors, disulfide as acceptor	0.16803	A0A1Q3EIX7	75	0.516	Down	0.0025386	K	Pyruvate dehydrogenase E1 component subunit beta OS=Lentinula edodes OX=5353 GN=LENED_009117 PE=4 SV=1	LENED_009117	1	0.0011724	93.096	YNGAYK(1)VTK	2	0.26686	7	1.504	1.35		0.68	0.733	0.794
Molecular Function	GO:0016624	4	oxidoreductase activity, acting on the aldehyde or oxo group of donors, disulfide as acceptor	0.16803	A0A1Q3EIX7	195	0.325	Down	0.0047012	K	Pyruvate dehydrogenase E1 component subunit beta OS=Lentinula edodes OX=5353 GN=LENED_009117 PE=4 SV=1	LENED_009117	1	0.00268914	106.36	GLLK(1)SAIR	2	1.471	6	1.643	0.992	1.798	0.431	0.505	0.504
Molecular Function	GO:0016624	4	oxidoreductase activity, acting on the aldehyde or oxo group of donors, disulfide as acceptor	0.16803	A0A1Q3EG57	243	0.542	Down	0.044923	K	2-oxoglutarate dehydrogenase complex E1 component mitochondrial OS=Lentinula edodes OX=5353 GN=LENED_008074 PE=4 SV=1	LENED_008074	1	6.17462e-05	102.64	VEIPKPWNYTVDEK(1)R	3	0.24012	5	1.473	0.993	1.362	0.485	0.678	0.913
Molecular Function	GO:0016624	4	oxidoreductase activity, acting on the aldehyde or oxo group of donors, disulfide as acceptor	0.16803	A0A1Q3EG57	550	0.5	Down	0.048362	K	2-oxoglutarate dehydrogenase complex E1 component mitochondrial OS=Lentinula edodes OX=5353 GN=LENED_008074 PE=4 SV=1	LENED_008074	1	0.00250688	100.88	K(1)WVWGMLEK	2	-0.85093	3	1.304	1.111	1.213		0.432	0.778
Molecular Function	GO:0005516	3	calmodulin binding	0.0363292	A0A1Q3ER54	263	1.591	Up	0.030485	K	Mitogen-activated protein kinase OS=Lentinula edodes OX=5353 GN=LENED_011865 PE=3 SV=1	LENED_011865	1	0.0028444	102.46	VPFSQK(1)LR	2	0.090202	6	0.847	0.579	0.907	1.196	1.167	1.348
Molecular Function	GO:0005516	3	calmodulin binding	0.0363292	A0A1Q3ER54	48	1.914	Up	0.0181049	K	Mitogen-activated protein kinase OS=Lentinula edodes OX=5353 GN=LENED_011865 PE=3 SV=1	LENED_011865	1	0.000225588	122.34	DQLTGSSVAIK(1)K	2	0.63145	5		0.729	0.584	1.462	1.216	1.092
Molecular Function	GO:0005516	3	calmodulin binding	0.0363292	A0A1Q3DW25	127	1.586	Up	0.0052388	K	Serine threonine-protein kinase OS=Lentinula edodes OX=5353 GN=LENED_000574 PE=4 SV=1	LENED_000574	0.999993	0.00034398	61.495	KYELNANQDGDK(1)HLNPK	3	-0.1482	2	0.777	0.748		1.324	1.167	1.136
Molecular Function	GO:0005516	3	calmodulin binding	0.0363292	A0A1Q3DW25	116	2.109	Up	0.032624	K	Serine threonine-protein kinase OS=Lentinula edodes OX=5353 GN=LENED_000574 PE=4 SV=1	LENED_000574	1	9.93881e-06	136.3	K(1)YELNANQDGDK	2	0.82376	5	0.85	0.729	0.386	1.415	1.234	1.495
Molecular Function	GO:0005516	3	calmodulin binding	0.0363292	A0A1Q3DW25	132	2.278	Up	0.023918	K	Serine threonine-protein kinase OS=Lentinula edodes OX=5353 GN=LENED_000574 PE=4 SV=1	LENED_000574	1	0.00589984	95.541	HLNPK(1)FK	2	1.6837	6	0.77	0.577	0.492	1.114	1.124	1.951
Molecular Function	GO:0005516	3	calmodulin binding	0.0363292	A0A1Q3E953	328	1.631	Up	0.0119609	K	Elongation factor 1-alpha OS=Lentinula edodes OX=5353 GN=LENED_005448 PE=3 SV=1	LENED_005448	1	9.35022e-18	177.42	RGNVASDSK(1)NDPAK	3	1.056	17	0.892	0.808	0.615	1.327	1.231	1.217
Molecular Function	GO:0005516	3	calmodulin binding	0.0363292	A0A1Q3EFA7	39	1.635	Up	0.049643	K	Pkinase-domain-containing protein OS=Lentinula edodes OX=5353 GN=LENED_007752 PE=3 SV=1	LENED_007752	1	0.00621964	69.716	YYACK(1)VINK	2	0.43335	2	0.836	0.911	0.575	1.401	1.393	1.003
Molecular Function	GO:0005516	3	calmodulin binding	0.0363292	A0A1Q3EFA7	270	1.567	Up	0.033024	K	Pkinase-domain-containing protein OS=Lentinula edodes OX=5353 GN=LENED_007752 PE=3 SV=1	LENED_007752	1	0.000551855	114.99	AFNAK(1)GLWR	2	-0.080593	5	0.926	0.834	0.602	1.266	1.088	1.347
Molecular Function	GO:0005516	3	calmodulin binding	0.0363292	A0A1Q3ECZ5	282	1.517	Up	0.0138821	K	BAR-domain-containing protein OS=Lentinula edodes OX=5353 GN=LENED_006834 PE=4 SV=1	LENED_006834	1	0.00014409	107.17	IISTSK(1)FVQSNR	2	0.58543	1	0.881	0.657	0.868	1.148	1.294	1.209
Molecular Function	GO:0016638	3	oxidoreductase activity, acting on the CH-NH2 group of donors	0.16803	A0A1Q3EMH9	69	0.515	Down	0.0072188	K	Dihydrolipoyl dehydrogenase OS=Lentinula edodes OX=5353 GN=LENED_010444 PE=3 SV=1	LENED_010444	1	0.0259346	109.01	TACIEK(1)R	2	-1.569	6	1.463	1.284	1.191	0.8	0.695	0.533
Molecular Function	GO:0016638	3	oxidoreductase activity, acting on the CH-NH2 group of donors	0.16803	A0A1Q3EGM2	552	0.458	Down	0.021041	K	NADPH-dependent glutamate synthase OS=Lentinula edodes OX=5353 GN=LENED_008219 PE=4 SV=1	LENED_008219	1	0.000184265	102.97	NLK(1)SAYLTWPSR	2	0.16951	2	1.711	1.409	0.956	0.486	0.69	0.692
Molecular Function	GO:0016638	3	oxidoreductase activity, acting on the CH-NH2 group of donors	0.16803	A0A1Q3EGM2	1018	0.569	Down	0.0104635	K	NADPH-dependent glutamate synthase OS=Lentinula edodes OX=5353 GN=LENED_008219 PE=4 SV=1	LENED_008219	1	2.46287e-18	156.58	AK(1)ADHILISGHDGGTGASR	3	-0.46992	11	1.57	1.108	1.125	0.741	0.661	0.761
Molecular Function	GO:0016638	3	oxidoreductase activity, acting on the CH-NH2 group of donors	0.16803	A0A1Q3E6K9	308	0.36	Down	0.0026753	K	Glutamate dehydrogenase OS=Lentinula edodes OX=5353 GN=LENED_004547 PE=3 SV=1	LENED_004547	1	0.000368443	72.815	QFTDEGK(1)YTYHPGQR	3	0.1335	2	1.461	1.134	1.725	0.442	0.608	0.504
Molecular Function	GO:0016638	3	oxidoreductase activity, acting on the CH-NH2 group of donors	0.16803	A0A1Q3E6K9	91	0.548	Down	0.045885	K	Glutamate dehydrogenase OS=Lentinula edodes OX=5353 GN=LENED_004547 PE=3 SV=1	LENED_004547	1	0.00205334	59.709	VQYNSSLGPYK(1)GGLR	2	0.55894	1	1.337	0.903	1.349	0.7		0.611
Molecular Function	GO:0004739	5	pyruvate dehydrogenase (acetyl-transferring) activity	0.33832	A0A1Q3EMH9	69	0.515	Down	0.0072188	K	Dihydrolipoyl dehydrogenase OS=Lentinula edodes OX=5353 GN=LENED_010444 PE=3 SV=1	LENED_010444	1	0.0259346	109.01	TACIEK(1)R	2	-1.569	6	1.463	1.284	1.191	0.8	0.695	0.533
Molecular Function	GO:0004739	5	pyruvate dehydrogenase (acetyl-transferring) activity	0.33832	A0A1Q3EIX7	191	0.417	Down	0.0063402	K	Pyruvate dehydrogenase E1 component subunit beta OS=Lentinula edodes OX=5353 GN=LENED_009117 PE=4 SV=1	LENED_009117	1	0.00117108	67.326	VVSPWSAEDCK(1)GLLK	2	-0.73776	6	1.435	0.999	1.723	0.548	0.602	0.582
Molecular Function	GO:0004739	5	pyruvate dehydrogenase (acetyl-transferring) activity	0.33832	A0A1Q3EIX7	75	0.516	Down	0.0025386	K	Pyruvate dehydrogenase E1 component subunit beta OS=Lentinula edodes OX=5353 GN=LENED_009117 PE=4 SV=1	LENED_009117	1	0.0011724	93.096	YNGAYK(1)VTK	2	0.26686	7	1.504	1.35		0.68	0.733	0.794
Molecular Function	GO:0004739	5	pyruvate dehydrogenase (acetyl-transferring) activity	0.33832	A0A1Q3EIX7	195	0.325	Down	0.0047012	K	Pyruvate dehydrogenase E1 component subunit beta OS=Lentinula edodes OX=5353 GN=LENED_009117 PE=4 SV=1	LENED_009117	1	0.00268914	106.36	GLLK(1)SAIR	2	1.471	6	1.643	0.992	1.798	0.431	0.505	0.504
Molecular Function	GO:0016684	3	oxidoreductase activity, acting on peroxide as acceptor	0.0435456	A0A1Q3E7A9	203	0.45	Down	0.022936	K	Thioredoxin-like protein OS=Lentinula edodes OX=5353 GN=LENED_004609 PE=3 SV=1	LENED_004609	1	0.00299553	98.582	YIDK(1)VHAR	2	0.27477	4	1.45	1.627	1.002	0.428	0.751	0.658
Molecular Function	GO:0016684	3	oxidoreductase activity, acting on peroxide as acceptor	0.0435456	A0A1Q3E7A9	193	0.588	Down	0.021657	K	Thioredoxin-like protein OS=Lentinula edodes OX=5353 GN=LENED_004609 PE=3 SV=1	LENED_004609	1	3.91625e-14	180.09	AIVLEK(1)HQAIVR	2	0.028419	12	1.353	1.297	1.082	0.559	0.767	0.87
Molecular Function	GO:0016684	3	oxidoreductase activity, acting on peroxide as acceptor	0.0435456	A0A1Q3EB72	237	2.258	Up	0.0093384	K	Thioredoxin domain-containing protein(predicted) OS=Lentinula edodes OX=5353 GN=LENED_006271 PE=4 SV=1	LENED_006271	1	1.44679e-05	112.17	SHFVFAK(1)AEEGAEGK	3	0.41975	7	0.748	0.632	0.509	1.333	1.789	1.143
Molecular Function	GO:0016684	3	oxidoreductase activity, acting on peroxide as acceptor	0.0435456	A0A1Q3EB72	251	1.83	Up	0.025419	K	Thioredoxin domain-containing protein(predicted) OS=Lentinula edodes OX=5353 GN=LENED_006271 PE=4 SV=1	LENED_006271	0.999996	0.000108133	97.291	LIDK(1)HIGVKPVDSPK	3	-0.00098501	9	0.987	0.566	0.612	1.319	1.445	1.198
Molecular Function	GO:0016684	3	oxidoreductase activity, acting on peroxide as acceptor	0.0435456	A0A1Q3EB72	76	3.134	Up	0.00048163	K	Thioredoxin domain-containing protein(predicted) OS=Lentinula edodes OX=5353 GN=LENED_006271 PE=4 SV=1	LENED_006271	1	1.59374e-14	196.88	ISSK(1)SQPETK	2	0.19912	5	0.582	0.504	0.405	1.656	1.545	1.472
Molecular Function	GO:0016684	3	oxidoreductase activity, acting on peroxide as acceptor	0.0435456	A0A1Q3E1K7	120	0.644	Down	0.0168837	K	Peroxiredoxin OS=Lentinula edodes OX=5353 GN=LENED_002561 PE=3 SV=1	LENED_002561	1	4.02048e-06	136.33	ILTLSDPNVEWSK(1)K	2	0.56896	16	1.018	1.201	1.373	0.673	0.788	0.852
Molecular Function	GO:0016684	3	oxidoreductase activity, acting on peroxide as acceptor	0.0435456	A0A1Q3ETV2	87	0.323	Down	0.00135751	K	Peroxidase OS=Lentinula edodes OX=5353 GN=LENED_012913 PE=3 SV=1	LENED_012913	1	6.89036e-05	108.47	VK(1)TNFVPTKEDYQK	3	0.099905	13	1.66	1.157	1.638	0.477	0.545	0.417
Molecular Function	GO:0016684	3	oxidoreductase activity, acting on peroxide as acceptor	0.0435456	A0A1Q3ETV2	94	0.27	Down	0.0136971	K	Peroxidase OS=Lentinula edodes OX=5353 GN=LENED_012913 PE=3 SV=1	LENED_012913	1	0.00244722	69.795	TNFVPTK(1)EDYQK	2	0.5387	3	1.611	0.962	1.589	0.317	0.433
Molecular Function	GO:0016684	3	oxidoreductase activity, acting on peroxide as acceptor	0.0435456	A0A1Q3ETV2	146	0.409	Down	0.0140364	K	Peroxidase OS=Lentinula edodes OX=5353 GN=LENED_012913 PE=3 SV=1	LENED_012913	1	1.11312e-11	155.08	ESK(1)TGGSNYATMR	2	-2.3572	6	1.813	1.039	1.353	0.426	0.628	0.664
Molecular Function	GO:0016684	3	oxidoreductase activity, acting on peroxide as acceptor	0.0435456	A0A1Q3EPY3	117	1.705	Up	0.020043	K	Glutathione peroxidase OS=Lentinula edodes OX=5353 GN=LENED_011308 PE=3 SV=1	LENED_011308	1	0.00128504	81.565	SQK(1)SGILGLTR	2	0.71557	6	0.854	0.815	0.589	1.277	1.474	1.1
Molecular Function	GO:0016684	3	oxidoreductase activity, acting on peroxide as acceptor	0.0435456	A0A1Q3E135	104	1.638	Up	0.004318	K	Catalase OS=Lentinula edodes OX=5353 GN=LENED_002517 PE=3 SV=1	LENED_002517	1	0.00536428	105.27	GFAIK(1)LR	2	0.14184	18	0.815	0.693	0.79	1.122	1.417	1.225
Molecular Function	GO:0016684	3	oxidoreductase activity, acting on peroxide as acceptor	0.0435456	A0A1Q3E135	212	1.568	Up	0.020361	K	Catalase OS=Lentinula edodes OX=5353 GN=LENED_002517 PE=3 SV=1	LENED_002517	1	1.84006e-23	199.82	ADGGFK(1)TLNNAK	2	-1.2122	34	0.88	0.872	0.617	1.213	1.337	1.165
Molecular Function	GO:0016684	3	oxidoreductase activity, acting on peroxide as acceptor	0.0435456	A0A1Q3E135	483	5.663	Up	0.00151508	K	Catalase OS=Lentinula edodes OX=5353 GN=LENED_002517 PE=3 SV=1	LENED_002517	1	0.000513173	85.973	AVGAPTVK(1)PLAFK	2	0.24488	5	0.308	0.418	0.203	2.004	1.462	1.795
Molecular Function	GO:0018456	5	aryl-alcohol dehydrogenase (NAD+) activity	0.33832	A0A1Q3E640	108	0.527	Down	0.0063437	K	Aryl-alcohol dehydrogenase OS=Lentinula edodes OX=5353 GN=LENED_004371 PE=4 SV=1	LENED_004371	1	0.00289768	146.21	YTTNFK(1)R	2	0.71117	3	1.412	1.437	1.04	0.604	0.735	0.709
Molecular Function	GO:0018456	5	aryl-alcohol dehydrogenase (NAD+) activity	0.33832	A0A1Q3E6S3	241	1.598	Up	0.045178	K	Aryl-alcohol dehydrogenase OS=Lentinula edodes OX=5353 GN=LENED_004397 PE=4 SV=1	LENED_004397	1	0.00147486	88.056	NEAETK(1)VSR	2	-0.36935	1	0.71	0.753	1.02	1.304	1.342
Molecular Function	GO:0051787	3	misfolded protein binding	0.33832	A0A1Q3E8E7	535	0.635	Down	0.023502	K	Glycosyltransferase family 24 protein OS=Lentinula edodes OX=5353 GN=LENED_005221 PE=4 SV=1	LENED_005221	1	0.00384555	107.9	ITMNFLK(1)R	2	-1.4371	6	1.307	1.331	1.022	0.849	0.841	0.635
Molecular Function	GO:0051787	3	misfolded protein binding	0.33832	A0A1Q3E8U4	137	0.329	Down	0.048083	K	Heat shock protein hsp98 OS=Lentinula edodes OX=5353 GN=LENED_005390 PE=3 SV=1	LENED_005390	1	4.69226e-07	117.18	EASLTEATLK(1)TAIEQTR	2	1.7632	3	0.838	1.275	1.786		0.323	0.533
Molecular Function	GO:0051787	3	misfolded protein binding	0.33832	A0A1Q3E8U4	251	0.562	Down	0.0043648	K	Heat shock protein hsp98 OS=Lentinula edodes OX=5353 GN=LENED_005390 PE=3 SV=1	LENED_005390	1	0.00130179	126.07	YK(1)GEYEER	2	0.94096	5	1.279	1.465	1.056	0.68	0.723	0.733
Molecular Function	GO:0051787	3	misfolded protein binding	0.33832	A0A1Q3E8U4	212	0.417	Down	0.033297	K	Heat shock protein hsp98 OS=Lentinula edodes OX=5353 GN=LENED_005390 PE=3 SV=1	LENED_005390	1	3.82922e-13	118.36	NNPVLIGEPGVGK(1)TSIAEGLAQR	3	0.67001	4	1.005	1.357	1.389		0.386	0.658
Molecular Function	GO:0051787	3	misfolded protein binding	0.33832	A0A1Q3E8U4	199	0.606	Down	0.034121	K	Heat shock protein hsp98 OS=Lentinula edodes OX=5353 GN=LENED_005390 PE=3 SV=1	LENED_005390	1	0.000342427	73.802	TK(1)NNPVLIGEPGVGK	3	-0.61124	7	1.447	1.28	0.987	0.822	0.593	0.834
Molecular Function	GO:0051787	3	misfolded protein binding	0.33832	A0A1Q3E8U4	647	0.612	Down	0.00374	K	Heat shock protein hsp98 OS=Lentinula edodes OX=5353 GN=LENED_005390 PE=3 SV=1	LENED_005390	1	1.06825e-29	208.79	IDGSEYSEK(1)HSIAR	2	0.8099	23	1.363	1.274	1.061	0.781	0.711	0.77
Molecular Function	GO:0019843	5	rRNA binding	0.0870012	A0A1Q3EIV1	38	5.344	Up	0.010504	K	60S ribosomal protein L5 OS=Lentinula edodes OX=5353 GN=LENED_009092 PE=3 SV=1	LENED_009092	1	0.00279113	103.83	LTTQAK(1)NK	2	1.364	4	0.449	0.336	0.215	2.846	1.422	1.076
Molecular Function	GO:0019843	5	rRNA binding	0.0870012	A0A1Q3EIV1	40	3.909	Up	0.0055567	K	60S ribosomal protein L5 OS=Lentinula edodes OX=5353 GN=LENED_009092 PE=3 SV=1	LENED_009092	1	0.0116772	80.462	NK(1)YNAPK	2	0.15167	3	0.484	0.516	0.262	2.066	1.293	1.574
Molecular Function	GO:0019843	5	rRNA binding	0.0870012	A0A1Q3EIV1	45	3.413	Up	0.0045194	K	60S ribosomal protein L5 OS=Lentinula edodes OX=5353 GN=LENED_009092 PE=3 SV=1	LENED_009092	1	1.38256e-06	167.25	YNAPK(1)YR	2	0.26538	6	0.547	0.528	0.318	1.814	1.216	1.724
Molecular Function	GO:0019843	5	rRNA binding	0.0870012	A0A1Q3EIV1	24	4.388	Up	0.012398	K	60S ribosomal protein L5 OS=Lentinula edodes OX=5353 GN=LENED_009092 PE=3 SV=1	LENED_009092	1	0.000364439	124.95	EGK(1)TDYYAR	2	0.0004529	5	0.482	0.496	0.178	2.144	1.414	1.514
Molecular Function	GO:0019843	5	rRNA binding	0.0870012	A0A1Q3EIV1	267	1.587	Up	0.028739	K	60S ribosomal protein L5 OS=Lentinula edodes OX=5353 GN=LENED_009092 PE=3 SV=1	LENED_009092	1	3.88298e-07	158.47	AESSK(1)YATPR	2	0.4051	5	0.914	0.868	0.73	1.465	1.193
Molecular Function	GO:0019843	5	rRNA binding	0.0870012	A0A1Q3EAH4	188	1.715	Up	0.019519	K	40S ribosomal protein S5 OS=Lentinula edodes OX=5353 GN=LENED_005990 PE=3 SV=1	LENED_005990	1	0.005565	83.883	GSSNSYAIK(1)K	2	-0.65775	9	0.855	0.842	0.548	1.304	1.328	1.219
Molecular Function	GO:0019843	5	rRNA binding	0.0870012	A0A1Q3E3Q9	83	2.849	Up	0.0194618	K	40S ribosomal protein S13 OS=Lentinula edodes OX=5353 GN=LENED_003344 PE=3 SV=1	LENED_003344	1	0.00107461	151.04	K(1)HLETNR	2	0.41311	6	0.752	0.429	0.425	2.06	1.024	1.491
Molecular Function	GO:0019843	5	rRNA binding	0.0870012	A0A1Q3E3Q9	95	3.035	Up	0.00151682	K	40S ribosomal protein S13 OS=Lentinula edodes OX=5353 GN=LENED_003344 PE=3 SV=1	LENED_003344	1	0.00847597	138.83	DKDSK(1)FR	2	0.51188	2	0.638	0.469	0.417	1.708	1.342	1.575
Molecular Function	GO:0019843	5	rRNA binding	0.0870012	A0A1Q3E3G4	42	2.354	Up	0.0072795	K	Ribosomal protein S5 OS=Lentinula edodes OX=5353 GN=LENED_003385 PE=3 SV=1	LENED_003385	1	0.00123833	94.007	KDDEKEWVPVTK(1)LGR	3	-0.37048	9	0.732	0.63	0.478	1.778	1.35	1.204
Molecular Function	GO:0019843	5	rRNA binding	0.0870012	A0A1Q3E3G4	159	1.55	Up	1.94965e-05	K	Ribosomal protein S5 OS=Lentinula edodes OX=5353 GN=LENED_003385 PE=3 SV=1	LENED_003385	1	2.66398e-07	91.64	GYWGTALGEPHTVPSK(1)VSGK	3	0.69358	4	0.772	0.811	0.791	1.206	1.255	1.219
Molecular Function	GO:0019843	5	rRNA binding	0.0870012	A0A1Q3EPG8	100	1.881	Up	0.00070409	K	60S acidic ribosomal protein P0 OS=Lentinula edodes OX=5353 GN=LENED_011228 PE=4 SV=1	LENED_011228	1	0.0140887	59.153	GK(1)GVVLMGK	2	-0.10083	3	0.695	0.729	0.688	1.474	1.18	1.318
Molecular Function	GO:0019843	5	rRNA binding	0.0870012	A0A1Q3E4J6	30	2.154	Up	0.022118	K	60s ribosomal protein l2 OS=Lentinula edodes OX=5353 GN=LENED_003803 PE=4 SV=1	LENED_003803	1	6.23747e-18	174.72	SHAIFK(1)SHTHHNK	2	0.39141	13	0.863	0.612	0.472	1.71	1.106	1.377
Molecular Function	GO:0019843	5	rRNA binding	0.0870012	A0A1Q3E1F2	14	4.967	Up	0.0043202	K	Ribosomal protein L37 OS=Lentinula edodes OX=5353 GN=LENED_002543 PE=3 SV=1	LENED_002543	1	0.000217183	117.02	HTK(1)SHTLCR	3	-0.52454	8	0.404	0.412	0.221	2.174	1.164	1.813
Molecular Function	GO:0016864	4	intramolecular oxidoreductase activity, transposing S-S bonds	0.16803	A0A1Q3E4Q9	337	3.678	Up	0.0088204	K	Protein disulfide isomerase OS=Lentinula edodes OX=5353 GN=LENED_003787 PE=3 SV=1	LENED_003787	1	0.00250485	125.25	IK(1)SNILR	2	1.2837	6	0.619	0.372	0.35	2.053	1.819	1.06
Molecular Function	GO:0016864	4	intramolecular oxidoreductase activity, transposing S-S bonds	0.16803	A0A1Q3E4Q9	89	1.793	Up	0.0154037	K	Protein disulfide isomerase OS=Lentinula edodes OX=5353 GN=LENED_003787 PE=3 SV=1	LENED_003787	1	4.11806e-06	142.1	K(1)YGVTGFPTLK	2	0.50754	6	0.858	0.706	0.601	1.114	1.21	1.557
Molecular Function	GO:0016864	4	intramolecular oxidoreductase activity, transposing S-S bonds	0.16803	A0A1Q3E4Q9	322	3.141	Up	0.0022847	K	Protein disulfide isomerase OS=Lentinula edodes OX=5353 GN=LENED_003787 PE=3 SV=1	LENED_003787	1	0.0367461	89.55	LASILK(1)K	2	0.30261	2	0.584	0.495	0.42	1.71	1.815	1.183
Molecular Function	GO:0016864	4	intramolecular oxidoreductase activity, transposing S-S bonds	0.16803	A0A1Q3EDT5	104	1.665	Up	0.048241	K	Protein disulfide-isomerase OS=Lentinula edodes OX=5353 GN=LENED_007225 PE=3 SV=1	LENED_007225	1	1.30927e-08	150.22	VYK(1)NGTPSDYQGPR	2	0.45575	6	0.873	0.876	0.527	1.322	1.065	1.403
Molecular Function	GO:0016864	4	intramolecular oxidoreductase activity, transposing S-S bonds	0.16803	A0A1Q3EDT5	320	2.598	Up	0.021241	K	Protein disulfide-isomerase OS=Lentinula edodes OX=5353 GN=LENED_007225 PE=3 SV=1	LENED_007225	1	4.80423e-06	141.1	QLK(1)YPLDQSK	2	0.59579	6	0.677	0.605	0.421	1.498	1.426	1.501
Molecular Function	GO:0016864	4	intramolecular oxidoreductase activity, transposing S-S bonds	0.16803	A0A1Q3EDT5	444	2.304	Up	0.0094596	K	Protein disulfide-isomerase OS=Lentinula edodes OX=5353 GN=LENED_007225 PE=3 SV=1	LENED_007225	1	0.0286933	67.032	FK(1)PAGSR	2	-0.21808	6	0.725	0.638	0.488	1.675	1.076	1.514
Molecular Function	GO:0016864	4	intramolecular oxidoreductase activity, transposing S-S bonds	0.16803	A0A1Q3EDT5	335	2.512	Up	0.0032239	K	Protein disulfide-isomerase OS=Lentinula edodes OX=5353 GN=LENED_007225 PE=3 SV=1	LENED_007225	1	3.77862e-05	123.95	EVSTESVK(1)DWTK	2	1.999	3	0.672	0.565	0.522	1.573	1.707	1.138
Molecular Function	GO:0016864	4	intramolecular oxidoreductase activity, transposing S-S bonds	0.16803	A0A1Q3EDT5	442	2.325	Up	0.0086192	K	Protein disulfide-isomerase OS=Lentinula edodes OX=5353 GN=LENED_007225 PE=3 SV=1	LENED_007225	1	0.00039507	102.52	VAGFPTLK(1)FK	2	0.88678	17	0.658	0.659	0.506	1.028	1.577	1.633
Molecular Function	GO:0016864	4	intramolecular oxidoreductase activity, transposing S-S bonds	0.16803	A0A1Q3EMX5	32	2.386	Up	0.021044	K	Protein disulfide isomerase OS=Lentinula edodes OX=5353 GN=LENED_010592 PE=4 SV=1	LENED_010592	1	0.00563678	82.452	MLDPK(1)GFR	2	-0.039318	8	0.693	0.74	0.362	1.241	1.349	1.693
Molecular Function	GO:0016864	4	intramolecular oxidoreductase activity, transposing S-S bonds	0.16803	A0A1Q3EMX5	184	2.778	Up	0.030455	K	Protein disulfide isomerase OS=Lentinula edodes OX=5353 GN=LENED_010592 PE=4 SV=1	LENED_010592	1	5.35663e-05	113.22	FAGK(1)IELASHR	3	1.0604	6	0.725	0.473	0.398	1.244	0.972	2.217
Molecular Function	GO:0019208	3	phosphatase regulator activity	0.165699	A0A1Q3DZX9	122	1.758	Up	0.0097605	K	Protein phosphatase PP2A regulatory subunit B OS=Lentinula edodes OX=5353 GN=LENED_001982 PE=3 SV=1	LENED_001982	1	0.0271099	67.981	VFEK(1)SLR	2	0.7459	4	0.828	0.728	0.661	1.573	1.152	1.172
Molecular Function	GO:0019208	3	phosphatase regulator activity	0.165699	A0A1Q3EJ33	506	0.42	Down	0.023076	K	Valosin-containing protein OS=Lentinula edodes OX=5353 GN=LENED_009161 PE=3 SV=1	LENED_009161	1	5.7983e-08	101.53	VKQELQETVQYPVDHPEK(1)FLK	4	-0.57519	8	1.001	1.182	1.565		0.449	0.6
Molecular Function	GO:0019208	3	phosphatase regulator activity	0.165699	A0A1Q3E919	104	2.252	Up	0.0128035	K	ARM repeat-containing protein OS=Lentinula edodes OX=5353 GN=LENED_005411 PE=4 SV=1	LENED_005411	1	0.0244072	54.343	DK(1)AAESITK	2	-0.21155	4	0.727	0.614	0.561	1.791	1.482	1.011
Molecular Function	GO:0019208	3	phosphatase regulator activity	0.165699	A0A1Q3EII7	32	2.067	Up	0.0042619	K	mRNA stability protein OS=Lentinula edodes OX=5353 GN=LENED_008972 PE=3 SV=1	LENED_008972	1	0.000306362	88.596	LPTHK(1)NTLMK	3	1.2272	5	0.632	0.79	0.57	1.32	1.585	1.212
Molecular Function	GO:0016823	4	hydrolase activity, acting on acid carbon-carbon bonds, in ketonic substances	0.1523	A0A1Q3EMG2	73	2.397	Up	0.0029955	K	Kynureninase OS=Lentinula edodes OX=5353 GN=BNA5 PE=3 SV=1	BNA5	1	0.00085532	72.29	GVIGHFDHPQK(1)R	4	0.19295	12	0.692	0.528	0.594	1.575	1.623	1.151
Molecular Function	GO:0016823	4	hydrolase activity, acting on acid carbon-carbon bonds, in ketonic substances	0.1523	A0A1Q3EHZ7	106	0.35	Down	0.0025561	K	Mitochondrial protein OS=Lentinula edodes OX=5353 GN=LENED_008761 PE=4 SV=1	LENED_008761	1	0.000321474	137.95	NLQEQVK(1)SK	2	3.1542	6	1.708	1.073	1.586	0.474	0.49	0.564
Molecular Function	GO:0001965	3	G-protein alpha-subunit binding	0.33832	Q870G6	143	0.468	Down	0.026662	K	Guanine nucleotide binding protein beta subunit OS=Lentinula edodes OX=5353 GN=Gb1 PE=2 SV=2	Gb1	1	3.66104e-09	140.22	YDIK(1)DDGHSEWVSCVR	3	-1.1359	6	1.759	1.288	1.02	0.514	0.843	0.548
Molecular Function	GO:0001965	3	G-protein alpha-subunit binding	0.33832	A0A1Q3EAR6	364	0.616	Down	0.0042795	K	KH domain-containing protein OS=Lentinula edodes OX=5353 GN=LENED_006071 PE=4 SV=1	LENED_006071	1	5.16065e-16	124.4	TLSEK(1)HPGVSIFTPAPATIDR	3	-0.24831	6	1.264	1.153	1.249	0.682	0.702	0.875
Molecular Function	GO:0016796	6	exonuclease activity, active with either ribo- or deoxyribonucleic acids and producing 5'-phosphomonoesters	0.16803	A0A1Q3EQN0	25	2.583	Up	0.031178	K	DNA polymerase OS=Lentinula edodes OX=5353 GN=LENED_011676 PE=3 SV=1	LENED_011676	1	0.0175667	57.532	LGLVVK(1)SGK	2	-0.35937	3	0.777	0.645	0.297	1.753	1.225	1.463
Molecular Function	GO:0016796	6	exonuclease activity, active with either ribo- or deoxyribonucleic acids and producing 5'-phosphomonoesters	0.16803	A0A1Q3EQN0	11	3.398	Up	0.028561	K	DNA polymerase OS=Lentinula edodes OX=5353 GN=LENED_011676 PE=3 SV=1	LENED_011676	1	3.19307e-07	148.28	AAK(1)NTESITAR	2	0.91799	4	0.519	0.674	0.2	1.738	1.17	1.826
Molecular Function	GO:0016796	6	exonuclease activity, active with either ribo- or deoxyribonucleic acids and producing 5'-phosphomonoesters	0.16803	A0A1Q3EQN0	34	3.966	Up	0.041264	K	DNA polymerase OS=Lentinula edodes OX=5353 GN=LENED_011676 PE=3 SV=1	LENED_011676	1	0.00406924	68.355	YTLGYK(1)SALK	2	-0.0093816	6	0.476	0.552	0.209	1.514	1.619	1.773
Molecular Function	GO:0016796	6	exonuclease activity, active with either ribo- or deoxyribonucleic acids and producing 5'-phosphomonoesters	0.16803	A0A1Q3EQN0	28	2.362	Up	0.034781	K	DNA polymerase OS=Lentinula edodes OX=5353 GN=LENED_011676 PE=3 SV=1	LENED_011676	1	0.000970185	98.048	SGK(1)YTLGYK	2	0.56281	6	0.704	0.792	0.331	1.712	1.205	1.398
Molecular Function	GO:0016796	6	exonuclease activity, active with either ribo- or deoxyribonucleic acids and producing 5'-phosphomonoesters	0.16803	A0A1Q3EQN0	89	2.154	Up	0.028301	K	DNA polymerase OS=Lentinula edodes OX=5353 GN=LENED_011676 PE=3 SV=1	LENED_011676	1	9.28511e-07	89.663	TQVHHFGGTNVALGTAAGK(1)LFR	4	-0.63796	1	0.597	0.873	0.544		1.324	1.568
Molecular Function	GO:0016796	6	exonuclease activity, active with either ribo- or deoxyribonucleic acids and producing 5'-phosphomonoesters	0.16803	A0A1Q3DYS3	53	0.485	Down	0.0186159	K	CAF1-domain-containing protein OS=Lentinula edodes OX=5353 GN=LENED_001658 PE=4 SV=1	LENED_001658	1	2.08262e-05	94.569	PIGNFK(1)TSSDYHYQTMR	3	0.21838	1	1.535	1.028	1.423	0.476	0.774	0.682
Molecular Function	GO:0016796	6	exonuclease activity, active with either ribo- or deoxyribonucleic acids and producing 5'-phosphomonoesters	0.16803	A0A1Q3EIT3	113	3.343	Up	0.00109853	K	DIS3-like exonuclease 2 OS=Lentinula edodes OX=5353 GN=LENED_009097 PE=3 SV=1	LENED_009097	1	0.00539602	61.344	DAK(1)SSPVPQNK	2	0.81723	1	0.469	0.395		1.609	1.371	1.352
Molecular Function	GO:0005347	4	ATP transmembrane transporter activity	0.1523	A0A1Q3DZH6	169	3.89	Up	0.009463	K	Mitochondrial carrier OS=Lentinula edodes OX=5353 GN=LENED_001930 PE=3 SV=1	LENED_001930	1	0.000733746	117.09	QFNGLVDVYK(1)K	2	2.2014	12	0.435	0.423	0.411	1.605	2.036	1.296
Molecular Function	GO:0005347	4	ATP transmembrane transporter activity	0.1523	A0A1Q3E920	254	0.551	Down	0.033315	K	Mitochondrial carrier OS=Lentinula edodes OX=5353 GN=LENED_005477 PE=3 SV=1	LENED_005477	1	7.41856e-08	107.78	MMMTSGTGQK(1)YASMFDAGR	3	0.056317	7	1.218	0.922	1.671	0.657	0.77	0.671
Molecular Function	GO:0004222	6	metalloendopeptidase activity	0.016208	A0A1Q3ET88	300	1.521	Up	0.0052417	K	Thimet oligopeptidase OS=Lentinula edodes OX=5353 GN=LENED_012676 PE=3 SV=1	LENED_012676	1	0.00149267	81.099	LRPVGLK(1)DR	3	-0.13185	4	0.909	0.763	0.734	1.143	1.307	1.209
Molecular Function	GO:0004222	6	metalloendopeptidase activity	0.016208	A0A1Q3ESM7	71	1.564	Up	0.047239	K	CAAX prenyl protease OS=Lentinula edodes OX=5353 GN=LENED_012462 PE=3 SV=1	LENED_012462	1	7.9043e-07	141.89	EDFAK(1)SQIYGK	2	0.24801	6	0.814	0.91	0.642	1.252	1.23	1.219
[truncated: 3,536 more rows]
