# Supplementary material for: Potential Role of Lysine Acetylation and Autophagy in Brown Film Formation and Postripening of Lentinula edodes Mycelium
Source: Microbiol Spectr. 2023 Jun 22;11(4):e02823-22. doi: 10.1128/spectrum.02823-22 (PMC10434168; doi:10.1128/spectrum.02823-22)
Supplement: Supplemental file 7 — Table S7. Download spectrum.02823-22-s0005.xls, XLS file, 0.9 MB [file spectrum.02823-22-s0005.xls]

## Sheet: Up
Table S7 The KEEG-based enrichment analysis of the differential acetylated proteins
KEGG pathway	Mapping	Background	All Mapping	All Background	Fold enrichment	Fisher's exact test p value	-log10(p value)	Related proteins
mrr03010 Ribosome	44	62	157	799	3.61	3.53705e-20	19.45	A0A1Q3E3Q9 A0A1Q3E5S6 A0A1Q3EGV5 A0A1Q3EQ01 A0A1Q3E239 A0A1Q3E8X6 A0A1Q3E828 A0A1Q3E3A9 A0A1Q3DVG4 A0A1Q3E4J6 A0A1Q3E158 A0A1Q3EFX6 A0A1Q3E394 A0A1Q3E8Q4 A0A1Q3E545 A0A1Q3EEP7 A0A1Q3DV87 A0A1Q3E340 A0A1Q3EAG9 A0A1Q3E4E1 A0A1Q3E8V0 A0A1Q3EPG8 A0A1Q3E1F2 A0A1Q3EQW2 A0A1Q3ELK6 A0A1Q3EAH4 A0A1Q3EFY3 A0A1Q3ETF3 A0A1Q3E242 A0A1Q3EMB3 A0A1Q3EKA1 A0A1Q3E3G4 A0A1Q3EIV1 A0A1Q3EFD5 A0A1Q3EAI9 A0A1Q3EQ02 A0A…
mrr00561 Glycerolipid metabolism	8	15	157	799	2.71	0.00344906	2.46	A0A1Q3E0Q6 A0A1Q3EAK3 A0A1Q3EKA9 A0A1Q3DW18 A0A1Q3DVZ7 A0A1Q3DYT2 A0A1Q3EAB8 A0A1Q3EE18
mrr00380 Tryptophan metabolism	9	23	157	799	1.99	0.0228001	1.64	A0A1Q3EMG2 A0A1Q3DWB2 A0A1Q3E0Q6 A0A1Q3EKD9 A0A1Q3EAK3 A0A1Q3EKA9 A0A1Q3E135 A0A1Q3DYT2 A0A1Q3EAB8
mrr00480 Glutathione metabolism	7	16	157	799	2.23	0.0230978	1.64	A0A1Q3EQW6 A0A1Q3EM76 A0A1Q3EF98 A0A1Q3EKC9 A0A1Q3E046 A0A1Q3E661 A0A1Q3EQ38
mrr00340 Histidine metabolism	6	13	157	799	2.35	0.0266039	1.58	A0A1Q3E0Q6 A0A1Q3EF77 A0A1Q3EAK3 A0A1Q3DYT2 A0A1Q3EKA9 A0A1Q3EAB8
mrr00053 Ascorbate and aldarate metabolism	5	10	157	799	2.54	0.0296544	1.53	A0A1Q3E0Q6 A0A1Q3EAK3 A0A1Q3DYT2 A0A1Q3EKA9 A0A1Q3EAB8
mrr00410 beta-Alanine metabolism	7	17	157	799	2.1	0.032911	1.48	A0A1Q3E0Q6 A0A1Q3DYZ8 A0A1Q3EAK3 A0A1Q3DYT2 A0A1Q3EJS7 A0A1Q3EKA9 A0A1Q3EAB8
mrr00400 Phenylalanine, tyrosine and tryptophan biosynthesis	5	11	157	799	2.31	0.0459037	1.34	A0A1Q3ESW1 A0A1Q3E112 A0A1Q3EK11 A0A1Q3EHG3 A0A1Q3EMM4

## Sheet: Up Pathway2Protein
					Table S7 The KEEG-based enrichment analysis of the differential acetylated proteins
KEGG pathway	Fisher's exact test p value	Mapping	Fold enrichment	Protein accession	Position	Ratio	Regulated Type	P value	Amino acid	Protein description	Gene name	Localization probability	PEP	Score	Modified sequence	Charge	Mass error [ppm]	MS/MS Count	day30_1	day30_2	day30_3	day60_1	day60_2	day60_3
mrr04113 Meiosis - yeast	0.911389	1	0.46	A0A1Q3E919	104	2.252	Up	0.0128035	K	ARM repeat-containing protein OS=Lentinula edodes OX=5353 GN=LENED_005411 PE=4 SV=1	LENED_005411	1	0.0244072	54.343	DK(1)AAESITK	2	-0.21155	4	0.727	0.614	0.561	1.791	1.482	1.011
mrr00230 Purine metabolism	0.995189	1	0.21	A0A1Q3DZQ7	450	1.503	Up	0.031457	K	Phosphoglucomutase OS=Lentinula edodes OX=5353 GN=LENED_002022 PE=3 SV=1	LENED_002022	1	3.95689e-60	229.4	NK(1)SLDNTTHVSASTGGK	3	-0.05428	13	0.987	0.794	0.653	1.214	1.327	1.118
mrr00230 Purine metabolism	0.995189	1	0.21	A0A1Q3DZQ7	338	1.726	Up	0.0028247	K	Phosphoglucomutase OS=Lentinula edodes OX=5353 GN=LENED_002022 PE=3 SV=1	LENED_002022	1	0.0211316	65.404	AIDLVAQK(1)K	2	-0.044493	4	0.86	0.729	0.645	1.29	1.314	1.252
mrr00190 Oxidative phosphorylation	0.677489	9	0.92	A0A1Q3E7J5	15	1.738	Up	0.0092815	K	NADH-ubiquinone oxidoreductase OS=Lentinula edodes OX=5353 GN=LENED_004915 PE=3 SV=1	LENED_004915	1	0.00360531	117.16	YVK(1)SLYR	2	-0.4277	6	0.893	0.724	0.612	1.42	1.225	1.23
mrr00190 Oxidative phosphorylation	0.677489	9	0.92	A0A1Q3E5E4	551	2.297	Up	0.0063981	K	V-type ATPase OS=Lentinula edodes OX=5353 GN=LENED_003878 PE=4 SV=1	LENED_003878	1	4.26179e-29	204.48	LDDLHSEIQDK(1)FR	3	-1.0354	6	0.675	0.694	0.499	1.515	1.655	1.12
mrr00190 Oxidative phosphorylation	0.677489	9	0.92	A0A1Q3E5E4	526	3.153	Up	0.0066233	K	V-type ATPase OS=Lentinula edodes OX=5353 GN=LENED_003878 PE=4 SV=1	LENED_003878	1	9.35022e-18	177.42	LSQMK(1)FESPSQGK	2	0.036673	12	0.678	0.477	0.34	1.651	1.806	1.256
mrr00190 Oxidative phosphorylation	0.677489	9	0.92	A0A1Q3EHP0	307	2	Up	0.043155	K	V-type proton ATPase subunit a OS=Lentinula edodes OX=5353 GN=LENED_008602 PE=3 SV=1	LENED_008602	1	0.00667656	63.185	RTELTK(1)IGESLR	2	1.3878	1	0.764	0.697	0.593	1.321	1.882	0.905
mrr00190 Oxidative phosphorylation	0.677489	9	0.92	A0A1Q3DV01	106	2.285	Up	0.0039151	K	Inorganic diphosphatase OS=Lentinula edodes OX=5353 GN=LENED_000233 PE=4 SV=1	LENED_000233	1	0.00202194	72.29	WTNAK(1)MEISK	2	0.22401	5	0.538	0.619		1.16	1.344	1.461
mrr00190 Oxidative phosphorylation	0.677489	9	0.92	A0A1Q3ETR6	179	1.711	Up	0.026444	K	Mitochondrial F1F0-ATP subunit G ATP20 OS=Lentinula edodes OX=5353 GN=LENED_012898 PE=4 SV=1	LENED_012898	1	0.00569489	82.241	SIVGYK(1)LE	2	-0.16084	4	0.917	0.535	0.794	1.35	1.227	1.267
mrr00190 Oxidative phosphorylation	0.677489	9	0.92	A0A1Q3E8J3	902	1.974	Up	0.031261	K	Plasma membrane ATPase OS=Lentinula edodes OX=5353 GN=LENED_005220 PE=3 SV=1	LENED_005220	1	0.000464544	111.61	FAMK(1)YTIIK	2	0.71602	14	0.64	0.482	0.934	1.588	1.356	1.115
mrr00190 Oxidative phosphorylation	0.677489	9	0.92	A0A1Q3ENT3	108	1.555	Up	0.0150165	K	Nucleotide-binding domain-containing protein OS=Lentinula edodes OX=5353 GN=LENED_010954 PE=4 SV=1	LENED_010954	1	0.000460936	99.855	GGPK(1)NLPIAR	2	0.11923	4	0.825	0.741	0.819	1.321	1.384	1.004
mrr00190 Oxidative phosphorylation	0.677489	9	0.92	A0A1Q3EGD1	54	2.273	Up	0.032218	K	QCR10 subunit of the ubiqunol-cytochrome c oxidoreductase complex OS=Lentinula edodes OX=5353 GN=LENED_008190 PE=4 SV=1	LENED_008190	1	0.000905095	85.807	ELLSK(1)VPGIK	2	0.33098	6	0.621	0.612	0.65	1.724	1.502	1.055
mrr00190 Oxidative phosphorylation	0.677489	9	0.92	A0A1Q3EC67	93	1.99	Up	0.0143981	K	V-type proton ATPase subunit G OS=Lentinula edodes OX=5353 GN=LENED_006592 PE=3 SV=1	LENED_006592	1	4.79382e-11	141.13	LQSISDSYNSHK(1)NEVVQK	3	-0.1985	10	0.811	0.743	0.501	1.488	1.453	1.148
mrr00190 Oxidative phosphorylation	0.677489	9	0.92	A0A1Q3EC67	108	2.211	Up	0.0069599	K	V-type proton ATPase subunit G OS=Lentinula edodes OX=5353 GN=LENED_006592 PE=3 SV=1	LENED_006592	1	0.000852311	74.841	VTQVK(1)PELHK	3	-0.30696	5	0.744	0.7	0.467	1.587	1.325	1.313
mrr00190 Oxidative phosphorylation	0.677489	9	0.92	A0A1Q3EC67	113	2.376	Up	0.0172018	K	V-type proton ATPase subunit G OS=Lentinula edodes OX=5353 GN=LENED_006592 PE=3 SV=1	LENED_006592	1	3.56799e-05	117.93	VTQVKPELHK(1)NLK	3	0.80373	8	0.695	0.727	0.382	1.444	1.189	1.654
mrr00511 Other glycan degradation	0.175048	2	2.54	A0A1Q3EQG4	744	1.73	Up	0.049902	K	Glycoside hydrolase family 2 protein OS=Lentinula edodes OX=5353 GN=LENED_011605 PE=4 SV=1	LENED_011605	1	0.00310323	95.815	TTK(1)SQVPK	2	-0.15818	7	0.97	0.766	0.49	1.205	1.198	1.448
mrr00511 Other glycan degradation	0.175048	2	2.54	A0A1Q3E4F1	270	2.041	Up	0.0050957	K	Glycoside hydrolase family 2 protein OS=Lentinula edodes OX=5353 GN=LENED_003669 PE=4 SV=1	LENED_003669	1	6.66952e-12	159.99	LAYMQK(1)HLPQAYR	2	0.67749	43	0.585	0.565	0.843	1.329	1.307	1.431
mrr00010 Glycolysis / Gluconeogenesis	0.114	9	1.53	A0A1Q3DZQ7	450	1.503	Up	0.031457	K	Phosphoglucomutase OS=Lentinula edodes OX=5353 GN=LENED_002022 PE=3 SV=1	LENED_002022	1	3.95689e-60	229.4	NK(1)SLDNTTHVSASTGGK	3	-0.05428	13	0.987	0.794	0.653	1.214	1.327	1.118
mrr00010 Glycolysis / Gluconeogenesis	0.114	9	1.53	A0A1Q3DZQ7	338	1.726	Up	0.0028247	K	Phosphoglucomutase OS=Lentinula edodes OX=5353 GN=LENED_002022 PE=3 SV=1	LENED_002022	1	0.0211316	65.404	AIDLVAQK(1)K	2	-0.044493	4	0.86	0.729	0.645	1.29	1.314	1.252
mrr00010 Glycolysis / Gluconeogenesis	0.114	9	1.53	A0A1Q3DWL0	274	1.725	Up	0.028442	K	Galactose mutarotase-like protein OS=Lentinula edodes OX=5353 GN=LENED_000837 PE=4 SV=1	LENED_000837	1	0.044736	58.782	IGDK(1)YPK	2	0.92337	1	0.859	0.8	0.56	1.179	1.116	1.532
mrr00010 Glycolysis / Gluconeogenesis	0.114	9	1.53	A0A1Q3DWL0	231	1.74	Up	0.037797	K	Galactose mutarotase-like protein OS=Lentinula edodes OX=5353 GN=LENED_000837 PE=4 SV=1	LENED_000837	1	0.000451765	75.764	DTLSVK(1)NHHITMK	3	-0.56259	14	0.785	0.846	0.586	1.245	1.3	1.312
mrr00010 Glycolysis / Gluconeogenesis	0.114	9	1.53	A0A1Q3E0Q6	81	2.181	Up	0.0065574	K	Aldehyde dehydrogenase OS=Lentinula edodes OX=5353 GN=LENED_002249 PE=3 SV=1	LENED_002249	1	0.013528	124.89	AIISAK(1)R	2	0.05668	6	0.793	0.566	0.575	1.457	1.619	1.143
mrr00010 Glycolysis / Gluconeogenesis	0.114	9	1.53	A0A1Q3E0Q6	304	2.572	Up	0.009302	K	Aldehyde dehydrogenase OS=Lentinula edodes OX=5353 GN=LENED_002249 PE=3 SV=1	LENED_002249	1	0.00588883	95.741	IK(1)SLLER	2	-0.1596	4	0.77	0.55	0.408	1.49	1.716	1.239
mrr00010 Glycolysis / Gluconeogenesis	0.114	9	1.53	A0A1Q3E0Q6	323	2.648	Up	0.042317	K	Aldehyde dehydrogenase OS=Lentinula edodes OX=5353 GN=LENED_002249 PE=3 SV=1	LENED_002249	1	5.36225e-06	135.1	VLMGGGMDEK(1)ER	2	-0.58335	3	0.521	0.53		1.332	1.891	0.951
mrr00010 Glycolysis / Gluconeogenesis	0.114	9	1.53	A0A1Q3EAK3	52	37.809	Up	0.000137545	K	Aldehyde dehydrogenase OS=Lentinula edodes OX=5353 GN=LENED_005943 PE=3 SV=1	LENED_005943	1	0.000151382	108.98	IITK(1)VAEATSK	2	0.27977	8	0.068	0.063	0.031	2.133	2.166	1.826
mrr00010 Glycolysis / Gluconeogenesis	0.114	9	1.53	A0A1Q3EAK3	260	6.19	Up	4.847e-06	K	Aldehyde dehydrogenase OS=Lentinula edodes OX=5353 GN=LENED_005943 PE=3 SV=1	LENED_005943	1	1.51377e-23	206.49	KIMEAAAK(1)SNLK	2	-0.9091	36	0.313	0.265	0.283	1.894	1.633	1.803
mrr00010 Glycolysis / Gluconeogenesis	0.114	9	1.53	A0A1Q3EKA9	149	1.942	Up	9.5295e-05	K	NAD-aldehyde dehydrogenase OS=Lentinula edodes OX=5353 GN=LENED_009666 PE=3 SV=1	LENED_009666	1	7.2726e-29	206.66	ITGQTIEVDNK(1)SK	2	0.22847	6	0.694	0.717	0.661	1.336	1.423	1.264
mrr00010 Glycolysis / Gluconeogenesis	0.114	9	1.53	A0A1Q3EKA9	77	2.807	Up	0.0107403	K	NAD-aldehyde dehydrogenase OS=Lentinula edodes OX=5353 GN=LENED_009666 PE=3 SV=1	LENED_009666	1	3.75526e-06	135.65	TSWGK(1)NVTGWER	2	-0.38647	6	0.648	0.553	0.424	1.318	2.109	1.134
mrr00010 Glycolysis / Gluconeogenesis	0.114	9	1.53	A0A1Q3EKA9	72	2.818	Up	0.0045804	K	NAD-aldehyde dehydrogenase OS=Lentinula edodes OX=5353 GN=LENED_009666 PE=3 SV=1	LENED_009666	1	0.00309498	111.86	AFK(1)TSWGK	2	-0.075968	10	0.683	0.562	0.369	1.567	1.583	1.399
mrr00010 Glycolysis / Gluconeogenesis	0.114	9	1.53	A0A1Q3EKA9	260	6.19	Up	4.847e-06	K	NAD-aldehyde dehydrogenase OS=Lentinula edodes OX=5353 GN=LENED_009666 PE=3 SV=1	LENED_009666	1	1.51377e-23	206.49	KIMEAAAK(1)SNLK	2	-0.9091	37	0.313	0.265	0.283	1.894	1.633	1.803
mrr00010 Glycolysis / Gluconeogenesis	0.114	9	1.53	A0A1Q3DZM1	549	1.505	Up	0.0197377	K	Phosphoenolpyruvate carboxykinase OS=Lentinula edodes OX=5353 GN=LENED_001864 PE=3 SV=1	LENED_001864	1	8.80052e-06	134.98	AFK(1)LYETDVDRK	3	0.49561	11	0.791	0.953	0.681	1.322	1.225	1.103
mrr00010 Glycolysis / Gluconeogenesis	0.114	9	1.53	A0A1Q3DYT2	52	5.867	Up	0.00034284	K	Aldehyde dehydrogenase OS=Lentinula edodes OX=5353 GN=LENED_001668 PE=3 SV=1	LENED_001668	1	9.80979e-05	116.74	LLTK(1)VAAATSK	2	-0.11562	9	0.316	0.349	0.237	1.512	2.139	1.641
mrr00010 Glycolysis / Gluconeogenesis	0.114	9	1.53	A0A1Q3DYT2	139	2.752	Up	0.031159	K	Aldehyde dehydrogenase OS=Lentinula edodes OX=5353 GN=LENED_001668 PE=3 SV=1	LENED_001668	1	2.7287e-05	127.56	YYAGWADK(1)VHGK	2	0.12577	6	0.375	0.652	0.605	2.096	0.897	1.498
mrr00010 Glycolysis / Gluconeogenesis	0.114	9	1.53	A0A1Q3DYT2	73	5.06	Up	0.00024327	K	Aldehyde dehydrogenase OS=Lentinula edodes OX=5353 GN=LENED_001668 PE=3 SV=1	LENED_001668	1	0.00106513	93.649	AYK(1)TSWGLK	2	0.27929	12	0.373	0.38	0.263	1.708	1.551	1.882
mrr00010 Glycolysis / Gluconeogenesis	0.114	9	1.53	A0A1Q3DYT2	260	5.239	Up	1.8706e-06	K	Aldehyde dehydrogenase OS=Lentinula edodes OX=5353 GN=LENED_001668 PE=3 SV=1	LENED_001668	1	1.33218e-77	280.91	KIQEASAK(1)SNLK	2	0.26467	23	0.345	0.344	0.303	1.791	1.726	1.68
mrr00010 Glycolysis / Gluconeogenesis	0.114	9	1.53	A0A1Q3DYT2	79	5.534	Up	0.0031551	K	Aldehyde dehydrogenase OS=Lentinula edodes OX=5353 GN=LENED_001668 PE=3 SV=1	LENED_001668	1	4.42927e-05	121.71	TSWGLK(1)VSGAQR	2	1.3541	4	0.501	0.231	0.216	1.517	1.98	1.749
mrr00010 Glycolysis / Gluconeogenesis	0.114	9	1.53	A0A1Q3DYT2	143	4.536	Up	6.2129e-05	K	Aldehyde dehydrogenase OS=Lentinula edodes OX=5353 GN=LENED_001668 PE=3 SV=1	LENED_001668	1	9.18475e-52	246.25	VHGK(1)TIETNEQK	2	0.43314	12	0.364	0.42	0.331	1.834	1.528	1.696
mrr00010 Glycolysis / Gluconeogenesis	0.114	9	1.53	A0A1Q3E947	443	1.94	Up	0.040158	K	Phosphopyruvate hydratase OS=Lentinula edodes OX=5353 GN=LENED_005486 PE=3 SV=1	LENED_005486	1	1.83467e-28	199.13	GLSAGHNAPALLK(1)K	2	-0.1548	12	0.876	0.753	0.466	1.682	1.286	1.097
mrr00010 Glycolysis / Gluconeogenesis	0.114	9	1.53	A0A1Q3EAB8	52	2.854	Up	0.0023049	K	Aldehyde dehydrogenase OS=Lentinula edodes OX=5353 GN=LENED_005944 PE=3 SV=1	LENED_005944	1	1.15005e-06	137.01	VITK(1)VAEATPK	2	0.34623	9	0.517	0.65	0.432	1.534	1.765	1.265
mrr00010 Glycolysis / Gluconeogenesis	0.114	9	1.53	A0A1Q3EAB8	241	2.98	Up	0.0125578	K	Aldehyde dehydrogenase OS=Lentinula edodes OX=5353 GN=LENED_005944 PE=3 SV=1	LENED_005944	1	1.04136e-05	129.38	IDK(1)VAFTGSTLVGR	3	-0.071791	14	0.382	0.511	0.629	0.972	1.853	1.71
mrr00010 Glycolysis / Gluconeogenesis	0.114	9	1.53	A0A1Q3EAB8	260	3.678	Up	2.0198e-05	K	Aldehyde dehydrogenase OS=Lentinula edodes OX=5353 GN=LENED_005944 PE=3 SV=1	LENED_005944	1	4.62901e-12	176.58	KIMEAAAK(1)TNLK	2	-1.8837	22	0.446	0.4	0.467	1.514	1.691	1.624
mrr00010 Glycolysis / Gluconeogenesis	0.114	9	1.53	A0A1Q3EAB8	91	2.186	Up	0.00187636	K	Aldehyde dehydrogenase OS=Lentinula edodes OX=5353 GN=LENED_005944 PE=3 SV=1	LENED_005944	1	0.00452576	111.28	LLGK(1)LAR	2	0.15763	6	0.723	0.606	0.597	1.419	1.604	1.188
mrr00220 Arginine biosynthesis	0.929044	1	0.42	A0A1Q3EHG3	342	1.712	Up	0.022761	K	Aspartate aminotransferase OS=Lentinula edodes OX=5353 GN=LENED_008562 PE=4 SV=1	LENED_008562	1	0.000973422	84.882	VK(1)SQLSVLQR	2	-0.42571	11	0.893	0.613	0.745	1.551	1.1	1.203
mrr00860 Porphyrin and chlorophyll metabolism	0.889377	1	0.51	A0A1Q3E335	270	1.594	Up	0.0194034	K	Ferrochelatase OS=Lentinula edodes OX=5353 GN=LENED_003178 PE=3 SV=1	LENED_003178	1	6.56919e-06	113.47	VGPSK(1)WMGPQTSDALK	2	0.44834	11	0.905	0.785	0.656	1.141	1.457	1.141
mrr00261 Monobactam biosynthesis	0.354579	1	2.54	A0A1Q3E3Z4	144	2.088	Up	0.0071566	K	Aspartate-semialdehyde dehydrogenase OS=Lentinula edodes OX=5353 GN=LENED_003576 PE=4 SV=1	LENED_003576	1	0.000439421	88.075	AANIPLFSNAK(1)NYR	2	0.5937	9	0.776	0.709	0.49	1.248	1.461	1.415
mrr04146 Peroxisome	0.387705	4	1.27	A0A1Q3EDM1	234	2.383	Up	0.0051172	K	Mitochondrial carrier OS=Lentinula edodes OX=5353 GN=LENED_007142 PE=3 SV=1	LENED_007142	1	0.00386658	75.509	LQAGATK(1)YK	2	-0.17068	3	0.587	0.572	0.664	1.745	1.528	1.071
mrr04146 Peroxisome	0.387705	4	1.27	A0A1Q3E665	184	2.37	Up	0.00105575	K	Sterol carrier protein 2 OS=Lentinula edodes OX=5353 GN=LENED_004398 PE=3 SV=1	LENED_004398	1	2.77804e-06	132.31	NHK(1)HSVNNPYSQFR	3	0.47652	1	0.592	0.69	0.539	1.627	1.419	1.27
mrr04146 Peroxisome	0.387705	4	1.27	A0A1Q3E135	104	1.638	Up	0.004318	K	Catalase OS=Lentinula edodes OX=5353 GN=LENED_002517 PE=3 SV=1	LENED_002517	1	0.00536428	105.27	GFAIK(1)LR	2	0.14184	18	0.815	0.693	0.79	1.122	1.417	1.225
mrr04146 Peroxisome	0.387705	4	1.27	A0A1Q3E135	212	1.568	Up	0.020361	K	Catalase OS=Lentinula edodes OX=5353 GN=LENED_002517 PE=3 SV=1	LENED_002517	1	1.84006e-23	199.82	ADGGFK(1)TLNNAK	2	-1.2122	34	0.88	0.872	0.617	1.213	1.337	1.165
mrr04146 Peroxisome	0.387705	4	1.27	A0A1Q3E135	483	5.663	Up	0.00151508	K	Catalase OS=Lentinula edodes OX=5353 GN=LENED_002517 PE=3 SV=1	LENED_002517	1	0.000513173	85.973	AVGAPTVK(1)PLAFK	2	0.24488	5	0.308	0.418	0.203	2.004	1.462	1.795
mrr04146 Peroxisome	0.387705	4	1.27	A0A1Q3E014	199	3.425	Up	0.0138992	K	Peroxin19 pex19p OS=Lentinula edodes OX=5353 GN=LENED_001861 PE=4 SV=1	LENED_001861	1	8.922e-13	133.78	STAASTSASGAGSDFQSK(1)IK	2	-0.19569	6	0.45	0.406		1.692	1.707	0.999
mrr00650 Butanoate metabolism	0.615002	2	1.02	A0A1Q3EKD9	87	2.285	Up	0.0130805	K	Acetyl-acetyltransferase OS=Lentinula edodes OX=5353 GN=LENED_009654 PE=3 SV=1	LENED_009654	1	1.97767e-08	144.18	SDATTINK(1)VCASGMK	3	-0.81157	72	0.575	0.804	0.496	1.772	1.392	1.12
mrr00650 Butanoate metabolism	0.615002	2	1.02	A0A1Q3EKD9	219	2.439	Up	0.0024572	K	Acetyl-acetyltransferase OS=Lentinula edodes OX=5353 GN=LENED_009654 PE=3 SV=1	LENED_009654	1	0.000349385	139.28	GDTIVREDEEYK(1)R	3	0.69301	12	0.698	0.624	0.456	1.475	1.337	1.524
mrr00650 Butanoate metabolism	0.615002	2	1.02	A0A1Q3EKD9	183	1.617	Up	0.026143	K	Acetyl-acetyltransferase OS=Lentinula edodes OX=5353 GN=LENED_009654 PE=3 SV=1	LENED_009654	1	2.60587e-45	238.03	EAQDAHAIESYK(1)R	2	-0.78155	12	0.981	0.736	0.614	1.236	1.369	1.165
mrr00650 Butanoate metabolism	0.615002	2	1.02	A0A1Q3EKD9	329	1.852	Up	0.04868	K	Acetyl-acetyltransferase OS=Lentinula edodes OX=5353 GN=LENED_009654 PE=3 SV=1	LENED_009654	1	0.00531577	83.623	VLK(1)IDPAK	2	0.32385	6	1.037	0.605	0.518	1.506	1.41	1.085
mrr00650 Butanoate metabolism	0.615002	2	1.02	A0A1Q3EJS7	49	4.668	Up	0.0077833	K	Glutamate decarboxylase OS=Lentinula edodes OX=5353 GN=LENED_009408 PE=3 SV=1	LENED_009408	1	0.000567168	84.753	YGTQPLPK(1)YHFSSK	2	-0.91009	5	0.346	0.493	0.228	1.385	1.179	2.417
mrr00650 Butanoate metabolism	0.615002	2	1.02	A0A1Q3EJS7	19	7.961	Up	0.0102976	K	Glutamate decarboxylase OS=Lentinula edodes OX=5353 GN=LENED_009408 PE=3 SV=1	LENED_009408	1	0.00834416	87.258	LVQDSHDK(1)K	2	-1.3879	2	0.315	0.151	0.325	1.634		2.564
mrr00650 Butanoate metabolism	0.615002	2	1.02	A0A1Q3EJS7	5	5.757	Up	0.00106202	K	Glutamate decarboxylase OS=Lentinula edodes OX=5353 GN=LENED_009408 PE=3 SV=1	LENED_009408	1	0.00014645	117.79	ALSK(1)HINADR	2	0.30049	10	0.274	0.409	0.231	1.415	2.152	1.695
mrr03060 Protein export	0.827751	1	0.64	A0A1Q3E8V4	185	2.156	Up	0.0042227	K	Signal peptidase complex component OS=Lentinula edodes OX=5353 GN=LENED_005233 PE=4 SV=1	LENED_005233	1	0.00013306	113.22	SASNGK(1)SLLAK	2	0.84607	6	0.765	0.577	0.605	1.428	1.614	1.156
mrr00240 Pyrimidine metabolism	0.943199	1	0.39	A0A1Q3EJW0	175	1.638	Up	0.046577	K	Uridylate kinase OS=Lentinula edodes OX=5353 GN=LENED_009505 PE=3 SV=1	LENED_009505	1	0.000286614	87.989	TSGREDDNVESIK(1)K	3	0.074843	3	0.903	0.772	0.65	1.4	1.467	0.941
mrr03410 Base excision repair	0.354579	1	2.54	A0A1Q3EQN0	25	2.583	Up	0.031178	K	DNA polymerase OS=Lentinula edodes OX=5353 GN=LENED_011676 PE=3 SV=1	LENED_011676	1	0.0175667	57.532	LGLVVK(1)SGK	2	-0.35937	3	0.777	0.645	0.297	1.753	1.225	1.463
mrr03410 Base excision repair	0.354579	1	2.54	A0A1Q3EQN0	11	3.398	Up	0.028561	K	DNA polymerase OS=Lentinula edodes OX=5353 GN=LENED_011676 PE=3 SV=1	LENED_011676	1	3.19307e-07	148.28	AAK(1)NTESITAR	2	0.91799	4	0.519	0.674	0.2	1.738	1.17	1.826
mrr03410 Base excision repair	0.354579	1	2.54	A0A1Q3EQN0	34	3.966	Up	0.041264	K	DNA polymerase OS=Lentinula edodes OX=5353 GN=LENED_011676 PE=3 SV=1	LENED_011676	1	0.00406924	68.355	YTLGYK(1)SALK	2	-0.0093816	6	0.476	0.552	0.209	1.514	1.619	1.773
mrr03410 Base excision repair	0.354579	1	2.54	A0A1Q3EQN0	28	2.362	Up	0.034781	K	DNA polymerase OS=Lentinula edodes OX=5353 GN=LENED_011676 PE=3 SV=1	LENED_011676	1	0.000970185	98.048	SGK(1)YTLGYK	2	0.56281	6	0.704	0.792	0.331	1.712	1.205	1.398
mrr03410 Base excision repair	0.354579	1	2.54	A0A1Q3EQN0	89	2.154	Up	0.028301	K	DNA polymerase OS=Lentinula edodes OX=5353 GN=LENED_011676 PE=3 SV=1	LENED_011676	1	9.28511e-07	89.663	TQVHHFGGTNVALGTAAGK(1)LFR	4	-0.63796	1	0.597	0.873	0.544		1.324	1.568
mrr00680 Methane metabolism	0.970918	1	0.32	A0A1Q3E947	443	1.94	Up	0.040158	K	Phosphopyruvate hydratase OS=Lentinula edodes OX=5353 GN=LENED_005486 PE=3 SV=1	LENED_005486	1	1.83467e-28	199.13	GLSAGHNAPALLK(1)K	2	-0.1548	12	0.876	0.753	0.466	1.682	1.286	1.097
mrr00640 Propanoate metabolism	0.877617	2	0.6	A0A1Q3EKD9	87	2.285	Up	0.0130805	K	Acetyl-acetyltransferase OS=Lentinula edodes OX=5353 GN=LENED_009654 PE=3 SV=1	LENED_009654	1	1.97767e-08	144.18	SDATTINK(1)VCASGMK	3	-0.81157	72	0.575	0.804	0.496	1.772	1.392	1.12
mrr00640 Propanoate metabolism	0.877617	2	0.6	A0A1Q3EKD9	219	2.439	Up	0.0024572	K	Acetyl-acetyltransferase OS=Lentinula edodes OX=5353 GN=LENED_009654 PE=3 SV=1	LENED_009654	1	0.000349385	139.28	GDTIVREDEEYK(1)R	3	0.69301	12	0.698	0.624	0.456	1.475	1.337	1.524
mrr00640 Propanoate metabolism	0.877617	2	0.6	A0A1Q3EKD9	183	1.617	Up	0.026143	K	Acetyl-acetyltransferase OS=Lentinula edodes OX=5353 GN=LENED_009654 PE=3 SV=1	LENED_009654	1	2.60587e-45	238.03	EAQDAHAIESYK(1)R	2	-0.78155	12	0.981	0.736	0.614	1.236	1.369	1.165
mrr00640 Propanoate metabolism	0.877617	2	0.6	A0A1Q3EKD9	329	1.852	Up	0.04868	K	Acetyl-acetyltransferase OS=Lentinula edodes OX=5353 GN=LENED_009654 PE=3 SV=1	LENED_009654	1	0.00531577	83.623	VLK(1)IDPAK	2	0.32385	6	1.037	0.605	0.518	1.506	1.41	1.085
mrr00640 Propanoate metabolism	0.877617	2	0.6	A0A1Q3DYZ8	334	1.765	Up	0.031404	K	3-hydroxyisobutyrate dehydrogenase OS=Lentinula edodes OX=5353 GN=LENED_001577 PE=3 SV=1	LENED_001577	1	0.000750824	107.79	FLQK(1)TAEER	2	0.51401	1	0.687	0.845		1.337	1.367
mrr03013 RNA transport	0.966428	5	0.55	A0A1Q3ECP8	519	1.936	Up	0.0026448	K	Eukaryotic translation initiation factor 3 subunit A OS=Lentinula edodes OX=5353 GN=LENED_006777 PE=3 SV=1	LENED_006777	1	0.0602853	90.149	RVEAEK(1)YAK	2	0.73747	1	0.782	0.582	0.703	1.283	1.249	1.47
mrr03013 RNA transport	0.966428	5	0.55	A0A1Q3E953	328	1.631	Up	0.0119609	K	Elongation factor 1-alpha OS=Lentinula edodes OX=5353 GN=LENED_005448 PE=3 SV=1	LENED_005448	1	9.35022e-18	177.42	RGNVASDSK(1)NDPAK	3	1.056	17	0.892	0.808	0.615	1.327	1.231	1.217
mrr03013 RNA transport	0.966428	5	0.55	A0A1Q3E5E3	224	1.827	Up	0.03234	K	Eukaryotic translation initiation factor 3 subunit D OS=Lentinula edodes OX=5353 GN=LENED_004104 PE=3 SV=1	LENED_004104	0.998889	0.000153524	96.673	ITTK(0.999)TEK(0.001)PLQQLDR	3	0.14029	6	0.82	0.844	0.497	1.204	1.558	1.186
mrr03013 RNA transport	0.966428	5	0.55	A0A1Q3EN15	386	2.633	Up	0.033998	K	Ran gtpase-activating protein 1 OS=Lentinula edodes OX=5353 GN=LENED_010564 PE=4 SV=1	LENED_010564	1	0.00448033	99.136	AFQGK(1)TEK	2	0.22442	2	0.583		0.543	1.742		1.223
mrr03013 RNA transport	0.966428	5	0.55	A0A1Q3DZY9	138	1.954	Up	0.025096	K	Eukaryotic initiation factor 4f subunit p130 OS=Lentinula edodes OX=5353 GN=LENED_002119 PE=4 SV=1	LENED_002119	1	0.0250721	71.296	LK(1)ILLNR	2	0.010992	1	0.607		0.703	1.588	1.121	1.13
mrr03440 Homologous recombination	0.481719	1	1.7	A0A1Q3EQN0	25	2.583	Up	0.031178	K	DNA polymerase OS=Lentinula edodes OX=5353 GN=LENED_011676 PE=3 SV=1	LENED_011676	1	0.0175667	57.532	LGLVVK(1)SGK	2	-0.35937	3	0.777	0.645	0.297	1.753	1.225	1.463
mrr03440 Homologous recombination	0.481719	1	1.7	A0A1Q3EQN0	11	3.398	Up	0.028561	K	DNA polymerase OS=Lentinula edodes OX=5353 GN=LENED_011676 PE=3 SV=1	LENED_011676	1	3.19307e-07	148.28	AAK(1)NTESITAR	2	0.91799	4	0.519	0.674	0.2	1.738	1.17	1.826
mrr03440 Homologous recombination	0.481719	1	1.7	A0A1Q3EQN0	34	3.966	Up	0.041264	K	DNA polymerase OS=Lentinula edodes OX=5353 GN=LENED_011676 PE=3 SV=1	LENED_011676	1	0.00406924	68.355	YTLGYK(1)SALK	2	-0.0093816	6	0.476	0.552	0.209	1.514	1.619	1.773
mrr03440 Homologous recombination	0.481719	1	1.7	A0A1Q3EQN0	28	2.362	Up	0.034781	K	DNA polymerase OS=Lentinula edodes OX=5353 GN=LENED_011676 PE=3 SV=1	LENED_011676	1	0.000970185	98.048	SGK(1)YTLGYK	2	0.56281	6	0.704	0.792	0.331	1.712	1.205	1.398
mrr03440 Homologous recombination	0.481719	1	1.7	A0A1Q3EQN0	89	2.154	Up	0.028301	K	DNA polymerase OS=Lentinula edodes OX=5353 GN=LENED_011676 PE=3 SV=1	LENED_011676	1	9.28511e-07	89.663	TQVHHFGGTNVALGTAAGK(1)LFR	4	-0.63796	1	0.597	0.873	0.544		1.324	1.568
mrr00600 Sphingolipid metabolism	0.732129	1	0.85	A0A1Q3E298	281	2.433	Up	0.0051602	K	Arylsulfatase OS=Lentinula edodes OX=5353 GN=LENED_002943 PE=4 SV=1	LENED_002943	1	0.00459943	110.81	LLK(1)YLER	2	-0.052936	6	0.732	0.624	0.438	1.536	1.545	1.283
mrr00600 Sphingolipid metabolism	0.732129	1	0.85	A0A1Q3E298	353	1.786	Up	0.0066824	K	Arylsulfatase OS=Lentinula edodes OX=5353 GN=LENED_002943 PE=4 SV=1	LENED_002943	1	0.0247947	40.377	LYK(1)MYSTEGGIK	2	-1.3397	1	0.809	0.836	0.721	1.528	1.289
mrr00600 Sphingolipid metabolism	0.732129	1	0.85	A0A1Q3E298	122	2.361	Up	0.0178971	K	Arylsulfatase OS=Lentinula edodes OX=5353 GN=LENED_002943 PE=4 SV=1	LENED_002943	0.999807	0.00336564	53.377	WHLGLK(1)PEYNPDKR	4	-0.20718	1	0.59	0.737	0.492	1.485	1.408	1.402
mrr03010 Ribosome	3.53705e-20	44	3.61	A0A1Q3E3Q9	83	2.849	Up	0.0194618	K	40S ribosomal protein S13 OS=Lentinula edodes OX=5353 GN=LENED_003344 PE=3 SV=1	LENED_003344	1	0.00107461	151.04	K(1)HLETNR	2	0.41311	6	0.752	0.429	0.425	2.06	1.024	1.491
mrr03010 Ribosome	3.53705e-20	44	3.61	A0A1Q3E3Q9	95	3.035	Up	0.00151682	K	40S ribosomal protein S13 OS=Lentinula edodes OX=5353 GN=LENED_003344 PE=3 SV=1	LENED_003344	1	0.00847597	138.83	DKDSK(1)FR	2	0.51188	2	0.638	0.469	0.417	1.708	1.342	1.575
mrr03010 Ribosome	3.53705e-20	44	3.61	A0A1Q3E5S6	102	2.425	Up	0.0118241	K	Ubiquitin-60S ribosomal protein L40 fusion protein OS=Lentinula edodes OX=5353 GN=LENED_004256 PE=4 SV=1	LENED_004256	1	8.49137e-05	129.88	ELASK(1)YNCEK	2	0.2063	2	0.672		0.441	1.453	1.278	1.317
mrr03010 Ribosome	3.53705e-20	44	3.61	A0A1Q3EGV5	40	1.553	Up	0.0049814	K	40S ribosomal protein S20 OS=Lentinula edodes OX=5353 GN=LENED_008386 PE=3 SV=1	LENED_008386	1	3.51418e-11	164.11	SLEK(1)FSTDLINR	3	0.26891	9	0.734	0.744	0.882	1.117	1.211	1.337
mrr03010 Ribosome	3.53705e-20	44	3.61	A0A1Q3EGV5	89	1.846	Up	0.024817	K	40S ribosomal protein S20 OS=Lentinula edodes OX=5353 GN=LENED_008386 PE=3 SV=1	LENED_008386	1	0.0102393	83.206	YELK(1)VHK	2	-0.67166	3	0.805	0.756	0.6	1.633	1.365	0.991
mrr03010 Ribosome	3.53705e-20	44	3.61	A0A1Q3EGV5	68	1.968	Up	0.0119154	K	40S ribosomal protein S20 OS=Lentinula edodes OX=5353 GN=LENED_008386 PE=3 SV=1	LENED_008386	1	0.00459943	110.81	VLK(1)ITTR	2	0.44827	6	0.822	0.732	0.513	1.526	1.343	1.199
mrr03010 Ribosome	3.53705e-20	44	3.61	A0A1Q3EGV5	65	2.295	Up	0.0045363	K	40S ribosomal protein S20 OS=Lentinula edodes OX=5353 GN=LENED_008386 PE=3 SV=1	LENED_008386	1	0.0141639	75.738	LPTK(1)VLK	2	0.3988	3	0.691	0.691	0.484	1.672	1.343	1.268
mrr03010 Ribosome	3.53705e-20	44	3.61	A0A1Q3EQ01	130	2.028	Up	0.00184286	K	White collar 1 protein OS=Lentinula edodes OX=5353 GN=LENED_011425 PE=4 SV=1	LENED_011425	1	0.0169354	66.27	YVTK(1)TSGK	2	-0.6016	4	0.65	0.701	0.653	1.455	1.118	1.492
mrr03010 Ribosome	3.53705e-20	44	3.61	A0A1Q3EQ01	173	2.284	Up	0.020603	K	White collar 1 protein OS=Lentinula edodes OX=5353 GN=LENED_011425 PE=4 SV=1	LENED_011425	1	0.000566796	87.216	GAWGK(1)PYGTVAR	2	-0.39474	6	0.712	0.506	0.65	1.893	0.981	1.392
mrr03010 Ribosome	3.53705e-20	44	3.61	A0A1Q3E239	2	2.625	Up	0.034823	K	Ribosomal protein L24 OS=Lentinula edodes OX=5353 GN=LENED_002809 PE=4 SV=1	LENED_002809	1	0.00383992	62.088	MK(1)FNADVSSSR	2	-0.56812	3	0.384	0.67		1.713	1.351	1.086
mrr03010 Ribosome	3.53705e-20	44	3.61	A0A1Q3E8X6	185	1.785	Up	0.0039213	K	40s ribosomal protein s3 OS=Lentinula edodes OX=5353 GN=LENED_005435 PE=3 SV=1	LENED_005435	1	0.0175284	57.55	QGVLGIK(1)VK	2	0.11466	2	0.832	0.748	0.611	1.38	1.318	1.214
mrr03010 Ribosome	3.53705e-20	44	3.61	A0A1Q3E8X6	178	1.571	Up	0.0174026	K	40s ribosomal protein s3 OS=Lentinula edodes OX=5353 GN=LENED_005435 PE=3 SV=1	LENED_005435	1	1.45444e-10	153.95	HVLLK(1)QGVLGIK	2	-0.70734	12	0.658	0.884	0.804	1.31	1.048	1.327
mrr03010 Ribosome	3.53705e-20	44	3.61	A0A1Q3E8X6	108	1.856	Up	0.0126027	K	40s ribosomal protein s3 OS=Lentinula edodes OX=5353 GN=LENED_005435 PE=3 SV=1	LENED_005435	1	0.000461207	99.815	YK(1)LLGGLAVR	2	0.18137	6	0.688	0.872	0.58	1.548	1.256	1.168
mrr03010 Ribosome	3.53705e-20	44	3.61	A0A1Q3E8X6	62	1.518	Up	0.0030623	K	40s ribosomal protein s3 OS=Lentinula edodes OX=5353 GN=LENED_005435 PE=3 SV=1	LENED_005435	1	9.98315e-05	100.11	ATHTQEVLGEK(1)GR	3	0.45987	7	0.81	0.838	0.76	1.351	1.106	1.198
mrr03010 Ribosome	3.53705e-20	44	3.61	A0A1Q3E828	107	1.766	Up	0.028159	K	60S ribosomal protein L27 OS=Lentinula edodes OX=5353 GN=LENED_005061 PE=3 SV=1	LENED_005061	1	0.00131795	135.87	YTAGK(1)NR	2	-0.79411	5	0.827	0.592		1.371	1.264	1.124
mrr03010 Ribosome	3.53705e-20	44	3.61	A0A1Q3E3A9	189	2.951	Up	0.039281	K	40S ribosomal protein S6 OS=Lentinula edodes OX=5353 GN=LENED_003322 PE=3 SV=1	LENED_003322	1	0.000275373	94.122	EQK(1)TEYDTLLAK	2	1.7664	1	0.471	0.494		2.113	1.019	1.14
mrr03010 Ribosome	3.53705e-20	44	3.61	A0A1Q3E3A9	198	4.185	Up	0.004623	K	40S ribosomal protein S6 OS=Lentinula edodes OX=5353 GN=LENED_003322 PE=3 SV=1	LENED_003322	1	0.00832518	76.85	TEYDTLLAK(1)R	2	1.1563	3	0.491	0.403	0.311	1.588	2.322	1.133
mrr03010 Ribosome	3.53705e-20	44	3.61	A0A1Q3DVG4	92	1.521	Up	0.033978	K	60S ribosomal protein L9 OS=Lentinula edodes OX=5353 GN=LENED_000342 PE=4 SV=1	LENED_000342	1	2.08872e-52	230.86	GTLTK(1)NVQHVNMDIR	3	-0.25523	23	0.81	0.655	0.919	1.091	1.103	1.432
mrr03010 Ribosome	3.53705e-20	44	3.61	A0A1Q3DVG4	107	1.791	Up	0.027381	K	60S ribosomal protein L9 OS=Lentinula edodes OX=5353 GN=LENED_000342 PE=4 SV=1	LENED_000342	0.866646	8.11746e-05	100.4	SK(0.867)DSK(0.133)VTLAVWQGGR	3	0.68659	5	0.804		0.595	1.424	1.223	1.111
mrr03010 Ribosome	3.53705e-20	44	3.61	A0A1Q3E4J6	30	2.154	Up	0.022118	K	60s ribosomal protein l2 OS=Lentinula edodes OX=5353 GN=LENED_003803 PE=4 SV=1	LENED_003803	1	6.23747e-18	174.72	SHAIFK(1)SHTHHNK	2	0.39141	13	0.863	0.612	0.472	1.71	1.106	1.377
mrr03010 Ribosome	3.53705e-20	44	3.61	A0A1Q3E158	27	1.68	Up	0.032576	K	60S ribosomal protein L24 OS=Lentinula edodes OX=5353 GN=LENED_002546 PE=4 SV=1	LENED_002546	1	0.0255511	68.915	GDSK(1)VFR	2	1.4408	3	0.859	0.826	0.596	1.575	1.098	1.158
mrr03010 Ribosome	3.53705e-20	44	3.61	A0A1Q3EFX6	103	2.524	Up	0.004841	K	40s ribosomal protein s16 OS=Lentinula edodes OX=5353 GN=LENED_007999 PE=4 SV=1	LENED_007999	1	4.42599e-05	115.57	FSDAYSAMELK(1)K	2	-0.12225	6	0.564	0.685	0.498	1.882	1.247	1.28
mrr03010 Ribosome	3.53705e-20	44	3.61	A0A1Q3E394	97	2.039	Up	0.0038413	K	Ribosomal protein l4 OS=Lentinula edodes OX=5353 GN=LENED_003242 PE=4 SV=1	LENED_003242	1	0.0384139	57.164	LFNK(1)YRPETK	2	0.32233	1	0.621	0.652		1.472	1.194	1.227
mrr03010 Ribosome	3.53705e-20	44	3.61	A0A1Q3E8Q4	104	2.21	Up	0.026703	K	40s ribosomal protein s11 OS=Lentinula edodes OX=5353 GN=LENED_005339 PE=3 SV=1	LENED_005339	1	3.7719e-06	132.79	HK(1)NLAAHVSPAFR	4	0.37746	9	0.769	0.704	0.44	1.803	1.052	1.372
mrr03010 Ribosome	3.53705e-20	44	3.61	A0A1Q3E8Q4	95	1.846	Up	0.039718	K	40s ribosomal protein s11 OS=Lentinula edodes OX=5353 GN=LENED_005339 PE=3 SV=1	LENED_005339	1	0.000745999	77.185	RDYLHYIPK(1)YNR	3	-0.77795	13	0.721	0.931	0.49	1.551	1.095	1.309
mrr03010 Ribosome	3.53705e-20	44	3.61	A0A1Q3E8Q4	132	2.105	Up	0.035724	K	40s ribosomal protein s11 OS=Lentinula edodes OX=5353 GN=LENED_005339 PE=3 SV=1	LENED_005339	1	0.058631	54.157	PLSK(1)TVR	2	1.7724	1	0.808	0.74	0.432	1.787	1.091	1.289
mrr03010 Ribosome	3.53705e-20	44	3.61	A0A1Q3E545	30	5.382	Up	0.022877	K	Ribosomal protein S25 OS=Lentinula edodes OX=5353 GN=LENED_003795 PE=4 SV=1	LENED_003795	1	1.73077e-07	150.26	DK(1)AQHAVAVDK	2	-0.4997	11	0.41	0.454	0.13	2.606	1.734	1.01
mrr03010 Ribosome	3.53705e-20	44	3.61	A0A1Q3EEP7	16	2.364	Up	0.024998	K	Ribosomal protein L38e OS=Lentinula edodes OX=5353 GN=LENED_007539 PE=3 SV=1	LENED_007539	1	0.0134142	108.3	QFLEISK(1)R	2	0.076717	5	0.768	0.707	0.358	1.718	1.342	1.273
mrr03010 Ribosome	3.53705e-20	44	3.61	A0A1Q3DV87	221	2.03	Up	0.0101015	K	60s ribosomal protein l6 OS=Lentinula edodes OX=5353 GN=LENED_000333 PE=4 SV=1	LENED_000333	1	2.08067e-05	157.68	TENLVK(1)YLR	2	1.3646	18	0.811	0.678	0.535	1.645	1.199	1.264
mrr03010 Ribosome	3.53705e-20	44	3.61	A0A1Q3DV87	49	3.497	Up	0.0030609	K	60s ribosomal protein l6 OS=Lentinula edodes OX=5353 GN=LENED_000333 PE=4 SV=1	LENED_000333	1	0.0358942	62.717	GLYK(1)GLK	2	-1.2766	2	0.557	0.495	0.309	1.533	1.379	1.847
mrr03010 Ribosome	3.53705e-20	44	3.61	A0A1Q3DV87	78	3.336	Up	0.037276	K	60s ribosomal protein l6 OS=Lentinula edodes OX=5353 GN=LENED_000333 PE=4 SV=1	LENED_000333	1	1.17792e-09	170.02	TIGGNNNGEK(1)R	2	1.3484	7		0.613	0.246	1.597	1.528	1.174
mrr03010 Ribosome	3.53705e-20	44	3.61	A0A1Q3E340	130	2.302	Up	0.0091028	K	Ribosomal protein OS=Lentinula edodes OX=5353 GN=LENED_003262 PE=3 SV=1	LENED_003262	1	0.00975077	58.17	LLGPGLSK(1)AGK	2	0.24312	6	0.598	0.735	0.532	1.863	1.276	1.155
mrr03010 Ribosome	3.53705e-20	44	3.61	A0A1Q3E340	207	2.548	Up	0.007417	K	Ribosomal protein OS=Lentinula edodes OX=5353 GN=LENED_003262 PE=3 SV=1	LENED_003262	1	0.000339982	98.182	SLHLK(1)TTMGK	2	0.27092	9	0.642	0.687	0.407	1.766	1.32	1.338
mrr03010 Ribosome	3.53705e-20	44	3.61	A0A1Q3E340	24	2.568	Up	0.037503	K	Ribosomal protein OS=Lentinula edodes OX=5353 GN=LENED_003262 PE=3 SV=1	LENED_003262	1	3.43473e-06	152.54	ELLAASQEK(1)K	2	0.22589	6	0.644	0.759	0.34	2.03	1.414	1.032
mrr03010 Ribosome	3.53705e-20	44	3.61	A0A1Q3E340	202	1.665	Up	0.025663	K	Ribosomal protein OS=Lentinula edodes OX=5353 GN=LENED_003262 PE=3 SV=1	LENED_003262	1	0.00505278	57.175	NWQNVK(1)SLHLK	3	-0.30229	5	0.777	0.693		1.377	1.024	1.27
mrr03010 Ribosome	3.53705e-20	44	3.61	A0A1Q3E340	133	2.606	Up	0.0152956	K	Ribosomal protein OS=Lentinula edodes OX=5353 GN=LENED_003262 PE=3 SV=1	LENED_003262	1	2.62983e-05	91.401	AGK(1)FPTPVSHAEDLTNK	3	-0.08203	6	0.616	0.814	0.487	1.749	1.582
mrr03010 Ribosome	3.53705e-20	44	3.61	A0A1Q3EAG9	130	2.247	Up	0.025323	K	60s ribosomal protein l20 OS=Lentinula edodes OX=5353 GN=LENED_005978 PE=3 SV=1	LENED_005978	1	0.00168884	67.519	SGTHNMYK(1)EYR	3	-0.40903	1	0.921	0.561	0.416	1.662	1.268	1.334
mrr03010 Ribosome	3.53705e-20	44	3.61	A0A1Q3EAG9	76	2.055	Up	0.033996	K	60s ribosomal protein l20 OS=Lentinula edodes OX=5353 GN=LENED_005978 PE=3 SV=1	LENED_005978	1	1.85454e-05	130.56	IFAANEVVAK(1)SR	3	-0.015642	7	0.808	0.767	0.427	1.606	1.082	1.427
mrr03010 Ribosome	3.53705e-20	44	3.61	A0A1Q3E4E1	13	4.426	Up	0.0051371	K	60S ribosomal protein L37 OS=Lentinula edodes OX=5353 GN=LENED_003659 PE=3 SV=1	LENED_003659	1	0.000383245	108.47	VGITGK(1)YGTR	2	-0.0074018	3	0.516	0.392	0.234	2.08	1.265	1.71
mrr03010 Ribosome	3.53705e-20	44	3.61	A0A1Q3E8V0	75	2.354	Up	0.024164	K	40S ribosomal protein S24 OS=Lentinula edodes OX=5353 GN=LENED_005407 PE=3 SV=1	LENED_005407	1	0.00103794	94.909	LAAMYK(1)TDK	2	0.34657	6	0.634	0.814	0.392	1.606	1.627	1.098
mrr03010 Ribosome	3.53705e-20	44	3.61	A0A1Q3E8V0	125	3.295	Up	0.032824	K	40S ribosomal protein S24 OS=Lentinula edodes OX=5353 GN=LENED_005407 PE=3 SV=1	LENED_005407	1	1.75753e-12	180.31	SGLATK(1)VDKPSR	2	0.6906	11	0.469	0.766	0.211	2.1	1.365	1.3
mrr03010 Ribosome	3.53705e-20	44	3.61	A0A1Q3EPG8	100	1.881	Up	0.00070409	K	60S acidic ribosomal protein P0 OS=Lentinula edodes OX=5353 GN=LENED_011228 PE=4 SV=1	LENED_011228	1	0.0140887	59.153	GK(1)GVVLMGK	2	-0.10083	3	0.695	0.729	0.688	1.474	1.18	1.318
mrr03010 Ribosome	3.53705e-20	44	3.61	A0A1Q3E1F2	14	4.967	Up	0.0043202	K	Ribosomal protein L37 OS=Lentinula edodes OX=5353 GN=LENED_002543 PE=3 SV=1	LENED_002543	1	0.000217183	117.02	HTK(1)SHTLCR	3	-0.52454	8	0.404	0.412	0.221	2.174	1.164	1.813
mrr03010 Ribosome	3.53705e-20	44	3.61	A0A1Q3EQW2	144	3.104	Up	0.0024044	K	60S ribosomal protein L21 OS=Lentinula edodes OX=5353 GN=LENED_011754 PE=4 SV=1	LENED_011754	1	1.52233e-10	153.32	VK(1)SNHEAHVAAK	2	-0.44621	1	0.438	0.672	0.388	1.604	1.599	1.447
mrr03010 Ribosome	3.53705e-20	44	3.61	A0A1Q3EQW2	89	2.123	Up	0.027199	K	60S ribosomal protein L21 OS=Lentinula edodes OX=5353 GN=LENED_011754 PE=4 SV=1	LENED_011754	1	0.00153903	70.056	GMPHK(1)YYHGR	3	0.22063	7	0.747	0.802	0.416	1.668	1.204	1.3
mrr03010 Ribosome	3.53705e-20	44	3.61	A0A1Q3ELK6	488	1.64	Up	0.0185441	K	60S ribosomal protein L13a OS=Lentinula edodes OX=5353 GN=LENED_010028 PE=3 SV=1	LENED_010028	1	0.0109847	81.784	TAAIK(1)LR	2	0.92964	4	0.671	0.956	0.674	1.413	1.191	1.17
mrr03010 Ribosome	3.53705e-20	44	3.61	A0A1Q3ELK6	390	2.317	Up	0.0175777	K	60S ribosomal protein L13a OS=Lentinula edodes OX=5353 GN=LENED_010028 PE=3 SV=1	LENED_010028	1	0.00319613	93.429	APSK(1)ILYR	2	-0.5246	5	0.757	0.682	0.414	1.752	1.168	1.374
mrr03010 Ribosome	3.53705e-20	44	3.61	A0A1Q3EAH4	188	1.715	Up	0.019519	K	40S ribosomal protein S5 OS=Lentinula edodes OX=5353 GN=LENED_005990 PE=3 SV=1	LENED_005990	1	0.005565	83.883	GSSNSYAIK(1)K	2	-0.65775	9	0.855	0.842	0.548	1.304	1.328	1.219
mrr03010 Ribosome	3.53705e-20	44	3.61	A0A1Q3EFY3	120	2.987	Up	0.0166196	K	60S ribosomal protein L13 OS=Lentinula edodes OX=5353 GN=LENED_007991 PE=3 SV=1	LENED_007991	1	0.0100254	83.614	LVAYK(1)QK	2	-0.84431	3	0.618	0.643	0.283	1.81	1.238	1.564
mrr03010 Ribosome	3.53705e-20	44	3.61	A0A1Q3ETF3	19	2.466	Up	0.006218	K	60S ribosomal protein L14 OS=Lentinula edodes OX=5353 GN=LENED_012762 PE=4 SV=1	LENED_012762	1	0.000163038	105.03	VVLLK(1)SGPYAGK	2	1.1222	5	0.601	0.702	0.473	1.845	1.236	1.298
mrr03010 Ribosome	3.53705e-20	44	3.61	A0A1Q3E242	67	2.661	Up	0.046999	K	60S ribosomal protein L7 OS=Lentinula edodes OX=5353 GN=LENED_002880 PE=4 SV=1	LENED_002880	1	3.89391e-08	152.7	EYLSQEK(1)EEIR	2	0.039864	5	0.785	0.601	0.294	1.894	0.957	1.619
mrr03010 Ribosome	3.53705e-20	44	3.61	A0A1Q3E242	105	2.827	Up	0.043259	K	60S ribosomal protein L7 OS=Lentinula edodes OX=5353 GN=LENED_002880 PE=4 SV=1	LENED_002880	1	0.000290754	114.4	GINEIAPK(1)PR	2	0.16844	6	0.767	0.604	0.248	2.024	1.142	1.411
mrr03010 Ribosome	3.53705e-20	44	3.61	A0A1Q3EMB3	11	2.565	Up	0.033558	K	60s ribosomal protein l18 OS=Lentinula edodes OX=5353 GN=LENED_010306 PE=4 SV=1	LENED_010306	1	0.000495317	83.081	GIDLTAHHVK(1)K	3	0.99434	5	0.517	0.853	0.361	2.035	1.159	1.246
mrr03010 Ribosome	3.53705e-20	44	3.61	A0A1Q3EMB3	45	2.398	Up	0.0153609	K	60s ribosomal protein l18 OS=Lentinula edodes OX=5353 GN=LENED_010306 PE=4 SV=1	LENED_010306	1	7.06684e-05	117.79	TDSSFNK(1)VILHR	3	0.69379	14	0.848	0.569	0.39	1.529	1.343	1.462
mrr03010 Ribosome	3.53705e-20	44	3.61	A0A1Q3EKA1	182	2.188	Up	0.049357	K	40S ribosomal protein S1 OS=Lentinula edodes OX=5353 GN=RPS1 PE=3 SV=1	RPS1	1	0.00324974	92.051	APK(1)FDVSK	2	0.50756	6	0.648	0.862	0.426	1.996	1.119	1.12
mrr03010 Ribosome	3.53705e-20	44	3.61	A0A1Q3EKA1	45	2.302	Up	0.040645	K	40S ribosomal protein S1 OS=Lentinula edodes OX=5353 GN=RPS1 PE=3 SV=1	RPS1	1	0.00249796	79.489	NVGK(1)TLVNR	2	0.28588	6	0.506	0.964	0.382	1.736	1.132	1.395
mrr03010 Ribosome	3.53705e-20	44	3.61	A0A1Q3E3G4	42	2.354	Up	0.0072795	K	Ribosomal protein S5 OS=Lentinula edodes OX=5353 GN=LENED_003385 PE=3 SV=1	LENED_003385	1	0.00123833	94.007	KDDEKEWVPVTK(1)LGR	3	-0.37048	9	0.732	0.63	0.478	1.778	1.35	1.204
mrr03010 Ribosome	3.53705e-20	44	3.61	A0A1Q3E3G4	159	1.55	Up	1.94965e-05	K	Ribosomal protein S5 OS=Lentinula edodes OX=5353 GN=LENED_003385 PE=3 SV=1	LENED_003385	1	2.66398e-07	91.64	GYWGTALGEPHTVPSK(1)VSGK	3	0.69358	4	0.772	0.811	0.791	1.206	1.255	1.219
mrr03010 Ribosome	3.53705e-20	44	3.61	A0A1Q3EIV1	38	5.344	Up	0.010504	K	60S ribosomal protein L5 OS=Lentinula edodes OX=5353 GN=LENED_009092 PE=3 SV=1	LENED_009092	1	0.00279113	103.83	LTTQAK(1)NK	2	1.364	4	0.449	0.336	0.215	2.846	1.422	1.076
mrr03010 Ribosome	3.53705e-20	44	3.61	A0A1Q3EIV1	40	3.909	Up	0.0055567	K	60S ribosomal protein L5 OS=Lentinula edodes OX=5353 GN=LENED_009092 PE=3 SV=1	LENED_009092	1	0.0116772	80.462	NK(1)YNAPK	2	0.15167	3	0.484	0.516	0.262	2.066	1.293	1.574
mrr03010 Ribosome	3.53705e-20	44	3.61	A0A1Q3EIV1	45	3.413	Up	0.0045194	K	60S ribosomal protein L5 OS=Lentinula edodes OX=5353 GN=LENED_009092 PE=3 SV=1	LENED_009092	1	1.38256e-06	167.25	YNAPK(1)YR	2	0.26538	6	0.547	0.528	0.318	1.814	1.216	1.724
mrr03010 Ribosome	3.53705e-20	44	3.61	A0A1Q3EIV1	24	4.388	Up	0.012398	K	60S ribosomal protein L5 OS=Lentinula edodes OX=5353 GN=LENED_009092 PE=3 SV=1	LENED_009092	1	0.000364439	124.95	EGK(1)TDYYAR	2	0.0004529	5	0.482	0.496	0.178	2.144	1.414	1.514
mrr03010 Ribosome	3.53705e-20	44	3.61	A0A1Q3EIV1	267	1.587	Up	0.028739	K	60S ribosomal protein L5 OS=Lentinula edodes OX=5353 GN=LENED_009092 PE=3 SV=1	LENED_009092	1	3.88298e-07	158.47	AESSK(1)YATPR	2	0.4051	5	0.914	0.868	0.73	1.465	1.193
mrr03010 Ribosome	3.53705e-20	44	3.61	A0A1Q3EFD5	59	2.476	Up	0.0075831	K	40S ribosomal protein S17 OS=Lentinula edodes OX=5353 GN=LENED_007760 PE=3 SV=1	LENED_007760	1	0.000513318	84.821	ISGFTTHLMK(1)R	3	-0.79228	8	0.601	0.714	0.461	1.829	1.399	1.17
mrr03010 Ribosome	3.53705e-20	44	3.61	A0A1Q3EFD5	32	3.963	Up	0.0077385	K	40S ribosomal protein S17 OS=Lentinula edodes OX=5353 GN=LENED_007760 PE=3 SV=1	LENED_007760	1	6.62291e-05	123.79	LTLDFHTNK(1)R	3	0.2116	7	0.484	0.495	0.282	2.397	1.341	1.259
mrr03010 Ribosome	3.53705e-20	44	3.61	A0A1Q3EFD5	49	2.895	Up	0.0021642	K	40S ribosomal protein S17 OS=Lentinula edodes OX=5353 GN=LENED_007760 PE=3 SV=1	LENED_007760	1	0.000479762	79.492	NK(1)ISGFTTHLMK	2	0.081944	8	0.509	0.465		1.616	1.38	1.234
mrr03010 Ribosome	3.53705e-20	44	3.61	A0A1Q3EFD5	19	2.972	Up	0.025476	K	40S ribosomal protein S17 OS=Lentinula edodes OX=5353 GN=LENED_007760 PE=3 SV=1	LENED_007760	1	0.000490972	103.19	VLIEK(1)YYPR	3	0.1524	13	0.569	0.629	0.351	1.554	1.593	1.456
mrr03010 Ribosome	3.53705e-20	44	3.61	A0A1Q3EFD5	44	2.768	Up	0.026783	K	40S ribosomal protein S17 OS=Lentinula edodes OX=5353 GN=LENED_007760 PE=3 SV=1	LENED_007760	1	0.000771619	104.17	IIDEVAVVPSK(1)R	2	0.61997	8	0.614	0.718	0.307	1.995	1.14	1.402
mrr03010 Ribosome	3.53705e-20	44	3.61	A0A1Q3EAI9	54	2.734	Up	0.021021	K	40S ribosomal protein S8 OS=Lentinula edodes OX=5353 GN=LENED_005999 PE=3 SV=1	LENED_005999	1	0.00500154	108.24	GGNLK(1)YR	2	0.49902	4	0.6	0.754	0.298	1.745	1.429	1.343
mrr03010 Ribosome	3.53705e-20	44	3.61	A0A1Q3EQ02	78	2.606	Up	0.031059	K	60s ribosomal protein l31 OS=Lentinula edodes OX=5353 GN=LENED_011430 PE=4 SV=1	LENED_011430	1	4.97368e-07	129.29	LNQAIWAQGIK(1)TVPHR	3	0.88338	4	0.648	0.765	0.301	1.869	1.311	1.287
mrr03010 Ribosome	3.53705e-20	44	3.61	A0A1Q3EQ02	31	2.536	Up	0.041825	K	60s ribosomal protein l31 OS=Lentinula edodes OX=5353 GN=LENED_011430 PE=4 SV=1	LENED_011430	1	0.000845804	83.948	EYTIHLHK(1)R	3	-0.45312	6	0.646	0.767	0.335	2.077	1.065	1.291
mrr03010 Ribosome	3.53705e-20	44	3.61	A0A1Q3EQ02	47	2.452	Up	0.0147792	K	60s ribosomal protein l31 OS=Lentinula edodes OX=5353 GN=LENED_011430 PE=4 SV=1	LENED_011430	1	6.40967e-05	116.51	APWAVK(1)SVTEFAR	2	0.50514	7	0.493	0.799	0.466	1.069	1.685	1.556
mrr03010 Ribosome	3.53705e-20	44	3.61	A0A1Q3EIU3	35	3.058	Up	0.0047386	K	60S ribosomal protein L36 OS=Lentinula edodes OX=5353 GN=LENED_009109 PE=4 SV=1	LENED_009109	1	0.0165145	66.692	GIQSTK(1)TK	2	0.091369	3	0.534	0.399		1.584	1.475	1.221
mrr03010 Ribosome	3.53705e-20	44	3.61	A0A1Q3EQF8	14	2.451	Up	0.0033379	K	Ribosomal protein L22e OS=Lentinula edodes OX=5353 GN=LENED_011590 PE=4 SV=1	LENED_011590	1	0.000349591	132.85	HK(1)FVIDYSK	2	-0.099858	4	0.597	0.689	0.5	1.749	1.427	1.201
mrr03010 Ribosome	3.53705e-20	44	3.61	A0A1Q3DZN1	107	3.198	Up	0.00054008	K	Ubiquitin-domain-containing protein OS=Lentinula edodes OX=5353 GN=LENED_002001 PE=4 SV=1	LENED_002001	1	0.000487626	117.31	YYK(1)VDSDGK	2	-1.2148	6	0.533	0.505	0.436	1.871	1.5	1.343
mrr03010 Ribosome	3.53705e-20	44	3.61	A0A1Q3EDQ0	90	2.055	Up	0.031083	K	Ribosomal protein l35 OS=Lentinula edodes OX=5353 GN=LENED_007174 PE=3 SV=1	LENED_007174	1	0.0136885	107.69	K(1)YLPLDLR	2	-0.097458	1	0.847	0.659	0.499	1.716	0.996	1.408
mrr03010 Ribosome	3.53705e-20	44	3.61	A0A1Q3E4E3	84	2.237	Up	0.0038168	K	40S ribosomal protein S4 OS=Lentinula edodes OX=5353 GN=LENED_003654 PE=3 SV=1	LENED_003654	1	0.0256378	59.35	LLYDVK(1)GR	2	-0.19088	4	0.688	0.7	0.511	1.645	1.383	1.22
mrr03010 Ribosome	3.53705e-20	44	3.61	A0A1Q3E4E3	49	3.034	Up	0.0046403	K	40S ribosomal protein S4 OS=Lentinula edodes OX=5353 GN=LENED_003654 PE=3 SV=1	LENED_003654	1	0.00802331	87.435	LIK(1)IDGK	2	0.13747	2	0.548	0.611	0.356	1.608	1.23	1.758
mrr03010 Ribosome	3.53705e-20	44	3.61	A0A1Q3E4E3	100	2.691	Up	0.0062028	K	40S ribosomal protein S4 OS=Lentinula edodes OX=5353 GN=LENED_003654 PE=3 SV=1	LENED_003654	1	0.000219997	99.5	ITPEEATYK(1)LLK	2	0.74353	4	0.477	0.745	0.423	1.292	1.41	1.724
mrr03010 Ribosome	3.53705e-20	44	3.61	A0A1Q3E4E3	223	2.61	Up	0.033401	K	40S ribosomal protein S4 OS=Lentinula edodes OX=5353 GN=LENED_003654 PE=3 SV=1	LENED_003654	1	0.000214766	119.27	GTK(1)LTISEER	2	0.31539	4	0.857	0.536	0.327	1.983	1.247	1.26
mrr03010 Ribosome	3.53705e-20	44	3.61	A0A1Q3EU67	281	3.579	Up	0.0114823	K	Mediator of RNA polymerase II transcription subunit 10 OS=Lentinula edodes OX=5353 GN=MED10 PE=3 SV=1	MED10	1	0.0033831	99.34	KADVDLNK(1)R	2	-0.32358	4	0.662	0.416	0.286	2.209	1.348	1.325
mrr03010 Ribosome	3.53705e-20	44	3.61	A0A1Q3EU67	250	2.454	Up	0.0080444	K	Mediator of RNA polymerase II transcription subunit 10 OS=Lentinula edodes OX=5353 GN=MED10 PE=3 SV=1	MED10	1	0.00158443	113.93	LLNTNVDGK(1)R	2	0.32534	5	0.594	0.676	0.521	1.787	1.567	1.041
mrr03010 Ribosome	3.53705e-20	44	3.61	A0A1Q3E8Z2	67	1.791	Up	0.0094159	K	60S ribosomal protein L27a OS=Lentinula edodes OX=5353 GN=LENED_005276 PE=3 SV=1	LENED_005276	1	0.0062464	80.229	LPFIVK(1)AR	2	-0.66834	10	0.766	0.825	0.6	1.489	1.304	1.13
mrr03010 Ribosome	3.53705e-20	44	3.61	A0A1Q3DXG6	6	2.995	Up	0.00070189	K	60S ribosomal protein L44 OS=Lentinula edodes OX=5353 GN=LENED_001167 PE=3 SV=1	LENED_001167	1	0.00529603	106.36	VNVPK(1)TR	2	0.29067	3	0.532	0.561	0.454	1.769	1.591	1.274
mrr03010 Ribosome	3.53705e-20	44	3.61	A0A1Q3DXG6	32	3.547	Up	0.0035787	K	60S ribosomal protein L44 OS=Lentinula edodes OX=5353 GN=LENED_001167 PE=3 SV=1	LENED_001167	1	0.00104878	83.862	GK(1)DSLFAQGK	2	1.0976	6	0.528	0.507	0.329	2.081	1.311	1.446
mrr03010 Ribosome	3.53705e-20	44	3.61	A0A1Q3DXG6	24	3.014	Up	0.0044157	K	60S ribosomal protein L44 OS=Lentinula edodes OX=5353 GN=LENED_001167 PE=3 SV=1	LENED_001167	1	0.000346318	110.84	HTPHK(1)VTQYK	2	1.2706	5	0.504	0.569	0.467	2.113	1.179	1.35
mrr03010 Ribosome	3.53705e-20	44	3.61	A0A1Q3DXG6	86	2.802	Up	0.036622	K	60S ribosomal protein L44 OS=Lentinula edodes OX=5353 GN=LENED_001167 PE=3 SV=1	LENED_001167	1	0.00776152	75.189	AQMTLK(1)R	2	0.70955	3	0.424	0.575		1.94	0.989	1.27
mrr03010 Ribosome	3.53705e-20	44	3.61	A0A1Q3DXG6	78	2.879	Up	0.0028787	K	60S ribosomal protein L44 OS=Lentinula edodes OX=5353 GN=LENED_001167 PE=3 SV=1	LENED_001167	1	0.000362343	126.07	LECTVCK(1)YK	2	-0.73119	6	0.535	0.654	0.393	1.698	1.322	1.535
mrr00970 Aminoacyl-tRNA biosynthesis	0.990531	1	0.24	A0A1Q3EA71	743	1.583	Up	0.0046847	K	Leucyl-tRNA synthetase OS=Lentinula edodes OX=5353 GN=LENED_005870 PE=4 SV=1	LENED_005870	1	1.71062e-05	131.06	MSK(1)STGNFLTLR	2	2.4365	9	0.869	0.678	0.801	1.299	1.154	1.265
mrr00590 Arachidonic acid metabolism	0.481719	1	1.7	A0A1Q3E695	608	2.424	Up	0.043996	K	Leukotriene-a4 partial OS=Lentinula edodes OX=5353 GN=LENED_004428 PE=4 SV=1	LENED_004428	1	0.0233893	45.28	VNK(1)DLAVNAFQK	2	-0.75383	1	0.551	0.647		1.699		1.205
mrr03022 Basal transcription factors	0.354579	1	2.54	A0A1Q3EA79	12	2.047	Up	0.0092847	K	Transcription initiation factor IIE subunit beta OS=Lentinula edodes OX=5353 GN=LENED_005881 PE=3 SV=1	LENED_005881	1	0.00542625	56.514	LAQDAAAFK(1)SVLQR	2	0.62003	1	0.537	0.727		1.262	1.382	1.237
mrr03008 Ribosome biogenesis in eukaryotes	0.861939	1	0.57	A0A1Q3ECC6	371	2.425	Up	0.029404	K	p-loop containing nucleoside triphosphate hydrolase protein OS=Lentinula edodes OX=5353 GN=LENED_006680 PE=4 SV=1	LENED_006680	1	0.033563	68.312	AARDRK(1)R	2	3.0712	1	0.452	0.644		1.174	1.093	1.719
mrr00460 Cyanoamino acid metabolism	0.0522191	4	2.54	A0A1Q3E6Z8	354	2.959	Up	0.038022	K	Beta-glucosidase OS=Lentinula edodes OX=5353 GN=LENED_004700 PE=3 SV=1	LENED_004700	1	0.0305794	46.524	IAIVGGNAK(1)AR	2	0.08425	2	0.741	0.62	0.329	1.575		1.759
mrr00460 Cyanoamino acid metabolism	0.0522191	4	2.54	A0A1Q3E6Z8	344	2.694	Up	0.0036832	K	Beta-glucosidase OS=Lentinula edodes OX=5353 GN=LENED_004700 PE=3 SV=1	LENED_004700	0.999547	9.72227e-05	82.865	NEGSLLPLKPEEQGLK(1)K	3	0.025375	2	0.605	0.601	0.44	1.471	1.17	1.794
mrr00460 Cyanoamino acid metabolism	0.0522191	4	2.54	A0A1Q3E6Z8	711	2.109	Up	0.042402	K	Beta-glucosidase OS=Lentinula edodes OX=5353 GN=LENED_004700 PE=3 SV=1	LENED_004700	1	5.30132e-06	121.24	YAEDLYVGYK(1)HYHHR	3	0.16507	10	0.583	0.951	0.412	1.073	1.452	1.58
mrr00460 Cyanoamino acid metabolism	0.0522191	4	2.54	A0A1Q3EN54	333	3.954	Up	0.0004841	K	Beta-glucosidase OS=Lentinula edodes OX=5353 GN=LENED_010692 PE=3 SV=1	LENED_010692	1	4.1861e-05	122.55	IK(1)SIAVIGPNAK	2	-0.75719	6	0.417	0.504	0.321	1.695	1.542	1.674
mrr00460 Cyanoamino acid metabolism	0.0522191	4	2.54	A0A1Q3EN54	689	2.475	Up	0.00196409	K	Beta-glucosidase OS=Lentinula edodes OX=5353 GN=LENED_010692 PE=3 SV=1	LENED_010692	1	2.11638e-09	115.57	LADVPSYPSYGSK(1)GQEHGR	3	-0.68637	4	0.717	0.542	0.511	1.674	1.333	1.373
mrr00460 Cyanoamino acid metabolism	0.0522191	4	2.54	A0A1Q3DVY0	526	2.565	Up	0.01106	K	Glycoside hydrolase family 1 protein OS=Lentinula edodes OX=5353 GN=LENED_000506 PE=3 SV=1	LENED_000506	1	0.0128742	78.178	IK(1)QAVWK	2	0.91445	3	0.603	0.471		1.686	1.245	1.202
mrr00460 Cyanoamino acid metabolism	0.0522191	4	2.54	A0A1Q3E482	851	1.519	Up	0.0144223	K	Beta-glucosidase OS=Lentinula edodes OX=5353 GN=LENED_003590 PE=3 SV=1	LENED_003590	1	0.0182995	73.26	LNLK(1)DLR	2	1.0802	6	0.829	0.924	0.656	1.27	1.209	1.18
mrr04136 Autophagy - other	0.785163	1	0.73	A0A1Q3E3W7	13	3.109	Up	0.039802	K	Autophagy-related protein OS=Lentinula edodes OX=5353 GN=LENED_003558 PE=3 SV=1	LENED_003558	1	0.000217838	142.1	FKDEHPFEK(1)R	2	2.1841	6	0.602	0.555	0.319	1.661	0.783	2.145
mrr00561 Glycerolipid metabolism	0.00344906	8	2.71	A0A1Q3E0Q6	81	2.181	Up	0.0065574	K	Aldehyde dehydrogenase OS=Lentinula edodes OX=5353 GN=LENED_002249 PE=3 SV=1	LENED_002249	1	0.013528	124.89	AIISAK(1)R	2	0.05668	6	0.793	0.566	0.575	1.457	1.619	1.143
mrr00561 Glycerolipid metabolism	0.00344906	8	2.71	A0A1Q3E0Q6	304	2.572	Up	0.009302	K	Aldehyde dehydrogenase OS=Lentinula edodes OX=5353 GN=LENED_002249 PE=3 SV=1	LENED_002249	1	0.00588883	95.741	IK(1)SLLER	2	-0.1596	4	0.77	0.55	0.408	1.49	1.716	1.239
mrr00561 Glycerolipid metabolism	0.00344906	8	2.71	A0A1Q3E0Q6	323	2.648	Up	0.042317	K	Aldehyde dehydrogenase OS=Lentinula edodes OX=5353 GN=LENED_002249 PE=3 SV=1	LENED_002249	1	5.36225e-06	135.1	VLMGGGMDEK(1)ER	2	-0.58335	3	0.521	0.53		1.332	1.891	0.951
mrr00561 Glycerolipid metabolism	0.00344906	8	2.71	A0A1Q3EAK3	52	37.809	Up	0.000137545	K	Aldehyde dehydrogenase OS=Lentinula edodes OX=5353 GN=LENED_005943 PE=3 SV=1	LENED_005943	1	0.000151382	108.98	IITK(1)VAEATSK	2	0.27977	8	0.068	0.063	0.031	2.133	2.166	1.826
mrr00561 Glycerolipid metabolism	0.00344906	8	2.71	A0A1Q3EAK3	260	6.19	Up	4.847e-06	K	Aldehyde dehydrogenase OS=Lentinula edodes OX=5353 GN=LENED_005943 PE=3 SV=1	LENED_005943	1	1.51377e-23	206.49	KIMEAAAK(1)SNLK	2	-0.9091	36	0.313	0.265	0.283	1.894	1.633	1.803
mrr00561 Glycerolipid metabolism	0.00344906	8	2.71	A0A1Q3EKA9	149	1.942	Up	9.5295e-05	K	NAD-aldehyde dehydrogenase OS=Lentinula edodes OX=5353 GN=LENED_009666 PE=3 SV=1	LENED_009666	1	7.2726e-29	206.66	ITGQTIEVDNK(1)SK	2	0.22847	6	0.694	0.717	0.661	1.336	1.423	1.264
mrr00561 Glycerolipid metabolism	0.00344906	8	2.71	A0A1Q3EKA9	77	2.807	Up	0.0107403	K	NAD-aldehyde dehydrogenase OS=Lentinula edodes OX=5353 GN=LENED_009666 PE=3 SV=1	LENED_009666	1	3.75526e-06	135.65	TSWGK(1)NVTGWER	2	-0.38647	6	0.648	0.553	0.424	1.318	2.109	1.134
mrr00561 Glycerolipid metabolism	0.00344906	8	2.71	A0A1Q3EKA9	72	2.818	Up	0.0045804	K	NAD-aldehyde dehydrogenase OS=Lentinula edodes OX=5353 GN=LENED_009666 PE=3 SV=1	LENED_009666	1	0.00309498	111.86	AFK(1)TSWGK	2	-0.075968	10	0.683	0.562	0.369	1.567	1.583	1.399
mrr00561 Glycerolipid metabolism	0.00344906	8	2.71	A0A1Q3EKA9	260	6.19	Up	4.847e-06	K	NAD-aldehyde dehydrogenase OS=Lentinula edodes OX=5353 GN=LENED_009666 PE=3 SV=1	LENED_009666	1	1.51377e-23	206.49	KIMEAAAK(1)SNLK	2	-0.9091	37	0.313	0.265	0.283	1.894	1.633	1.803
mrr00561 Glycerolipid metabolism	0.00344906	8	2.71	A0A1Q3DW18	69	1.888	Up	0.03266	K	Phospholipid:diacylglycerol acyltransferase OS=Lentinula edodes OX=5353 GN=LENED_000639 PE=4 SV=1	LENED_000639	1	0.0447333	49.081	K(1)HESSLFATR	3	-0.26797	1	0.561	0.993	0.55	1.201	1.535	1.237
mrr00561 Glycerolipid metabolism	0.00344906	8	2.71	A0A1Q3DVZ7	71	2.429	Up	0.0146585	K	Serine hydrolase OS=Lentinula edodes OX=5353 GN=LENED_000617 PE=4 SV=1	LENED_000617	1	0.00270158	72.531	QTIPASK(1)TLR	2	-0.90077	1	0.854	0.603	0.551	1.718	1.533
mrr00561 Glycerolipid metabolism	0.00344906	8	2.71	A0A1Q3DYT2	52	5.867	Up	0.00034284	K	Aldehyde dehydrogenase OS=Lentinula edodes OX=5353 GN=LENED_001668 PE=3 SV=1	LENED_001668	1	9.80979e-05	116.74	LLTK(1)VAAATSK	2	-0.11562	9	0.316	0.349	0.237	1.512	2.139	1.641
mrr00561 Glycerolipid metabolism	0.00344906	8	2.71	A0A1Q3DYT2	139	2.752	Up	0.031159	K	Aldehyde dehydrogenase OS=Lentinula edodes OX=5353 GN=LENED_001668 PE=3 SV=1	LENED_001668	1	2.7287e-05	127.56	YYAGWADK(1)VHGK	2	0.12577	6	0.375	0.652	0.605	2.096	0.897	1.498
mrr00561 Glycerolipid metabolism	0.00344906	8	2.71	A0A1Q3DYT2	73	5.06	Up	0.00024327	K	Aldehyde dehydrogenase OS=Lentinula edodes OX=5353 GN=LENED_001668 PE=3 SV=1	LENED_001668	1	0.00106513	93.649	AYK(1)TSWGLK	2	0.27929	12	0.373	0.38	0.263	1.708	1.551	1.882
mrr00561 Glycerolipid metabolism	0.00344906	8	2.71	A0A1Q3DYT2	260	5.239	Up	1.8706e-06	K	Aldehyde dehydrogenase OS=Lentinula edodes OX=5353 GN=LENED_001668 PE=3 SV=1	LENED_001668	1	1.33218e-77	280.91	KIQEASAK(1)SNLK	2	0.26467	23	0.345	0.344	0.303	1.791	1.726	1.68
mrr00561 Glycerolipid metabolism	0.00344906	8	2.71	A0A1Q3DYT2	79	5.534	Up	0.0031551	K	Aldehyde dehydrogenase OS=Lentinula edodes OX=5353 GN=LENED_001668 PE=3 SV=1	LENED_001668	1	4.42927e-05	121.71	TSWGLK(1)VSGAQR	2	1.3541	4	0.501	0.231	0.216	1.517	1.98	1.749
mrr00561 Glycerolipid metabolism	0.00344906	8	2.71	A0A1Q3DYT2	143	4.536	Up	6.2129e-05	K	Aldehyde dehydrogenase OS=Lentinula edodes OX=5353 GN=LENED_001668 PE=3 SV=1	LENED_001668	1	9.18475e-52	246.25	VHGK(1)TIETNEQK	2	0.43314	12	0.364	0.42	0.331	1.834	1.528	1.696
mrr00561 Glycerolipid metabolism	0.00344906	8	2.71	A0A1Q3EAB8	52	2.854	Up	0.0023049	K	Aldehyde dehydrogenase OS=Lentinula edodes OX=5353 GN=LENED_005944 PE=3 SV=1	LENED_005944	1	1.15005e-06	137.01	VITK(1)VAEATPK	2	0.34623	9	0.517	0.65	0.432	1.534	1.765	1.265
mrr00561 Glycerolipid metabolism	0.00344906	8	2.71	A0A1Q3EAB8	241	2.98	Up	0.0125578	K	Aldehyde dehydrogenase OS=Lentinula edodes OX=5353 GN=LENED_005944 PE=3 SV=1	LENED_005944	1	1.04136e-05	129.38	IDK(1)VAFTGSTLVGR	3	-0.071791	14	0.382	0.511	0.629	0.972	1.853	1.71
mrr00561 Glycerolipid metabolism	0.00344906	8	2.71	A0A1Q3EAB8	260	3.678	Up	2.0198e-05	K	Aldehyde dehydrogenase OS=Lentinula edodes OX=5353 GN=LENED_005944 PE=3 SV=1	LENED_005944	1	4.62901e-12	176.58	KIMEAAAK(1)TNLK	2	-1.8837	22	0.446	0.4	0.467	1.514	1.691	1.624
mrr00561 Glycerolipid metabolism	0.00344906	8	2.71	A0A1Q3EAB8	91	2.186	Up	0.00187636	K	Aldehyde dehydrogenase OS=Lentinula edodes OX=5353 GN=LENED_005944 PE=3 SV=1	LENED_005944	1	0.00452576	111.28	LLGK(1)LAR	2	0.15763	6	0.723	0.606	0.597	1.419	1.604	1.188
mrr00561 Glycerolipid metabolism	0.00344906	8	2.71	A0A1Q3EE18	210	1.743	Up	0.025339	K	Aldo keto reductase OS=Lentinula edodes OX=5353 GN=LENED_007271 PE=4 SV=1	LENED_007271	1	1.60197e-06	131.96	HK(1)FATNPTVLEIAQR	3	0.87498	6	0.804	0.891	0.523	1.355	1.209	1.302
mrr00430 Taurine and hypotaurine metabolism	0.481719	1	1.7	A0A1Q3EJS7	49	4.668	Up	0.0077833	K	Glutamate decarboxylase OS=Lentinula edodes OX=5353 GN=LENED_009408 PE=3 SV=1	LENED_009408	1	0.000567168	84.753	YGTQPLPK(1)YHFSSK	2	-0.91009	5	0.346	0.493	0.228	1.385	1.179	2.417
mrr00430 Taurine and hypotaurine metabolism	0.481719	1	1.7	A0A1Q3EJS7	19	7.961	Up	0.0102976	K	Glutamate decarboxylase OS=Lentinula edodes OX=5353 GN=LENED_009408 PE=3 SV=1	LENED_009408	1	0.00834416	87.258	LVQDSHDK(1)K	2	-1.3879	2	0.315	0.151	0.325	1.634		2.564
mrr00430 Taurine and hypotaurine metabolism	0.481719	1	1.7	A0A1Q3EJS7	5	5.757	Up	0.00106202	K	Glutamate decarboxylase OS=Lentinula edodes OX=5353 GN=LENED_009408 PE=3 SV=1	LENED_009408	1	0.00014645	117.79	ALSK(1)HINADR	2	0.30049	10	0.274	0.409	0.231	1.415	2.152	1.695
mrr00052 Galactose metabolism	0.615002	2	1.02	A0A1Q3DZQ7	450	1.503	Up	0.031457	K	Phosphoglucomutase OS=Lentinula edodes OX=5353 GN=LENED_002022 PE=3 SV=1	LENED_002022	1	3.95689e-60	229.4	NK(1)SLDNTTHVSASTGGK	3	-0.05428	13	0.987	0.794	0.653	1.214	1.327	1.118
mrr00052 Galactose metabolism	0.615002	2	1.02	A0A1Q3DZQ7	338	1.726	Up	0.0028247	K	Phosphoglucomutase OS=Lentinula edodes OX=5353 GN=LENED_002022 PE=3 SV=1	LENED_002022	1	0.0211316	65.404	AIDLVAQK(1)K	2	-0.044493	4	0.86	0.729	0.645	1.29	1.314	1.252
mrr00052 Galactose metabolism	0.615002	2	1.02	A0A1Q3DWL0	274	1.725	Up	0.028442	K	Galactose mutarotase-like protein OS=Lentinula edodes OX=5353 GN=LENED_000837 PE=4 SV=1	LENED_000837	1	0.044736	58.782	IGDK(1)YPK	2	0.92337	1	0.859	0.8	0.56	1.179	1.116	1.532
mrr00052 Galactose metabolism	0.615002	2	1.02	A0A1Q3DWL0	231	1.74	Up	0.037797	K	Galactose mutarotase-like protein OS=Lentinula edodes OX=5353 GN=LENED_000837 PE=4 SV=1	LENED_000837	1	0.000451765	75.764	DTLSVK(1)NHHITMK	3	-0.56259	14	0.785	0.846	0.586	1.245	1.3	1.312
mrr04141 Protein processing in endoplasmic reticulum	0.568274	9	1	A0A1Q3E4Q9	337	3.678	Up	0.0088204	K	Protein disulfide isomerase OS=Lentinula edodes OX=5353 GN=LENED_003787 PE=3 SV=1	LENED_003787	1	0.00250485	125.25	IK(1)SNILR	2	1.2837	6	0.619	0.372	0.35	2.053	1.819	1.06
mrr04141 Protein processing in endoplasmic reticulum	0.568274	9	1	A0A1Q3E4Q9	89	1.793	Up	0.0154037	K	Protein disulfide isomerase OS=Lentinula edodes OX=5353 GN=LENED_003787 PE=3 SV=1	LENED_003787	1	4.11806e-06	142.1	K(1)YGVTGFPTLK	2	0.50754	6	0.858	0.706	0.601	1.114	1.21	1.557
mrr04141 Protein processing in endoplasmic reticulum	0.568274	9	1	A0A1Q3E4Q9	322	3.141	Up	0.0022847	K	Protein disulfide isomerase OS=Lentinula edodes OX=5353 GN=LENED_003787 PE=3 SV=1	LENED_003787	1	0.0367461	89.55	LASILK(1)K	2	0.30261	2	0.584	0.495	0.42	1.71	1.815	1.183
mrr04141 Protein processing in endoplasmic reticulum	0.568274	9	1	A0A1Q3EMX5	32	2.386	Up	0.021044	K	Protein disulfide isomerase OS=Lentinula edodes OX=5353 GN=LENED_010592 PE=4 SV=1	LENED_010592	1	0.00563678	82.452	MLDPK(1)GFR	2	-0.039318	8	0.693	0.74	0.362	1.241	1.349	1.693
mrr04141 Protein processing in endoplasmic reticulum	0.568274	9	1	A0A1Q3EMX5	184	2.778	Up	0.030455	K	Protein disulfide isomerase OS=Lentinula edodes OX=5353 GN=LENED_010592 PE=4 SV=1	LENED_010592	1	5.35663e-05	113.22	FAGK(1)IELASHR	3	1.0604	6	0.725	0.473	0.398	1.244	0.972	2.217
mrr04141 Protein processing in endoplasmic reticulum	0.568274	9	1	A0A1Q3EMJ0	595	1.783	Up	0.0173605	K	Heat shock protein HSS1 OS=Lentinula edodes OX=5353 GN=LENED_010478 PE=3 SV=1	LENED_010478	1	4.95761e-15	159.81	EEYEEK(1)QK	2	0.75628	7	0.934	0.669	0.598	1.347	1.441	1.137
mrr04141 Protein processing in endoplasmic reticulum	0.568274	9	1	A0A1Q3EMJ0	561	2.079	Up	0.044983	K	Heat shock protein HSS1 OS=Lentinula edodes OX=5353 GN=LENED_010478 PE=3 SV=1	LENED_010478	1	2.95867e-06	145.99	LADK(1)FSPEDK	2	-0.12302	6	0.788	0.613	0.612	1.961	1.323	0.902
mrr04141 Protein processing in endoplasmic reticulum	0.568274	9	1	A0A1Q3EDL1	470	2.488	Up	0.00042458	K	Heat shock protein Hsp90 OS=Lentinula edodes OX=5353 GN=LENED_007149 PE=3 SV=1	LENED_007149	1	2.18828e-16	167.32	MADLETEDSEK(1)FEK	2	-0.57648	19	0.588	0.661	0.508	1.554	1.459	1.359
mrr04141 Protein processing in endoplasmic reticulum	0.568274	9	1	A0A1Q3EDL1	690	2.515	Up	0.0185429	K	Heat shock protein Hsp90 OS=Lentinula edodes OX=5353 GN=LENED_007149 PE=3 SV=1	LENED_007149	1	0.000420946	94.692	SPLIEGLLK(1)K	3	-0.62419	9	0.742	0.637	0.352	1.255	1.337	1.761
mrr04141 Protein processing in endoplasmic reticulum	0.568274	9	1	A0A1Q3EDL1	446	2.41	Up	0.0022228	K	Heat shock protein Hsp90 OS=Lentinula edodes OX=5353 GN=LENED_007149 PE=3 SV=1	LENED_007149	1	0.0134004	69.812	QLK(1)SIILK	2	0.21341	8	0.717	0.571	0.513	1.677	1.288	1.375
mrr04141 Protein processing in endoplasmic reticulum	0.568274	9	1	A0A1Q3EDL1	547	2.252	Up	0.0077835	K	Heat shock protein Hsp90 OS=Lentinula edodes OX=5353 GN=LENED_007149 PE=3 SV=1	LENED_007149	1	3.14654e-05	134.59	SVFVEK(1)LHAR	2	0.90947	17	0.727	0.612	0.555	1.397	1.777	1.091
mrr04141 Protein processing in endoplasmic reticulum	0.568274	9	1	A0A1Q3EDL1	608	3.131	Up	3.6952e-05	K	Heat shock protein Hsp90 OS=Lentinula edodes OX=5353 GN=LENED_007149 PE=3 SV=1	LENED_007149	0.982655	0.000141218	93.478	EAAQK(0.983)YK(0.017)PLMEYLQK	3	1.0461	8	0.532	0.467	0.484	1.428	1.627	1.589
mrr04141 Protein processing in endoplasmic reticulum	0.568274	9	1	A0A1Q3EDL1	175	2.539	Up	0.0193229	K	Heat shock protein Hsp90 OS=Lentinula edodes OX=5353 GN=LENED_007149 PE=3 SV=1	LENED_007149	1	1.41807e-10	154.28	VHVASVPAK(1)SEK	3	1.9224	11	0.702	0.682	0.353	1.257	1.837	1.316
mrr04141 Protein processing in endoplasmic reticulum	0.568274	9	1	A0A1Q3EDL1	31	2.793	Up	0.0096213	K	Heat shock protein Hsp90 OS=Lentinula edodes OX=5353 GN=LENED_007149 PE=3 SV=1	LENED_007149	1	7.75797e-07	142.08	EK(1)FNYQSDVAR	2	-0.47745	5	0.651	0.617	0.365	1.921	1.364	1.276
mrr04141 Protein processing in endoplasmic reticulum	0.568274	9	1	A0A1Q3EDL1	574	2.312	Up	0.0020016	K	Heat shock protein Hsp90 OS=Lentinula edodes OX=5353 GN=LENED_007149 PE=3 SV=1	LENED_007149	1	5.42684e-05	124.12	WK(1)NVPFQDIAK	2	-0.39743	7	0.661	0.667	0.509	1.208	1.512	1.528
mrr04141 Protein processing in endoplasmic reticulum	0.568274	9	1	A0A1Q3EDL1	587	1.988	Up	0.021844	K	Heat shock protein Hsp90 OS=Lentinula edodes OX=5353 GN=LENED_007149 PE=3 SV=1	LENED_007149	1	1.10826e-18	160.55	VGLK(1)FGDEDTDEEEEKEQQK	3	0.63268	6	0.887	0.689	0.467	1.199	1.482	1.381
mrr04141 Protein processing in endoplasmic reticulum	0.568274	9	1	A0A1Q3ESP5	671	1.554	Up	0.021059	K	Glycosyltransferase family 66 protein OS=Lentinula edodes OX=5353 GN=LENED_012449 PE=4 SV=1	LENED_012449	1	0.000302755	89.266	TSLMYK(1)MSYYR	2	-0.77903	4	0.698	0.938	0.72	1.125	1.125	1.411
mrr04141 Protein processing in endoplasmic reticulum	0.568274	9	1	A0A1Q3EDT5	104	1.665	Up	0.048241	K	Protein disulfide-isomerase OS=Lentinula edodes OX=5353 GN=LENED_007225 PE=3 SV=1	LENED_007225	1	1.30927e-08	150.22	VYK(1)NGTPSDYQGPR	2	0.45575	6	0.873	0.876	0.527	1.322	1.065	1.403
mrr04141 Protein processing in endoplasmic reticulum	0.568274	9	1	A0A1Q3EDT5	320	2.598	Up	0.021241	K	Protein disulfide-isomerase OS=Lentinula edodes OX=5353 GN=LENED_007225 PE=3 SV=1	LENED_007225	1	4.80423e-06	141.1	QLK(1)YPLDQSK	2	0.59579	6	0.677	0.605	0.421	1.498	1.426	1.501
mrr04141 Protein processing in endoplasmic reticulum	0.568274	9	1	A0A1Q3EDT5	444	2.304	Up	0.0094596	K	Protein disulfide-isomerase OS=Lentinula edodes OX=5353 GN=LENED_007225 PE=3 SV=1	LENED_007225	1	0.0286933	67.032	FK(1)PAGSR	2	-0.21808	6	0.725	0.638	0.488	1.675	1.076	1.514
mrr04141 Protein processing in endoplasmic reticulum	0.568274	9	1	A0A1Q3EDT5	335	2.512	Up	0.0032239	K	Protein disulfide-isomerase OS=Lentinula edodes OX=5353 GN=LENED_007225 PE=3 SV=1	LENED_007225	1	3.77862e-05	123.95	EVSTESVK(1)DWTK	2	1.999	3	0.672	0.565	0.522	1.573	1.707	1.138
mrr04141 Protein processing in endoplasmic reticulum	0.568274	9	1	A0A1Q3EDT5	442	2.325	Up	0.0086192	K	Protein disulfide-isomerase OS=Lentinula edodes OX=5353 GN=LENED_007225 PE=3 SV=1	LENED_007225	1	0.00039507	102.52	VAGFPTLK(1)FK	2	0.88678	17	0.658	0.659	0.506	1.028	1.577	1.633
mrr04141 Protein processing in endoplasmic reticulum	0.568274	9	1	A0A1Q3E4Z7	333	1.676	Up	0.0193397	K	Heat-shock protein 90 OS=Lentinula edodes OX=5353 GN=LENED_003972 PE=3 SV=1	LENED_003972	1	0.00563678	82.452	NNIK(1)LYVR	2	-0.95682	3	0.816	0.718	0.748	1.613	1.078	1.133
mrr04141 Protein processing in endoplasmic reticulum	0.568274	9	1	A0A1Q3E4Z7	86	2.102	Up	0.0037581	K	Heat-shock protein 90 OS=Lentinula edodes OX=5353 GN=LENED_003972 PE=3 SV=1	LENED_003972	1	2.0922e-64	229.96	DTGIGMTK(1)ADMVNNLGTIAK	3	-0.64101	41	0.579	0.677	0.707	1.196	1.675	1.255
mrr04141 Protein processing in endoplasmic reticulum	0.568274	9	1	A0A1Q3E4Z7	316	1.561	Up	0.0033557	K	Heat-shock protein 90 OS=Lentinula edodes OX=5353 GN=LENED_003972 PE=3 SV=1	LENED_003972	1	0.0109005	113.89	AILFVPK(1)R	2	0.054308	2	0.856	0.782	0.731	1.333	1.108	1.258
mrr04141 Protein processing in endoplasmic reticulum	0.568274	9	1	A0A1Q3EHE2	421	1.896	Up	0.022701	K	Calreticulin-domain-containing protein OS=Lentinula edodes OX=5353 GN=LENED_008542 PE=3 SV=1	LENED_008542	1	0.000128388	116.55	ALAAETFDIK(1)K	2	-0.091816	14	0.723	0.763	0.637	1.771	1.238	1.017
mrr04141 Protein processing in endoplasmic reticulum	0.568274	9	1	A0A1Q3EHE2	108	1.57	Up	0.0053751	K	Calreticulin-domain-containing protein OS=Lentinula edodes OX=5353 GN=LENED_008542 PE=3 SV=1	LENED_008542	1	0.0003394	68.243	AAHHAISAPFAEPVDFK(1)EK	3	-0.92592	1	0.742	0.754	0.86	1.134	1.402	1.162
mrr04141 Protein processing in endoplasmic reticulum	0.568274	9	1	A0A1Q3EDK1	694	1.75	Up	0.009077	K	Ubiquitin-protein ligase OS=Lentinula edodes OX=5353 GN=LENED_007121 PE=3 SV=1	LENED_007121	1	0.00241477	100.82	K(1)YAVQATIVR	2	0.11355	6	0.746	0.597	0.864	1.199	1.426	1.237
mrr00520 Amino sugar and nucleotide sugar metabolism	0.602355	5	0.98	A0A1Q3DZQ7	450	1.503	Up	0.031457	K	Phosphoglucomutase OS=Lentinula edodes OX=5353 GN=LENED_002022 PE=3 SV=1	LENED_002022	1	3.95689e-60	229.4	NK(1)SLDNTTHVSASTGGK	3	-0.05428	13	0.987	0.794	0.653	1.214	1.327	1.118
mrr00520 Amino sugar and nucleotide sugar metabolism	0.602355	5	0.98	A0A1Q3DZQ7	338	1.726	Up	0.0028247	K	Phosphoglucomutase OS=Lentinula edodes OX=5353 GN=LENED_002022 PE=3 SV=1	LENED_002022	1	0.0211316	65.404	AIDLVAQK(1)K	2	-0.044493	4	0.86	0.729	0.645	1.29	1.314	1.252
mrr00520 Amino sugar and nucleotide sugar metabolism	0.602355	5	0.98	A0A1Q3EEG9	368	1.863	Up	0.043478	K	Mannose-1-phosphate guanylyltransferase OS=Lentinula edodes OX=5353 GN=LENED_007422 PE=4 SV=1	LENED_007422	1	0.0372073	42.083	IGAVWDDEK(1)ER	2	1.2248	1	0.813	0.845	0.584	1.591		1.193
mrr00520 Amino sugar and nucleotide sugar metabolism	0.602355	5	0.98	A0A1Q3DUZ7	8	2.51	Up	0.042978	K	Udp-n-acetylglucosamine diphosphorylase OS=Lentinula edodes OX=5353 GN=LENED_000210 PE=4 SV=1	LENED_000210	1	0.00161516	86.882	PSFESIK(1)AR	2	-2.1969	5	0.475	0.774	0.51	1.275	2.222	0.918
mrr00520 Amino sugar and nucleotide sugar metabolism	0.602355	5	0.98	A0A1Q3DUZ7	416	1.632	Up	0.0064641	K	Udp-n-acetylglucosamine diphosphorylase OS=Lentinula edodes OX=5353 GN=LENED_000210 PE=4 SV=1	LENED_000210	0.999997	1.68416e-16	132.48	KQEFSPLK(1)NAPGTGSDDPETSR	3	0.0057303	6	0.86	0.814	0.638	1.303	1.277	1.194
mrr00520 Amino sugar and nucleotide sugar metabolism	0.602355	5	0.98	A0A1Q3DUZ7	438	1.862	Up	0.0029616	K	Udp-n-acetylglucosamine diphosphorylase OS=Lentinula edodes OX=5353 GN=LENED_000210 PE=4 SV=1	LENED_000210	1	0.000582189	76.073	DLLAQHK(1)YFLEK	3	-0.23668	6	0.833	0.675	0.615	1.235	1.311	1.407
mrr00520 Amino sugar and nucleotide sugar metabolism	0.602355	5	0.98	A0A1Q3DY35	405	1.545	Up	0.028782	K	L-glutamine D-fructose 6-phosphate amidotansferase OS=Lentinula edodes OX=5353 GN=LENED_001319 PE=4 SV=1	LENED_001319	1	0.000130298	124.51	LLK(1)YVYDSQADKK	2	-0.59464	14	0.994	0.709	0.677	1.112	1.212	1.354
mrr00520 Amino sugar and nucleotide sugar metabolism	0.602355	5	0.98	A0A1Q3EQV9	94	2.331	Up	0.041341	K	Tissue specific transplantation antigen p35b OS=Lentinula edodes OX=5353 GN=LENED_011751 PE=3 SV=1	LENED_011751	1	0.0166391	74.255	YK(1)LTFLR	2	-1.5888	4	0.645	0.6	0.606	1.461	1.833	1.021
mrr00520 Amino sugar and nucleotide sugar metabolism	0.602355	5	0.98	A0A1Q3EQV9	223	1.635	Up	0.0110042	K	Tissue specific transplantation antigen p35b OS=Lentinula edodes OX=5353 GN=LENED_011751 PE=3 SV=1	LENED_011751	1	1.96872e-06	135.94	TPFVVSGTGK(1)PLR	2	-0.33569	6	0.834	0.809	0.675	1.461	1.246	1.082
mrr00790 Folate biosynthesis	0.354579	1	2.54	A0A1Q3EGT5	755	1.518	Up	0.043182	K	Molybdenum cofactor biosynthesis protein OS=Lentinula edodes OX=5353 GN=LENED_008366 PE=4 SV=1	LENED_008366	1	0.000471772	98.254	LK(1)AYSTGGQR	2	2.0489	5	0.745	0.955	0.715	1.5	1.09	1.075
mrr00790 Folate biosynthesis	0.354579	1	2.54	A0A1Q3EGT5	647	1.705	Up	0.0044156	K	Molybdenum cofactor biosynthesis protein OS=Lentinula edodes OX=5353 GN=LENED_008366 PE=4 SV=1	LENED_008366	1	0.000816433	92.051	LGGEVK(1)FGR	2	0.79892	12	0.831	0.775	0.649	1.421	1.247	1.176
mrr00900 Terpenoid backbone biosynthesis	0.251875	3	1.7	A0A1Q3ESM7	71	1.564	Up	0.047239	K	CAAX prenyl protease OS=Lentinula edodes OX=5353 GN=LENED_012462 PE=3 SV=1	LENED_012462	1	7.9043e-07	141.89	EDFAK(1)SQIYGK	2	0.24801	6	0.814	0.91	0.642	1.252	1.23	1.219
mrr00900 Terpenoid backbone biosynthesis	0.251875	3	1.7	A0A1Q3EKD9	87	2.285	Up	0.0130805	K	Acetyl-acetyltransferase OS=Lentinula edodes OX=5353 GN=LENED_009654 PE=3 SV=1	LENED_009654	1	1.97767e-08	144.18	SDATTINK(1)VCASGMK	3	-0.81157	72	0.575	0.804	0.496	1.772	1.392	1.12
mrr00900 Terpenoid backbone biosynthesis	0.251875	3	1.7	A0A1Q3EKD9	219	2.439	Up	0.0024572	K	Acetyl-acetyltransferase OS=Lentinula edodes OX=5353 GN=LENED_009654 PE=3 SV=1	LENED_009654	1	0.000349385	139.28	GDTIVREDEEYK(1)R	3	0.69301	12	0.698	0.624	0.456	1.475	1.337	1.524
mrr00900 Terpenoid backbone biosynthesis	0.251875	3	1.7	A0A1Q3EKD9	183	1.617	Up	0.026143	K	Acetyl-acetyltransferase OS=Lentinula edodes OX=5353 GN=LENED_009654 PE=3 SV=1	LENED_009654	1	2.60587e-45	238.03	EAQDAHAIESYK(1)R	2	-0.78155	12	0.981	0.736	0.614	1.236	1.369	1.165
mrr00900 Terpenoid backbone biosynthesis	0.251875	3	1.7	A0A1Q3EKD9	329	1.852	Up	0.04868	K	Acetyl-acetyltransferase OS=Lentinula edodes OX=5353 GN=LENED_009654 PE=3 SV=1	LENED_009654	1	0.00531577	83.623	VLK(1)IDPAK	2	0.32385	6	1.037	0.605	0.518	1.506	1.41	1.085
mrr00900 Terpenoid backbone biosynthesis	0.251875	3	1.7	A0A1Q3DVN3	187	1.754	Up	0.033717	K	DNase I-like protein OS=Lentinula edodes OX=5353 GN=LENED_000481 PE=4 SV=1	LENED_000481	1	0.0006121	88.495	K(1)HSLIVIYK	3	0.24279	3	0.935	0.697	0.565	1.13	1.156	1.567
mrr00900 Terpenoid backbone biosynthesis	0.251875	3	1.7	A0A1Q3DVN3	12	2.168	Up	0.010336	K	DNase I-like protein OS=Lentinula edodes OX=5353 GN=LENED_000481 PE=4 SV=1	LENED_000481	1	0.000218518	103.63	AK(1)FEGAWNAIR	2	0.97459	2	0.77	0.652	0.511	1.177	1.744	1.269
mrr03430 Mismatch repair	0.354579	1	2.54	A0A1Q3EQN0	25	2.583	Up	0.031178	K	DNA polymerase OS=Lentinula edodes OX=5353 GN=LENED_011676 PE=3 SV=1	LENED_011676	1	0.0175667	57.532	LGLVVK(1)SGK	2	-0.35937	3	0.777	0.645	0.297	1.753	1.225	1.463
mrr03430 Mismatch repair	0.354579	1	2.54	A0A1Q3EQN0	11	3.398	Up	0.028561	K	DNA polymerase OS=Lentinula edodes OX=5353 GN=LENED_011676 PE=3 SV=1	LENED_011676	1	3.19307e-07	148.28	AAK(1)NTESITAR	2	0.91799	4	0.519	0.674	0.2	1.738	1.17	1.826
mrr03430 Mismatch repair	0.354579	1	2.54	A0A1Q3EQN0	34	3.966	Up	0.041264	K	DNA polymerase OS=Lentinula edodes OX=5353 GN=LENED_011676 PE=3 SV=1	LENED_011676	1	0.00406924	68.355	YTLGYK(1)SALK	2	-0.0093816	6	0.476	0.552	0.209	1.514	1.619	1.773
mrr03430 Mismatch repair	0.354579	1	2.54	A0A1Q3EQN0	28	2.362	Up	0.034781	K	DNA polymerase OS=Lentinula edodes OX=5353 GN=LENED_011676 PE=3 SV=1	LENED_011676	1	0.000970185	98.048	SGK(1)YTLGYK	2	0.56281	6	0.704	0.792	0.331	1.712	1.205	1.398
mrr03430 Mismatch repair	0.354579	1	2.54	A0A1Q3EQN0	89	2.154	Up	0.028301	K	DNA polymerase OS=Lentinula edodes OX=5353 GN=LENED_011676 PE=3 SV=1	LENED_011676	1	9.28511e-07	89.663	TQVHHFGGTNVALGTAAGK(1)LFR	4	-0.63796	1	0.597	0.873	0.544		1.324	1.568
mrr00340 Histidine metabolism	0.0266039	6	2.35	A0A1Q3E0Q6	81	2.181	Up	0.0065574	K	Aldehyde dehydrogenase OS=Lentinula edodes OX=5353 GN=LENED_002249 PE=3 SV=1	LENED_002249	1	0.013528	124.89	AIISAK(1)R	2	0.05668	6	0.793	0.566	0.575	1.457	1.619	1.143
mrr00340 Histidine metabolism	0.0266039	6	2.35	A0A1Q3E0Q6	304	2.572	Up	0.009302	K	Aldehyde dehydrogenase OS=Lentinula edodes OX=5353 GN=LENED_002249 PE=3 SV=1	LENED_002249	1	0.00588883	95.741	IK(1)SLLER	2	-0.1596	4	0.77	0.55	0.408	1.49	1.716	1.239
mrr00340 Histidine metabolism	0.0266039	6	2.35	A0A1Q3E0Q6	323	2.648	Up	0.042317	K	Aldehyde dehydrogenase OS=Lentinula edodes OX=5353 GN=LENED_002249 PE=3 SV=1	LENED_002249	1	5.36225e-06	135.1	VLMGGGMDEK(1)ER	2	-0.58335	3	0.521	0.53		1.332	1.891	0.951
mrr00340 Histidine metabolism	0.0266039	6	2.35	A0A1Q3EF77	182	2.513	Up	0.023065	K	PLP-dependent transferase OS=Lentinula edodes OX=5353 GN=LENED_007753 PE=4 SV=1	LENED_007753	1	1.89811e-23	174.44	HITNVK(1)ANAPQGQK	3	-0.10502	8	0.709	0.668	0.49		1.879	1.249
mrr00340 Histidine metabolism	0.0266039	6	2.35	A0A1Q3EF77	213	2.022	Up	0.03096	K	PLP-dependent transferase OS=Lentinula edodes OX=5353 GN=LENED_007753 PE=4 SV=1	LENED_007753	1	0.037824	61.561	EMVK(1)ICK	2	-0.29985	8	0.695	0.71	0.633	1.41	1.804	0.907
mrr00340 Histidine metabolism	0.0266039	6	2.35	A0A1Q3EF77	266	2.531	Up	0.0176019	K	PLP-dependent transferase OS=Lentinula edodes OX=5353 GN=LENED_007753 PE=4 SV=1	LENED_007753	1	5.9742e-05	117.2	RGAAFLWMPK(1)ESQK	3	-0.3533	23	0.712	0.563	0.461	1.419	1.511	1.463
mrr00340 Histidine metabolism	0.0266039	6	2.35	A0A1Q3EAK3	52	37.809	Up	0.000137545	K	Aldehyde dehydrogenase OS=Lentinula edodes OX=5353 GN=LENED_005943 PE=3 SV=1	LENED_005943	1	0.000151382	108.98	IITK(1)VAEATSK	2	0.27977	8	0.068	0.063	0.031	2.133	2.166	1.826
mrr00340 Histidine metabolism	0.0266039	6	2.35	A0A1Q3EAK3	260	6.19	Up	4.847e-06	K	Aldehyde dehydrogenase OS=Lentinula edodes OX=5353 GN=LENED_005943 PE=3 SV=1	LENED_005943	1	1.51377e-23	206.49	KIMEAAAK(1)SNLK	2	-0.9091	36	0.313	0.265	0.283	1.894	1.633	1.803
mrr00340 Histidine metabolism	0.0266039	6	2.35	A0A1Q3DYT2	52	5.867	Up	0.00034284	K	Aldehyde dehydrogenase OS=Lentinula edodes OX=5353 GN=LENED_001668 PE=3 SV=1	LENED_001668	1	9.80979e-05	116.74	LLTK(1)VAAATSK	2	-0.11562	9	0.316	0.349	0.237	1.512	2.139	1.641
mrr00340 Histidine metabolism	0.0266039	6	2.35	A0A1Q3DYT2	139	2.752	Up	0.031159	K	Aldehyde dehydrogenase OS=Lentinula edodes OX=5353 GN=LENED_001668 PE=3 SV=1	LENED_001668	1	2.7287e-05	127.56	YYAGWADK(1)VHGK	2	0.12577	6	0.375	0.652	0.605	2.096	0.897	1.498
mrr00340 Histidine metabolism	0.0266039	6	2.35	A0A1Q3DYT2	73	5.06	Up	0.00024327	K	Aldehyde dehydrogenase OS=Lentinula edodes OX=5353 GN=LENED_001668 PE=3 SV=1	LENED_001668	1	0.00106513	93.649	AYK(1)TSWGLK	2	0.27929	12	0.373	0.38	0.263	1.708	1.551	1.882
mrr00340 Histidine metabolism	0.0266039	6	2.35	A0A1Q3DYT2	260	5.239	Up	1.8706e-06	K	Aldehyde dehydrogenase OS=Lentinula edodes OX=5353 GN=LENED_001668 PE=3 SV=1	LENED_001668	1	1.33218e-77	280.91	KIQEASAK(1)SNLK	2	0.26467	23	0.345	0.344	0.303	1.791	1.726	1.68
mrr00340 Histidine metabolism	0.0266039	6	2.35	A0A1Q3DYT2	79	5.534	Up	0.0031551	K	Aldehyde dehydrogenase OS=Lentinula edodes OX=5353 GN=LENED_001668 PE=3 SV=1	LENED_001668	1	4.42927e-05	121.71	TSWGLK(1)VSGAQR	2	1.3541	4	0.501	0.231	0.216	1.517	1.98	1.749
mrr00340 Histidine metabolism	0.0266039	6	2.35	A0A1Q3DYT2	143	4.536	Up	6.2129e-05	K	Aldehyde dehydrogenase OS=Lentinula edodes OX=5353 GN=LENED_001668 PE=3 SV=1	LENED_001668	1	9.18475e-52	246.25	VHGK(1)TIETNEQK	2	0.43314	12	0.364	0.42	0.331	1.834	1.528	1.696
mrr00340 Histidine metabolism	0.0266039	6	2.35	A0A1Q3EKA9	149	1.942	Up	9.5295e-05	K	NAD-aldehyde dehydrogenase OS=Lentinula edodes OX=5353 GN=LENED_009666 PE=3 SV=1	LENED_009666	1	7.2726e-29	206.66	ITGQTIEVDNK(1)SK	2	0.22847	6	0.694	0.717	0.661	1.336	1.423	1.264
mrr00340 Histidine metabolism	0.0266039	6	2.35	A0A1Q3EKA9	77	2.807	Up	0.0107403	K	NAD-aldehyde dehydrogenase OS=Lentinula edodes OX=5353 GN=LENED_009666 PE=3 SV=1	LENED_009666	1	3.75526e-06	135.65	TSWGK(1)NVTGWER	2	-0.38647	6	0.648	0.553	0.424	1.318	2.109	1.134
mrr00340 Histidine metabolism	0.0266039	6	2.35	A0A1Q3EKA9	72	2.818	Up	0.0045804	K	NAD-aldehyde dehydrogenase OS=Lentinula edodes OX=5353 GN=LENED_009666 PE=3 SV=1	LENED_009666	1	0.00309498	111.86	AFK(1)TSWGK	2	-0.075968	10	0.683	0.562	0.369	1.567	1.583	1.399
mrr00340 Histidine metabolism	0.0266039	6	2.35	A0A1Q3EKA9	260	6.19	Up	4.847e-06	K	NAD-aldehyde dehydrogenase OS=Lentinula edodes OX=5353 GN=LENED_009666 PE=3 SV=1	LENED_009666	1	1.51377e-23	206.49	KIMEAAAK(1)SNLK	2	-0.9091	37	0.313	0.265	0.283	1.894	1.633	1.803
mrr00340 Histidine metabolism	0.0266039	6	2.35	A0A1Q3EAB8	52	2.854	Up	0.0023049	K	Aldehyde dehydrogenase OS=Lentinula edodes OX=5353 GN=LENED_005944 PE=3 SV=1	LENED_005944	1	1.15005e-06	137.01	VITK(1)VAEATPK	2	0.34623	9	0.517	0.65	0.432	1.534	1.765	1.265
mrr00340 Histidine metabolism	0.0266039	6	2.35	A0A1Q3EAB8	241	2.98	Up	0.0125578	K	Aldehyde dehydrogenase OS=Lentinula edodes OX=5353 GN=LENED_005944 PE=3 SV=1	LENED_005944	1	1.04136e-05	129.38	IDK(1)VAFTGSTLVGR	3	-0.071791	14	0.382	0.511	0.629	0.972	1.853	1.71
mrr00340 Histidine metabolism	0.0266039	6	2.35	A0A1Q3EAB8	260	3.678	Up	2.0198e-05	K	Aldehyde dehydrogenase OS=Lentinula edodes OX=5353 GN=LENED_005944 PE=3 SV=1	LENED_005944	1	4.62901e-12	176.58	KIMEAAAK(1)TNLK	2	-1.8837	22	0.446	0.4	0.467	1.514	1.691	1.624
mrr00340 Histidine metabolism	0.0266039	6	2.35	A0A1Q3EAB8	91	2.186	Up	0.00187636	K	Aldehyde dehydrogenase OS=Lentinula edodes OX=5353 GN=LENED_005944 PE=3 SV=1	LENED_005944	1	0.00452576	111.28	LLGK(1)LAR	2	0.15763	6	0.723	0.606	0.597	1.419	1.604	1.188
mrr00510 N-Glycan biosynthesis	0.240752	4	1.57	A0A1Q3EI22	231	2.297	Up	0.0178782	K	Glycosyltransferase family 2 protein OS=Lentinula edodes OX=5353 GN=LENED_008758 PE=4 SV=1	LENED_008758	1	0.0196726	116.54	TEAVVK(1)R	2	0.73975	2	0.868	0.489	0.52	1.649	1.552	1.11
mrr00510 N-Glycan biosynthesis	0.240752	4	1.57	A0A1Q3EI22	225	1.747	Up	0.025396	K	Glycosyltransferase family 2 protein OS=Lentinula edodes OX=5353 GN=LENED_008758 PE=4 SV=1	LENED_008758	1	0.000444653	91.313	AHMVK(1)TEAVVK	2	3.2469	3	0.725	0.645	0.923	1.363		1.308
mrr00510 N-Glycan biosynthesis	0.240752	4	1.57	A0A1Q3E644	167	1.841	Up	0.0092214	K	Dolichol-phosphate mannosyltransferase subunit 1 OS=Lentinula edodes OX=5353 GN=LENED_004405 PE=3 SV=1	LENED_004405	1	3.50104e-16	123.12	PGGVHGWDLK(1)R	3	0.36914	12	0.74	0.611	0.799	1.338	1.536	1.085
mrr00510 N-Glycan biosynthesis	0.240752	4	1.57	A0A1Q3EKG7	257	1.727	Up	0.00068129	K	Alpha-1,3-glucosyltransferase OS=Lentinula edodes OX=5353 GN=LENED_009684 PE=3 SV=1	LENED_009684	1	0.0441376	58.981	VLLK(1)YAK	2	-0.59171	3	0.742	0.812	0.671	1.238	1.311	1.293
mrr00510 N-Glycan biosynthesis	0.240752	4	1.57	A0A1Q3ESP5	671	1.554	Up	0.021059	K	Glycosyltransferase family 66 protein OS=Lentinula edodes OX=5353 GN=LENED_012449 PE=4 SV=1	LENED_012449	1	0.000302755	89.266	TSLMYK(1)MSYYR	2	-0.77903	4	0.698	0.938	0.72	1.125	1.125	1.411
mrr03050 Proteasome	0.999221	1	0.16	A0A1Q3EBZ5	1793	1.795	Up	0.0104965	K	ARM repeat-containing protein OS=Lentinula edodes OX=5353 GN=LENED_006543 PE=4 SV=1	LENED_006543	1	0.0473978	74.301	QSILPLK(1)K	2	0.54939	2	0.641	0.628	0.907	1.428	1.297	1.18
mrr00260 Glycine, serine and threonine metabolism	0.976749	1	0.3	A0A1Q3E3Z4	144	2.088	Up	0.0071566	K	Aspartate-semialdehyde dehydrogenase OS=Lentinula edodes OX=5353 GN=LENED_003576 PE=4 SV=1	LENED_003576	1	0.000439421	88.075	AANIPLFSNAK(1)NYR	2	0.5937	9	0.776	0.709	0.49	1.248	1.461	1.415
mrr00072 Synthesis and degradation of ketone bodies	0.354579	1	2.54	A0A1Q3EKD9	87	2.285	Up	0.0130805	K	Acetyl-acetyltransferase OS=Lentinula edodes OX=5353 GN=LENED_009654 PE=3 SV=1	LENED_009654	1	1.97767e-08	144.18	SDATTINK(1)VCASGMK	3	-0.81157	72	0.575	0.804	0.496	1.772	1.392	1.12
mrr00072 Synthesis and degradation of ketone bodies	0.354579	1	2.54	A0A1Q3EKD9	219	2.439	Up	0.0024572	K	Acetyl-acetyltransferase OS=Lentinula edodes OX=5353 GN=LENED_009654 PE=3 SV=1	LENED_009654	1	0.000349385	139.28	GDTIVREDEEYK(1)R	3	0.69301	12	0.698	0.624	0.456	1.475	1.337	1.524
mrr00072 Synthesis and degradation of ketone bodies	0.354579	1	2.54	A0A1Q3EKD9	183	1.617	Up	0.026143	K	Acetyl-acetyltransferase OS=Lentinula edodes OX=5353 GN=LENED_009654 PE=3 SV=1	LENED_009654	1	2.60587e-45	238.03	EAQDAHAIESYK(1)R	2	-0.78155	12	0.981	0.736	0.614	1.236	1.369	1.165
mrr00072 Synthesis and degradation of ketone bodies	0.354579	1	2.54	A0A1Q3EKD9	329	1.852	Up	0.04868	K	Acetyl-acetyltransferase OS=Lentinula edodes OX=5353 GN=LENED_009654 PE=3 SV=1	LENED_009654	1	0.00531577	83.623	VLK(1)IDPAK	2	0.32385	6	1.037	0.605	0.518	1.506	1.41	1.085
mrr03040 Spliceosome	0.916337	4	0.62	A0A1Q3E198	123	1.984	Up	0.0071764	K	Pre-mRNA-splicing factor ISY1 OS=Lentinula edodes OX=5353 GN=LENED_002591 PE=4 SV=1	LENED_002591	1	0.00581563	97.071	GYK(1)YFGR	2	-0.39106	1	0.714	0.756	0.587	1.624	1.349	1.109
mrr03040 Spliceosome	0.916337	4	0.62	A0A1Q3EIS2	54	2.045	Up	0.0033412	K	DUF1716-domain-containing protein OS=Lentinula edodes OX=5353 GN=LENED_009088 PE=4 SV=1	LENED_009088	1	0.000219405	97.797	GIETLPNSPGGK(1)SK	2	3.6102	6	0.813	0.625	0.573	1.507	1.307	1.298
mrr03040 Spliceosome	0.916337	4	0.62	A0A1Q3E038	119	2.496	Up	0.0060751	K	WD40 repeat-like protein OS=Lentinula edodes OX=5353 GN=LENED_002177 PE=4 SV=1	LENED_002177	1	0.0510563	43.761	LSHALALHK(1)TTR	3	-0.14344	1	0.466	0.729	0.562	1.806	1.34	1.24
mrr03040 Spliceosome	0.916337	4	0.62	A0A1Q3EMJ0	595	1.783	Up	0.0173605	K	Heat shock protein HSS1 OS=Lentinula edodes OX=5353 GN=LENED_010478 PE=3 SV=1	LENED_010478	1	4.95761e-15	159.81	EEYEEK(1)QK	2	0.75628	7	0.934	0.669	0.598	1.347	1.441	1.137
mrr03040 Spliceosome	0.916337	4	0.62	A0A1Q3EMJ0	561	2.079	Up	0.044983	K	Heat shock protein HSS1 OS=Lentinula edodes OX=5353 GN=LENED_010478 PE=3 SV=1	LENED_010478	1	2.95867e-06	145.99	LADK(1)FSPEDK	2	-0.12302	6	0.788	0.613	0.612	1.961	1.323	0.902
mrr04120 Ubiquitin mediated proteolysis	0.680303	3	0.9	A0A1Q3EDM4	819	1.777	Up	0.004316	K	Ubiquitin conjugating OS=Lentinula edodes OX=5353 GN=LENED_007116 PE=4 SV=1	LENED_007116	1	0.0150409	75.213	YLLVK(1)SR	2	0.75833	3	0.719	0.837	0.641	1.392	1.365	1.146
mrr04120 Ubiquitin mediated proteolysis	0.680303	3	0.9	A0A1Q3EDK1	694	1.75	Up	0.009077	K	Ubiquitin-protein ligase OS=Lentinula edodes OX=5353 GN=LENED_007121 PE=3 SV=1	LENED_007121	1	0.00241477	100.82	K(1)YAVQATIVR	2	0.11355	6	0.746	0.597	0.864	1.199	1.426	1.237
mrr04120 Ubiquitin mediated proteolysis	0.680303	3	0.9	A0A1Q3EQ03	189	1.758	Up	0.027798	K	Ubiquitin-conjugating enzyme e2-24 kDa OS=Lentinula edodes OX=5353 GN=LENED_011417 PE=3 SV=1	LENED_011417	1	0.0400642	53.756	NK(1)VIDVLR	2	-1.3373	5	0.964	0.554	0.687	1.334	1.136	1.407
mrr04933 AGE-RAGE signaling pathway in diabetic complications	0.336	2	1.7	A0A1Q3ER54	263	1.591	Up	0.030485	K	Mitogen-activated protein kinase OS=Lentinula edodes OX=5353 GN=LENED_011865 PE=3 SV=1	LENED_011865	1	0.0028444	102.46	VPFSQK(1)LR	2	0.090202	6	0.847	0.579	0.907	1.196	1.167	1.348
mrr04933 AGE-RAGE signaling pathway in diabetic complications	0.336	2	1.7	A0A1Q3ER54	48	1.914	Up	0.0181049	K	Mitogen-activated protein kinase OS=Lentinula edodes OX=5353 GN=LENED_011865 PE=3 SV=1	LENED_011865	1	0.000225588	122.34	DQLTGSSVAIK(1)K	2	0.63145	5		0.729	0.584	1.462	1.216	1.092
mrr04933 AGE-RAGE signaling pathway in diabetic complications	0.336	2	1.7	A0A1Q3END3	12	1.588	Up	0.025344	K	Mitogen-activated protein kinase OS=Lentinula edodes OX=5353 GN=LENED_010783 PE=3 SV=1	LENED_010783	1	2.43598e-52	228.73	PDTTQTQTEAK(1)SASK	2	0.33772	6	1.002	0.641	0.707	1.188	1.301	1.242
mrr00591 Linoleic acid metabolism	0.354579	1	2.54	A0A1Q3E2Q8	673	1.632	Up	0.035802	K	Heme peroxidase OS=Lentinula edodes OX=5353 GN=LENED_003048 PE=4 SV=1	LENED_003048	1	0.00249791	147.19	FIAHYEK(1)R	3	0.47072	12	0.874	0.802	0.634	1.251	1.291	1.229
mrr00591 Linoleic acid metabolism	0.354579	1	2.54	A0A1Q3E2Q8	276	3.001	Up	0.0013639	K	Heme peroxidase OS=Lentinula edodes OX=5353 GN=LENED_003048 PE=4 SV=1	LENED_003048	1	9.13024e-16	205.7	NHNYIAK(1)K	2	0.80759	6	0.541	0.386	0.608	1.644	1.489	1.473
mrr00591 Linoleic acid metabolism	0.354579	1	2.54	A0A1Q3E2Q8	71	7.932	Up	0.0120768	K	Heme peroxidase OS=Lentinula edodes OX=5353 GN=LENED_003048 PE=4 SV=1	LENED_003048	1	0.00257646	99.973	HK(1)EAIDDRK	3	0.22502	4	0.254		0.158	1.942	2.034	0.926
mrr00591 Linoleic acid metabolism	0.354579	1	2.54	A0A1Q3E2Q8	800	2.92	Up	0.00064437	K	Heme peroxidase OS=Lentinula edodes OX=5353 GN=LENED_003048 PE=4 SV=1	LENED_003048	1	0.00558366	101.28	LMVLK(1)ER	2	-0.63561	17	0.609	0.446	0.518	1.598	1.657	1.338
mrr00591 Linoleic acid metabolism	0.354579	1	2.54	A0A1Q3E2Q8	974	2.14	Up	0.00112066	K	Heme peroxidase OS=Lentinula edodes OX=5353 GN=LENED_003048 PE=4 SV=1	LENED_003048	1	2.04386e-08	146.2	RDQSGK(1)TYIISDGISR	3	0.59956	12	0.568	0.7	0.663	1.202	1.464	1.467
mrr00591 Linoleic acid metabolism	0.354579	1	2.54	A0A1Q3E2Q8	734	3.517	Up	0.0030186	K	Heme peroxidase OS=Lentinula edodes OX=5353 GN=LENED_003048 PE=4 SV=1	LENED_003048	1	2.05e-07	144.51	SNSFNLSGSK(1)TR	2	0.80616	10		0.46	0.361	1.635	1.472	1.224
mrr00591 Linoleic acid metabolism	0.354579	1	2.54	A0A1Q3E2Q8	277	2.593	Up	0.0097825	K	Heme peroxidase OS=Lentinula edodes OX=5353 GN=LENED_003048 PE=4 SV=1	LENED_003048	1	0.0145168	105.36	K(1)LFDINER	2	-0.46068	5	0.44	0.651	0.627	1.847	1.539	1.069
mrr00591 Linoleic acid metabolism	0.354579	1	2.54	A0A1Q3E2Q8	682	2.64	Up	0.0114449	K	Heme peroxidase OS=Lentinula edodes OX=5353 GN=LENED_003048 PE=4 SV=1	LENED_003048	1	8.46129e-06	125.5	DVVSGK(1)GFFSAPEDR	2	0.21544	3	0.47	0.628	0.584	1.107	2.082	1.251
mrr00591 Linoleic acid metabolism	0.354579	1	2.54	A0A1Q3E2Q8	1022	2.105	Up	0.002475	K	Heme peroxidase OS=Lentinula edodes OX=5353 GN=LENED_003048 PE=4 SV=1	LENED_003048	1	8.98313e-49	225.08	FK(1)DHDRPELNYAYLDENK	4	0.79915	12	0.723	0.592	0.651	1.223	1.643	1.273
mrr00591 Linoleic acid metabolism	0.354579	1	2.54	A0A1Q3E2Q8	724	4.118	Up	0.0183155	K	Heme peroxidase OS=Lentinula edodes OX=5353 GN=LENED_003048 PE=4 SV=1	LENED_003048	1	2.50899e-35	204.13	TQELIK(1)SNSFNLSGSK	2	0.6845	12	0.385	0.399	0.424	1.305	2.323	1.347
mrr00591 Linoleic acid metabolism	0.354579	1	2.54	A0A1Q3E2Q8	641	4.648	Up	0.0034843	K	Heme peroxidase OS=Lentinula edodes OX=5353 GN=LENED_003048 PE=4 SV=1	LENED_003048	1	1.0243e-05	130.1	DLNLSDQYDMK(1)R	2	-0.76648	3		0.391	0.252	1.591	1.305	1.587
mrr00591 Linoleic acid metabolism	0.354579	1	2.54	A0A1Q3E2Q8	851	3.108	Up	0.0195384	K	Heme peroxidase OS=Lentinula edodes OX=5353 GN=LENED_003048 PE=4 SV=1	LENED_003048	1	3.89216e-12	130.37	TTEHIIVQHLQK(1)LGYTSAR	3	-0.37373	3	0.288	0.643	0.554	1.102	2.065	1.448
mrr00591 Linoleic acid metabolism	0.354579	1	2.54	A0A1Q3E2Q8	666	3.916	Up	4.4208e-05	K	Heme peroxidase OS=Lentinula edodes OX=5353 GN=LENED_003048 PE=4 SV=1	LENED_003048	1	3.9411e-07	158.34	DPK(1)FIAHYEK	2	0.83979	11	0.418	0.441	0.398	1.633	1.834	1.456
mrr00591 Linoleic acid metabolism	0.354579	1	2.54	A0A1Q3E2Q8	1006	3.722	Up	0.000157767	K	Heme peroxidase OS=Lentinula edodes OX=5353 GN=LENED_003048 PE=4 SV=1	LENED_003048	1	3.30793e-07	159.79	GIFAIK(1)DIQR	2	1.0456	3	0.412	0.376	0.515	1.636	1.655	1.559
mrr00051 Fructose and mannose metabolism	0.877617	2	0.6	A0A1Q3EEG9	368	1.863	Up	0.043478	K	Mannose-1-phosphate guanylyltransferase OS=Lentinula edodes OX=5353 GN=LENED_007422 PE=4 SV=1	LENED_007422	1	0.0372073	42.083	IGAVWDDEK(1)ER	2	1.2248	1	0.813	0.845	0.584	1.591		1.193
mrr00051 Fructose and mannose metabolism	0.877617	2	0.6	A0A1Q3EQV9	94	2.331	Up	0.041341	K	Tissue specific transplantation antigen p35b OS=Lentinula edodes OX=5353 GN=LENED_011751 PE=3 SV=1	LENED_011751	1	0.0166391	74.255	YK(1)LTFLR	2	-1.5888	4	0.645	0.6	0.606	1.461	1.833	1.021
mrr00051 Fructose and mannose metabolism	0.877617	2	0.6	A0A1Q3EQV9	223	1.635	Up	0.0110042	K	Tissue specific transplantation antigen p35b OS=Lentinula edodes OX=5353 GN=LENED_011751 PE=3 SV=1	LENED_011751	1	1.96872e-06	135.94	TPFVVSGTGK(1)PLR	2	-0.33569	6	0.834	0.809	0.675	1.461	1.246	1.082
mrr04011 MAPK signaling pathway - yeast	0.311239	5	1.34	A0A1Q3ER54	263	1.591	Up	0.030485	K	Mitogen-activated protein kinase OS=Lentinula edodes OX=5353 GN=LENED_011865 PE=3 SV=1	LENED_011865	1	0.0028444	102.46	VPFSQK(1)LR	2	0.090202	6	0.847	0.579	0.907	1.196	1.167	1.348
mrr04011 MAPK signaling pathway - yeast	0.311239	5	1.34	A0A1Q3ER54	48	1.914	Up	0.0181049	K	Mitogen-activated protein kinase OS=Lentinula edodes OX=5353 GN=LENED_011865 PE=3 SV=1	LENED_011865	1	0.000225588	122.34	DQLTGSSVAIK(1)K	2	0.63145	5		0.729	0.584	1.462	1.216	1.092
mrr04011 MAPK signaling pathway - yeast	0.311239	5	1.34	A0A1Q3E2D2	131	1.522	Up	0.00183658	K	CK1 CK1 CK1-G protein kinase OS=Lentinula edodes OX=5353 GN=LENED_002780 PE=3 SV=1	LENED_002780	1	0.0015304	64.121	VQTIHEK(1)NLIYR	3	0.26478	2	0.854	0.718	0.831	1.265	1.18	1.212
mrr04011 MAPK signaling pathway - yeast	0.311239	5	1.34	A0A1Q3END3	12	1.588	Up	0.025344	K	Mitogen-activated protein kinase OS=Lentinula edodes OX=5353 GN=LENED_010783 PE=3 SV=1	LENED_010783	1	2.43598e-52	228.73	PDTTQTQTEAK(1)SASK	2	0.33772	6	1.002	0.641	0.707	1.188	1.301	1.242
mrr04011 MAPK signaling pathway - yeast	0.311239	5	1.34	A0A1Q3E135	104	1.638	Up	0.004318	K	Catalase OS=Lentinula edodes OX=5353 GN=LENED_002517 PE=3 SV=1	LENED_002517	1	0.00536428	105.27	GFAIK(1)LR	2	0.14184	18	0.815	0.693	0.79	1.122	1.417	1.225
mrr04011 MAPK signaling pathway - yeast	0.311239	5	1.34	A0A1Q3E135	212	1.568	Up	0.020361	K	Catalase OS=Lentinula edodes OX=5353 GN=LENED_002517 PE=3 SV=1	LENED_002517	1	1.84006e-23	199.82	ADGGFK(1)TLNNAK	2	-1.2122	34	0.88	0.872	0.617	1.213	1.337	1.165
mrr04011 MAPK signaling pathway - yeast	0.311239	5	1.34	A0A1Q3E135	483	5.663	Up	0.00151508	K	Catalase OS=Lentinula edodes OX=5353 GN=LENED_002517 PE=3 SV=1	LENED_002517	1	0.000513173	85.973	AVGAPTVK(1)PLAFK	2	0.24488	5	0.308	0.418	0.203	2.004	1.462	1.795
mrr04011 MAPK signaling pathway - yeast	0.311239	5	1.34	A0A1Q3E4I4	957	1.789	Up	0.0046845	K	Signal transducer OS=Lentinula edodes OX=5353 GN=LENED_003779 PE=4 SV=1	LENED_003779	1	0.00143262	73.499	EEQRPNGVYK(1)R	3	-0.37014	1	0.724	0.839	0.621	1.281	1.437	1.189
mrr00400 Phenylalanine, tyrosine and tryptophan biosynthesis	0.0459037	5	2.31	A0A1Q3ESW1	197	5.763	Up	6.0968e-05	K	Multifunctional tryptophan biosynthesis protein OS=Lentinula edodes OX=5353 GN=LENED_012514 PE=3 SV=1	LENED_012514	1	0.00186167	84.817	SK(1)VPSILNK	2	0.21712	3	0.328	0.325	0.266	2.029	1.613	1.654
mrr00400 Phenylalanine, tyrosine and tryptophan biosynthesis	0.0459037	5	2.31	A0A1Q3ESW1	469	3.349	Up	0.002661	K	Multifunctional tryptophan biosynthesis protein OS=Lentinula edodes OX=5353 GN=LENED_012514 PE=3 SV=1	LENED_012514	1	0.000290982	92.606	SEAPLVK(1)ICGVR	2	-0.30437	8	0.582	0.478	0.369	1.981	1.517	1.288
mrr00400 Phenylalanine, tyrosine and tryptophan biosynthesis	0.0459037	5	2.31	A0A1Q3E112	1022	3.021	Up	0.0052412	K	Pentafunctional AROM polypeptide OS=Lentinula edodes OX=5353 GN=LENED_002514 PE=3 SV=1	LENED_002514	1	0.0186758	60.641	IVVDPTDTK(1)R	2	1.456	1	0.62	0.428	0.496	1.593	1.959	1.112
mrr00400 Phenylalanine, tyrosine and tryptophan biosynthesis	0.0459037	5	2.31	A0A1Q3E112	937	2.809	Up	0.0039414	K	Pentafunctional AROM polypeptide OS=Lentinula edodes OX=5353 GN=LENED_002514 PE=3 SV=1	LENED_002514	1	0.000731977	108.47	LLK(1)DLLTEK	2	-0.063394	4	0.412	0.592	0.611	1.519	1.813	1.205
mrr00400 Phenylalanine, tyrosine and tryptophan biosynthesis	0.0459037	5	2.31	A0A1Q3E112	423	2.274	Up	0.0093971	K	Pentafunctional AROM polypeptide OS=Lentinula edodes OX=5353 GN=LENED_002514 PE=3 SV=1	LENED_002514	1	0.000132654	102.97	MTTPGSK(1)SISNR	2	-1.4883	5	0.625	0.59	0.67	1.855	1.386	1.045
mrr00400 Phenylalanine, tyrosine and tryptophan biosynthesis	0.0459037	5	2.31	A0A1Q3EK11	112	3.745	Up	0.03224	K	Chorismate synthase OS=Lentinula edodes OX=5353 GN=LENED_009444 PE=3 SV=1	LENED_009444	1	1.90859e-05	118.21	PSHADYTYLEK(1)YGVK	2	-1.1453	5	0.2	0.231	0.842	1.436	1.323	2.009
mrr00400 Phenylalanine, tyrosine and tryptophan biosynthesis	0.0459037	5	2.31	A0A1Q3EK11	141	3.803	Up	3.8045e-05	K	Chorismate synthase OS=Lentinula edodes OX=5353 GN=LENED_009444 PE=3 SV=1	LENED_009444	1	0.000248367	96.745	VAAGAIAEK(1)YLK	2	0.34798	5	0.427	0.395	0.457	1.481	1.769	1.614
mrr00400 Phenylalanine, tyrosine and tryptophan biosynthesis	0.0459037	5	2.31	A0A1Q3EK11	285	5.881	Up	0.00064204	K	Chorismate synthase OS=Lentinula edodes OX=5353 GN=LENED_009444 PE=3 SV=1	LENED_009444	1	3.28716e-05	112.24	GTQVPGSK(1)HNDAFVR	3	-0.34152	15	0.395	0.257	0.257	2.203	1.643	1.5
mrr00400 Phenylalanine, tyrosine and tryptophan biosynthesis	0.0459037	5	2.31	A0A1Q3EHG3	342	1.712	Up	0.022761	K	Aspartate aminotransferase OS=Lentinula edodes OX=5353 GN=LENED_008562 PE=4 SV=1	LENED_008562	1	0.000973422	84.882	VK(1)SQLSVLQR	2	-0.42571	11	0.893	0.613	0.745	1.551	1.1	1.203
mrr00400 Phenylalanine, tyrosine and tryptophan biosynthesis	0.0459037	5	2.31	A0A1Q3EMM4	327	3.311	Up	0.0102771	K	Anthranilate synthase component OS=Lentinula edodes OX=5353 GN=LENED_010526 PE=4 SV=1	LENED_010526	1	1.56779e-10	143.69	LEK(1)FSHVIHLTSQISGK	2	0.56214	11	0.489	0.332	0.583	1.013	1.669	1.966
mrr00400 Phenylalanine, tyrosine and tryptophan biosynthesis	0.0459037	5	2.31	A0A1Q3EMM4	259	4.071	Up	0.00022364	K	Anthranilate synthase component OS=Lentinula edodes OX=5353 GN=LENED_010526 PE=4 SV=1	LENED_010526	1	2.5995e-05	101.9	VEK(1)NIVYNHAIAGTTK	3	0.35917	6	0.463	0.377	0.384	1.723	1.873	1.387
mrr00400 Phenylalanine, tyrosine and tryptophan biosynthesis	0.0459037	5	2.31	A0A1Q3EMM4	318	3.841	Up	0.0051962	K	Anthranilate synthase component OS=Lentinula edodes OX=5353 GN=LENED_010526 PE=4 SV=1	LENED_010526	1	0.000339312	136.96	TVK(1)VDHLMR	2	-1.6737	16	0.617	0.341	0.321	1.358	2.095	1.46
mrr00400 Phenylalanine, tyrosine and tryptophan biosynthesis	0.0459037	5	2.31	A0A1Q3EMM4	196	5.695	Up	0.00156261	K	Anthranilate synthase component OS=Lentinula edodes OX=5353 GN=LENED_010526 PE=4 SV=1	LENED_010526	1	1.18289e-05	122.01	K(1)HIVAGDIIQAVPSQR	2	1.2098	6	0.313		0.234	1.554	1.795	1.324
mrr04111 Cell cycle - yeast	0.338126	4	1.36	A0A1Q3DZX9	122	1.758	Up	0.0097605	K	Protein phosphatase PP2A regulatory subunit B OS=Lentinula edodes OX=5353 GN=LENED_001982 PE=3 SV=1	LENED_001982	1	0.0271099	67.981	VFEK(1)SLR	2	0.7459	4	0.828	0.728	0.661	1.573	1.152	1.172
mrr04111 Cell cycle - yeast	0.338126	4	1.36	A0A1Q3E919	104	2.252	Up	0.0128035	K	ARM repeat-containing protein OS=Lentinula edodes OX=5353 GN=LENED_005411 PE=4 SV=1	LENED_005411	1	0.0244072	54.343	DK(1)AAESITK	2	-0.21155	4	0.727	0.614	0.561	1.791	1.482	1.011
mrr04111 Cell cycle - yeast	0.338126	4	1.36	A0A1Q3EDK1	694	1.75	Up	0.009077	K	Ubiquitin-protein ligase OS=Lentinula edodes OX=5353 GN=LENED_007121 PE=3 SV=1	LENED_007121	1	0.00241477	100.82	K(1)YAVQATIVR	2	0.11355	6	0.746	0.597	0.864	1.199	1.426	1.237
mrr04111 Cell cycle - yeast	0.338126	4	1.36	A0A1Q3END3	12	1.588	Up	0.025344	K	Mitogen-activated protein kinase OS=Lentinula edodes OX=5353 GN=LENED_010783 PE=3 SV=1	LENED_010783	1	2.43598e-52	228.73	PDTTQTQTEAK(1)SASK	2	0.33772	6	1.002	0.641	0.707	1.188	1.301	1.242
mrr00410 beta-Alanine metabolism	0.032911	7	2.1	A0A1Q3E0Q6	81	2.181	Up	0.0065574	K	Aldehyde dehydrogenase OS=Lentinula edodes OX=5353 GN=LENED_002249 PE=3 SV=1	LENED_002249	1	0.013528	124.89	AIISAK(1)R	2	0.05668	6	0.793	0.566	0.575	1.457	1.619	1.143
mrr00410 beta-Alanine metabolism	0.032911	7	2.1	A0A1Q3E0Q6	304	2.572	Up	0.009302	K	Aldehyde dehydrogenase OS=Lentinula edodes OX=5353 GN=LENED_002249 PE=3 SV=1	LENED_002249	1	0.00588883	95.741	IK(1)SLLER	2	-0.1596	4	0.77	0.55	0.408	1.49	1.716	1.239
mrr00410 beta-Alanine metabolism	0.032911	7	2.1	A0A1Q3E0Q6	323	2.648	Up	0.042317	K	Aldehyde dehydrogenase OS=Lentinula edodes OX=5353 GN=LENED_002249 PE=3 SV=1	LENED_002249	1	5.36225e-06	135.1	VLMGGGMDEK(1)ER	2	-0.58335	3	0.521	0.53		1.332	1.891	0.951
mrr00410 beta-Alanine metabolism	0.032911	7	2.1	A0A1Q3DYZ8	334	1.765	Up	0.031404	K	3-hydroxyisobutyrate dehydrogenase OS=Lentinula edodes OX=5353 GN=LENED_001577 PE=3 SV=1	LENED_001577	1	0.000750824	107.79	FLQK(1)TAEER	2	0.51401	1	0.687	0.845		1.337	1.367
mrr00410 beta-Alanine metabolism	0.032911	7	2.1	A0A1Q3EAK3	52	37.809	Up	0.000137545	K	Aldehyde dehydrogenase OS=Lentinula edodes OX=5353 GN=LENED_005943 PE=3 SV=1	LENED_005943	1	0.000151382	108.98	IITK(1)VAEATSK	2	0.27977	8	0.068	0.063	0.031	2.133	2.166	1.826
mrr00410 beta-Alanine metabolism	0.032911	7	2.1	A0A1Q3EAK3	260	6.19	Up	4.847e-06	K	Aldehyde dehydrogenase OS=Lentinula edodes OX=5353 GN=LENED_005943 PE=3 SV=1	LENED_005943	1	1.51377e-23	206.49	KIMEAAAK(1)SNLK	2	-0.9091	36	0.313	0.265	0.283	1.894	1.633	1.803
mrr00410 beta-Alanine metabolism	0.032911	7	2.1	A0A1Q3DYT2	52	5.867	Up	0.00034284	K	Aldehyde dehydrogenase OS=Lentinula edodes OX=5353 GN=LENED_001668 PE=3 SV=1	LENED_001668	1	9.80979e-05	116.74	LLTK(1)VAAATSK	2	-0.11562	9	0.316	0.349	0.237	1.512	2.139	1.641
mrr00410 beta-Alanine metabolism	0.032911	7	2.1	A0A1Q3DYT2	139	2.752	Up	0.031159	K	Aldehyde dehydrogenase OS=Lentinula edodes OX=5353 GN=LENED_001668 PE=3 SV=1	LENED_001668	1	2.7287e-05	127.56	YYAGWADK(1)VHGK	2	0.12577	6	0.375	0.652	0.605	2.096	0.897	1.498
mrr00410 beta-Alanine metabolism	0.032911	7	2.1	A0A1Q3DYT2	73	5.06	Up	0.00024327	K	Aldehyde dehydrogenase OS=Lentinula edodes OX=5353 GN=LENED_001668 PE=3 SV=1	LENED_001668	1	0.00106513	93.649	AYK(1)TSWGLK	2	0.27929	12	0.373	0.38	0.263	1.708	1.551	1.882
mrr00410 beta-Alanine metabolism	0.032911	7	2.1	A0A1Q3DYT2	260	5.239	Up	1.8706e-06	K	Aldehyde dehydrogenase OS=Lentinula edodes OX=5353 GN=LENED_001668 PE=3 SV=1	LENED_001668	1	1.33218e-77	280.91	KIQEASAK(1)SNLK	2	0.26467	23	0.345	0.344	0.303	1.791	1.726	1.68
mrr00410 beta-Alanine metabolism	0.032911	7	2.1	A0A1Q3DYT2	79	5.534	Up	0.0031551	K	Aldehyde dehydrogenase OS=Lentinula edodes OX=5353 GN=LENED_001668 PE=3 SV=1	LENED_001668	1	4.42927e-05	121.71	TSWGLK(1)VSGAQR	2	1.3541	4	0.501	0.231	0.216	1.517	1.98	1.749
mrr00410 beta-Alanine metabolism	0.032911	7	2.1	A0A1Q3DYT2	143	4.536	Up	6.2129e-05	K	Aldehyde dehydrogenase OS=Lentinula edodes OX=5353 GN=LENED_001668 PE=3 SV=1	LENED_001668	1	9.18475e-52	246.25	VHGK(1)TIETNEQK	2	0.43314	12	0.364	0.42	0.331	1.834	1.528	1.696
mrr00410 beta-Alanine metabolism	0.032911	7	2.1	A0A1Q3EJS7	49	4.668	Up	0.0077833	K	Glutamate decarboxylase OS=Lentinula edodes OX=5353 GN=LENED_009408 PE=3 SV=1	LENED_009408	1	0.000567168	84.753	YGTQPLPK(1)YHFSSK	2	-0.91009	5	0.346	0.493	0.228	1.385	1.179	2.417
mrr00410 beta-Alanine metabolism	0.032911	7	2.1	A0A1Q3EJS7	19	7.961	Up	0.0102976	K	Glutamate decarboxylase OS=Lentinula edodes OX=5353 GN=LENED_009408 PE=3 SV=1	LENED_009408	1	0.00834416	87.258	LVQDSHDK(1)K	2	-1.3879	2	0.315	0.151	0.325	1.634		2.564
mrr00410 beta-Alanine metabolism	0.032911	7	2.1	A0A1Q3EJS7	5	5.757	Up	0.00106202	K	Glutamate decarboxylase OS=Lentinula edodes OX=5353 GN=LENED_009408 PE=3 SV=1	LENED_009408	1	0.00014645	117.79	ALSK(1)HINADR	2	0.30049	10	0.274	0.409	0.231	1.415	2.152	1.695
mrr00410 beta-Alanine metabolism	0.032911	7	2.1	A0A1Q3EKA9	149	1.942	Up	9.5295e-05	K	NAD-aldehyde dehydrogenase OS=Lentinula edodes OX=5353 GN=LENED_009666 PE=3 SV=1	LENED_009666	1	7.2726e-29	206.66	ITGQTIEVDNK(1)SK	2	0.22847	6	0.694	0.717	0.661	1.336	1.423	1.264
mrr00410 beta-Alanine metabolism	0.032911	7	2.1	A0A1Q3EKA9	77	2.807	Up	0.0107403	K	NAD-aldehyde dehydrogenase OS=Lentinula edodes OX=5353 GN=LENED_009666 PE=3 SV=1	LENED_009666	1	3.75526e-06	135.65	TSWGK(1)NVTGWER	2	-0.38647	6	0.648	0.553	0.424	1.318	2.109	1.134
mrr00410 beta-Alanine metabolism	0.032911	7	2.1	A0A1Q3EKA9	72	2.818	Up	0.0045804	K	NAD-aldehyde dehydrogenase OS=Lentinula edodes OX=5353 GN=LENED_009666 PE=3 SV=1	LENED_009666	1	0.00309498	111.86	AFK(1)TSWGK	2	-0.075968	10	0.683	0.562	0.369	1.567	1.583	1.399
mrr00410 beta-Alanine metabolism	0.032911	7	2.1	A0A1Q3EKA9	260	6.19	Up	4.847e-06	K	NAD-aldehyde dehydrogenase OS=Lentinula edodes OX=5353 GN=LENED_009666 PE=3 SV=1	LENED_009666	1	1.51377e-23	206.49	KIMEAAAK(1)SNLK	2	-0.9091	37	0.313	0.265	0.283	1.894	1.633	1.803
mrr00410 beta-Alanine metabolism	0.032911	7	2.1	A0A1Q3EAB8	52	2.854	Up	0.0023049	K	Aldehyde dehydrogenase OS=Lentinula edodes OX=5353 GN=LENED_005944 PE=3 SV=1	LENED_005944	1	1.15005e-06	137.01	VITK(1)VAEATPK	2	0.34623	9	0.517	0.65	0.432	1.534	1.765	1.265
mrr00410 beta-Alanine metabolism	0.032911	7	2.1	A0A1Q3EAB8	241	2.98	Up	0.0125578	K	Aldehyde dehydrogenase OS=Lentinula edodes OX=5353 GN=LENED_005944 PE=3 SV=1	LENED_005944	1	1.04136e-05	129.38	IDK(1)VAFTGSTLVGR	3	-0.071791	14	0.382	0.511	0.629	0.972	1.853	1.71
mrr00410 beta-Alanine metabolism	0.032911	7	2.1	A0A1Q3EAB8	260	3.678	Up	2.0198e-05	K	Aldehyde dehydrogenase OS=Lentinula edodes OX=5353 GN=LENED_005944 PE=3 SV=1	LENED_005944	1	4.62901e-12	176.58	KIMEAAAK(1)TNLK	2	-1.8837	22	0.446	0.4	0.467	1.514	1.691	1.624
mrr00410 beta-Alanine metabolism	0.032911	7	2.1	A0A1Q3EAB8	91	2.186	Up	0.00187636	K	Aldehyde dehydrogenase OS=Lentinula edodes OX=5353 GN=LENED_005944 PE=3 SV=1	LENED_005944	1	0.00452576	111.28	LLGK(1)LAR	2	0.15763	6	0.723	0.606	0.597	1.419	1.604	1.188
mrr00380 Tryptophan metabolism	0.0228001	9	1.99	A0A1Q3EMG2	73	2.397	Up	0.0029955	K	Kynureninase OS=Lentinula edodes OX=5353 GN=BNA5 PE=3 SV=1	BNA5	1	0.00085532	72.29	GVIGHFDHPQK(1)R	4	0.19295	12	0.692	0.528	0.594	1.575	1.623	1.151
mrr00380 Tryptophan metabolism	0.0228001	9	1.99	A0A1Q3DWB2	682	2.021	Up	0.042859	K	Cytochrome p450 OS=Lentinula edodes OX=5353 GN=LENED_000726 PE=4 SV=1	LENED_000726	1	0.000248999	92.039	HIEFK(1)LPEGSTYR	2	-0.093704	6	0.58	0.71		1.672	1.224	1.014
mrr00380 Tryptophan metabolism	0.0228001	9	1.99	A0A1Q3E0Q6	81	2.181	Up	0.0065574	K	Aldehyde dehydrogenase OS=Lentinula edodes OX=5353 GN=LENED_002249 PE=3 SV=1	LENED_002249	1	0.013528	124.89	AIISAK(1)R	2	0.05668	6	0.793	0.566	0.575	1.457	1.619	1.143
mrr00380 Tryptophan metabolism	0.0228001	9	1.99	A0A1Q3E0Q6	304	2.572	Up	0.009302	K	Aldehyde dehydrogenase OS=Lentinula edodes OX=5353 GN=LENED_002249 PE=3 SV=1	LENED_002249	1	0.00588883	95.741	IK(1)SLLER	2	-0.1596	4	0.77	0.55	0.408	1.49	1.716	1.239
mrr00380 Tryptophan metabolism	0.0228001	9	1.99	A0A1Q3E0Q6	323	2.648	Up	0.042317	K	Aldehyde dehydrogenase OS=Lentinula edodes OX=5353 GN=LENED_002249 PE=3 SV=1	LENED_002249	1	5.36225e-06	135.1	VLMGGGMDEK(1)ER	2	-0.58335	3	0.521	0.53		1.332	1.891	0.951
mrr00380 Tryptophan metabolism	0.0228001	9	1.99	A0A1Q3EKD9	87	2.285	Up	0.0130805	K	Acetyl-acetyltransferase OS=Lentinula edodes OX=5353 GN=LENED_009654 PE=3 SV=1	LENED_009654	1	1.97767e-08	144.18	SDATTINK(1)VCASGMK	3	-0.81157	72	0.575	0.804	0.496	1.772	1.392	1.12
mrr00380 Tryptophan metabolism	0.0228001	9	1.99	A0A1Q3EKD9	219	2.439	Up	0.0024572	K	Acetyl-acetyltransferase OS=Lentinula edodes OX=5353 GN=LENED_009654 PE=3 SV=1	LENED_009654	1	0.000349385	139.28	GDTIVREDEEYK(1)R	3	0.69301	12	0.698	0.624	0.456	1.475	1.337	1.524
mrr00380 Tryptophan metabolism	0.0228001	9	1.99	A0A1Q3EKD9	183	1.617	Up	0.026143	K	Acetyl-acetyltransferase OS=Lentinula edodes OX=5353 GN=LENED_009654 PE=3 SV=1	LENED_009654	1	2.60587e-45	238.03	EAQDAHAIESYK(1)R	2	-0.78155	12	0.981	0.736	0.614	1.236	1.369	1.165
mrr00380 Tryptophan metabolism	0.0228001	9	1.99	A0A1Q3EKD9	329	1.852	Up	0.04868	K	Acetyl-acetyltransferase OS=Lentinula edodes OX=5353 GN=LENED_009654 PE=3 SV=1	LENED_009654	1	0.00531577	83.623	VLK(1)IDPAK	2	0.32385	6	1.037	0.605	0.518	1.506	1.41	1.085
mrr00380 Tryptophan metabolism	0.0228001	9	1.99	A0A1Q3EAK3	52	37.809	Up	0.000137545	K	Aldehyde dehydrogenase OS=Lentinula edodes OX=5353 GN=LENED_005943 PE=3 SV=1	LENED_005943	1	0.000151382	108.98	IITK(1)VAEATSK	2	0.27977	8	0.068	0.063	0.031	2.133	2.166	1.826
mrr00380 Tryptophan metabolism	0.0228001	9	1.99	A0A1Q3EAK3	260	6.19	Up	4.847e-06	K	Aldehyde dehydrogenase OS=Lentinula edodes OX=5353 GN=LENED_005943 PE=3 SV=1	LENED_005943	1	1.51377e-23	206.49	KIMEAAAK(1)SNLK	2	-0.9091	36	0.313	0.265	0.283	1.894	1.633	1.803
mrr00380 Tryptophan metabolism	0.0228001	9	1.99	A0A1Q3EKA9	149	1.942	Up	9.5295e-05	K	NAD-aldehyde dehydrogenase OS=Lentinula edodes OX=5353 GN=LENED_009666 PE=3 SV=1	LENED_009666	1	7.2726e-29	206.66	ITGQTIEVDNK(1)SK	2	0.22847	6	0.694	0.717	0.661	1.336	1.423	1.264
mrr00380 Tryptophan metabolism	0.0228001	9	1.99	A0A1Q3EKA9	77	2.807	Up	0.0107403	K	NAD-aldehyde dehydrogenase OS=Lentinula edodes OX=5353 GN=LENED_009666 PE=3 SV=1	LENED_009666	1	3.75526e-06	135.65	TSWGK(1)NVTGWER	2	-0.38647	6	0.648	0.553	0.424	1.318	2.109	1.134
mrr00380 Tryptophan metabolism	0.0228001	9	1.99	A0A1Q3EKA9	72	2.818	Up	0.0045804	K	NAD-aldehyde dehydrogenase OS=Lentinula edodes OX=5353 GN=LENED_009666 PE=3 SV=1	LENED_009666	1	0.00309498	111.86	AFK(1)TSWGK	2	-0.075968	10	0.683	0.562	0.369	1.567	1.583	1.399
mrr00380 Tryptophan metabolism	0.0228001	9	1.99	A0A1Q3EKA9	260	6.19	Up	4.847e-06	K	NAD-aldehyde dehydrogenase OS=Lentinula edodes OX=5353 GN=LENED_009666 PE=3 SV=1	LENED_009666	1	1.51377e-23	206.49	KIMEAAAK(1)SNLK	2	-0.9091	37	0.313	0.265	0.283	1.894	1.633	1.803
mrr00380 Tryptophan metabolism	0.0228001	9	1.99	A0A1Q3E135	104	1.638	Up	0.004318	K	Catalase OS=Lentinula edodes OX=5353 GN=LENED_002517 PE=3 SV=1	LENED_002517	1	0.00536428	105.27	GFAIK(1)LR	2	0.14184	18	0.815	0.693	0.79	1.122	1.417	1.225
mrr00380 Tryptophan metabolism	0.0228001	9	1.99	A0A1Q3E135	212	1.568	Up	0.020361	K	Catalase OS=Lentinula edodes OX=5353 GN=LENED_002517 PE=3 SV=1	LENED_002517	1	1.84006e-23	199.82	ADGGFK(1)TLNNAK	2	-1.2122	34	0.88	0.872	0.617	1.213	1.337	1.165
mrr00380 Tryptophan metabolism	0.0228001	9	1.99	A0A1Q3E135	483	5.663	Up	0.00151508	K	Catalase OS=Lentinula edodes OX=5353 GN=LENED_002517 PE=3 SV=1	LENED_002517	1	0.000513173	85.973	AVGAPTVK(1)PLAFK	2	0.24488	5	0.308	0.418	0.203	2.004	1.462	1.795
mrr00380 Tryptophan metabolism	0.0228001	9	1.99	A0A1Q3DYT2	52	5.867	Up	0.00034284	K	Aldehyde dehydrogenase OS=Lentinula edodes OX=5353 GN=LENED_001668 PE=3 SV=1	LENED_001668	1	9.80979e-05	116.74	LLTK(1)VAAATSK	2	-0.11562	9	0.316	0.349	0.237	1.512	2.139	1.641
mrr00380 Tryptophan metabolism	0.0228001	9	1.99	A0A1Q3DYT2	139	2.752	Up	0.031159	K	Aldehyde dehydrogenase OS=Lentinula edodes OX=5353 GN=LENED_001668 PE=3 SV=1	LENED_001668	1	2.7287e-05	127.56	YYAGWADK(1)VHGK	2	0.12577	6	0.375	0.652	0.605	2.096	0.897	1.498
mrr00380 Tryptophan metabolism	0.0228001	9	1.99	A0A1Q3DYT2	73	5.06	Up	0.00024327	K	Aldehyde dehydrogenase OS=Lentinula edodes OX=5353 GN=LENED_001668 PE=3 SV=1	LENED_001668	1	0.00106513	93.649	AYK(1)TSWGLK	2	0.27929	12	0.373	0.38	0.263	1.708	1.551	1.882
mrr00380 Tryptophan metabolism	0.0228001	9	1.99	A0A1Q3DYT2	260	5.239	Up	1.8706e-06	K	Aldehyde dehydrogenase OS=Lentinula edodes OX=5353 GN=LENED_001668 PE=3 SV=1	LENED_001668	1	1.33218e-77	280.91	KIQEASAK(1)SNLK	2	0.26467	23	0.345	0.344	0.303	1.791	1.726	1.68
mrr00380 Tryptophan metabolism	0.0228001	9	1.99	A0A1Q3DYT2	79	5.534	Up	0.0031551	K	Aldehyde dehydrogenase OS=Lentinula edodes OX=5353 GN=LENED_001668 PE=3 SV=1	LENED_001668	1	4.42927e-05	121.71	TSWGLK(1)VSGAQR	2	1.3541	4	0.501	0.231	0.216	1.517	1.98	1.749
mrr00380 Tryptophan metabolism	0.0228001	9	1.99	A0A1Q3DYT2	143	4.536	Up	6.2129e-05	K	Aldehyde dehydrogenase OS=Lentinula edodes OX=5353 GN=LENED_001668 PE=3 SV=1	LENED_001668	1	9.18475e-52	246.25	VHGK(1)TIETNEQK	2	0.43314	12	0.364	0.42	0.331	1.834	1.528	1.696
mrr00380 Tryptophan metabolism	0.0228001	9	1.99	A0A1Q3EAB8	52	2.854	Up	0.0023049	K	Aldehyde dehydrogenase OS=Lentinula edodes OX=5353 GN=LENED_005944 PE=3 SV=1	LENED_005944	1	1.15005e-06	137.01	VITK(1)VAEATPK	2	0.34623	9	0.517	0.65	0.432	1.534	1.765	1.265
mrr00380 Tryptophan metabolism	0.0228001	9	1.99	A0A1Q3EAB8	241	2.98	Up	0.0125578	K	Aldehyde dehydrogenase OS=Lentinula edodes OX=5353 GN=LENED_005944 PE=3 SV=1	LENED_005944	1	1.04136e-05	129.38	IDK(1)VAFTGSTLVGR	3	-0.071791	14	0.382	0.511	0.629	0.972	1.853	1.71
mrr00380 Tryptophan metabolism	0.0228001	9	1.99	A0A1Q3EAB8	260	3.678	Up	2.0198e-05	K	Aldehyde dehydrogenase OS=Lentinula edodes OX=5353 GN=LENED_005944 PE=3 SV=1	LENED_005944	1	4.62901e-12	176.58	KIMEAAAK(1)TNLK	2	-1.8837	22	0.446	0.4	0.467	1.514	1.691	1.624
mrr00380 Tryptophan metabolism	0.0228001	9	1.99	A0A1Q3EAB8	91	2.186	Up	0.00187636	K	Aldehyde dehydrogenase OS=Lentinula edodes OX=5353 GN=LENED_005944 PE=3 SV=1	LENED_005944	1	0.00452576	111.28	LLGK(1)LAR	2	0.15763	6	0.723	0.606	0.597	1.419	1.604	1.188
mrr03420 Nucleotide excision repair	0.481719	1	1.7	A0A1Q3EQN0	25	2.583	Up	0.031178	K	DNA polymerase OS=Lentinula edodes OX=5353 GN=LENED_011676 PE=3 SV=1	LENED_011676	1	0.0175667	57.532	LGLVVK(1)SGK	2	-0.35937	3	0.777	0.645	0.297	1.753	1.225	1.463
mrr03420 Nucleotide excision repair	0.481719	1	1.7	A0A1Q3EQN0	11	3.398	Up	0.028561	K	DNA polymerase OS=Lentinula edodes OX=5353 GN=LENED_011676 PE=3 SV=1	LENED_011676	1	3.19307e-07	148.28	AAK(1)NTESITAR	2	0.91799	4	0.519	0.674	0.2	1.738	1.17	1.826
mrr03420 Nucleotide excision repair	0.481719	1	1.7	A0A1Q3EQN0	34	3.966	Up	0.041264	K	DNA polymerase OS=Lentinula edodes OX=5353 GN=LENED_011676 PE=3 SV=1	LENED_011676	1	0.00406924	68.355	YTLGYK(1)SALK	2	-0.0093816	6	0.476	0.552	0.209	1.514	1.619	1.773
mrr03420 Nucleotide excision repair	0.481719	1	1.7	A0A1Q3EQN0	28	2.362	Up	0.034781	K	DNA polymerase OS=Lentinula edodes OX=5353 GN=LENED_011676 PE=3 SV=1	LENED_011676	1	0.000970185	98.048	SGK(1)YTLGYK	2	0.56281	6	0.704	0.792	0.331	1.712	1.205	1.398
mrr03420 Nucleotide excision repair	0.481719	1	1.7	A0A1Q3EQN0	89	2.154	Up	0.028301	K	DNA polymerase OS=Lentinula edodes OX=5353 GN=LENED_011676 PE=3 SV=1	LENED_011676	1	9.28511e-07	89.663	TQVHHFGGTNVALGTAAGK(1)LFR	4	-0.63796	1	0.597	0.873	0.544		1.324	1.568
mrr00071 Fatty acid degradation	0.0775569	7	1.78	A0A1Q3DWB2	682	2.021	Up	0.042859	K	Cytochrome p450 OS=Lentinula edodes OX=5353 GN=LENED_000726 PE=4 SV=1	LENED_000726	1	0.000248999	92.039	HIEFK(1)LPEGSTYR	2	-0.093704	6	0.58	0.71		1.672	1.224	1.014
mrr00071 Fatty acid degradation	0.0775569	7	1.78	A0A1Q3E0Q6	81	2.181	Up	0.0065574	K	Aldehyde dehydrogenase OS=Lentinula edodes OX=5353 GN=LENED_002249 PE=3 SV=1	LENED_002249	1	0.013528	124.89	AIISAK(1)R	2	0.05668	6	0.793	0.566	0.575	1.457	1.619	1.143
mrr00071 Fatty acid degradation	0.0775569	7	1.78	A0A1Q3E0Q6	304	2.572	Up	0.009302	K	Aldehyde dehydrogenase OS=Lentinula edodes OX=5353 GN=LENED_002249 PE=3 SV=1	LENED_002249	1	0.00588883	95.741	IK(1)SLLER	2	-0.1596	4	0.77	0.55	0.408	1.49	1.716	1.239
mrr00071 Fatty acid degradation	0.0775569	7	1.78	A0A1Q3E0Q6	323	2.648	Up	0.042317	K	Aldehyde dehydrogenase OS=Lentinula edodes OX=5353 GN=LENED_002249 PE=3 SV=1	LENED_002249	1	5.36225e-06	135.1	VLMGGGMDEK(1)ER	2	-0.58335	3	0.521	0.53		1.332	1.891	0.951
mrr00071 Fatty acid degradation	0.0775569	7	1.78	A0A1Q3EKD9	87	2.285	Up	0.0130805	K	Acetyl-acetyltransferase OS=Lentinula edodes OX=5353 GN=LENED_009654 PE=3 SV=1	LENED_009654	1	1.97767e-08	144.18	SDATTINK(1)VCASGMK	3	-0.81157	72	0.575	0.804	0.496	1.772	1.392	1.12
mrr00071 Fatty acid degradation	0.0775569	7	1.78	A0A1Q3EKD9	219	2.439	Up	0.0024572	K	Acetyl-acetyltransferase OS=Lentinula edodes OX=5353 GN=LENED_009654 PE=3 SV=1	LENED_009654	1	0.000349385	139.28	GDTIVREDEEYK(1)R	3	0.69301	12	0.698	0.624	0.456	1.475	1.337	1.524
mrr00071 Fatty acid degradation	0.0775569	7	1.78	A0A1Q3EKD9	183	1.617	Up	0.026143	K	Acetyl-acetyltransferase OS=Lentinula edodes OX=5353 GN=LENED_009654 PE=3 SV=1	LENED_009654	1	2.60587e-45	238.03	EAQDAHAIESYK(1)R	2	-0.78155	12	0.981	0.736	0.614	1.236	1.369	1.165
mrr00071 Fatty acid degradation	0.0775569	7	1.78	A0A1Q3EKD9	329	1.852	Up	0.04868	K	Acetyl-acetyltransferase OS=Lentinula edodes OX=5353 GN=LENED_009654 PE=3 SV=1	LENED_009654	1	0.00531577	83.623	VLK(1)IDPAK	2	0.32385	6	1.037	0.605	0.518	1.506	1.41	1.085
mrr00071 Fatty acid degradation	0.0775569	7	1.78	A0A1Q3EAK3	52	37.809	Up	0.000137545	K	Aldehyde dehydrogenase OS=Lentinula edodes OX=5353 GN=LENED_005943 PE=3 SV=1	LENED_005943	1	0.000151382	108.98	IITK(1)VAEATSK	2	0.27977	8	0.068	0.063	0.031	2.133	2.166	1.826
mrr00071 Fatty acid degradation	0.0775569	7	1.78	A0A1Q3EAK3	260	6.19	Up	4.847e-06	K	Aldehyde dehydrogenase OS=Lentinula edodes OX=5353 GN=LENED_005943 PE=3 SV=1	LENED_005943	1	1.51377e-23	206.49	KIMEAAAK(1)SNLK	2	-0.9091	36	0.313	0.265	0.283	1.894	1.633	1.803
mrr00071 Fatty acid degradation	0.0775569	7	1.78	A0A1Q3DYT2	52	5.867	Up	0.00034284	K	Aldehyde dehydrogenase OS=Lentinula edodes OX=5353 GN=LENED_001668 PE=3 SV=1	LENED_001668	1	9.80979e-05	116.74	LLTK(1)VAAATSK	2	-0.11562	9	0.316	0.349	0.237	1.512	2.139	1.641
mrr00071 Fatty acid degradation	0.0775569	7	1.78	A0A1Q3DYT2	139	2.752	Up	0.031159	K	Aldehyde dehydrogenase OS=Lentinula edodes OX=5353 GN=LENED_001668 PE=3 SV=1	LENED_001668	1	2.7287e-05	127.56	YYAGWADK(1)VHGK	2	0.12577	6	0.375	0.652	0.605	2.096	0.897	1.498
mrr00071 Fatty acid degradation	0.0775569	7	1.78	A0A1Q3DYT2	73	5.06	Up	0.00024327	K	Aldehyde dehydrogenase OS=Lentinula edodes OX=5353 GN=LENED_001668 PE=3 SV=1	LENED_001668	1	0.00106513	93.649	AYK(1)TSWGLK	2	0.27929	12	0.373	0.38	0.263	1.708	1.551	1.882
mrr00071 Fatty acid degradation	0.0775569	7	1.78	A0A1Q3DYT2	260	5.239	Up	1.8706e-06	K	Aldehyde dehydrogenase OS=Lentinula edodes OX=5353 GN=LENED_001668 PE=3 SV=1	LENED_001668	1	1.33218e-77	280.91	KIQEASAK(1)SNLK	2	0.26467	23	0.345	0.344	0.303	1.791	1.726	1.68
mrr00071 Fatty acid degradation	0.0775569	7	1.78	A0A1Q3DYT2	79	5.534	Up	0.0031551	K	Aldehyde dehydrogenase OS=Lentinula edodes OX=5353 GN=LENED_001668 PE=3 SV=1	LENED_001668	1	4.42927e-05	121.71	TSWGLK(1)VSGAQR	2	1.3541	4	0.501	0.231	0.216	1.517	1.98	1.749
mrr00071 Fatty acid degradation	0.0775569	7	1.78	A0A1Q3DYT2	143	4.536	Up	6.2129e-05	K	Aldehyde dehydrogenase OS=Lentinula edodes OX=5353 GN=LENED_001668 PE=3 SV=1	LENED_001668	1	9.18475e-52	246.25	VHGK(1)TIETNEQK	2	0.43314	12	0.364	0.42	0.331	1.834	1.528	1.696
mrr00071 Fatty acid degradation	0.0775569	7	1.78	A0A1Q3EKA9	149	1.942	Up	9.5295e-05	K	NAD-aldehyde dehydrogenase OS=Lentinula edodes OX=5353 GN=LENED_009666 PE=3 SV=1	LENED_009666	1	7.2726e-29	206.66	ITGQTIEVDNK(1)SK	2	0.22847	6	0.694	0.717	0.661	1.336	1.423	1.264
mrr00071 Fatty acid degradation	0.0775569	7	1.78	A0A1Q3EKA9	77	2.807	Up	0.0107403	K	NAD-aldehyde dehydrogenase OS=Lentinula edodes OX=5353 GN=LENED_009666 PE=3 SV=1	LENED_009666	1	3.75526e-06	135.65	TSWGK(1)NVTGWER	2	-0.38647	6	0.648	0.553	0.424	1.318	2.109	1.134
mrr00071 Fatty acid degradation	0.0775569	7	1.78	A0A1Q3EKA9	72	2.818	Up	0.0045804	K	NAD-aldehyde dehydrogenase OS=Lentinula edodes OX=5353 GN=LENED_009666 PE=3 SV=1	LENED_009666	1	0.00309498	111.86	AFK(1)TSWGK	2	-0.075968	10	0.683	0.562	0.369	1.567	1.583	1.399
mrr00071 Fatty acid degradation	0.0775569	7	1.78	A0A1Q3EKA9	260	6.19	Up	4.847e-06	K	NAD-aldehyde dehydrogenase OS=Lentinula edodes OX=5353 GN=LENED_009666 PE=3 SV=1	LENED_009666	1	1.51377e-23	206.49	KIMEAAAK(1)SNLK	2	-0.9091	37	0.313	0.265	0.283	1.894	1.633	1.803
mrr00071 Fatty acid degradation	0.0775569	7	1.78	A0A1Q3EAB8	52	2.854	Up	0.0023049	K	Aldehyde dehydrogenase OS=Lentinula edodes OX=5353 GN=LENED_005944 PE=3 SV=1	LENED_005944	1	1.15005e-06	137.01	VITK(1)VAEATPK	2	0.34623	9	0.517	0.65	0.432	1.534	1.765	1.265
mrr00071 Fatty acid degradation	0.0775569	7	1.78	A0A1Q3EAB8	241	2.98	Up	0.0125578	K	Aldehyde dehydrogenase OS=Lentinula edodes OX=5353 GN=LENED_005944 PE=3 SV=1	LENED_005944	1	1.04136e-05	129.38	IDK(1)VAFTGSTLVGR	3	-0.071791	14	0.382	0.511	0.629	0.972	1.853	1.71
mrr00071 Fatty acid degradation	0.0775569	7	1.78	A0A1Q3EAB8	260	3.678	Up	2.0198e-05	K	Aldehyde dehydrogenase OS=Lentinula edodes OX=5353 GN=LENED_005944 PE=3 SV=1	LENED_005944	1	4.62901e-12	176.58	KIMEAAAK(1)TNLK	2	-1.8837	22	0.446	0.4	0.467	1.514	1.691	1.624
mrr00071 Fatty acid degradation	0.0775569	7	1.78	A0A1Q3EAB8	91	2.186	Up	0.00187636	K	Aldehyde dehydrogenase OS=Lentinula edodes OX=5353 GN=LENED_005944 PE=3 SV=1	LENED_005944	1	0.00452576	111.28	LLGK(1)LAR	2	0.15763	6	0.723	0.606	0.597	1.419	1.604	1.188
mrr04145 Phagosome	0.354351	5	1.27	A0A1Q3E5E4	551	2.297	Up	0.0063981	K	V-type ATPase OS=Lentinula edodes OX=5353 GN=LENED_003878 PE=4 SV=1	LENED_003878	1	4.26179e-29	204.48	LDDLHSEIQDK(1)FR	3	-1.0354	6	0.675	0.694	0.499	1.515	1.655	1.12
mrr04145 Phagosome	0.354351	5	1.27	A0A1Q3E5E4	526	3.153	Up	0.0066233	K	V-type ATPase OS=Lentinula edodes OX=5353 GN=LENED_003878 PE=4 SV=1	LENED_003878	1	9.35022e-18	177.42	LSQMK(1)FESPSQGK	2	0.036673	12	0.678	0.477	0.34	1.651	1.806	1.256
mrr04145 Phagosome	0.354351	5	1.27	A0A1Q3EHP0	307	2	Up	0.043155	K	V-type proton ATPase subunit a OS=Lentinula edodes OX=5353 GN=LENED_008602 PE=3 SV=1	LENED_008602	1	0.00667656	63.185	RTELTK(1)IGESLR	2	1.3878	1	0.764	0.697	0.593	1.321	1.882	0.905
mrr04145 Phagosome	0.354351	5	1.27	A0A1Q3EHE2	421	1.896	Up	0.022701	K	Calreticulin-domain-containing protein OS=Lentinula edodes OX=5353 GN=LENED_008542 PE=3 SV=1	LENED_008542	1	0.000128388	116.55	ALAAETFDIK(1)K	2	-0.091816	14	0.723	0.763	0.637	1.771	1.238	1.017
mrr04145 Phagosome	0.354351	5	1.27	A0A1Q3EHE2	108	1.57	Up	0.0053751	K	Calreticulin-domain-containing protein OS=Lentinula edodes OX=5353 GN=LENED_008542 PE=3 SV=1	LENED_008542	1	0.0003394	68.243	AAHHAISAPFAEPVDFK(1)EK	3	-0.92592	1	0.742	0.754	0.86	1.134	1.402	1.162
mrr04145 Phagosome	0.354351	5	1.27	A0A1Q3EC67	93	1.99	Up	0.0143981	K	V-type proton ATPase subunit G OS=Lentinula edodes OX=5353 GN=LENED_006592 PE=3 SV=1	LENED_006592	1	4.79382e-11	141.13	LQSISDSYNSHK(1)NEVVQK	3	-0.1985	10	0.811	0.743	0.501	1.488	1.453	1.148
mrr04145 Phagosome	0.354351	5	1.27	A0A1Q3EC67	108	2.211	Up	0.0069599	K	V-type proton ATPase subunit G OS=Lentinula edodes OX=5353 GN=LENED_006592 PE=3 SV=1	LENED_006592	1	0.000852311	74.841	VTQVK(1)PELHK	3	-0.30696	5	0.744	0.7	0.467	1.587	1.325	1.313
mrr04145 Phagosome	0.354351	5	1.27	A0A1Q3EC67	113	2.376	Up	0.0172018	K	V-type proton ATPase subunit G OS=Lentinula edodes OX=5353 GN=LENED_006592 PE=3 SV=1	LENED_006592	1	3.56799e-05	117.93	VTQVKPELHK(1)NLK	3	0.80373	8	0.695	0.727	0.382	1.444	1.189	1.654
mrr04145 Phagosome	0.354351	5	1.27	A0A1Q3EHD3	188	1.832	Up	0.0159417	K	GTP-binding protein RAB5 OS=Lentinula edodes OX=5353 GN=LENED_008527 PE=4 SV=1	LENED_008527	1	0.000153574	105.95	APTGPK(1)SVDLNK	2	-0.047199	6	0.783	0.8	0.583	1.553	1.352	1.064
mrr00310 Lysine degradation	0.0549014	6	2.04	A0A1Q3E0Q6	81	2.181	Up	0.0065574	K	Aldehyde dehydrogenase OS=Lentinula edodes OX=5353 GN=LENED_002249 PE=3 SV=1	LENED_002249	1	0.013528	124.89	AIISAK(1)R	2	0.05668	6	0.793	0.566	0.575	1.457	1.619	1.143
mrr00310 Lysine degradation	0.0549014	6	2.04	A0A1Q3E0Q6	304	2.572	Up	0.009302	K	Aldehyde dehydrogenase OS=Lentinula edodes OX=5353 GN=LENED_002249 PE=3 SV=1	LENED_002249	1	0.00588883	95.741	IK(1)SLLER	2	-0.1596	4	0.77	0.55	0.408	1.49	1.716	1.239
mrr00310 Lysine degradation	0.0549014	6	2.04	A0A1Q3E0Q6	323	2.648	Up	0.042317	K	Aldehyde dehydrogenase OS=Lentinula edodes OX=5353 GN=LENED_002249 PE=3 SV=1	LENED_002249	1	5.36225e-06	135.1	VLMGGGMDEK(1)ER	2	-0.58335	3	0.521	0.53		1.332	1.891	0.951
mrr00310 Lysine degradation	0.0549014	6	2.04	A0A1Q3EKD9	87	2.285	Up	0.0130805	K	Acetyl-acetyltransferase OS=Lentinula edodes OX=5353 GN=LENED_009654 PE=3 SV=1	LENED_009654	1	1.97767e-08	144.18	SDATTINK(1)VCASGMK	3	-0.81157	72	0.575	0.804	0.496	1.772	1.392	1.12
mrr00310 Lysine degradation	0.0549014	6	2.04	A0A1Q3EKD9	219	2.439	Up	0.0024572	K	Acetyl-acetyltransferase OS=Lentinula edodes OX=5353 GN=LENED_009654 PE=3 SV=1	LENED_009654	1	0.000349385	139.28	GDTIVREDEEYK(1)R	3	0.69301	12	0.698	0.624	0.456	1.475	1.337	1.524
mrr00310 Lysine degradation	0.0549014	6	2.04	A0A1Q3EKD9	183	1.617	Up	0.026143	K	Acetyl-acetyltransferase OS=Lentinula edodes OX=5353 GN=LENED_009654 PE=3 SV=1	LENED_009654	1	2.60587e-45	238.03	EAQDAHAIESYK(1)R	2	-0.78155	12	0.981	0.736	0.614	1.236	1.369	1.165
mrr00310 Lysine degradation	0.0549014	6	2.04	A0A1Q3EKD9	329	1.852	Up	0.04868	K	Acetyl-acetyltransferase OS=Lentinula edodes OX=5353 GN=LENED_009654 PE=3 SV=1	LENED_009654	1	0.00531577	83.623	VLK(1)IDPAK	2	0.32385	6	1.037	0.605	0.518	1.506	1.41	1.085
mrr00310 Lysine degradation	0.0549014	6	2.04	A0A1Q3EAK3	52	37.809	Up	0.000137545	K	Aldehyde dehydrogenase OS=Lentinula edodes OX=5353 GN=LENED_005943 PE=3 SV=1	LENED_005943	1	0.000151382	108.98	IITK(1)VAEATSK	2	0.27977	8	0.068	0.063	0.031	2.133	2.166	1.826
mrr00310 Lysine degradation	0.0549014	6	2.04	A0A1Q3EAK3	260	6.19	Up	4.847e-06	K	Aldehyde dehydrogenase OS=Lentinula edodes OX=5353 GN=LENED_005943 PE=3 SV=1	LENED_005943	1	1.51377e-23	206.49	KIMEAAAK(1)SNLK	2	-0.9091	36	0.313	0.265	0.283	1.894	1.633	1.803
mrr00310 Lysine degradation	0.0549014	6	2.04	A0A1Q3DYT2	52	5.867	Up	0.00034284	K	Aldehyde dehydrogenase OS=Lentinula edodes OX=5353 GN=LENED_001668 PE=3 SV=1	LENED_001668	1	9.80979e-05	116.74	LLTK(1)VAAATSK	2	-0.11562	9	0.316	0.349	0.237	1.512	2.139	1.641
mrr00310 Lysine degradation	0.0549014	6	2.04	A0A1Q3DYT2	139	2.752	Up	0.031159	K	Aldehyde dehydrogenase OS=Lentinula edodes OX=5353 GN=LENED_001668 PE=3 SV=1	LENED_001668	1	2.7287e-05	127.56	YYAGWADK(1)VHGK	2	0.12577	6	0.375	0.652	0.605	2.096	0.897	1.498
mrr00310 Lysine degradation	0.0549014	6	2.04	A0A1Q3DYT2	73	5.06	Up	0.00024327	K	Aldehyde dehydrogenase OS=Lentinula edodes OX=5353 GN=LENED_001668 PE=3 SV=1	LENED_001668	1	0.00106513	93.649	AYK(1)TSWGLK	2	0.27929	12	0.373	0.38	0.263	1.708	1.551	1.882
mrr00310 Lysine degradation	0.0549014	6	2.04	A0A1Q3DYT2	260	5.239	Up	1.8706e-06	K	Aldehyde dehydrogenase OS=Lentinula edodes OX=5353 GN=LENED_001668 PE=3 SV=1	LENED_001668	1	1.33218e-77	280.91	KIQEASAK(1)SNLK	2	0.26467	23	0.345	0.344	0.303	1.791	1.726	1.68
mrr00310 Lysine degradation	0.0549014	6	2.04	A0A1Q3DYT2	79	5.534	Up	0.0031551	K	Aldehyde dehydrogenase OS=Lentinula edodes OX=5353 GN=LENED_001668 PE=3 SV=1	LENED_001668	1	4.42927e-05	121.71	TSWGLK(1)VSGAQR	2	1.3541	4	0.501	0.231	0.216	1.517	1.98	1.749
mrr00310 Lysine degradation	0.0549014	6	2.04	A0A1Q3DYT2	143	4.536	Up	6.2129e-05	K	Aldehyde dehydrogenase OS=Lentinula edodes OX=5353 GN=LENED_001668 PE=3 SV=1	LENED_001668	1	9.18475e-52	246.25	VHGK(1)TIETNEQK	2	0.43314	12	0.364	0.42	0.331	1.834	1.528	1.696
mrr00310 Lysine degradation	0.0549014	6	2.04	A0A1Q3EKA9	149	1.942	Up	9.5295e-05	K	NAD-aldehyde dehydrogenase OS=Lentinula edodes OX=5353 GN=LENED_009666 PE=3 SV=1	LENED_009666	1	7.2726e-29	206.66	ITGQTIEVDNK(1)SK	2	0.22847	6	0.694	0.717	0.661	1.336	1.423	1.264
mrr00310 Lysine degradation	0.0549014	6	2.04	A0A1Q3EKA9	77	2.807	Up	0.0107403	K	NAD-aldehyde dehydrogenase OS=Lentinula edodes OX=5353 GN=LENED_009666 PE=3 SV=1	LENED_009666	1	3.75526e-06	135.65	TSWGK(1)NVTGWER	2	-0.38647	6	0.648	0.553	0.424	1.318	2.109	1.134
mrr00310 Lysine degradation	0.0549014	6	2.04	A0A1Q3EKA9	72	2.818	Up	0.0045804	K	NAD-aldehyde dehydrogenase OS=Lentinula edodes OX=5353 GN=LENED_009666 PE=3 SV=1	LENED_009666	1	0.00309498	111.86	AFK(1)TSWGK	2	-0.075968	10	0.683	0.562	0.369	1.567	1.583	1.399
mrr00310 Lysine degradation	0.0549014	6	2.04	A0A1Q3EKA9	260	6.19	Up	4.847e-06	K	NAD-aldehyde dehydrogenase OS=Lentinula edodes OX=5353 GN=LENED_009666 PE=3 SV=1	LENED_009666	1	1.51377e-23	206.49	KIMEAAAK(1)SNLK	2	-0.9091	37	0.313	0.265	0.283	1.894	1.633	1.803
mrr00310 Lysine degradation	0.0549014	6	2.04	A0A1Q3EAB8	52	2.854	Up	0.0023049	K	Aldehyde dehydrogenase OS=Lentinula edodes OX=5353 GN=LENED_005944 PE=3 SV=1	LENED_005944	1	1.15005e-06	137.01	VITK(1)VAEATPK	2	0.34623	9	0.517	0.65	0.432	1.534	1.765	1.265
mrr00310 Lysine degradation	0.0549014	6	2.04	A0A1Q3EAB8	241	2.98	Up	0.0125578	K	Aldehyde dehydrogenase OS=Lentinula edodes OX=5353 GN=LENED_005944 PE=3 SV=1	LENED_005944	1	1.04136e-05	129.38	IDK(1)VAFTGSTLVGR	3	-0.071791	14	0.382	0.511	0.629	0.972	1.853	1.71
mrr00310 Lysine degradation	0.0549014	6	2.04	A0A1Q3EAB8	260	3.678	Up	2.0198e-05	K	Aldehyde dehydrogenase OS=Lentinula edodes OX=5353 GN=LENED_005944 PE=3 SV=1	LENED_005944	1	4.62901e-12	176.58	KIMEAAAK(1)TNLK	2	-1.8837	22	0.446	0.4	0.467	1.514	1.691	1.624
mrr00310 Lysine degradation	0.0549014	6	2.04	A0A1Q3EAB8	91	2.186	Up	0.00187636	K	Aldehyde dehydrogenase OS=Lentinula edodes OX=5353 GN=LENED_005944 PE=3 SV=1	LENED_005944	1	0.00452576	111.28	LLGK(1)LAR	2	0.15763	6	0.723	0.606	0.597	1.419	1.604	1.188
mrr00630 Glyoxylate and dicarboxylate metabolism	0.897393	2	0.57	A0A1Q3EKD9	87	2.285	Up	0.0130805	K	Acetyl-acetyltransferase OS=Lentinula edodes OX=5353 GN=LENED_009654 PE=3 SV=1	LENED_009654	1	1.97767e-08	144.18	SDATTINK(1)VCASGMK	3	-0.81157	72	0.575	0.804	0.496	1.772	1.392	1.12
mrr00630 Glyoxylate and dicarboxylate metabolism	0.897393	2	0.57	A0A1Q3EKD9	219	2.439	Up	0.0024572	K	Acetyl-acetyltransferase OS=Lentinula edodes OX=5353 GN=LENED_009654 PE=3 SV=1	LENED_009654	1	0.000349385	139.28	GDTIVREDEEYK(1)R	3	0.69301	12	0.698	0.624	0.456	1.475	1.337	1.524
mrr00630 Glyoxylate and dicarboxylate metabolism	0.897393	2	0.57	A0A1Q3EKD9	183	1.617	Up	0.026143	K	Acetyl-acetyltransferase OS=Lentinula edodes OX=5353 GN=LENED_009654 PE=3 SV=1	LENED_009654	1	2.60587e-45	238.03	EAQDAHAIESYK(1)R	2	-0.78155	12	0.981	0.736	0.614	1.236	1.369	1.165
mrr00630 Glyoxylate and dicarboxylate metabolism	0.897393	2	0.57	A0A1Q3EKD9	329	1.852	Up	0.04868	K	Acetyl-acetyltransferase OS=Lentinula edodes OX=5353 GN=LENED_009654 PE=3 SV=1	LENED_009654	1	0.00531577	83.623	VLK(1)IDPAK	2	0.32385	6	1.037	0.605	0.518	1.506	1.41	1.085
mrr00630 Glyoxylate and dicarboxylate metabolism	0.897393	2	0.57	A0A1Q3E135	104	1.638	Up	0.004318	K	Catalase OS=Lentinula edodes OX=5353 GN=LENED_002517 PE=3 SV=1	LENED_002517	1	0.00536428	105.27	GFAIK(1)LR	2	0.14184	18	0.815	0.693	0.79	1.122	1.417	1.225
mrr00630 Glyoxylate and dicarboxylate metabolism	0.897393	2	0.57	A0A1Q3E135	212	1.568	Up	0.020361	K	Catalase OS=Lentinula edodes OX=5353 GN=LENED_002517 PE=3 SV=1	LENED_002517	1	1.84006e-23	199.82	ADGGFK(1)TLNNAK	2	-1.2122	34	0.88	0.872	0.617	1.213	1.337	1.165
mrr00630 Glyoxylate and dicarboxylate metabolism	0.897393	2	0.57	A0A1Q3E135	483	5.663	Up	0.00151508	K	Catalase OS=Lentinula edodes OX=5353 GN=LENED_002517 PE=3 SV=1	LENED_002517	1	0.000513173	85.973	AVGAPTVK(1)PLAFK	2	0.24488	5	0.308	0.418	0.203	2.004	1.462	1.795
mrr00564 Glycerophospholipid metabolism	0.666108	1	1.02	A0A1Q3EH14	189	2.122	Up	0.0095641	K	Phosphatidylserine decarboxylase OS=Lentinula edodes OX=5353 GN=LENED_008378 PE=4 SV=1	LENED_008378	1	0.000144852	107.06	IVVAAPK(1)FQVNR	2	-0.79627	8	0.746	0.519	0.689	1.139	1.699	1.308
mrr00300 Lysine biosynthesis	0.785163	1	0.73	A0A1Q3E3Z4	144	2.088	Up	0.0071566	K	Aspartate-semialdehyde dehydrogenase OS=Lentinula edodes OX=5353 GN=LENED_003576 PE=4 SV=1	LENED_003576	1	0.000439421	88.075	AANIPLFSNAK(1)NYR	2	0.5937	9	0.776	0.709	0.49	1.248	1.461	1.415
mrr00290 Valine, leucine and isoleucine biosynthesis	0.827751	1	0.64	A0A1Q3EAR7	25	1.765	Up	0.040244	K	Dihydroxy-acid dehydratase OS=Lentinula edodes OX=5353 GN=LENED_006104 PE=4 SV=1	LENED_006104	1	1.39556e-05	132.14	LNK(1)ISSEITQSK	2	0.16806	5	0.811	0.916	0.482	1.363	1.342	1.193
mrr00360 Phenylalanine metabolism	0.732129	1	0.85	A0A1Q3EHG3	342	1.712	Up	0.022761	K	Aspartate aminotransferase OS=Lentinula edodes OX=5353 GN=LENED_008562 PE=4 SV=1	LENED_008562	1	0.000973422	84.882	VK(1)SQLSVLQR	2	-0.42571	11	0.893	0.613	0.745	1.551	1.1	1.203
mrr00250 Alanine, aspartate and glutamate metabolism	0.814664	3	0.73	A0A1Q3DY35	405	1.545	Up	0.028782	K	L-glutamine D-fructose 6-phosphate amidotansferase OS=Lentinula edodes OX=5353 GN=LENED_001319 PE=4 SV=1	LENED_001319	1	0.000130298	124.51	LLK(1)YVYDSQADKK	2	-0.59464	14	0.994	0.709	0.677	1.112	1.212	1.354
mrr00250 Alanine, aspartate and glutamate metabolism	0.814664	3	0.73	A0A1Q3EJS7	49	4.668	Up	0.0077833	K	Glutamate decarboxylase OS=Lentinula edodes OX=5353 GN=LENED_009408 PE=3 SV=1	LENED_009408	1	0.000567168	84.753	YGTQPLPK(1)YHFSSK	2	-0.91009	5	0.346	0.493	0.228	1.385	1.179	2.417
mrr00250 Alanine, aspartate and glutamate metabolism	0.814664	3	0.73	A0A1Q3EJS7	19	7.961	Up	0.0102976	K	Glutamate decarboxylase OS=Lentinula edodes OX=5353 GN=LENED_009408 PE=3 SV=1	LENED_009408	1	0.00834416	87.258	LVQDSHDK(1)K	2	-1.3879	2	0.315	0.151	0.325	1.634		2.564
mrr00250 Alanine, aspartate and glutamate metabolism	0.814664	3	0.73	A0A1Q3EJS7	5	5.757	Up	0.00106202	K	Glutamate decarboxylase OS=Lentinula edodes OX=5353 GN=LENED_009408 PE=3 SV=1	LENED_009408	1	0.00014645	117.79	ALSK(1)HINADR	2	0.30049	10	0.274	0.409	0.231	1.415	2.152	1.695
mrr00250 Alanine, aspartate and glutamate metabolism	0.814664	3	0.73	A0A1Q3EHG3	342	1.712	Up	0.022761	K	Aspartate aminotransferase OS=Lentinula edodes OX=5353 GN=LENED_008562 PE=4 SV=1	LENED_008562	1	0.000973422	84.882	VK(1)SQLSVLQR	2	-0.42571	11	0.893	0.613	0.745	1.551	1.1	1.203
mrr03018 RNA degradation	0.963636	1	0.34	A0A1Q3E947	443	1.94	Up	0.040158	K	Phosphopyruvate hydratase OS=Lentinula edodes OX=5353 GN=LENED_005486 PE=3 SV=1	LENED_005486	1	1.83467e-28	199.13	GLSAGHNAPALLK(1)K	2	-0.1548	12	0.876	0.753	0.466	1.682	1.286	1.097
mrr00020 Citrate cycle (TCA cycle)	0.992442	1	0.23	A0A1Q3DZM1	549	1.505	Up	0.0197377	K	Phosphoenolpyruvate carboxykinase OS=Lentinula edodes OX=5353 GN=LENED_001864 PE=3 SV=1	LENED_001864	1	8.80052e-06	134.98	AFK(1)LYETDVDRK	3	0.49561	11	0.791	0.953	0.681	1.322	1.225	1.103
mrr00350 Tyrosine metabolism	0.717187	2	0.85	A0A1Q3EBY1	466	2.438	Up	0.00115821	K	Di-copper centre-containing protein OS=Lentinula edodes OX=5353 GN=LENED_006419 PE=4 SV=1	LENED_006419	1	3.71575e-07	136.6	LK(1)YGISHPIIPALR	2	0.024276	25	0.687	0.6	0.5	1.468	1.585	1.304
mrr00350 Tyrosine metabolism	0.717187	2	0.85	A0A1Q3EBY1	255	2.285	Up	0.0140783	K	Di-copper centre-containing protein OS=Lentinula edodes OX=5353 GN=LENED_006419 PE=4 SV=1	LENED_006419	1	0.00610032	91.9	YGWK(1)SLR	2	-0.15224	6	0.735	0.607	0.522	1.086	1.901	1.272
mrr00350 Tyrosine metabolism	0.717187	2	0.85	A0A1Q3EBY1	129	1.944	Up	0.0060628	K	Di-copper centre-containing protein OS=Lentinula edodes OX=5353 GN=LENED_006419 PE=4 SV=1	LENED_006419	1	0.00058976	114.86	K(1)IWITAAQQLR	2	-0.37122	3	0.631	0.723	0.71	1.115	1.646	1.252
mrr00350 Tyrosine metabolism	0.717187	2	0.85	A0A1Q3EBY1	47	2.069	Up	0.02248	K	Di-copper centre-containing protein OS=Lentinula edodes OX=5353 GN=LENED_006419 PE=4 SV=1	LENED_006419	1	4.78659e-18	135.63	IQQAEYK(1)PVAAK	2	0.29521	5	0.83	0.545	0.636	1.811	1.288	1.062
mrr00350 Tyrosine metabolism	0.717187	2	0.85	A0A1Q3EHG3	342	1.712	Up	0.022761	K	Aspartate aminotransferase OS=Lentinula edodes OX=5353 GN=LENED_008562 PE=4 SV=1	LENED_008562	1	0.000973422	84.882	VK(1)SQLSVLQR	2	-0.42571	11	0.893	0.613	0.745	1.551	1.1	1.203
mrr00480 Glutathione metabolism	0.0230978	7	2.23	A0A1Q3EQW6	342	1.716	Up	0.0145429	K	Glutamate carboxypeptidase OS=Lentinula edodes OX=5353 GN=LENED_011763 PE=4 SV=1	LENED_011763	1	0.00248705	108.74	VSGK(1)FSIR	2	-0.98068	5	0.884	0.776	0.591	1.37	1.356	1.136
mrr00480 Glutathione metabolism	0.0230978	7	2.23	A0A1Q3EM76	459	1.849	Up	0.038663	K	5-oxoprolinase OS=Lentinula edodes OX=5353 GN=LENED_010355 PE=4 SV=1	LENED_010355	0.998461	0.000129961	86.367	IFGK(0.998)SEK(0.002)EPLDVDASR	3	-0.28604	2	0.826	0.742	0.574	1.02	1.767	1.173
mrr00480 Glutathione metabolism	0.0230978	7	2.23	A0A1Q3EF98	504	1.735	Up	0.027005	K	Cytoplasm protein OS=Lentinula edodes OX=5353 GN=LENED_007772 PE=4 SV=1	LENED_007772	1	0.0065673	79.059	NTWIK(1)QPR	2	0.18959	1	1.002	0.625	0.599	1.191	1.316	1.355
mrr00480 Glutathione metabolism	0.0230978	7	2.23	A0A1Q3EKC9	148	3.618	Up	0.0031968	K	Glutathione S-transferase C-terminal-like protein OS=Lentinula edodes OX=5353 GN=LENED_009644 PE=3 SV=1	LENED_009644	1	0.000584627	154.35	YYDETK(1)R	2	1.5448	6	0.517	0.519	0.298	1.825	1.331	1.671
mrr00480 Glutathione metabolism	0.0230978	7	2.23	A0A1Q3E046	69	2.221	Up	0.0045035	K	Glutathione S-transferase OS=Lentinula edodes OX=5353 GN=LENED_002147 PE=3 SV=1	LENED_002147	1	2.14668e-16	128.66	VPAIAYGGPK(1)TTGDQPSPSSTK	3	0.032339	6	0.688	0.577	0.612	1.243	1.171	1.754
mrr00480 Glutathione metabolism	0.0230978	7	2.23	A0A1Q3E046	59	2.131	Up	0.038916	K	Glutathione S-transferase OS=Lentinula edodes OX=5353 GN=LENED_002147 PE=3 SV=1	LENED_002147	1	0.000215423	85.473	INPASK(1)VPAIAYGGPK	3	-0.15506	13	0.664	0.828	0.432	1.073	1.19	1.837
mrr00480 Glutathione metabolism	0.0230978	7	2.23	A0A1Q3E046	53	2.026	Up	0.048303	K	Glutathione S-transferase OS=Lentinula edodes OX=5353 GN=LENED_002147 PE=3 SV=1	LENED_002147	0.999993	0.000925612	63.025	NKPEWYQPK(1)INPASK	3	1.3743	5	0.889	0.699	0.414	1.063	1.308	1.686
mrr00480 Glutathione metabolism	0.0230978	7	2.23	A0A1Q3E046	46	2.226	Up	0.0111554	K	Glutathione S-transferase OS=Lentinula edodes OX=5353 GN=LENED_002147 PE=3 SV=1	LENED_002147	1	0.00264429	78.264	NK(1)PEWYQPK	2	0.85912	5	0.697	0.583	0.594	1.359	1.016	1.797
mrr00480 Glutathione metabolism	0.0230978	7	2.23	A0A1Q3E046	44	2.113	Up	0.036045	K	Glutathione S-transferase OS=Lentinula edodes OX=5353 GN=LENED_002147 PE=3 SV=1	LENED_002147	0.999938	3.89852e-09	150.34	YEIDLK(1)NKPEWYQPK	2	0.32481	10	0.694	0.762	0.476	0.973	1.258	1.852
mrr00480 Glutathione metabolism	0.0230978	7	2.23	A0A1Q3E661	473	1.656	Up	0.025602	K	Glutathione reductase OS=Lentinula edodes OX=5353 GN=LENED_004169 PE=3 SV=1	LENED_004169	1	1.85415e-08	149.22	TPK(1)SVEVTLADGQK	2	-0.16955	6	0.926	0.582	0.771	1.184	1.167	1.422
mrr00480 Glutathione metabolism	0.0230978	7	2.23	A0A1Q3EQ38	284	1.822	Up	0.021376	K	6-phosphogluconate dehydrogenase, decarboxylating OS=Lentinula edodes OX=5353 GN=LENED_011465 PE=3 SV=1	LENED_011465	1	0.000263771	116.13	ASK(1)VIAGPQK	2	1.5333	6	0.855	0.671	0.652	1.676	1.235	1.057
mrr00040 Pentose and glucuronate interconversions	0.759182	2	0.78	A0A1Q3DW04	306	1.679	Up	0.0081963	K	Xylitol dehydrogenase OS=Lentinula edodes OX=5353 GN=LENED_000340 PE=3 SV=1	LENED_000340	1	8.357e-05	151.22	EVAYK(1)GSFR	2	0.49718	6	0.872	0.758	0.632	1.158	1.247	1.392
mrr00040 Pentose and glucuronate interconversions	0.759182	2	0.78	A0A1Q3DW04	83	2.628	Up	0.028063	K	Xylitol dehydrogenase OS=Lentinula edodes OX=5353 GN=LENED_000340 PE=3 SV=1	LENED_000340	1	0.0240545	69.812	HVK(1)VGDK	2	0.20594	1	0.625	0.542	0.484	0.938	1.181	2.22
mrr00040 Pentose and glucuronate interconversions	0.759182	2	0.78	A0A1Q3DW04	211	2.144	Up	0.0131394	K	Xylitol dehydrogenase OS=Lentinula edodes OX=5353 GN=LENED_000340 PE=3 SV=1	LENED_000340	1	2.50071e-13	116.74	LEFAK(1)SYVGAEPYRPLSPNKDEAK	3	0.60116	10	0.743	0.583	0.608	1.002	1.719	1.426
mrr00040 Pentose and glucuronate interconversions	0.759182	2	0.78	A0A1Q3EQA5	61	1.796	Up	0.03834	K	D-galacturonic acid reductase OS=Lentinula edodes OX=5353 GN=LENED_011536 PE=4 SV=1	LENED_011536	1	0.000180676	96.059	LGMAGVNGGK(1)FPAIR	2	0.075192	8	0.788	0.84	0.536	0.977	1.445	1.464
mrr00280 Valine, leucine and isoleucine degradation	0.146002	7	1.55	A0A1Q3E0Q6	81	2.181	Up	0.0065574	K	Aldehyde dehydrogenase OS=Lentinula edodes OX=5353 GN=LENED_002249 PE=3 SV=1	LENED_002249	1	0.013528	124.89	AIISAK(1)R	2	0.05668	6	0.793	0.566	0.575	1.457	1.619	1.143
mrr00280 Valine, leucine and isoleucine degradation	0.146002	7	1.55	A0A1Q3E0Q6	304	2.572	Up	0.009302	K	Aldehyde dehydrogenase OS=Lentinula edodes OX=5353 GN=LENED_002249 PE=3 SV=1	LENED_002249	1	0.00588883	95.741	IK(1)SLLER	2	-0.1596	4	0.77	0.55	0.408	1.49	1.716	1.239
mrr00280 Valine, leucine and isoleucine degradation	0.146002	7	1.55	A0A1Q3E0Q6	323	2.648	Up	0.042317	K	Aldehyde dehydrogenase OS=Lentinula edodes OX=5353 GN=LENED_002249 PE=3 SV=1	LENED_002249	1	5.36225e-06	135.1	VLMGGGMDEK(1)ER	2	-0.58335	3	0.521	0.53		1.332	1.891	0.951
mrr00280 Valine, leucine and isoleucine degradation	0.146002	7	1.55	A0A1Q3EKD9	87	2.285	Up	0.0130805	K	Acetyl-acetyltransferase OS=Lentinula edodes OX=5353 GN=LENED_009654 PE=3 SV=1	LENED_009654	1	1.97767e-08	144.18	SDATTINK(1)VCASGMK	3	-0.81157	72	0.575	0.804	0.496	1.772	1.392	1.12
mrr00280 Valine, leucine and isoleucine degradation	0.146002	7	1.55	A0A1Q3EKD9	219	2.439	Up	0.0024572	K	Acetyl-acetyltransferase OS=Lentinula edodes OX=5353 GN=LENED_009654 PE=3 SV=1	LENED_009654	1	0.000349385	139.28	GDTIVREDEEYK(1)R	3	0.69301	12	0.698	0.624	0.456	1.475	1.337	1.524
mrr00280 Valine, leucine and isoleucine degradation	0.146002	7	1.55	A0A1Q3EKD9	183	1.617	Up	0.026143	K	Acetyl-acetyltransferase OS=Lentinula edodes OX=5353 GN=LENED_009654 PE=3 SV=1	LENED_009654	1	2.60587e-45	238.03	EAQDAHAIESYK(1)R	2	-0.78155	12	0.981	0.736	0.614	1.236	1.369	1.165
mrr00280 Valine, leucine and isoleucine degradation	0.146002	7	1.55	A0A1Q3EKD9	329	1.852	Up	0.04868	K	Acetyl-acetyltransferase OS=Lentinula edodes OX=5353 GN=LENED_009654 PE=3 SV=1	LENED_009654	1	0.00531577	83.623	VLK(1)IDPAK	2	0.32385	6	1.037	0.605	0.518	1.506	1.41	1.085
mrr00280 Valine, leucine and isoleucine degradation	0.146002	7	1.55	A0A1Q3DYZ8	334	1.765	Up	0.031404	K	3-hydroxyisobutyrate dehydrogenase OS=Lentinula edodes OX=5353 GN=LENED_001577 PE=3 SV=1	LENED_001577	1	0.000750824	107.79	FLQK(1)TAEER	2	0.51401	1	0.687	0.845		1.337	1.367
mrr00280 Valine, leucine and isoleucine degradation	0.146002	7	1.55	A0A1Q3EAK3	52	37.809	Up	0.000137545	K	Aldehyde dehydrogenase OS=Lentinula edodes OX=5353 GN=LENED_005943 PE=3 SV=1	LENED_005943	1	0.000151382	108.98	IITK(1)VAEATSK	2	0.27977	8	0.068	0.063	0.031	2.133	2.166	1.826
mrr00280 Valine, leucine and isoleucine degradation	0.146002	7	1.55	A0A1Q3EAK3	260	6.19	Up	4.847e-06	K	Aldehyde dehydrogenase OS=Lentinula edodes OX=5353 GN=LENED_005943 PE=3 SV=1	LENED_005943	1	1.51377e-23	206.49	KIMEAAAK(1)SNLK	2	-0.9091	36	0.313	0.265	0.283	1.894	1.633	1.803
mrr00280 Valine, leucine and isoleucine degradation	0.146002	7	1.55	A0A1Q3DYT2	52	5.867	Up	0.00034284	K	Aldehyde dehydrogenase OS=Lentinula edodes OX=5353 GN=LENED_001668 PE=3 SV=1	LENED_001668	1	9.80979e-05	116.74	LLTK(1)VAAATSK	2	-0.11562	9	0.316	0.349	0.237	1.512	2.139	1.641
mrr00280 Valine, leucine and isoleucine degradation	0.146002	7	1.55	A0A1Q3DYT2	139	2.752	Up	0.031159	K	Aldehyde dehydrogenase OS=Lentinula edodes OX=5353 GN=LENED_001668 PE=3 SV=1	LENED_001668	1	2.7287e-05	127.56	YYAGWADK(1)VHGK	2	0.12577	6	0.375	0.652	0.605	2.096	0.897	1.498
mrr00280 Valine, leucine and isoleucine degradation	0.146002	7	1.55	A0A1Q3DYT2	73	5.06	Up	0.00024327	K	Aldehyde dehydrogenase OS=Lentinula edodes OX=5353 GN=LENED_001668 PE=3 SV=1	LENED_001668	1	0.00106513	93.649	AYK(1)TSWGLK	2	0.27929	12	0.373	0.38	0.263	1.708	1.551	1.882
mrr00280 Valine, leucine and isoleucine degradation	0.146002	7	1.55	A0A1Q3DYT2	260	5.239	Up	1.8706e-06	K	Aldehyde dehydrogenase OS=Lentinula edodes OX=5353 GN=LENED_001668 PE=3 SV=1	LENED_001668	1	1.33218e-77	280.91	KIQEASAK(1)SNLK	2	0.26467	23	0.345	0.344	0.303	1.791	1.726	1.68
mrr00280 Valine, leucine and isoleucine degradation	0.146002	7	1.55	A0A1Q3DYT2	79	5.534	Up	0.0031551	K	Aldehyde dehydrogenase OS=Lentinula edodes OX=5353 GN=LENED_001668 PE=3 SV=1	LENED_001668	1	4.42927e-05	121.71	TSWGLK(1)VSGAQR	2	1.3541	4	0.501	0.231	0.216	1.517	1.98	1.749
mrr00280 Valine, leucine and isoleucine degradation	0.146002	7	1.55	A0A1Q3DYT2	143	4.536	Up	6.2129e-05	K	Aldehyde dehydrogenase OS=Lentinula edodes OX=5353 GN=LENED_001668 PE=3 SV=1	LENED_001668	1	9.18475e-52	246.25	VHGK(1)TIETNEQK	2	0.43314	12	0.364	0.42	0.331	1.834	1.528	1.696
mrr00280 Valine, leucine and isoleucine degradation	0.146002	7	1.55	A0A1Q3EKA9	149	1.942	Up	9.5295e-05	K	NAD-aldehyde dehydrogenase OS=Lentinula edodes OX=5353 GN=LENED_009666 PE=3 SV=1	LENED_009666	1	7.2726e-29	206.66	ITGQTIEVDNK(1)SK	2	0.22847	6	0.694	0.717	0.661	1.336	1.423	1.264
mrr00280 Valine, leucine and isoleucine degradation	0.146002	7	1.55	A0A1Q3EKA9	77	2.807	Up	0.0107403	K	NAD-aldehyde dehydrogenase OS=Lentinula edodes OX=5353 GN=LENED_009666 PE=3 SV=1	LENED_009666	1	3.75526e-06	135.65	TSWGK(1)NVTGWER	2	-0.38647	6	0.648	0.553	0.424	1.318	2.109	1.134
mrr00280 Valine, leucine and isoleucine degradation	0.146002	7	1.55	A0A1Q3EKA9	72	2.818	Up	0.0045804	K	NAD-aldehyde dehydrogenase OS=Lentinula edodes OX=5353 GN=LENED_009666 PE=3 SV=1	LENED_009666	1	0.00309498	111.86	AFK(1)TSWGK	2	-0.075968	10	0.683	0.562	0.369	1.567	1.583	1.399
mrr00280 Valine, leucine and isoleucine degradation	0.146002	7	1.55	A0A1Q3EKA9	260	6.19	Up	4.847e-06	K	NAD-aldehyde dehydrogenase OS=Lentinula edodes OX=5353 GN=LENED_009666 PE=3 SV=1	LENED_009666	1	1.51377e-23	206.49	KIMEAAAK(1)SNLK	2	-0.9091	37	0.313	0.265	0.283	1.894	1.633	1.803
mrr00280 Valine, leucine and isoleucine degradation	0.146002	7	1.55	A0A1Q3EAB8	52	2.854	Up	0.0023049	K	Aldehyde dehydrogenase OS=Lentinula edodes OX=5353 GN=LENED_005944 PE=3 SV=1	LENED_005944	1	1.15005e-06	137.01	VITK(1)VAEATPK	2	0.34623	9	0.517	0.65	0.432	1.534	1.765	1.265
mrr00280 Valine, leucine and isoleucine degradation	0.146002	7	1.55	A0A1Q3EAB8	241	2.98	Up	0.0125578	K	Aldehyde dehydrogenase OS=Lentinula edodes OX=5353 GN=LENED_005944 PE=3 SV=1	LENED_005944	1	1.04136e-05	129.38	IDK(1)VAFTGSTLVGR	3	-0.071791	14	0.382	0.511	0.629	0.972	1.853	1.71
mrr00280 Valine, leucine and isoleucine degradation	0.146002	7	1.55	A0A1Q3EAB8	260	3.678	Up	2.0198e-05	K	Aldehyde dehydrogenase OS=Lentinula edodes OX=5353 GN=LENED_005944 PE=3 SV=1	LENED_005944	1	4.62901e-12	176.58	KIMEAAAK(1)TNLK	2	-1.8837	22	0.446	0.4	0.467	1.514	1.691	1.624
mrr00280 Valine, leucine and isoleucine degradation	0.146002	7	1.55	A0A1Q3EAB8	91	2.186	Up	0.00187636	K	Aldehyde dehydrogenase OS=Lentinula edodes OX=5353 GN=LENED_005944 PE=3 SV=1	LENED_005944	1	0.00452576	111.28	LLGK(1)LAR	2	0.15763	6	0.723	0.606	0.597	1.419	1.604	1.188
mrr00030 Pentose phosphate pathway	0.854404	2	0.64	A0A1Q3DZQ7	450	1.503	Up	0.031457	K	Phosphoglucomutase OS=Lentinula edodes OX=5353 GN=LENED_002022 PE=3 SV=1	LENED_002022	1	3.95689e-60	229.4	NK(1)SLDNTTHVSASTGGK	3	-0.05428	13	0.987	0.794	0.653	1.214	1.327	1.118
mrr00030 Pentose phosphate pathway	0.854404	2	0.64	A0A1Q3DZQ7	338	1.726	Up	0.0028247	K	Phosphoglucomutase OS=Lentinula edodes OX=5353 GN=LENED_002022 PE=3 SV=1	LENED_002022	1	0.0211316	65.404	AIDLVAQK(1)K	2	-0.044493	4	0.86	0.729	0.645	1.29	1.314	1.252
mrr00030 Pentose phosphate pathway	0.854404	2	0.64	A0A1Q3EQ38	284	1.822	Up	0.021376	K	6-phosphogluconate dehydrogenase, decarboxylating OS=Lentinula edodes OX=5353 GN=LENED_011465 PE=3 SV=1	LENED_011465	1	0.000263771	116.13	ASK(1)VIAGPQK	2	1.5333	6	0.855	0.671	0.652	1.676	1.235	1.057
mrr04138 Autophagy - yeast	0.928372	2	0.51	A0A1Q3E3W7	13	3.109	Up	0.039802	K	Autophagy-related protein OS=Lentinula edodes OX=5353 GN=LENED_003558 PE=3 SV=1	LENED_003558	1	0.000217838	142.1	FKDEHPFEK(1)R	2	2.1841	6	0.602	0.555	0.319	1.661	0.783	2.145
mrr04138 Autophagy - yeast	0.928372	2	0.51	A0A1Q3ENC5	497	1.773	Up	0.0063579	K	Probable vacuolar protein sorting-associated protein 16 homolog OS=Lentinula edodes OX=5353 GN=LENED_010787 PE=3 SV=1	LENED_010787	1	0.0316638	65.252	LIVDK(1)FK	2	-0.088408	5	0.712	0.616	0.866	1.412	1.293	1.186
mrr03030 DNA replication	0.354579	1	2.54	A0A1Q3EQN0	25	2.583	Up	0.031178	K	DNA polymerase OS=Lentinula edodes OX=5353 GN=LENED_011676 PE=3 SV=1	LENED_011676	1	0.0175667	57.532	LGLVVK(1)SGK	2	-0.35937	3	0.777	0.645	0.297	1.753	1.225	1.463
mrr03030 DNA replication	0.354579	1	2.54	A0A1Q3EQN0	11	3.398	Up	0.028561	K	DNA polymerase OS=Lentinula edodes OX=5353 GN=LENED_011676 PE=3 SV=1	LENED_011676	1	3.19307e-07	148.28	AAK(1)NTESITAR	2	0.91799	4	0.519	0.674	0.2	1.738	1.17	1.826
mrr03030 DNA replication	0.354579	1	2.54	A0A1Q3EQN0	34	3.966	Up	0.041264	K	DNA polymerase OS=Lentinula edodes OX=5353 GN=LENED_011676 PE=3 SV=1	LENED_011676	1	0.00406924	68.355	YTLGYK(1)SALK	2	-0.0093816	6	0.476	0.552	0.209	1.514	1.619	1.773
mrr03030 DNA replication	0.354579	1	2.54	A0A1Q3EQN0	28	2.362	Up	0.034781	K	DNA polymerase OS=Lentinula edodes OX=5353 GN=LENED_011676 PE=3 SV=1	LENED_011676	1	0.000970185	98.048	SGK(1)YTLGYK	2	0.56281	6	0.704	0.792	0.331	1.712	1.205	1.398
mrr03030 DNA replication	0.354579	1	2.54	A0A1Q3EQN0	89	2.154	Up	0.028301	K	DNA polymerase OS=Lentinula edodes OX=5353 GN=LENED_011676 PE=3 SV=1	LENED_011676	1	9.28511e-07	89.663	TQVHHFGGTNVALGTAAGK(1)LFR	4	-0.63796	1	0.597	0.873	0.544		1.324	1.568
mrr03015 mRNA surveillance pathway	0.436801	4	1.2	A0A1Q3E5M3	1063	1.772	Up	0.023658	K	Poly polymerase pla1 OS=Lentinula edodes OX=5353 GN=LENED_004102 PE=4 SV=1	LENED_004102	1	1.33241e-08	148.24	GGK(1)SSNTSPDMPSSK	2	0.56231	6	0.916	0.751	0.544	1.436	1.336	1.145
mrr03015 mRNA surveillance pathway	0.436801	4	1.2	A0A1Q3DZX9	122	1.758	Up	0.0097605	K	Protein phosphatase PP2A regulatory subunit B OS=Lentinula edodes OX=5353 GN=LENED_001982 PE=3 SV=1	LENED_001982	1	0.0271099	67.981	VFEK(1)SLR	2	0.7459	4	0.828	0.728	0.661	1.573	1.152	1.172
mrr03015 mRNA surveillance pathway	0.436801	4	1.2	A0A1Q3E919	104	2.252	Up	0.0128035	K	ARM repeat-containing protein OS=Lentinula edodes OX=5353 GN=LENED_005411 PE=4 SV=1	LENED_005411	1	0.0244072	54.343	DK(1)AAESITK	2	-0.21155	4	0.727	0.614	0.561	1.791	1.482	1.011
mrr03015 mRNA surveillance pathway	0.436801	4	1.2	A0A1Q3E652	20	1.957	Up	0.0035568	K	Peptide chain release factor eRF aRF subunit 1 OS=Lentinula edodes OX=5353 GN=LENED_004158 PE=4 SV=1	LENED_004158	1	0.000932056	99.815	LIK(1)SLDSAR	2	-0.091985	5	0.735	0.75	0.574	1.451	1.168	1.41
mrr04139 Mitophagy - yeast	0.413927	2	1.45	A0A1Q3ER54	263	1.591	Up	0.030485	K	Mitogen-activated protein kinase OS=Lentinula edodes OX=5353 GN=LENED_011865 PE=3 SV=1	LENED_011865	1	0.0028444	102.46	VPFSQK(1)LR	2	0.090202	6	0.847	0.579	0.907	1.196	1.167	1.348
mrr04139 Mitophagy - yeast	0.413927	2	1.45	A0A1Q3ER54	48	1.914	Up	0.0181049	K	Mitogen-activated protein kinase OS=Lentinula edodes OX=5353 GN=LENED_011865 PE=3 SV=1	LENED_011865	1	0.000225588	122.34	DQLTGSSVAIK(1)K	2	0.63145	5		0.729	0.584	1.462	1.216	1.092
mrr04139 Mitophagy - yeast	0.413927	2	1.45	A0A1Q3E3W7	13	3.109	Up	0.039802	K	Autophagy-related protein OS=Lentinula edodes OX=5353 GN=LENED_003558 PE=3 SV=1	LENED_003558	1	0.000217838	142.1	FKDEHPFEK(1)R	2	2.1841	6	0.602	0.555	0.319	1.661	0.783	2.145
mrr00770 Pantothenate and CoA biosynthesis	0.583943	1	1.27	A0A1Q3EAR7	25	1.765	Up	0.040244	K	Dihydroxy-acid dehydratase OS=Lentinula edodes OX=5353 GN=LENED_006104 PE=4 SV=1	LENED_006104	1	1.39556e-05	132.14	LNK(1)ISSEITQSK	2	0.16806	5	0.811	0.916	0.482	1.363	1.342	1.193
mrr01210 2-Oxocarboxylic acid metabolism	0.839702	3	0.69	A0A1Q3E3Z4	144	2.088	Up	0.0071566	K	Aspartate-semialdehyde dehydrogenase OS=Lentinula edodes OX=5353 GN=LENED_003576 PE=4 SV=1	LENED_003576	1	0.000439421	88.075	AANIPLFSNAK(1)NYR	2	0.5937	9	0.776	0.709	0.49	1.248	1.461	1.415
mrr01210 2-Oxocarboxylic acid metabolism	0.839702	3	0.69	A0A1Q3EAR7	25	1.765	Up	0.040244	K	Dihydroxy-acid dehydratase OS=Lentinula edodes OX=5353 GN=LENED_006104 PE=4 SV=1	LENED_006104	1	1.39556e-05	132.14	LNK(1)ISSEITQSK	2	0.16806	5	0.811	0.916	0.482	1.363	1.342	1.193
mrr01210 2-Oxocarboxylic acid metabolism	0.839702	3	0.69	A0A1Q3EHG3	342	1.712	Up	0.022761	K	Aspartate aminotransferase OS=Lentinula edodes OX=5353 GN=LENED_008562 PE=4 SV=1	LENED_008562	1	0.000973422	84.882	VK(1)SQLSVLQR	2	-0.42571	11	0.893	0.613	0.745	1.551	1.1	1.203
mrr00062 Fatty acid elongation	0.583943	1	1.27	A0A1Q3E9Y7	90	2.344	Up	0.0085622	K	Very-long-chain (3R)-3-hydroxyacyl-CoA dehydratase OS=Lentinula edodes OX=5353 GN=LENED_005669 PE=3 SV=1	LENED_005669	1	7.55818e-13	166.03	STQK(1)FNTVGGLEAR	2	-0.26505	6	0.748	0.519	0.578	1.479	1.753	1.093
mrr00062 Fatty acid elongation	0.583943	1	1.27	A0A1Q3E9Y7	86	2.03	Up	0.0081564	K	Very-long-chain (3R)-3-hydroxyacyl-CoA dehydratase OS=Lentinula edodes OX=5353 GN=LENED_005669 PE=3 SV=1	LENED_005669	1	0.000653638	83.204	LFSSIPFIK(1)STQK	2	1.1113	4	0.742	0.661	0.618	1.231	1.74	1.132
mrr00513 Various types of N-glycan biosynthesis	0.827751	1	0.64	A0A1Q3ESP5	671	1.554	Up	0.021059	K	Glycosyltransferase family 66 protein OS=Lentinula edodes OX=5353 GN=LENED_012449 PE=4 SV=1	LENED_012449	1	0.000302755	89.266	TSLMYK(1)MSYYR	2	-0.77903	4	0.698	0.938	0.72	1.125	1.125	1.411
mrr00330 Arginine and proline metabolism	0.0963868	6	1.8	A0A1Q3E0Q6	81	2.181	Up	0.0065574	K	Aldehyde dehydrogenase OS=Lentinula edodes OX=5353 GN=LENED_002249 PE=3 SV=1	LENED_002249	1	0.013528	124.89	AIISAK(1)R	2	0.05668	6	0.793	0.566	0.575	1.457	1.619	1.143
mrr00330 Arginine and proline metabolism	0.0963868	6	1.8	A0A1Q3E0Q6	304	2.572	Up	0.009302	K	Aldehyde dehydrogenase OS=Lentinula edodes OX=5353 GN=LENED_002249 PE=3 SV=1	LENED_002249	1	0.00588883	95.741	IK(1)SLLER	2	-0.1596	4	0.77	0.55	0.408	1.49	1.716	1.239
mrr00330 Arginine and proline metabolism	0.0963868	6	1.8	A0A1Q3E0Q6	323	2.648	Up	0.042317	K	Aldehyde dehydrogenase OS=Lentinula edodes OX=5353 GN=LENED_002249 PE=3 SV=1	LENED_002249	1	5.36225e-06	135.1	VLMGGGMDEK(1)ER	2	-0.58335	3	0.521	0.53		1.332	1.891	0.951
mrr00330 Arginine and proline metabolism	0.0963868	6	1.8	A0A1Q3EAK3	52	37.809	Up	0.000137545	K	Aldehyde dehydrogenase OS=Lentinula edodes OX=5353 GN=LENED_005943 PE=3 SV=1	LENED_005943	1	0.000151382	108.98	IITK(1)VAEATSK	2	0.27977	8	0.068	0.063	0.031	2.133	2.166	1.826
mrr00330 Arginine and proline metabolism	0.0963868	6	1.8	A0A1Q3EAK3	260	6.19	Up	4.847e-06	K	Aldehyde dehydrogenase OS=Lentinula edodes OX=5353 GN=LENED_005943 PE=3 SV=1	LENED_005943	1	1.51377e-23	206.49	KIMEAAAK(1)SNLK	2	-0.9091	36	0.313	0.265	0.283	1.894	1.633	1.803
mrr00330 Arginine and proline metabolism	0.0963868	6	1.8	A0A1Q3DYT2	52	5.867	Up	0.00034284	K	Aldehyde dehydrogenase OS=Lentinula edodes OX=5353 GN=LENED_001668 PE=3 SV=1	LENED_001668	1	9.80979e-05	116.74	LLTK(1)VAAATSK	2	-0.11562	9	0.316	0.349	0.237	1.512	2.139	1.641
mrr00330 Arginine and proline metabolism	0.0963868	6	1.8	A0A1Q3DYT2	139	2.752	Up	0.031159	K	Aldehyde dehydrogenase OS=Lentinula edodes OX=5353 GN=LENED_001668 PE=3 SV=1	LENED_001668	1	2.7287e-05	127.56	YYAGWADK(1)VHGK	2	0.12577	6	0.375	0.652	0.605	2.096	0.897	1.498
mrr00330 Arginine and proline metabolism	0.0963868	6	1.8	A0A1Q3DYT2	73	5.06	Up	0.00024327	K	Aldehyde dehydrogenase OS=Lentinula edodes OX=5353 GN=LENED_001668 PE=3 SV=1	LENED_001668	1	0.00106513	93.649	AYK(1)TSWGLK	2	0.27929	12	0.373	0.38	0.263	1.708	1.551	1.882
mrr00330 Arginine and proline metabolism	0.0963868	6	1.8	A0A1Q3DYT2	260	5.239	Up	1.8706e-06	K	Aldehyde dehydrogenase OS=Lentinula edodes OX=5353 GN=LENED_001668 PE=3 SV=1	LENED_001668	1	1.33218e-77	280.91	KIQEASAK(1)SNLK	2	0.26467	23	0.345	0.344	0.303	1.791	1.726	1.68
mrr00330 Arginine and proline metabolism	0.0963868	6	1.8	A0A1Q3DYT2	79	5.534	Up	0.0031551	K	Aldehyde dehydrogenase OS=Lentinula edodes OX=5353 GN=LENED_001668 PE=3 SV=1	LENED_001668	1	4.42927e-05	121.71	TSWGLK(1)VSGAQR	2	1.3541	4	0.501	0.231	0.216	1.517	1.98	1.749
mrr00330 Arginine and proline metabolism	0.0963868	6	1.8	A0A1Q3DYT2	143	4.536	Up	6.2129e-05	K	Aldehyde dehydrogenase OS=Lentinula edodes OX=5353 GN=LENED_001668 PE=3 SV=1	LENED_001668	1	9.18475e-52	246.25	VHGK(1)TIETNEQK	2	0.43314	12	0.364	0.42	0.331	1.834	1.528	1.696
mrr00330 Arginine and proline metabolism	0.0963868	6	1.8	A0A1Q3EKA9	149	1.942	Up	9.5295e-05	K	NAD-aldehyde dehydrogenase OS=Lentinula edodes OX=5353 GN=LENED_009666 PE=3 SV=1	LENED_009666	1	7.2726e-29	206.66	ITGQTIEVDNK(1)SK	2	0.22847	6	0.694	0.717	0.661	1.336	1.423	1.264
mrr00330 Arginine and proline metabolism	0.0963868	6	1.8	A0A1Q3EKA9	77	2.807	Up	0.0107403	K	NAD-aldehyde dehydrogenase OS=Lentinula edodes OX=5353 GN=LENED_009666 PE=3 SV=1	LENED_009666	1	3.75526e-06	135.65	TSWGK(1)NVTGWER	2	-0.38647	6	0.648	0.553	0.424	1.318	2.109	1.134
mrr00330 Arginine and proline metabolism	0.0963868	6	1.8	A0A1Q3EKA9	72	2.818	Up	0.0045804	K	NAD-aldehyde dehydrogenase OS=Lentinula edodes OX=5353 GN=LENED_009666 PE=3 SV=1	LENED_009666	1	0.00309498	111.86	AFK(1)TSWGK	2	-0.075968	10	0.683	0.562	0.369	1.567	1.583	1.399
mrr00330 Arginine and proline metabolism	0.0963868	6	1.8	A0A1Q3EKA9	260	6.19	Up	4.847e-06	K	NAD-aldehyde dehydrogenase OS=Lentinula edodes OX=5353 GN=LENED_009666 PE=3 SV=1	LENED_009666	1	1.51377e-23	206.49	KIMEAAAK(1)SNLK	2	-0.9091	37	0.313	0.265	0.283	1.894	1.633	1.803
mrr00330 Arginine and proline metabolism	0.0963868	6	1.8	A0A1Q3EAB8	52	2.854	Up	0.0023049	K	Aldehyde dehydrogenase OS=Lentinula edodes OX=5353 GN=LENED_005944 PE=3 SV=1	LENED_005944	1	1.15005e-06	137.01	VITK(1)VAEATPK	2	0.34623	9	0.517	0.65	0.432	1.534	1.765	1.265
mrr00330 Arginine and proline metabolism	0.0963868	6	1.8	A0A1Q3EAB8	241	2.98	Up	0.0125578	K	Aldehyde dehydrogenase OS=Lentinula edodes OX=5353 GN=LENED_005944 PE=3 SV=1	LENED_005944	1	1.04136e-05	129.38	IDK(1)VAFTGSTLVGR	3	-0.071791	14	0.382	0.511	0.629	0.972	1.853	1.71
mrr00330 Arginine and proline metabolism	0.0963868	6	1.8	A0A1Q3EAB8	260	3.678	Up	2.0198e-05	K	Aldehyde dehydrogenase OS=Lentinula edodes OX=5353 GN=LENED_005944 PE=3 SV=1	LENED_005944	1	4.62901e-12	176.58	KIMEAAAK(1)TNLK	2	-1.8837	22	0.446	0.4	0.467	1.514	1.691	1.624
mrr00330 Arginine and proline metabolism	0.0963868	6	1.8	A0A1Q3EAB8	91	2.186	Up	0.00187636	K	Aldehyde dehydrogenase OS=Lentinula edodes OX=5353 GN=LENED_005944 PE=3 SV=1	LENED_005944	1	0.00452576	111.28	LLGK(1)LAR	2	0.15763	6	0.723	0.606	0.597	1.419	1.604	1.188
mrr00330 Arginine and proline metabolism	0.0963868	6	1.8	A0A1Q3EHG3	342	1.712	Up	0.022761	K	Aspartate aminotransferase OS=Lentinula edodes OX=5353 GN=LENED_008562 PE=4 SV=1	LENED_008562	1	0.000973422	84.882	VK(1)SQLSVLQR	2	-0.42571	11	0.893	0.613	0.745	1.551	1.1	1.203
mrr01040 Biosynthesis of unsaturated fatty acids	0.336	2	1.7	A0A1Q3E665	184	2.37	Up	0.00105575	K	Sterol carrier protein 2 OS=Lentinula edodes OX=5353 GN=LENED_004398 PE=3 SV=1	LENED_004398	1	2.77804e-06	132.31	NHK(1)HSVNNPYSQFR	3	0.47652	1	0.592	0.69	0.539	1.627	1.419	1.27
mrr01040 Biosynthesis of unsaturated fatty acids	0.336	2	1.7	A0A1Q3E9Y7	90	2.344	Up	0.0085622	K	Very-long-chain (3R)-3-hydroxyacyl-CoA dehydratase OS=Lentinula edodes OX=5353 GN=LENED_005669 PE=3 SV=1	LENED_005669	1	7.55818e-13	166.03	STQK(1)FNTVGGLEAR	2	-0.26505	6	0.748	0.519	0.578	1.479	1.753	1.093
mrr01040 Biosynthesis of unsaturated fatty acids	0.336	2	1.7	A0A1Q3E9Y7	86	2.03	Up	0.0081564	K	Very-long-chain (3R)-3-hydroxyacyl-CoA dehydratase OS=Lentinula edodes OX=5353 GN=LENED_005669 PE=3 SV=1	LENED_005669	1	0.000653638	83.204	LFSSIPFIK(1)STQK	2	1.1113	4	0.742	0.661	0.618	1.231	1.74	1.132
mrr04144 Endocytosis	0.831482	5	0.75	A0A1Q3E989	11	2.188	Up	0.028284	K	CPS1 protein OS=Lentinula edodes OX=5353 GN=LENED_005555 PE=3 SV=1	LENED_005555	1	0.00241083	80.219	ALGK(1)IFGNK	2	0.16709	4	0.687	0.653	0.602	2.022	1.262	0.966
mrr04144 Endocytosis	0.831482	5	0.75	A0A1Q3ESY3	743	1.578	Up	0.041384	K	Kinesin heavy chain OS=Lentinula edodes OX=5353 GN=LENED_012574 PE=3 SV=1	LENED_012574	1	0.0430004	72.879	SVNEELK(1)R	2	2.0917	3		0.682	0.804	1.231	0.975	1.311
mrr04144 Endocytosis	0.831482	5	0.75	A0A1Q3EMJ0	595	1.783	Up	0.0173605	K	Heat shock protein HSS1 OS=Lentinula edodes OX=5353 GN=LENED_010478 PE=3 SV=1	LENED_010478	1	4.95761e-15	159.81	EEYEEK(1)QK	2	0.75628	7	0.934	0.669	0.598	1.347	1.441	1.137
mrr04144 Endocytosis	0.831482	5	0.75	A0A1Q3EMJ0	561	2.079	Up	0.044983	K	Heat shock protein HSS1 OS=Lentinula edodes OX=5353 GN=LENED_010478 PE=3 SV=1	LENED_010478	1	2.95867e-06	145.99	LADK(1)FSPEDK	2	-0.12302	6	0.788	0.613	0.612	1.961	1.323	0.902
mrr04144 Endocytosis	0.831482	5	0.75	A0A1Q3EHD3	188	1.832	Up	0.0159417	K	GTP-binding protein RAB5 OS=Lentinula edodes OX=5353 GN=LENED_008527 PE=4 SV=1	LENED_008527	1	0.000153574	105.95	APTGPK(1)SVDLNK	2	-0.047199	6	0.783	0.8	0.583	1.553	1.352	1.064
mrr04144 Endocytosis	0.831482	5	0.75	A0A1Q3ECZ5	282	1.517	Up	0.0138821	K	BAR-domain-containing protein OS=Lentinula edodes OX=5353 GN=LENED_006834 PE=4 SV=1	LENED_006834	1	0.00014409	107.17	IISTSK(1)FVQSNR	2	0.58543	1	0.881	0.657	0.868	1.148	1.294	1.209
mrr00562 Inositol phosphate metabolism	0.732129	1	0.85	A0A1Q3E8B3	504	3.132	Up	0.0050617	K	Inositol phosphatidylinositol phosphatase OS=Lentinula edodes OX=5353 GN=LENED_005132 PE=4 SV=1	LENED_005132	1	1.15367e-06	136.96	YLK(1)NNFLDGAR	2	0.92395	9	0.58	0.43	0.489	1.404	2.133	1.158
mrr00053 Ascorbate and aldarate metabolism	0.0296544	5	2.54	A0A1Q3E0Q6	81	2.181	Up	0.0065574	K	Aldehyde dehydrogenase OS=Lentinula edodes OX=5353 GN=LENED_002249 PE=3 SV=1	LENED_002249	1	0.013528	124.89	AIISAK(1)R	2	0.05668	6	0.793	0.566	0.575	1.457	1.619	1.143
mrr00053 Ascorbate and aldarate metabolism	0.0296544	5	2.54	A0A1Q3E0Q6	304	2.572	Up	0.009302	K	Aldehyde dehydrogenase OS=Lentinula edodes OX=5353 GN=LENED_002249 PE=3 SV=1	LENED_002249	1	0.00588883	95.741	IK(1)SLLER	2	-0.1596	4	0.77	0.55	0.408	1.49	1.716	1.239
mrr00053 Ascorbate and aldarate metabolism	0.0296544	5	2.54	A0A1Q3E0Q6	323	2.648	Up	0.042317	K	Aldehyde dehydrogenase OS=Lentinula edodes OX=5353 GN=LENED_002249 PE=3 SV=1	LENED_002249	1	5.36225e-06	135.1	VLMGGGMDEK(1)ER	2	-0.58335	3	0.521	0.53		1.332	1.891	0.951
mrr00053 Ascorbate and aldarate metabolism	0.0296544	5	2.54	A0A1Q3EAK3	52	37.809	Up	0.000137545	K	Aldehyde dehydrogenase OS=Lentinula edodes OX=5353 GN=LENED_005943 PE=3 SV=1	LENED_005943	1	0.000151382	108.98	IITK(1)VAEATSK	2	0.27977	8	0.068	0.063	0.031	2.133	2.166	1.826
mrr00053 Ascorbate and aldarate metabolism	0.0296544	5	2.54	A0A1Q3EAK3	260	6.19	Up	4.847e-06	K	Aldehyde dehydrogenase OS=Lentinula edodes OX=5353 GN=LENED_005943 PE=3 SV=1	LENED_005943	1	1.51377e-23	206.49	KIMEAAAK(1)SNLK	2	-0.9091	36	0.313	0.265	0.283	1.894	1.633	1.803
mrr00053 Ascorbate and aldarate metabolism	0.0296544	5	2.54	A0A1Q3DYT2	52	5.867	Up	0.00034284	K	Aldehyde dehydrogenase OS=Lentinula edodes OX=5353 GN=LENED_001668 PE=3 SV=1	LENED_001668	1	9.80979e-05	116.74	LLTK(1)VAAATSK	2	-0.11562	9	0.316	0.349	0.237	1.512	2.139	1.641
mrr00053 Ascorbate and aldarate metabolism	0.0296544	5	2.54	A0A1Q3DYT2	139	2.752	Up	0.031159	K	Aldehyde dehydrogenase OS=Lentinula edodes OX=5353 GN=LENED_001668 PE=3 SV=1	LENED_001668	1	2.7287e-05	127.56	YYAGWADK(1)VHGK	2	0.12577	6	0.375	0.652	0.605	2.096	0.897	1.498
mrr00053 Ascorbate and aldarate metabolism	0.0296544	5	2.54	A0A1Q3DYT2	73	5.06	Up	0.00024327	K	Aldehyde dehydrogenase OS=Lentinula edodes OX=5353 GN=LENED_001668 PE=3 SV=1	LENED_001668	1	0.00106513	93.649	AYK(1)TSWGLK	2	0.27929	12	0.373	0.38	0.263	1.708	1.551	1.882
mrr00053 Ascorbate and aldarate metabolism	0.0296544	5	2.54	A0A1Q3DYT2	260	5.239	Up	1.8706e-06	K	Aldehyde dehydrogenase OS=Lentinula edodes OX=5353 GN=LENED_001668 PE=3 SV=1	LENED_001668	1	1.33218e-77	280.91	KIQEASAK(1)SNLK	2	0.26467	23	0.345	0.344	0.303	1.791	1.726	1.68
mrr00053 Ascorbate and aldarate metabolism	0.0296544	5	2.54	A0A1Q3DYT2	79	5.534	Up	0.0031551	K	Aldehyde dehydrogenase OS=Lentinula edodes OX=5353 GN=LENED_001668 PE=3 SV=1	LENED_001668	1	4.42927e-05	121.71	TSWGLK(1)VSGAQR	2	1.3541	4	0.501	0.231	0.216	1.517	1.98	1.749
mrr00053 Ascorbate and aldarate metabolism	0.0296544	5	2.54	A0A1Q3DYT2	143	4.536	Up	6.2129e-05	K	Aldehyde dehydrogenase OS=Lentinula edodes OX=5353 GN=LENED_001668 PE=3 SV=1	LENED_001668	1	9.18475e-52	246.25	VHGK(1)TIETNEQK	2	0.43314	12	0.364	0.42	0.331	1.834	1.528	1.696
mrr00053 Ascorbate and aldarate metabolism	0.0296544	5	2.54	A0A1Q3EKA9	149	1.942	Up	9.5295e-05	K	NAD-aldehyde dehydrogenase OS=Lentinula edodes OX=5353 GN=LENED_009666 PE=3 SV=1	LENED_009666	1	7.2726e-29	206.66	ITGQTIEVDNK(1)SK	2	0.22847	6	0.694	0.717	0.661	1.336	1.423	1.264
mrr00053 Ascorbate and aldarate metabolism	0.0296544	5	2.54	A0A1Q3EKA9	77	2.807	Up	0.0107403	K	NAD-aldehyde dehydrogenase OS=Lentinula edodes OX=5353 GN=LENED_009666 PE=3 SV=1	LENED_009666	1	3.75526e-06	135.65	TSWGK(1)NVTGWER	2	-0.38647	6	0.648	0.553	0.424	1.318	2.109	1.134
mrr00053 Ascorbate and aldarate metabolism	0.0296544	5	2.54	A0A1Q3EKA9	72	2.818	Up	0.0045804	K	NAD-aldehyde dehydrogenase OS=Lentinula edodes OX=5353 GN=LENED_009666 PE=3 SV=1	LENED_009666	1	0.00309498	111.86	AFK(1)TSWGK	2	-0.075968	10	0.683	0.562	0.369	1.567	1.583	1.399
mrr00053 Ascorbate and aldarate metabolism	0.0296544	5	2.54	A0A1Q3EKA9	260	6.19	Up	4.847e-06	K	NAD-aldehyde dehydrogenase OS=Lentinula edodes OX=5353 GN=LENED_009666 PE=3 SV=1	LENED_009666	1	1.51377e-23	206.49	KIMEAAAK(1)SNLK	2	-0.9091	37	0.313	0.265	0.283	1.894	1.633	1.803
mrr00053 Ascorbate and aldarate metabolism	0.0296544	5	2.54	A0A1Q3EAB8	52	2.854	Up	0.0023049	K	Aldehyde dehydrogenase OS=Lentinula edodes OX=5353 GN=LENED_005944 PE=3 SV=1	LENED_005944	1	1.15005e-06	137.01	VITK(1)VAEATPK	2	0.34623	9	0.517	0.65	0.432	1.534	1.765	1.265
mrr00053 Ascorbate and aldarate metabolism	0.0296544	5	2.54	A0A1Q3EAB8	241	2.98	Up	0.0125578	K	Aldehyde dehydrogenase OS=Lentinula edodes OX=5353 GN=LENED_005944 PE=3 SV=1	LENED_005944	1	1.04136e-05	129.38	IDK(1)VAFTGSTLVGR	3	-0.071791	14	0.382	0.511	0.629	0.972	1.853	1.71
mrr00053 Ascorbate and aldarate metabolism	0.0296544	5	2.54	A0A1Q3EAB8	260	3.678	Up	2.0198e-05	K	Aldehyde dehydrogenase OS=Lentinula edodes OX=5353 GN=LENED_005944 PE=3 SV=1	LENED_005944	1	4.62901e-12	176.58	KIMEAAAK(1)TNLK	2	-1.8837	22	0.446	0.4	0.467	1.514	1.691	1.624
mrr00053 Ascorbate and aldarate metabolism	0.0296544	5	2.54	A0A1Q3EAB8	91	2.186	Up	0.00187636	K	Aldehyde dehydrogenase OS=Lentinula edodes OX=5353 GN=LENED_005944 PE=3 SV=1	LENED_005944	1	0.00452576	111.28	LLGK(1)LAR	2	0.15763	6	0.723	0.606	0.597	1.419	1.604	1.188
mrr00620 Pyruvate metabolism	0.480299	7	1.08	A0A1Q3E0Q6	81	2.181	Up	0.0065574	K	Aldehyde dehydrogenase OS=Lentinula edodes OX=5353 GN=LENED_002249 PE=3 SV=1	LENED_002249	1	0.013528	124.89	AIISAK(1)R	2	0.05668	6	0.793	0.566	0.575	1.457	1.619	1.143
mrr00620 Pyruvate metabolism	0.480299	7	1.08	A0A1Q3E0Q6	304	2.572	Up	0.009302	K	Aldehyde dehydrogenase OS=Lentinula edodes OX=5353 GN=LENED_002249 PE=3 SV=1	LENED_002249	1	0.00588883	95.741	IK(1)SLLER	2	-0.1596	4	0.77	0.55	0.408	1.49	1.716	1.239
mrr00620 Pyruvate metabolism	0.480299	7	1.08	A0A1Q3E0Q6	323	2.648	Up	0.042317	K	Aldehyde dehydrogenase OS=Lentinula edodes OX=5353 GN=LENED_002249 PE=3 SV=1	LENED_002249	1	5.36225e-06	135.1	VLMGGGMDEK(1)ER	2	-0.58335	3	0.521	0.53		1.332	1.891	0.951
mrr00620 Pyruvate metabolism	0.480299	7	1.08	A0A1Q3EKD9	87	2.285	Up	0.0130805	K	Acetyl-acetyltransferase OS=Lentinula edodes OX=5353 GN=LENED_009654 PE=3 SV=1	LENED_009654	1	1.97767e-08	144.18	SDATTINK(1)VCASGMK	3	-0.81157	72	0.575	0.804	0.496	1.772	1.392	1.12
mrr00620 Pyruvate metabolism	0.480299	7	1.08	A0A1Q3EKD9	219	2.439	Up	0.0024572	K	Acetyl-acetyltransferase OS=Lentinula edodes OX=5353 GN=LENED_009654 PE=3 SV=1	LENED_009654	1	0.000349385	139.28	GDTIVREDEEYK(1)R	3	0.69301	12	0.698	0.624	0.456	1.475	1.337	1.524
mrr00620 Pyruvate metabolism	0.480299	7	1.08	A0A1Q3EKD9	183	1.617	Up	0.026143	K	Acetyl-acetyltransferase OS=Lentinula edodes OX=5353 GN=LENED_009654 PE=3 SV=1	LENED_009654	1	2.60587e-45	238.03	EAQDAHAIESYK(1)R	2	-0.78155	12	0.981	0.736	0.614	1.236	1.369	1.165
mrr00620 Pyruvate metabolism	0.480299	7	1.08	A0A1Q3EKD9	329	1.852	Up	0.04868	K	Acetyl-acetyltransferase OS=Lentinula edodes OX=5353 GN=LENED_009654 PE=3 SV=1	LENED_009654	1	0.00531577	83.623	VLK(1)IDPAK	2	0.32385	6	1.037	0.605	0.518	1.506	1.41	1.085
mrr00620 Pyruvate metabolism	0.480299	7	1.08	A0A1Q3EAK3	52	37.809	Up	0.000137545	K	Aldehyde dehydrogenase OS=Lentinula edodes OX=5353 GN=LENED_005943 PE=3 SV=1	LENED_005943	1	0.000151382	108.98	IITK(1)VAEATSK	2	0.27977	8	0.068	0.063	0.031	2.133	2.166	1.826
mrr00620 Pyruvate metabolism	0.480299	7	1.08	A0A1Q3EAK3	260	6.19	Up	4.847e-06	K	Aldehyde dehydrogenase OS=Lentinula edodes OX=5353 GN=LENED_005943 PE=3 SV=1	LENED_005943	1	1.51377e-23	206.49	KIMEAAAK(1)SNLK	2	-0.9091	36	0.313	0.265	0.283	1.894	1.633	1.803
mrr00620 Pyruvate metabolism	0.480299	7	1.08	A0A1Q3DYT2	52	5.867	Up	0.00034284	K	Aldehyde dehydrogenase OS=Lentinula edodes OX=5353 GN=LENED_001668 PE=3 SV=1	LENED_001668	1	9.80979e-05	116.74	LLTK(1)VAAATSK	2	-0.11562	9	0.316	0.349	0.237	1.512	2.139	1.641
mrr00620 Pyruvate metabolism	0.480299	7	1.08	A0A1Q3DYT2	139	2.752	Up	0.031159	K	Aldehyde dehydrogenase OS=Lentinula edodes OX=5353 GN=LENED_001668 PE=3 SV=1	LENED_001668	1	2.7287e-05	127.56	YYAGWADK(1)VHGK	2	0.12577	6	0.375	0.652	0.605	2.096	0.897	1.498
mrr00620 Pyruvate metabolism	0.480299	7	1.08	A0A1Q3DYT2	73	5.06	Up	0.00024327	K	Aldehyde dehydrogenase OS=Lentinula edodes OX=5353 GN=LENED_001668 PE=3 SV=1	LENED_001668	1	0.00106513	93.649	AYK(1)TSWGLK	2	0.27929	12	0.373	0.38	0.263	1.708	1.551	1.882
mrr00620 Pyruvate metabolism	0.480299	7	1.08	A0A1Q3DYT2	260	5.239	Up	1.8706e-06	K	Aldehyde dehydrogenase OS=Lentinula edodes OX=5353 GN=LENED_001668 PE=3 SV=1	LENED_001668	1	1.33218e-77	280.91	KIQEASAK(1)SNLK	2	0.26467	23	0.345	0.344	0.303	1.791	1.726	1.68
mrr00620 Pyruvate metabolism	0.480299	7	1.08	A0A1Q3DYT2	79	5.534	Up	0.0031551	K	Aldehyde dehydrogenase OS=Lentinula edodes OX=5353 GN=LENED_001668 PE=3 SV=1	LENED_001668	1	4.42927e-05	121.71	TSWGLK(1)VSGAQR	2	1.3541	4	0.501	0.231	0.216	1.517	1.98	1.749
mrr00620 Pyruvate metabolism	0.480299	7	1.08	A0A1Q3DYT2	143	4.536	Up	6.2129e-05	K	Aldehyde dehydrogenase OS=Lentinula edodes OX=5353 GN=LENED_001668 PE=3 SV=1	LENED_001668	1	9.18475e-52	246.25	VHGK(1)TIETNEQK	2	0.43314	12	0.364	0.42	0.331	1.834	1.528	1.696
mrr00620 Pyruvate metabolism	0.480299	7	1.08	A0A1Q3EKA9	149	1.942	Up	9.5295e-05	K	NAD-aldehyde dehydrogenase OS=Lentinula edodes OX=5353 GN=LENED_009666 PE=3 SV=1	LENED_009666	1	7.2726e-29	206.66	ITGQTIEVDNK(1)SK	2	0.22847	6	0.694	0.717	0.661	1.336	1.423	1.264
mrr00620 Pyruvate metabolism	0.480299	7	1.08	A0A1Q3EKA9	77	2.807	Up	0.0107403	K	NAD-aldehyde dehydrogenase OS=Lentinula edodes OX=5353 GN=LENED_009666 PE=3 SV=1	LENED_009666	1	3.75526e-06	135.65	TSWGK(1)NVTGWER	2	-0.38647	6	0.648	0.553	0.424	1.318	2.109	1.134
mrr00620 Pyruvate metabolism	0.480299	7	1.08	A0A1Q3EKA9	72	2.818	Up	0.0045804	K	NAD-aldehyde dehydrogenase OS=Lentinula edodes OX=5353 GN=LENED_009666 PE=3 SV=1	LENED_009666	1	0.00309498	111.86	AFK(1)TSWGK	2	-0.075968	10	0.683	0.562	0.369	1.567	1.583	1.399
mrr00620 Pyruvate metabolism	0.480299	7	1.08	A0A1Q3EKA9	260	6.19	Up	4.847e-06	K	NAD-aldehyde dehydrogenase OS=Lentinula edodes OX=5353 GN=LENED_009666 PE=3 SV=1	LENED_009666	1	1.51377e-23	206.49	KIMEAAAK(1)SNLK	2	-0.9091	37	0.313	0.265	0.283	1.894	1.633	1.803
mrr00620 Pyruvate metabolism	0.480299	7	1.08	A0A1Q3EAB8	52	2.854	Up	0.0023049	K	Aldehyde dehydrogenase OS=Lentinula edodes OX=5353 GN=LENED_005944 PE=3 SV=1	LENED_005944	1	1.15005e-06	137.01	VITK(1)VAEATPK	2	0.34623	9	0.517	0.65	0.432	1.534	1.765	1.265
mrr00620 Pyruvate metabolism	0.480299	7	1.08	A0A1Q3EAB8	241	2.98	Up	0.0125578	K	Aldehyde dehydrogenase OS=Lentinula edodes OX=5353 GN=LENED_005944 PE=3 SV=1	LENED_005944	1	1.04136e-05	129.38	IDK(1)VAFTGSTLVGR	3	-0.071791	14	0.382	0.511	0.629	0.972	1.853	1.71
mrr00620 Pyruvate metabolism	0.480299	7	1.08	A0A1Q3EAB8	260	3.678	Up	2.0198e-05	K	Aldehyde dehydrogenase OS=Lentinula edodes OX=5353 GN=LENED_005944 PE=3 SV=1	LENED_005944	1	4.62901e-12	176.58	KIMEAAAK(1)TNLK	2	-1.8837	22	0.446	0.4	0.467	1.514	1.691	1.624
mrr00620 Pyruvate metabolism	0.480299	7	1.08	A0A1Q3EAB8	91	2.186	Up	0.00187636	K	Aldehyde dehydrogenase OS=Lentinula edodes OX=5353 GN=LENED_005944 PE=3 SV=1	LENED_005944	1	0.00452576	111.28	LLGK(1)LAR	2	0.15763	6	0.723	0.606	0.597	1.419	1.604	1.188
mrr00620 Pyruvate metabolism	0.480299	7	1.08	A0A1Q3DZM1	549	1.505	Up	0.0197377	K	Phosphoenolpyruvate carboxykinase OS=Lentinula edodes OX=5353 GN=LENED_001864 PE=3 SV=1	LENED_001864	1	8.80052e-06	134.98	AFK(1)LYETDVDRK	3	0.49561	11	0.791	0.953	0.681	1.322	1.225	1.103
mrr04070 Phosphatidylinositol signaling system	0.583943	1	1.27	A0A1Q3E8B3	504	3.132	Up	0.0050617	K	Inositol phosphatidylinositol phosphatase OS=Lentinula edodes OX=5353 GN=LENED_005132 PE=4 SV=1	LENED_005132	1	1.15367e-06	136.96	YLK(1)NNFLDGAR	2	0.92395	9	0.58	0.43	0.489	1.404	2.133	1.158
mrr00270 Cysteine and methionine metabolism	0.839702	3	0.69	A0A1Q3E3Z4	144	2.088	Up	0.0071566	K	Aspartate-semialdehyde dehydrogenase OS=Lentinula edodes OX=5353 GN=LENED_003576 PE=4 SV=1	LENED_003576	1	0.000439421	88.075	AANIPLFSNAK(1)NYR	2	0.5937	9	0.776	0.709	0.49	1.248	1.461	1.415
mrr00270 Cysteine and methionine metabolism	0.839702	3	0.69	A0A1Q3ENC8	21	2.629	Up	0.0166006	K	NAD dependent epimerase dehydratase OS=Lentinula edodes OX=5353 GN=LENED_010791 PE=4 SV=1	LENED_010791	1	6.57539e-05	82.877	EAFK(1)STPHQVLALSNTR	3	3.432	5	0.707	0.585	0.609	1.274	2.058
mrr00270 Cysteine and methionine metabolism	0.839702	3	0.69	A0A1Q3EHG3	342	1.712	Up	0.022761	K	Aspartate aminotransferase OS=Lentinula edodes OX=5353 GN=LENED_008562 PE=4 SV=1	LENED_008562	1	0.000973422	84.882	VK(1)SQLSVLQR	2	-0.42571	11	0.893	0.613	0.745	1.551	1.1	1.203
mrr00500 Starch and sucrose metabolism	0.354351	5	1.27	A0A1Q3DZQ7	450	1.503	Up	0.031457	K	Phosphoglucomutase OS=Lentinula edodes OX=5353 GN=LENED_002022 PE=3 SV=1	LENED_002022	1	3.95689e-60	229.4	NK(1)SLDNTTHVSASTGGK	3	-0.05428	13	0.987	0.794	0.653	1.214	1.327	1.118
mrr00500 Starch and sucrose metabolism	0.354351	5	1.27	A0A1Q3DZQ7	338	1.726	Up	0.0028247	K	Phosphoglucomutase OS=Lentinula edodes OX=5353 GN=LENED_002022 PE=3 SV=1	LENED_002022	1	0.0211316	65.404	AIDLVAQK(1)K	2	-0.044493	4	0.86	0.729	0.645	1.29	1.314	1.252
mrr00500 Starch and sucrose metabolism	0.354351	5	1.27	A0A1Q3E6Z8	354	2.959	Up	0.038022	K	Beta-glucosidase OS=Lentinula edodes OX=5353 GN=LENED_004700 PE=3 SV=1	LENED_004700	1	0.0305794	46.524	IAIVGGNAK(1)AR	2	0.08425	2	0.741	0.62	0.329	1.575		1.759
mrr00500 Starch and sucrose metabolism	0.354351	5	1.27	A0A1Q3E6Z8	344	2.694	Up	0.0036832	K	Beta-glucosidase OS=Lentinula edodes OX=5353 GN=LENED_004700 PE=3 SV=1	LENED_004700	0.999547	9.72227e-05	82.865	NEGSLLPLKPEEQGLK(1)K	3	0.025375	2	0.605	0.601	0.44	1.471	1.17	1.794
mrr00500 Starch and sucrose metabolism	0.354351	5	1.27	A0A1Q3E6Z8	711	2.109	Up	0.042402	K	Beta-glucosidase OS=Lentinula edodes OX=5353 GN=LENED_004700 PE=3 SV=1	LENED_004700	1	5.30132e-06	121.24	YAEDLYVGYK(1)HYHHR	3	0.16507	10	0.583	0.951	0.412	1.073	1.452	1.58
mrr00500 Starch and sucrose metabolism	0.354351	5	1.27	A0A1Q3EN54	333	3.954	Up	0.0004841	K	Beta-glucosidase OS=Lentinula edodes OX=5353 GN=LENED_010692 PE=3 SV=1	LENED_010692	1	4.1861e-05	122.55	IK(1)SIAVIGPNAK	2	-0.75719	6	0.417	0.504	0.321	1.695	1.542	1.674
mrr00500 Starch and sucrose metabolism	0.354351	5	1.27	A0A1Q3EN54	689	2.475	Up	0.00196409	K	Beta-glucosidase OS=Lentinula edodes OX=5353 GN=LENED_010692 PE=3 SV=1	LENED_010692	1	2.11638e-09	115.57	LADVPSYPSYGSK(1)GQEHGR	3	-0.68637	4	0.717	0.542	0.511	1.674	1.333	1.373
mrr00500 Starch and sucrose metabolism	0.354351	5	1.27	A0A1Q3DVY0	526	2.565	Up	0.01106	K	Glycoside hydrolase family 1 protein OS=Lentinula edodes OX=5353 GN=LENED_000506 PE=3 SV=1	LENED_000506	1	0.0128742	78.178	IK(1)QAVWK	2	0.91445	3	0.603	0.471		1.686	1.245	1.202
mrr00500 Starch and sucrose metabolism	0.354351	5	1.27	A0A1Q3E482	851	1.519	Up	0.0144223	K	Beta-glucosidase OS=Lentinula edodes OX=5353 GN=LENED_003590 PE=3 SV=1	LENED_003590	1	0.0182995	73.26	LNLK(1)DLR	2	1.0802	6	0.829	0.924	0.656	1.27	1.209	1.18

## Sheet: Down
Table S7 The KEEG-based enrichment analysis of the differential acetylated proteins
KEGG pathway	Mapping	Background	All Mapping	All Background	Fold enrichment	Fisher's exact test p value	-log10(p value)	Related proteins
mrr00020 Citrate cycle (TCA cycle)	13	22	164	799	2.88	6.59591e-05	4.18	A0A1Q3EI91 A0A1Q3ER32 A0A1Q3ETW5 A0A1Q3EQG9 A0A1Q3E3B6 A0A1Q3EMJ2 A0A1Q3EBW9 A0A1Q3EG57 A0A1Q3E9V9 A0A1Q3EMH9 A0A1Q3ELA7 A0A1Q3EIX0 A0A1Q3EIX7
mrr00630 Glyoxylate and dicarboxylate metabolism	11	18	164	799	2.98	0.000167591	3.78	A0A1Q3E0L1 A0A1Q3E4P5 A0A1Q3EI91 A0A1Q3ER32 A0A1Q3ETW5 A0A1Q3E3B6 A0A1Q3EMJ2 A0A1Q3EIY5 A0A1Q3ENQ0 A0A1Q3EMH9 A0A1Q3EGL6
mrr03050 Proteasome	14	32	164	799	2.13	0.00204783	2.69	A0A1Q3DW13 A0A1Q3DVY1 A0A1Q3E4Z6 A0A1Q3EKG4 A0A1Q3EHU8 A0A1Q3DVX1 A0A1Q3E7S8 A0A1Q3EAW9 A0A1Q3DWS6 A0A1Q3ECC2 A0A1Q3E5L2 A0A1Q3EF26 A0A1Q3EF43 A0A1Q3EPI7
mrr00920 Sulfur metabolism	5	7	164	799	3.48	0.00506115	2.3	A0A1Q3EJC6 A0A1Q3EQP9 A0A1Q3EAR2 A0A1Q3E9P5 A0A1Q3ET78
mrr00190 Oxidative phosphorylation	17	50	164	799	1.66	0.0153975	1.81	A0A1Q3ERE8 A0A1Q3EBU0 A0A1Q3E0M0 A0A1Q3EJL5 A0A1Q3ERT0 A0A1Q3E864 A0A1Q3EIB8 A0A1Q3E5C9 A0A1Q3EMW8 A0A1Q3ERE4 A0A1Q3EQ20 A0A1Q3DYJ4 A0A1Q3ET89 A0A1Q3EFH4 A0A1Q3EJM7 A0A1Q3EN38 A0A1Q3EKS8
mrr00620 Pyruvate metabolism	12	33	164	799	1.77	0.0235766	1.63	A0A1Q3ER32 A0A1Q3ESQ8 A0A1Q3EQG9 A0A1Q3E3B6 A0A1Q3EP66 A0A1Q3EBD2 A0A1Q3EMH9 A0A1Q3EQC0 A0A1Q3DZP9 A0A1Q3ELA7 A0A1Q3EIX7 A0A1Q3DXL8
mrr00910 Nitrogen metabolism	4	7	164	799	2.78	0.0357744	1.45	A0A1Q3EGM2 A0A1Q3E6K9 A0A1Q3EGL6 A0A1Q3EIY5

## Sheet: Down Pathway2Protein
Table S7 The KEEG-based enrichment analysis of the differential acetylated proteins
KEGG pathway	Fisher's exact test p value	Mapping	Fold enrichment	Protein accession	Position	Ratio	Regulated Type	P value	Amino acid	Protein description	Gene name	Localization probability	PEP	Score	Modified sequence	Charge	Mass error [ppm]	MS/MS Count	day30_1	day30_2	day30_3	day60_1	day60_2	day60_3
mrr04113 Meiosis - yeast	0.695038	2	0.89	A0A1Q3ECF7	261	0.494	Down	0.0151596	K	Serine/threonine-protein phosphatase OS=Lentinula edodes OX=5353 GN=LENED_006708 PE=3 SV=1	LENED_006708	1	6.23482e-05	98.943	AHQVVEDGYEFFAK(1)R	3	1.0786	6	1.322	1.072	1.547	0.483	0.708	0.754
mrr04113 Meiosis - yeast	0.695038	2	0.89	A0A1Q3ECF7	239	0.526	Down	0.0023846	K	Serine/threonine-protein phosphatase OS=Lentinula edodes OX=5353 GN=LENED_006708 PE=3 SV=1	LENED_006708	1	0.000514753	78.324	FLQK(1)HDMDLICR	3	-4.0326	7	1.395	1.139	1.342	0.604	0.666	0.77
mrr04113 Meiosis - yeast	0.695038	2	0.89	A0A1Q3ECF7	148	0.567	Down	0.0105026	K	Serine/threonine-protein phosphatase OS=Lentinula edodes OX=5353 GN=LENED_006708 PE=3 SV=1	LENED_006708	1	0.0140301	75.972	YNIK(1)LWK	2	3.6885	2	1.523		1.199	0.728	0.811	0.775
mrr04113 Meiosis - yeast	0.695038	2	0.89	A0A1Q3E8V7	115	0.33	Down	0.04118	K	Serine/threonine-protein phosphatase OS=Lentinula edodes OX=5353 GN=LENED_005338 PE=3 SV=1	LENED_005338	1	9.94066e-05	116.55	IK(1)YPENFFLLR	2	1.6218	10	1.062	1.368	1.916	0.207	0.554	0.672
mrr00230 Purine metabolism	0.760263	4	0.81	A0A1Q3E699	99	0.286	Down	0.0164414	K	Uricase OS=Lentinula edodes OX=5353 GN=LENED_004300 PE=3 SV=1	LENED_004300	1	9.64787e-06	115.12	YAHIHK(1)AFVDIEQLR	4	0.51706	6	1.238	1.228	2.036	0.23	0.498	0.559
mrr00230 Purine metabolism	0.760263	4	0.81	A0A1Q3E699	93	0.362	Down	0.0131158	K	Uricase OS=Lentinula edodes OX=5353 GN=LENED_004300 PE=3 SV=1	LENED_004300	1	1.12691e-06	104.2	FAVHLGTHIVSK(1)YAHIHK	5	0.2437	8	1.067	1.381	1.834	0.375	0.703	0.472
mrr00230 Purine metabolism	0.760263	4	0.81	A0A1Q3E699	136	0.503	Down	0.00174169	K	Uricase OS=Lentinula edodes OX=5353 GN=LENED_004300 PE=3 SV=1	LENED_004300	1	8.59928e-05	115.57	TVK(1)VEIDGTAGK	2	-0.078445	3	1.263	1.515	1.153	0.612	0.654	0.713
mrr00230 Purine metabolism	0.760263	4	0.81	A0A1Q3E699	116	0.45	Down	0.0022767	K	Uricase OS=Lentinula edodes OX=5353 GN=LENED_004300 PE=3 SV=1	LENED_004300	1	0.0105196	82.671	IVVGK(1)DR	2	-1.0519	6	1.574	1.246	1.276	0.573	0.726	0.545
mrr00230 Purine metabolism	0.760263	4	0.81	A0A1Q3E699	54	0.538	Down	0.0064047	K	Uricase OS=Lentinula edodes OX=5353 GN=LENED_004300 PE=3 SV=1	LENED_004300	1	0.00135856	73.245	ADNK(1)VIVATDSIK	2	1.1407	3	1.507	1.101	1.267	0.802	0.627	0.656
mrr00230 Purine metabolism	0.760263	4	0.81	A0A1Q3EAR2	282	0.436	Down	0.014898	K	Sulfate adenylyltransferase OS=Lentinula edodes OX=5353 GN=MET3 PE=3 SV=1	MET3	1	0.000116654	94.538	K(1)NFGATHFIVGR	3	-0.30986	3	1.757	1.142	1.241	0.453	0.776	0.577
mrr00230 Purine metabolism	0.760263	4	0.81	A0A1Q3EAR2	65	0.399	Down	0.048455	K	Sulfate adenylyltransferase OS=Lentinula edodes OX=5353 GN=MET3 PE=3 SV=1	MET3	1	0.00145647	78.342	DYK(1)SVVDDLR	2	-0.15493	3	1.239	1.68	0.915	0.396		0.625
mrr00230 Purine metabolism	0.760263	4	0.81	A0A1Q3EL83	227	0.575	Down	0.0030844	K	Gmp synthase OS=Lentinula edodes OX=5353 GN=LENED_009970 PE=3 SV=1	LENED_009970	1	0.00302604	97.798	EICGPK(1)GR	2	1.0078	6	1.31	1.349	1.123	0.725	0.807	0.643
mrr00230 Purine metabolism	0.760263	4	0.81	A0A1Q3E2Z3	235	0.589	Down	0.0017048	K	Inosine-5'-monophosphate dehydrogenase OS=Lentinula edodes OX=5353 GN=LENED_003073 PE=3 SV=1	LENED_003073	1	1.18192e-17	171.11	SDLLK(1)NQSYPLASK	2	0.39908	8	1.346	1.132	1.256	0.675	0.725	0.801
mrr00190 Oxidative phosphorylation	0.0153975	17	1.66	A0A1Q3ERE8	36	0.522	Down	0.00053912	K	Related to TIM11-subunit E of the dimeric form of mitochondrial F1F0-ATPase(predicted) OS=Lentinula edodes OX=5353 GN=LENED_011862 PE=4 SV=1	LENED_011862	1	2.63305e-100	277.8	TLQAAHNENK(1)VQHAAHDR	3	0.68967	16	1.388	1.19	1.32	0.724	0.62	0.689
mrr00190 Oxidative phosphorylation	0.0153975	17	1.66	A0A1Q3EBU0	120	0.262	Down	0.0057569	K	Nadh-ubiquinone oxidoreductase kDa subunit OS=Lentinula edodes OX=5353 GN=LENED_006503 PE=3 SV=1	LENED_006503	1	1.6242e-08	105.94	VK(1)TYAGEGDHVPSAVEIFR	3	-0.31396	3	1.376	1.118	1.662	0.307	0.42
mrr00190 Oxidative phosphorylation	0.0153975	17	1.66	A0A1Q3E0M0	22	0.259	Down	0.037855	K	ATP17 subunit F of the F0 sector of mitochondrial F1F0 ATP synthase OS=Lentinula edodes OX=5353 GN=LENED_002206 PE=4 SV=1	LENED_002206	1	2.30513e-07	80.031	IATPK(1)SVSGGSGDGLGPLVNFYSK	3	1.3998	5	0.826	1.563	1.662		0.236	0.463
mrr00190 Oxidative phosphorylation	0.0153975	17	1.66	A0A1Q3EJL5	154	0.519	Down	0.026741	K	Nadh-ubiquinone oxidoreductase subunit OS=Lentinula edodes OX=5353 GN=LENED_009406 PE=4 SV=1	LENED_009406	1	0.000357525	76.82	TVCNELGGIK(1)PGETTK	2	0.03219	1	1.288	1.036	1.365	0.535	0.741
mrr00190 Oxidative phosphorylation	0.0153975	17	1.66	A0A1Q3ERT0	315	0.547	Down	0.0132197	K	Ubiquinol-cytochrome c reductase complex core protein 2 OS=Lentinula edodes OX=5353 GN=LENED_012118 PE=4 SV=1	LENED_012118	1	1.80705e-17	172.6	AGVAHGLK(1)NFAFK	2	-0.25875	12	1.366	0.966	1.497	0.647	0.714	0.732
mrr00190 Oxidative phosphorylation	0.0153975	17	1.66	A0A1Q3E864	81	0.611	Down	0.029684	K	Cytochrome b-c1 complex subunit Rieske, mitochondrial OS=Lentinula edodes OX=5353 GN=LENED_005128 PE=4 SV=1	LENED_005128	1	0.00212174	57.434	TYTTAPAPK(1)LFQQR	2	-1.679	4	1.291	1.196		0.7		0.819
mrr00190 Oxidative phosphorylation	0.0153975	17	1.66	A0A1Q3EIB8	70	0.479	Down	0.0032246	K	Nadh-ubiquinone oxidoreductase 105 kDa subunit OS=Lentinula edodes OX=5353 GN=LENED_008887 PE=4 SV=1	LENED_008887	1	9.85748e-08	103.45	GVEK(1)HVELDNLSASDVETK	3	0.32232	6	1.337	1.371	1.281	0.499	0.677	0.733
mrr00190 Oxidative phosphorylation	0.0153975	17	1.66	A0A1Q3E5C9	60	0.477	Down	0.0028241	K	Epsilon subunit of F1F0-ATP synthase N-terminal domain-containing protein OS=Lentinula edodes OX=5353 GN=LENED_004125 PE=4 SV=1	LENED_004125	1	4.62834e-09	136.81	K(1)WFISGGFATVHPNNK	3	-2.9799	6	1.28	1.115	1.593	0.585	0.646	0.672
mrr00190 Oxidative phosphorylation	0.0153975	17	1.66	A0A1Q3EMW8	133	0.427	Down	0.0158047	K	Mitochondrial atpase subunit OS=Lentinula edodes OX=5353 GN=LENED_010582 PE=4 SV=1	LENED_010582	1	6.85801e-10	179.19	AEHTQAVK(1)DR	2	0.16482	7	1.969	1.069	1.154	0.601	0.661	0.527
mrr00190 Oxidative phosphorylation	0.0153975	17	1.66	A0A1Q3ERE4	49	0.45	Down	0.030636	K	Cytochrome c oxidase subunit OS=Lentinula edodes OX=5353 GN=LENED_011974 PE=3 SV=1	LENED_011974	1	0.000200463	78.244	AK(1)GEDFAPCQQFLQAYK	2	-0.26654	1	1.335	1.207	1.497	0.352	0.634	0.831
mrr00190 Oxidative phosphorylation	0.0153975	17	1.66	A0A1Q3EQ20	252	0.616	Down	0.032237	K	V-type proton ATPase subunit C OS=Lentinula edodes OX=5353 GN=LENED_011445 PE=3 SV=1	LENED_011445	1	0.0107453	82.241	ENK(1)FTIR	2	-0.56741	5	1.494	1.025	1.177	0.655	0.916	0.707
mrr00190 Oxidative phosphorylation	0.0153975	17	1.66	A0A1Q3DYJ4	56	0.586	Down	0.0166197	K	Cytochrome c oxidase subunit v OS=Lentinula edodes OX=5353 GN=LENED_001571 PE=4 SV=1	LENED_001571	1	4.98389e-05	108.32	STVHEQLEEIMK(1)K	3	0.26031	11	1.386	1.043	1.171	0.683	0.723
mrr00190 Oxidative phosphorylation	0.0153975	17	1.66	A0A1Q3DYJ4	68	0.617	Down	0.022156	K	Cytochrome c oxidase subunit v OS=Lentinula edodes OX=5353 GN=LENED_001571 PE=4 SV=1	LENED_001571	1	0.00036172	77.644	K(1)AAYYVAFGPHGPR	3	1.3662	1	1.423	1.227		0.832	0.913	0.707
mrr00190 Oxidative phosphorylation	0.0153975	17	1.66	A0A1Q3ET89	84	0.545	Down	0.0108161	K	Nadh dehydrogenase OS=Lentinula edodes OX=5353 GN=LENED_012670 PE=4 SV=1	LENED_012670	1	7.57909e-07	129.05	QGTQVIVPYRDEDEK(1)R	3	0.41724	2	1.166	1.058	1.594	0.633	0.74	0.706
mrr00190 Oxidative phosphorylation	0.0153975	17	1.66	A0A1Q3EFH4	30	0.53	Down	0.048785	K	ATP synthase F1 alpha subunit OS=Lentinula edodes OX=5353 GN=LENED_007868 PE=4 SV=1	LENED_007868	1	3.79776e-13	153.51	QTGK(1)TAVAIDTILNQK	2	-0.19187	13	1.049	1.111	1.659	0.505	0.596	0.924
mrr00190 Oxidative phosphorylation	0.0153975	17	1.66	A0A1Q3EFH4	236	0.634	Down	0.0118233	K	ATP synthase F1 alpha subunit OS=Lentinula edodes OX=5353 GN=LENED_007868 PE=4 SV=1	LENED_007868	1	9.55786e-11	174.77	VGSAAQTK(1)IMK	2	-0.63549	9	1.408	1.048	1.195	0.835	0.688	0.791
mrr00190 Oxidative phosphorylation	0.0153975	17	1.66	A0A1Q3EFH4	117	0.33	Down	0.023404	K	ATP synthase F1 alpha subunit OS=Lentinula edodes OX=5353 GN=LENED_007868 PE=4 SV=1	LENED_007868	1	1.37769e-18	180.1	DNGK(1)HALIIYDDLSK	2	1.8437	31	1.257	1.463	1.645	0.233	0.506	0.702
mrr00190 Oxidative phosphorylation	0.0153975	17	1.66	A0A1Q3EJM7	86	0.608	Down	0.0153414	K	Cytochrome b-c1 complex subunit 7 OS=Lentinula edodes OX=5353 GN=LENED_009417 PE=3 SV=1	LENED_009417	0.999798	1.94959e-14	116.38	ASHASVLHNVLPK(1)EEWTKPQEDVR	4	0.33023	6	1.175	1.041	1.478	0.819	0.767	0.661
mrr00190 Oxidative phosphorylation	0.0153975	17	1.66	A0A1Q3EN38	194	0.598	Down	0.037917	K	NADH-quinone oxidoreductase OS=Lentinula edodes OX=5353 GN=LENED_010685 PE=3 SV=1	LENED_010685	1	0.000342659	97.633	TTK(1)YDIDMTK	2	-0.49241	7	1.633	1.084	1.02	0.664	0.735	0.837
mrr00190 Oxidative phosphorylation	0.0153975	17	1.66	A0A1Q3EKS8	101	0.522	Down	0.00088174	K	Cytochrome-c oxidase chain vi OS=Lentinula edodes OX=5353 GN=LENED_009845 PE=4 SV=1	LENED_009845	1	0.0400642	53.756	IFEGIK(1)EK	2	-0.33826	3	1.268	1.153	1.462	0.692	0.646	0.69
mrr00130 Ubiquinone and other terpenoid-quinone biosynthesis	0.108734	2	3.25	A0A1Q3EDN6	317	0.258	Down	0.014376	K	PLP-dependent transferase OS=Lentinula edodes OX=5353 GN=LENED_007127 PE=4 SV=1	LENED_007127	1	9.52608e-05	100.11	LDTFSK(1)TVCPGSR	2	-0.8656	4	1.448	0.938	1.734	0.303		0.407
mrr00130 Ubiquinone and other terpenoid-quinone biosynthesis	0.108734	2	3.25	A0A1Q3EAE1	25	0.455	Down	0.0075219	K	NADH-quinone oxidoreductase OS=Lentinula edodes OX=5353 GN=LENED_005962 PE=4 SV=1	LENED_005962	1	9.47475e-09	164.66	LAESVK(1)SGVEAAGGK	2	0.14606	6	1.547	1.414	1.117	0.494	0.763	0.6
mrr00511 Other glycan degradation	0.601835	1	1.22	A0A1Q3DYD7	526	0.464	Down	0.022839	K	Glycoside hydrolase family 38 protein OS=Lentinula edodes OX=5353 GN=LENED_001513 PE=4 SV=1	LENED_001513	1	0.00314046	75.387	GK(1)IDECWEK	2	-0.64007	1	1.833	1.18	1.084	0.741	0.68	0.478
mrr00010 Glycolysis / Gluconeogenesis	0.140935	9	1.46	A0A1Q3ET41	270	0.29	Down	0.040305	K	Fructose--bisphosphatase OS=Lentinula edodes OX=5353 GN=LENED_012597 PE=3 SV=1	LENED_012597	1	0.000359671	103.66	TFLYGGIFGYPDDK(1)K	2	-0.9194	8	1.062	1.58	1.826	0.16	0.46	0.674
mrr00010 Glycolysis / Gluconeogenesis	0.140935	9	1.46	A0A1Q3E3J5	250	0.592	Down	0.03768	K	Glyceraldehyde-3-phosphate dehydrogenase OS=Lentinula edodes OX=5353 GN=LENED_003203 PE=3 SV=1	LENED_003203	1	1.43238e-08	161.99	TEK(1)SATYDEIK	2	-0.64169	12	1.531	1.297	0.936	0.766	0.834	0.63
mrr00010 Glycolysis / Gluconeogenesis	0.140935	9	1.46	A0A1Q3E465	132	0.43	Down	0.0052638	K	Phosphoglycerate kinase OS=Lentinula edodes OX=5353 GN=LENED_003585 PE=3 SV=1	LENED_003585	1	2.24559e-42	243.4	FHIEEEGSVK(1)NK	2	0.71882	11	1.798	1.25	1.119	0.581	0.648	0.563
mrr00010 Glycolysis / Gluconeogenesis	0.140935	9	1.46	A0A1Q3E465	383	0.519	Down	0.045136	K	Phosphoglycerate kinase OS=Lentinula edodes OX=5353 GN=LENED_003585 PE=3 SV=1	LENED_003585	1	7.22316e-13	115.54	GAVVIVGGGDTATLVAQHK(1)SEDK	3	0.45884	6	1.089	1.423	1.339	0.422	0.64	0.936
mrr00010 Glycolysis / Gluconeogenesis	0.140935	9	1.46	A0A1Q3EMH9	69	0.515	Down	0.0072188	K	Dihydrolipoyl dehydrogenase OS=Lentinula edodes OX=5353 GN=LENED_010444 PE=3 SV=1	LENED_010444	1	0.0259346	109.01	TACIEK(1)R	2	-1.569	6	1.463	1.284	1.191	0.8	0.695	0.533
mrr00010 Glycolysis / Gluconeogenesis	0.140935	9	1.46	A0A1Q3ELA7	263	0.53	Down	0.0035232	K	Acetyltransferase component of pyruvate dehydrogenase complex OS=Lentinula edodes OX=5353 GN=LENED_010002 PE=3 SV=1	LENED_010002	1	0.000136844	125.3	EVFNK(1)TLSEK	2	0.46526	7	1.488	1.065	1.328	0.671	0.663	0.722
mrr00010 Glycolysis / Gluconeogenesis	0.140935	9	1.46	A0A1Q3ET71	324	0.641	Down	0.00143733	K	PKS_ER domain-containing protein(predicted) OS=Lentinula edodes OX=5353 GN=LENED_012647 PE=4 SV=1	LENED_012647	1	1.19182e-07	99.439	GQVK(1)VHFTTK	3	-0.61945	15	1.323	1.12	1.192	0.817	0.774	0.739
mrr00010 Glycolysis / Gluconeogenesis	0.140935	9	1.46	A0A1Q3ET71	216	0.64	Down	0.026457	K	PKS_ER domain-containing protein(predicted) OS=Lentinula edodes OX=5353 GN=LENED_012647 PE=4 SV=1	LENED_012647	1	0.00058976	114.86	VIAVDTGDAK(1)K	2	-0.0093041	8	1.472	1.212	0.971	0.824	0.792	0.723
mrr00010 Glycolysis / Gluconeogenesis	0.140935	9	1.46	A0A1Q3EEY3	512	0.548	Down	0.048103	K	Pyruvate decarboxylase OS=Lentinula edodes OX=5353 GN=LENED_007649 PE=3 SV=1	LENED_007649	1	0.0195811	72.492	FLHGK(1)ER	2	0.78992	5	1.241	0.948	1.607	0.561	0.609	0.911
mrr00010 Glycolysis / Gluconeogenesis	0.140935	9	1.46	A0A1Q3EEY3	189	0.509	Down	0.0195213	K	Pyruvate decarboxylase OS=Lentinula edodes OX=5353 GN=LENED_007649 PE=3 SV=1	LENED_007649	1	0.000234113	118.03	VLSDCVIK(1)GR	2	0.69333	5	1.744	1.224	1.001	0.748	0.662	0.61
mrr00010 Glycolysis / Gluconeogenesis	0.140935	9	1.46	A0A1Q3EEY3	280	0.434	Down	0.024423	K	Pyruvate decarboxylase OS=Lentinula edodes OX=5353 GN=LENED_007649 PE=3 SV=1	LENED_007649	1	1.67811e-05	76.492	TGYPVYCAPMGK(1)SAIDETYER	3	-1.2149	7	1.321	1.322	1.141		0.688	0.407
mrr00010 Glycolysis / Gluconeogenesis	0.140935	9	1.46	A0A1Q3EEY3	547	0.128	Down	0.0177048	K	Pyruvate decarboxylase OS=Lentinula edodes OX=5353 GN=LENED_007649 PE=3 SV=1	LENED_007649	1	3.54025e-48	219.97	SYTVNNK(1)SELTELLENPK	2	0.8835	10	1.345	1.947	1.797	0.053	0.216	0.383
mrr00010 Glycolysis / Gluconeogenesis	0.140935	9	1.46	A0A1Q3EEY3	268	0.444	Down	0.036799	K	Pyruvate decarboxylase OS=Lentinula edodes OX=5353 GN=LENED_007649 PE=3 SV=1	LENED_007649	1	5.32759e-06	105.28	DLLYK(1)TGYPVYCAPMGK	3	0.067772	22	1.761	1.199	1.144	0.359	0.713	0.749
mrr00010 Glycolysis / Gluconeogenesis	0.140935	9	1.46	A0A1Q3EEY3	406	0.541	Down	0.00195764	K	Pyruvate decarboxylase OS=Lentinula edodes OX=5353 GN=LENED_007649 PE=3 SV=1	LENED_007649	1	0.00301606	98.055	MSK(1)FFEPK	2	-0.019826	11	1.421	1.111	1.325	0.673	0.755	0.658
mrr00010 Glycolysis / Gluconeogenesis	0.140935	9	1.46	A0A1Q3EEY3	363	0.583	Down	0.021342	K	Pyruvate decarboxylase OS=Lentinula edodes OX=5353 GN=LENED_007649 PE=3 SV=1	LENED_007649	1	0.00105088	94.309	QLLPK(1)LTAR	2	-0.40333	6	1.465	1.148	1.157	0.89	0.575	0.732
mrr00010 Glycolysis / Gluconeogenesis	0.140935	9	1.46	A0A1Q3EEY3	140	0.398	Down	0.022341	K	Pyruvate decarboxylase OS=Lentinula edodes OX=5353 GN=LENED_007649 PE=3 SV=1	LENED_007649	1	6.64426e-05	89.358	QQATK(1)PMLHHTLGDGR	4	0.22369	7	1.632		1.265	0.609	0.545
mrr00010 Glycolysis / Gluconeogenesis	0.140935	9	1.46	A0A1Q3EEY3	515	0.506	Down	0.0090003	K	Pyruvate decarboxylase OS=Lentinula edodes OX=5353 GN=LENED_007649 PE=3 SV=1	LENED_007649	1	0.00013602	150.61	K(1)YNDIVNWK	2	3.1571	12	1.58	1.207	1.173	0.806	0.555	0.642
mrr00010 Glycolysis / Gluconeogenesis	0.140935	9	1.46	A0A1Q3EIX7	191	0.417	Down	0.0063402	K	Pyruvate dehydrogenase E1 component subunit beta OS=Lentinula edodes OX=5353 GN=LENED_009117 PE=4 SV=1	LENED_009117	1	0.00117108	67.326	VVSPWSAEDCK(1)GLLK	2	-0.73776	6	1.435	0.999	1.723	0.548	0.602	0.582
mrr00010 Glycolysis / Gluconeogenesis	0.140935	9	1.46	A0A1Q3EIX7	75	0.516	Down	0.0025386	K	Pyruvate dehydrogenase E1 component subunit beta OS=Lentinula edodes OX=5353 GN=LENED_009117 PE=4 SV=1	LENED_009117	1	0.0011724	93.096	YNGAYK(1)VTK	2	0.26686	7	1.504	1.35		0.68	0.733	0.794
mrr00010 Glycolysis / Gluconeogenesis	0.140935	9	1.46	A0A1Q3EIX7	195	0.325	Down	0.0047012	K	Pyruvate dehydrogenase E1 component subunit beta OS=Lentinula edodes OX=5353 GN=LENED_009117 PE=4 SV=1	LENED_009117	1	0.00268914	106.36	GLLK(1)SAIR	2	1.471	6	1.643	0.992	1.798	0.431	0.505	0.504
mrr00010 Glycolysis / Gluconeogenesis	0.140935	9	1.46	A0A1Q3EDG7	169	0.607	Down	0.029962	K	Fructose-bisphosphate aldolase OS=Lentinula edodes OX=5353 GN=LENED_007101 PE=3 SV=1	LENED_007101	1	5.17651e-05	120.53	EQNIATCVK(1)YFK	2	-0.61344	25	1.386	1.275	1.051	0.622	0.955	0.677
mrr00860 Porphyrin and chlorophyll metabolism	0.641424	2	0.97	A0A1Q3E4U0	195	0.236	Down	0.0134448	K	Heme oxygenase OS=Lentinula edodes OX=5353 GN=LENED_003894 PE=4 SV=1	LENED_003894	1	0.000182055	133.13	PASLGEMK(1)R	2	-1.8623	5	1.354	1.091	1.704		0.23	0.422
mrr00860 Porphyrin and chlorophyll metabolism	0.641424	2	0.97	A0A1Q3E316	208	0.445	Down	0.0101025	K	Coproporphyrinogen iii oxidase OS=Lentinula edodes OX=5353 GN=LENED_003095 PE=4 SV=1	LENED_003095	1	0.00114185	68.676	K(1)WCDEYFYIPHR	3	0.10878	4	1.552	1.267	1.264	0.425	0.654	0.739
mrr00220 Arginine biosynthesis	0.460784	3	1.22	A0A1Q3E6K9	308	0.36	Down	0.0026753	K	Glutamate dehydrogenase OS=Lentinula edodes OX=5353 GN=LENED_004547 PE=3 SV=1	LENED_004547	1	0.000368443	72.815	QFTDEGK(1)YTYHPGQR	3	0.1335	2	1.461	1.134	1.725	0.442	0.608	0.504
mrr00220 Arginine biosynthesis	0.460784	3	1.22	A0A1Q3E6K9	91	0.548	Down	0.045885	K	Glutamate dehydrogenase OS=Lentinula edodes OX=5353 GN=LENED_004547 PE=3 SV=1	LENED_004547	1	0.00205334	59.709	VQYNSSLGPYK(1)GGLR	2	0.55894	1	1.337	0.903	1.349	0.7		0.611
mrr00220 Arginine biosynthesis	0.460784	3	1.22	A0A1Q3E2R5	257	0.568	Down	0.036796	K	Argininosuccinate synthetase OS=Lentinula edodes OX=5353 GN=LENED_003123 PE=3 SV=1	LENED_003123	1	0.0034842	117.93	FIGVK(1)SR	2	-1.6391	3	1.467	1.022	1.085	0.726		0.628
mrr00220 Arginine biosynthesis	0.460784	3	1.22	A0A1Q3EIY5	39	0.639	Down	0.0174753	K	Glutamine synthetase OS=Lentinula edodes OX=5353 GN=LENED_009124 PE=3 SV=1	LENED_009124	1	0.00328033	91.265	SK(1)TTTVSK	2	-0.77687	5	1.204	0.984	1.431	0.755	0.742	0.815
mrr00220 Arginine biosynthesis	0.460784	3	1.22	A0A1Q3EIY5	245	0.412	Down	0.03064	K	Glutamine synthetase OS=Lentinula edodes OX=5353 GN=LENED_009124 PE=3 SV=1	LENED_009124	1	0.000148067	91.076	SMREPGGMK(1)YIEAAIEK	3	-0.57799	20	1.088	1.304	1.727	0.331	0.602	0.764
mrr00261 Monobactam biosynthesis	0.368587	1	2.44	A0A1Q3EAR2	282	0.436	Down	0.014898	K	Sulfate adenylyltransferase OS=Lentinula edodes OX=5353 GN=MET3 PE=3 SV=1	MET3	1	0.000116654	94.538	K(1)NFGATHFIVGR	3	-0.30986	3	1.757	1.142	1.241	0.453	0.776	0.577
mrr00261 Monobactam biosynthesis	0.368587	1	2.44	A0A1Q3EAR2	65	0.399	Down	0.048455	K	Sulfate adenylyltransferase OS=Lentinula edodes OX=5353 GN=MET3 PE=3 SV=1	MET3	1	0.00145647	78.342	DYK(1)SVVDDLR	2	-0.15493	3	1.239	1.68	0.915	0.396		0.625
mrr00650 Butanoate metabolism	0.641424	2	0.97	A0A1Q3DWI6	270	0.468	Down	0.0082416	K	3-hydroxybutyryl-dehydrogenase OS=Lentinula edodes OX=5353 GN=LENED_000720 PE=4 SV=1	LENED_000720	1	0.00227944	63.966	DSK(1)YRPSVLLGR	3	-0.22312	2	1.474	1.086	1.455	0.512	0.592	0.775
mrr00650 Butanoate metabolism	0.641424	2	0.97	A0A1Q3EGL2	1209	0.366	Down	0.0095009	K	3-oxoacid-transferase OS=Lentinula edodes OX=5353 GN=LENED_008250 PE=4 SV=1	LENED_008250	1	0.00398572	62.94	YNPGGVSAGIAIPGIK(1)K	2	0.89678	5	1.549	1.281	1.46	0.342	0.502	0.726
mrr00650 Butanoate metabolism	0.641424	2	0.97	A0A1Q3EGL2	1299	0.434	Down	0.0010397	K	3-oxoacid-transferase OS=Lentinula edodes OX=5353 GN=LENED_008250 PE=4 SV=1	LENED_008250	1	8.42513e-05	106.6	ATVPK(1)HIEIVTLSK	2	-0.37384	10	1.484	1.311	1.317	0.507	0.587	0.692
mrr00650 Butanoate metabolism	0.641424	2	0.97	A0A1Q3EGL2	1259	0.471	Down	0.0054392	K	3-oxoacid-transferase OS=Lentinula edodes OX=5353 GN=LENED_008250 PE=4 SV=1	LENED_008250	1	0.00010722	101.75	YGSQNFSTPMAK(1)NAK	2	0.62764	8	1.633	1.217	1.183	0.526	0.671	0.704
mrr00650 Butanoate metabolism	0.641424	2	0.97	A0A1Q3EGL2	1140	0.183	Down	0.00052169	K	3-oxoacid-transferase OS=Lentinula edodes OX=5353 GN=LENED_008250 PE=4 SV=1	LENED_008250	1	0.0224222	66.056	IIASYPGGNK(1)K	2	-0.94394	2	1.735	1.855	1.357	0.244	0.387	0.275
mrr00650 Butanoate metabolism	0.641424	2	0.97	A0A1Q3EGL2	1531	0.323	Down	0.0025402	K	3-oxoacid-transferase OS=Lentinula edodes OX=5353 GN=LENED_008250 PE=4 SV=1	LENED_008250	1	0.00318755	93.649	AK(1)TGCDFK	2	0.52044	3	1.983	1.281	1.231	0.539	0.477	0.434
mrr00650 Butanoate metabolism	0.641424	2	0.97	A0A1Q3EGL2	1099	0.502	Down	0.0024218	K	3-oxoacid-transferase OS=Lentinula edodes OX=5353 GN=LENED_008250 PE=4 SV=1	LENED_008250	1	3.06553e-26	146.09	RK(1)NEVTNLVGVSNNAGAGDSGLGK	3	0.9025	11	1.347	1.348	1.236	0.576	0.606	0.791
mrr00650 Butanoate metabolism	0.641424	2	0.97	A0A1Q3EGL2	1141	0.516	Down	0.010523	K	3-oxoacid-transferase OS=Lentinula edodes OX=5353 GN=LENED_008250 PE=4 SV=1	LENED_008250	1	2.80097e-05	139.86	K(1)FEALYLQGK	2	0.095695	5	1.576	1.321	1.024	0.619	0.632	0.772
mrr04146 Peroxisome	0.872584	2	0.61	A0A1Q3E2C3	309	0.646	Down	0.03552	K	Acetyl-acetyl transferase OS=Lentinula edodes OX=5353 GN=LENED_002828 PE=3 SV=1	LENED_002828	1	9.7516e-05	85.837	IMGVGPAYAIPHVLK(1)K	3	0.059501	9	1.268	0.936	1.415	0.834	0.811	0.694
mrr04146 Peroxisome	0.872584	2	0.61	A0A1Q3E2C3	380	0.644	Down	0.044943	K	Acetyl-acetyl transferase OS=Lentinula edodes OX=5353 GN=LENED_002828 PE=3 SV=1	LENED_002828	1	9.3906e-06	124.25	QIATGLNIAK(1)HDNEK	3	-1.1595	12	1.437	0.968	1.22	0.636	0.884	0.815
mrr04146 Peroxisome	0.872584	2	0.61	A0A1Q3ET66	137	0.536	Down	0.032157	K	Superoxide dismutase OS=Lentinula edodes OX=5353 GN=LENED_012635 PE=3 SV=1	LENED_012635	1	1.02559e-11	161.04	TAIESDFGSVDNFK(1)K	3	-0.46157	12	1.309	1.031	1.513	0.687	0.674	0.703
mrr04146 Peroxisome	0.872584	2	0.61	A0A1Q3ET66	105	0.246	Down	0.0162016	K	Superoxide dismutase OS=Lentinula edodes OX=5353 GN=LENED_012635 PE=3 SV=1	LENED_012635	1	6.67435e-08	83.992	FNGGGHINHTLFWK(1)NLAPASADGGK	3	-0.74165	10	1.134	1.549	1.94	0.178	0.426	0.535
mrr00240 Pyrimidine metabolism	0.782478	2	0.75	A0A1Q3E3C3	349	0.194	Down	0.034063	K	Armadillo beta-catenin plakoglobin OS=Lentinula edodes OX=5353 GN=LENED_003274 PE=4 SV=1	LENED_003274	1	0.00354447	58.885	TLVSK(1)YLCGVSVLR	2	-0.10917	2	0.826	1.574	1.792		0.157	0.384
mrr00240 Pyrimidine metabolism	0.782478	2	0.75	A0A1Q3ENS8	520	0.541	Down	0.023315	K	Carbamoyl-phosphate synthase OS=Lentinula edodes OX=5353 GN=LENED_010929 PE=4 SV=1	LENED_010929	1	5.93669e-06	108.96	KNYTIDQLHDLTK(1)IDK	3	-2.3172	3	1.236	1.361	0.975		0.592	0.697
mrr03060 Protein export	0.512809	2	1.22	A0A1Q3E3S1	231	0.623	Down	0.0102235	K	Heat shock protein 70 OS=Lentinula edodes OX=5353 GN=LENED_003354 PE=3 SV=1	LENED_003354	1	4.49874e-06	115.8	IINEPTAAAIAYGLNK(1)K	3	0.22925	6	1.064	1.262	1.317	0.641	0.838	0.789
mrr03060 Protein export	0.512809	2	1.22	A0A1Q3E8V4	62	0.597	Down	0.021418	K	Signal peptidase complex component OS=Lentinula edodes OX=5353 GN=LENED_005233 PE=4 SV=1	LENED_005233	1	0.00182061	136.57	NACDDAVK(1)R	2	-0.28044	8	1.539	1.092	1.123	0.86	0.741	0.64
mrr00680 Methane metabolism	0.669692	3	0.91	A0A1Q3E0L1	203	0.134	Down	0.000124051	K	Formate dehydrogenase OS=Lentinula edodes OX=5353 GN=LENED_002235 PE=3 SV=1	LENED_002235	1	0.0134615	77.058	EQAIK(1)AR	2	0.9853	4	2.114	1.392	1.657	0.226	0.207	0.258
mrr00680 Methane metabolism	0.669692	3	0.91	A0A1Q3E0L1	32	0.156	Down	0.00161999	K	Formate dehydrogenase OS=Lentinula edodes OX=5353 GN=LENED_002235 PE=3 SV=1	LENED_002235	1	2.22446e-13	184.24	LGIDK(1)WLASR	2	-0.12799	7	2.321	1.219	1.546	0.196	0.264	0.334
mrr00680 Methane metabolism	0.669692	3	0.91	A0A1Q3E0L1	286	0.064	Down	0.00045801	K	Formate dehydrogenase OS=Lentinula edodes OX=5353 GN=LENED_002235 PE=3 SV=1	LENED_002235	1	2.44149e-12	132.79	GYAGDVWNVQPAPK(1)DHPWR	3	-1.1662	2	2.109	1.355	1.988	0.078	0.104	0.168
mrr00680 Methane metabolism	0.669692	3	0.91	A0A1Q3E0L1	241	0.061	Down	0.0048237	K	Formate dehydrogenase OS=Lentinula edodes OX=5353 GN=LENED_002235 PE=3 SV=1	LENED_002235	0.996398	3.2086e-05	101.05	LLSK(0.996)FK(0.004)PGAWLVNTAR	3	-1.3567	5	1.8	1.275	2.349	0.034	0.148	0.15
mrr00680 Methane metabolism	0.669692	3	0.91	A0A1Q3E0L1	323	0.027	Down	0.0058396	K	Formate dehydrogenase OS=Lentinula edodes OX=5353 GN=LENED_002235 PE=3 SV=1	LENED_002235	1	5.1623e-07	130.01	YAAGTK(1)SILENYFEGR	2	0.29141	9	0.674	1.533	3.237	0.015	0.058	0.075
mrr00680 Methane metabolism	0.669692	3	0.91	A0A1Q3E0L1	184	0.041	Down	0.003965	K	Formate dehydrogenase OS=Lentinula edodes OX=5353 GN=LENED_002235 PE=3 SV=1	LENED_002235	1	3.07874e-05	98.281	LVPFDCK(1)EHLYYDYAK	2	-1.0928	9	1.451	1.624	2.408	0.02	0.079	0.126
mrr00680 Methane metabolism	0.669692	3	0.91	A0A1Q3ET41	270	0.29	Down	0.040305	K	Fructose--bisphosphatase OS=Lentinula edodes OX=5353 GN=LENED_012597 PE=3 SV=1	LENED_012597	1	0.000359671	103.66	TFLYGGIFGYPDDK(1)K	2	-0.9194	8	1.062	1.58	1.826	0.16	0.46	0.674
mrr00680 Methane metabolism	0.669692	3	0.91	A0A1Q3EDG7	169	0.607	Down	0.029962	K	Fructose-bisphosphate aldolase OS=Lentinula edodes OX=5353 GN=LENED_007101 PE=3 SV=1	LENED_007101	1	5.17651e-05	120.53	EQNIATCVK(1)YFK	2	-0.61344	25	1.386	1.275	1.051	0.622	0.955	0.677
mrr03013 RNA transport	0.975675	5	0.53	A0A1Q3EMA1	160	0.37	Down	0.0024374	K	DEAD-domain-containing protein OS=Lentinula edodes OX=5353 GN=LENED_010403 PE=4 SV=1	LENED_010403	1	0.0196726	116.54	LLDMIK(1)R	2	1.4301	4	1.147	1.351	1.767	0.564	0.454	0.559
mrr03013 RNA transport	0.975675	5	0.53	A0A1Q3ETI2	59	0.638	Down	0.000177365	K	DEAD-domain-containing protein OS=Lentinula edodes OX=5353 GN=LENED_012798 PE=4 SV=1	LENED_012798	1	0.00764983	46.493	AIVPVVK(1)GHDVIAQAQSGTGK	3	0.33538	1	1.145	1.253	1.227	0.786	0.741	0.784
mrr03013 RNA transport	0.975675	5	0.53	A0A1Q3ETI2	281	0.572	Down	0.0062404	K	DEAD-domain-containing protein OS=Lentinula edodes OX=5353 GN=LENED_012798 PE=4 SV=1	LENED_012798	0.999999	0.00081088	77.185	KVDWLTEK(1)MHSR	3	-0.15079	2	1.274	1.062	1.424	0.655	0.691	0.805
mrr03013 RNA transport	0.975675	5	0.53	A0A1Q3EG08	260	0.528	Down	0.034458	K	Eukaryotic translation initiation factor 4E class I OS=Lentinula edodes OX=5353 GN=LENED_008018 PE=3 SV=1	LENED_008018	1	0.000665163	68.972	HFK(1)VNVLGYTESAK	3	0.19016	4		1.092	1.617	0.654	0.81	0.68
mrr03013 RNA transport	0.975675	5	0.53	A0A1Q3ESC1	164	0.373	Down	0.032844	K	Polyadenylate-binding protein OS=Lentinula edodes OX=5353 GN=LENED_012354 PE=3 SV=1	LENED_012354	1	1.41939e-05	82.635	SK(1)GYGFVHYETAEAADGAIK	3	0.15163	3	1.45	1.197	1.608	0.256	0.585	0.746
mrr03013 RNA transport	0.975675	5	0.53	A0A1Q3EH34	178	0.329	Down	0.024484	K	Eukaryotic translation initiation factor 3 subunit I OS=Lentinula edodes OX=5353 GN=TIF34 PE=3 SV=1	TIF34	1	2.01754e-14	161.24	VALFNYK(1)TGEEVDSNER	2	3.3203	13	1.234	1.895	1.252	0.247	0.508	0.686
mrr03013 RNA transport	0.975675	5	0.53	A0A1Q3EH34	275	0.437	Down	0.0088373	K	Eukaryotic translation initiation factor 3 subunit I OS=Lentinula edodes OX=5353 GN=TIF34 PE=3 SV=1	TIF34	1	0.000116284	95.094	FWHK(1)VFEEEVGR	3	0.8083	4	1.285	1.15	1.643	0.446	0.626	0.712
mrr00640 Propanoate metabolism	0.114397	6	1.72	A0A1Q3DYZ9	377	0.421	Down	0.029477	K	3-hydroxyisobutyryl-CoA hydrolase, mitochondrial OS=Lentinula edodes OX=5353 GN=LENED_001739 PE=3 SV=1	LENED_001739	1	3.73008e-19	163.96	SPYLESVPEFK(1)HPFAPGESR	3	-0.98314	6	1.3	1.147	1.662	0.339	0.579	0.81
mrr00640 Propanoate metabolism	0.114397	6	1.72	A0A1Q3EMH9	69	0.515	Down	0.0072188	K	Dihydrolipoyl dehydrogenase OS=Lentinula edodes OX=5353 GN=LENED_010444 PE=3 SV=1	LENED_010444	1	0.0259346	109.01	TACIEK(1)R	2	-1.569	6	1.463	1.284	1.191	0.8	0.695	0.533
mrr00640 Propanoate metabolism	0.114397	6	1.72	A0A1Q3EDL7	272	0.383	Down	0.03918	K	Peroxisomal hydratase-dehydrogenase-epimerase OS=Lentinula edodes OX=5353 GN=LENED_007065 PE=4 SV=1	LENED_007065	1	0.0366226	40.941	WSEITDFSQPK(1)YLK	2	-0.28542	1	0.972	1.325	1.511		0.344	0.629
mrr00640 Propanoate metabolism	0.114397	6	1.72	A0A1Q3EDL7	173	0.497	Down	0.0183998	K	Peroxisomal hydratase-dehydrogenase-epimerase OS=Lentinula edodes OX=5353 GN=LENED_007065 PE=4 SV=1	LENED_007065	1	0.00154073	73.082	TLAFEGSK(1)YNIK	2	-2.5553	5	1.495	0.917	1.546	0.688	0.595	0.685
mrr00640 Propanoate metabolism	0.114397	6	1.72	A0A1Q3EDL7	261	0.436	Down	0.021719	K	Peroxisomal hydratase-dehydrogenase-epimerase OS=Lentinula edodes OX=5353 GN=LENED_007065 PE=4 SV=1	LENED_007065	1	8.99219e-05	112.42	AK(1)WSEITDFSQPK	2	-2.1067	6	1.535	1.036	1.528	0.394	0.66	0.734
mrr00640 Propanoate metabolism	0.114397	6	1.72	A0A1Q3EDL7	428	0.405	Down	0.0035828	K	Peroxisomal hydratase-dehydrogenase-epimerase OS=Lentinula edodes OX=5353 GN=LENED_007065 PE=4 SV=1	LENED_007065	1	0.00216644	74.165	AVWPVFQK(1)QK	2	1.5641	1	1.674	1.109	1.436	0.663	0.5	0.546
mrr00640 Propanoate metabolism	0.114397	6	1.72	A0A1Q3EDL7	121	0.204	Down	0.00097721	K	Peroxisomal hydratase-dehydrogenase-epimerase OS=Lentinula edodes OX=5353 GN=LENED_007065 PE=4 SV=1	LENED_007065	1	0.000181122	100.22	GAFACTK(1)AAWPIFR	2	-1.008	4	1.519	1.423	1.891	0.256	0.441	0.29
mrr00640 Propanoate metabolism	0.114397	6	1.72	A0A1Q3EBW9	371	0.366	Down	0.033137	K	Succinate--CoA ligase [ADP-forming] subunit beta, mitochondrial OS=Lentinula edodes OX=5353 GN=LENED_006504 PE=3 SV=1	LENED_006504	1	8.78119e-05	118.23	ELELK(1)IPLVVR	2	-3.3007	1	0.945	1.404	1.88	0.311	0.489	0.748
mrr00640 Propanoate metabolism	0.114397	6	1.72	A0A1Q3EAN2	237	0.65	Down	0.027304	K	2-methylcitrate dehydratase OS=Lentinula edodes OX=5353 GN=LENED_006068 PE=4 SV=1	LENED_006068	1	0.00251444	98.048	AVNLALLVK(1)K	2	-0.35497	3	1.038	1.231	1.337	0.905	0.805	0.635
mrr00640 Propanoate metabolism	0.114397	6	1.72	A0A1Q3EAN2	386	0.179	Down	0.0142245	K	2-methylcitrate dehydratase OS=Lentinula edodes OX=5353 GN=LENED_006068 PE=4 SV=1	LENED_006068	1	3.12243e-08	119.8	MYCVEDK(1)GFSVDYHDPAK	3	-0.29213	5	0.851	1.368	2.016		0.259	0.247
mrr00640 Propanoate metabolism	0.114397	6	1.72	A0A1Q3DXL8	31	0.307	Down	0.0189598	K	Acetyl-carboxylase OS=Lentinula edodes OX=5353 GN=LENED_001220 PE=4 SV=1	LENED_001220	1	0.00131189	51.688	ASPSSVYDFVK(1)ANGGHTIITK	3	-0.35026	2	1.379		1.662	0.403	0.53
mrr00600 Sphingolipid metabolism	0.749248	1	0.81	A0A1Q3E7R2	330	0.431	Down	0.0064791	K	Sphingomyelin phosphodiesterase OS=Lentinula edodes OX=5353 GN=LENED_005001 PE=3 SV=1	LENED_005001	1	0.00132722	57.148	YK(1)DIIVGQFFGHSHK	4	-0.16707	3	1.412	1.635		0.576	0.625	0.77
mrr00780 Biotin metabolism	0.368587	1	2.44	A0A1Q3DZ94	134	0.235	Down	0.000159846	K	Short-chain dehydrogenase reductase sdr OS=Lentinula edodes OX=5353 GN=LENED_001823 PE=4 SV=1	LENED_001823	1	1.00399e-09	118.72	GPLFLSQAASK(1)HFPSSGGR	3	-2.0834	3	1.758	1.48	1.509	0.36	0.319	0.435
mrr00970 Aminoacyl-tRNA biosynthesis	0.950541	2	0.46	A0A1Q3DVJ6	280	0.543	Down	0.045859	K	Glutamine-tRNA ligase OS=Lentinula edodes OX=5353 GN=LENED_000427 PE=4 SV=1	LENED_000427	1	0.0126451	78.616	TVFNK(1)AR	2	-0.35812	6	1.341	0.977	1.519	0.686	0.693	0.706
mrr00970 Aminoacyl-tRNA biosynthesis	0.950541	2	0.46	A0A1Q3DVJ6	55	0.388	Down	0.0040411	K	Glutamine-tRNA ligase OS=Lentinula edodes OX=5353 GN=LENED_000427 PE=4 SV=1	LENED_000427	1	2.53998e-05	109.48	LYPK(1)HSMVTTSDFR	3	-0.31532	10	1.182	1.331	1.691	0.436	0.533	0.662
mrr00970 Aminoacyl-tRNA biosynthesis	0.950541	2	0.46	A0A1Q3E1D7	424	0.633	Down	0.0114625	K	Lysine--tRNA ligase OS=Lentinula edodes OX=5353 GN=LENED_002625 PE=3 SV=1	LENED_002625	1	2.71979e-23	185.27	ELCTK(1)HNVECSEPR	2	-1.1771	10	1.414	1.027	1.218	0.772	0.829	0.714
mrr00460 Cyanoamino acid metabolism	0.842291	1	0.61	A0A1Q3EGL6	232	0.635	Down	0.0148565	K	Acetamidase Formamidase OS=Lentinula edodes OX=5353 GN=LENED_008249 PE=4 SV=1	LENED_008249	1	2.89806e-05	116.19	EHGGNCDIK(1)NLSR	3	-0.13216	7	1.278	1.205	1.173	0.814	0.89	0.616
mrr03008 Ribosome biogenesis in eukaryotes	0.874989	1	0.54	A0A1Q3E2C8	84	0.364	Down	0.030721	K	SnRNP subunit OS=Lentinula edodes OX=5353 GN=LENED_002974 PE=4 SV=1	LENED_002974	1	0.00320644	51.03	NVPYVFLPSK(1)AALGR	3	-1.0421	3	1.388	1.676	1.231	0.25	0.66	0.653
mrr03020 RNA polymerase	0.368587	1	2.44	A0A1Q3E8J6	56	0.505	Down	0.0147563	K	DNA-directed RNA polymerase II subunit RPB11 OS=Lentinula edodes OX=5353 GN=LENED_005274 PE=4 SV=1	LENED_005274	1	0.00330113	70.808	IPNAATIK(1)ILK	2	0.32432	3	1.649	1	1.316	0.703	0.727	0.574
mrr00052 Galactose metabolism	0.900941	1	0.49	A0A1Q3EDG9	287	0.535	Down	0.0039386	K	Galactokinase gal OS=Lentinula edodes OX=5353 GN=LENED_007025 PE=4 SV=1	LENED_007025	1	1.67313e-15	196.16	AVTAK(1)HNYNLR	2	2.2207	12	1.453	1.323	1.09	0.624	0.678	0.768
mrr00052 Galactose metabolism	0.900941	1	0.49	A0A1Q3EDG9	311	0.4	Down	0.0050156	K	Galactokinase gal OS=Lentinula edodes OX=5353 GN=LENED_007025 PE=4 SV=1	LENED_007025	1	0.001304	125.97	HLELK(1)VEK	2	-1.1691	6	1.869	1.194	1.187	0.514	0.622	0.564
mrr00052 Galactose metabolism	0.900941	1	0.49	A0A1Q3EDG9	407	0.495	Down	0.00069599	K	Galactokinase gal OS=Lentinula edodes OX=5353 GN=LENED_007025 PE=4 SV=1	LENED_007025	1	8.38868e-05	120.77	AK(1)HVFSEASR	3	0.69309	9	1.463	1.211	1.298	0.637	0.719	0.609
mrr04141 Protein processing in endoplasmic reticulum	0.335408	11	1.17	A0A1Q3EHZ2	25	0.439	Down	0.0024248	K	Dolichyl-diphosphooligosaccharide--protein glycosyltransferase subunit 2 OS=Lentinula edodes OX=5353 GN=LENED_008799 PE=3 SV=1	LENED_008799	1	0.00025456	95.57	LSVDSVK(1)YSIISAK	2	-0.15919	5	1.152	1.293	1.289		0.495	0.599
mrr04141 Protein processing in endoplasmic reticulum	0.335408	11	1.17	A0A1Q3E8E7	535	0.635	Down	0.023502	K	Glycosyltransferase family 24 protein OS=Lentinula edodes OX=5353 GN=LENED_005221 PE=4 SV=1	LENED_005221	1	0.00384555	107.9	ITMNFLK(1)R	2	-1.4371	6	1.307	1.331	1.022	0.849	0.841	0.635
mrr04141 Protein processing in endoplasmic reticulum	0.335408	11	1.17	A0A1Q3DWF2	833	0.604	Down	0.02198	K	Glycoside hydrolase family 31 protein OS=Lentinula edodes OX=5353 GN=LENED_000702 PE=3 SV=1	LENED_000702	1	0.000298158	113.93	VALSK(1)TGTAR	2	-0.86585	6	1.454	1.203	1.047	0.649	0.689	0.901
mrr04141 Protein processing in endoplasmic reticulum	0.335408	11	1.17	A0A1Q3EJ33	506	0.42	Down	0.023076	K	Valosin-containing protein OS=Lentinula edodes OX=5353 GN=LENED_009161 PE=3 SV=1	LENED_009161	1	5.7983e-08	101.53	VKQELQETVQYPVDHPEK(1)FLK	4	-0.57519	8	1.001	1.182	1.565		0.449	0.6
mrr04141 Protein processing in endoplasmic reticulum	0.335408	11	1.17	A0A1Q3DXZ2	550	0.596	Down	0.0163961	K	Protein transport protein SEC23 OS=Lentinula edodes OX=5353 GN=LENED_001292 PE=3 SV=1	LENED_001292	1	0.000750824	107.79	LCQK(1)FADYRK	3	-1.0643	8	1.522	1.082	1.147	0.805	0.791	0.641
mrr04141 Protein processing in endoplasmic reticulum	0.335408	11	1.17	A0A1Q3E3S1	231	0.623	Down	0.0102235	K	Heat shock protein 70 OS=Lentinula edodes OX=5353 GN=LENED_003354 PE=3 SV=1	LENED_003354	1	4.49874e-06	115.8	IINEPTAAAIAYGLNK(1)K	3	0.22925	6	1.064	1.262	1.317	0.641	0.838	0.789
mrr04141 Protein processing in endoplasmic reticulum	0.335408	11	1.17	A0A1Q3E4Z7	44	0.336	Down	0.020836	K	Heat-shock protein 90 OS=Lentinula edodes OX=5353 GN=LENED_003972 PE=3 SV=1	LENED_003972	1	6.13965e-05	112.02	ELISNASDALDK(1)IR	2	-2.4063	5	0.894	1.723	1.715	0.318	0.54	0.597
mrr04141 Protein processing in endoplasmic reticulum	0.335408	11	1.17	A0A1Q3EHE2	119	0.53	Down	0.0122152	K	Calreticulin-domain-containing protein OS=Lentinula edodes OX=5353 GN=LENED_008542 PE=3 SV=1	LENED_008542	1	1.08506e-05	124.81	EKPLVVQYEVK(1)YQK	2	0.068953	12	1.259	1.148	1.445	0.513	0.757	0.772
mrr04141 Protein processing in endoplasmic reticulum	0.335408	11	1.17	A0A1Q3EHE2	453	0.083	Down	0.0049026	K	Calreticulin-domain-containing protein OS=Lentinula edodes OX=5353 GN=LENED_008542 PE=3 SV=1	LENED_008542	1	0.00294092	71.176	SK(1)IFTFIDLLK	2	-0.14352	2		1.415	2.003		0.14	0.143
mrr04141 Protein processing in endoplasmic reticulum	0.335408	11	1.17	A0A1Q3E559	109	0.05	Down	5.9635e-05	K	Small heat shock protein OS=Lentinula edodes OX=5353 GN=LENED_003931 PE=3 SV=1	LENED_003931	1	0.00488036	109.01	SVGK(1)FSR	2	-0.41985	6	2.248	1.806	1.5	0.084	0.078	0.116
mrr04141 Protein processing in endoplasmic reticulum	0.335408	11	1.17	A0A1Q3E559	70	0.024	Down	0.00037553	K	Small heat shock protein OS=Lentinula edodes OX=5353 GN=LENED_003931 PE=3 SV=1	LENED_003931	1	0.000579634	111.12	NLVTATFEFPGVK(1)K	2	0.18395	6	1.151	1.594	2.783	0.037	0.031	0.063
mrr04141 Protein processing in endoplasmic reticulum	0.335408	11	1.17	A0A1Q3E559	48	0.053	Down	0.0048582	K	Small heat shock protein OS=Lentinula edodes OX=5353 GN=LENED_003931 PE=3 SV=1	LENED_003931	1	1.43649e-12	166.9	PK(1)MDLHEDKEK	4	1.0436	13	1.954	1.319	1.411		0.044	0.12
mrr04141 Protein processing in endoplasmic reticulum	0.335408	11	1.17	A0A1Q3E559	55	0.051	Down	0.0092789	K	Small heat shock protein OS=Lentinula edodes OX=5353 GN=LENED_003931 PE=3 SV=1	LENED_003931	1	8.70935e-14	152.54	MDLHEDK(1)EK	2	-0.24782	15	2.86	0.89	1.048	0.08		0.084
mrr04141 Protein processing in endoplasmic reticulum	0.335408	11	1.17	A0A1Q3DWA6	58	0.051	Down	0.0092789	K	Small heat shock protein OS=Lentinula edodes OX=5353 GN=LENED_000557 PE=3 SV=1	LENED_000557	1	4.77763e-05	152.54	MDLHEDK(1)EK	2	-0.24782	9	2.86	0.89	1.048	0.08		0.084
mrr04141 Protein processing in endoplasmic reticulum	0.335408	11	1.17	A0A1Q3ENP4	413	0.575	Down	0.0072188	K	HCP-like protein OS=Lentinula edodes OX=5353 GN=LENED_010926 PE=4 SV=1	LENED_010926	1	2.09385e-06	148.28	AK(1)HYFEQIAR	3	0.54286	10	1.326	1.034	1.41	0.68	0.8	0.686
mrr00520 Amino sugar and nucleotide sugar metabolism	0.64513	5	0.94	A0A1Q3E091	172	0.646	Down	0.00085515	K	Glycoside hydrolase family 51 protein OS=Lentinula edodes OX=5353 GN=LENED_002222 PE=4 SV=1	LENED_002222	1	0.0319993	50.805	AFQWAK(1)ALK	2	1.0561	2	1.117	1.211	1.274	0.782	0.733	0.812
mrr00520 Amino sugar and nucleotide sugar metabolism	0.64513	5	0.94	A0A1Q3EDG9	287	0.535	Down	0.0039386	K	Galactokinase gal OS=Lentinula edodes OX=5353 GN=LENED_007025 PE=4 SV=1	LENED_007025	1	1.67313e-15	196.16	AVTAK(1)HNYNLR	2	2.2207	12	1.453	1.323	1.09	0.624	0.678	0.768
mrr00520 Amino sugar and nucleotide sugar metabolism	0.64513	5	0.94	A0A1Q3EDG9	311	0.4	Down	0.0050156	K	Galactokinase gal OS=Lentinula edodes OX=5353 GN=LENED_007025 PE=4 SV=1	LENED_007025	1	0.001304	125.97	HLELK(1)VEK	2	-1.1691	6	1.869	1.194	1.187	0.514	0.622	0.564
mrr00520 Amino sugar and nucleotide sugar metabolism	0.64513	5	0.94	A0A1Q3EDG9	407	0.495	Down	0.00069599	K	Galactokinase gal OS=Lentinula edodes OX=5353 GN=LENED_007025 PE=4 SV=1	LENED_007025	1	8.38868e-05	120.77	AK(1)HVFSEASR	3	0.69309	9	1.463	1.211	1.298	0.637	0.719	0.609
mrr00520 Amino sugar and nucleotide sugar metabolism	0.64513	5	0.94	A0A1Q3EQI7	333	0.127	Down	1.78763e-05	K	NADH-cytochrome b5 reductase OS=Lentinula edodes OX=5353 GN=LENED_011513 PE=3 SV=1	LENED_011513	1	0.0180486	118.5	K(1)HLDELK	2	1.6625	6	1.803	1.492	1.867	0.203	0.237	0.213
mrr00520 Amino sugar and nucleotide sugar metabolism	0.64513	5	0.94	A0A1Q3EQI7	339	0.076	Down	0.00039772	K	NADH-cytochrome b5 reductase OS=Lentinula edodes OX=5353 GN=LENED_011513 PE=3 SV=1	LENED_011513	1	1.36949e-14	183.99	HLDELK(1)YPAPR	2	-1.7421	19	1.559	1.224	2.547	0.147	0.114	0.146
mrr00520 Amino sugar and nucleotide sugar metabolism	0.64513	5	0.94	A0A1Q3EQI7	210	0.119	Down	0.00050408	K	NADH-cytochrome b5 reductase OS=Lentinula edodes OX=5353 GN=LENED_011513 PE=3 SV=1	LENED_011513	1	2.65366e-08	157.38	GPK(1)GAFIYNNK	2	0.17338	8	1.874	1.195	2.119	0.227	0.164	0.228
mrr00520 Amino sugar and nucleotide sugar metabolism	0.64513	5	0.94	A0A1Q3EQI7	199	0.075	Down	0.000156729	K	NADH-cytochrome b5 reductase OS=Lentinula edodes OX=5353 GN=LENED_011513 PE=3 SV=1	LENED_011513	1	4.35836e-07	157.38	HFSLLK(1)IGDR	3	-0.69006	8	1.571	1.338	2.437	0.144	0.13	0.126
mrr00520 Amino sugar and nucleotide sugar metabolism	0.64513	5	0.94	A0A1Q3EQI7	122	0.036	Down	0.0023767	K	NADH-cytochrome b5 reductase OS=Lentinula edodes OX=5353 GN=LENED_011513 PE=3 SV=1	LENED_011513	1	8.93498e-28	183.36	EFPLVLK(1)TQVSPNTAVYR	2	-0.62286	6	0.971	1.312	2.321		0.05	0.061
mrr00520 Amino sugar and nucleotide sugar metabolism	0.64513	5	0.94	A0A1Q3EQI7	188	0.079	Down	0.00044322	K	NADH-cytochrome b5 reductase OS=Lentinula edodes OX=5353 GN=LENED_011513 PE=3 SV=1	LENED_011513	1	0.000321474	137.95	TYEK(1)GNISR	2	0.63534	3	1.708	1.245	2.395	0.175	0.14	0.106
mrr00520 Amino sugar and nucleotide sugar metabolism	0.64513	5	0.94	A0A1Q3ERC2	1103	0.29	Down	0.0081408	K	Glycosyltransferase family 2 protein OS=Lentinula edodes OX=5353 GN=LENED_011942 PE=4 SV=1	LENED_011942	1	0.00814799	80.312	LSDYSRSWK(1)RLK	2	-1.1848	2	1.193	2.211	1.116	0.356	0.426	0.529
mrr00520 Amino sugar and nucleotide sugar metabolism	0.64513	5	0.94	A0A1Q3EHJ0	153	0.517	Down	0.029144	K	UDP-glucose 6-dehydrogenase OS=Lentinula edodes OX=5353 GN=LENED_008601 PE=3 SV=1	LENED_008601	1	5.69198e-14	178.95	TILEANAK(1)PNCR	2	0.032942	6	1.665	1.186	1.106	0.884	0.644	0.516
mrr00061 Fatty acid biosynthesis	0.580705	2	1.08	A0A1Q3DZ94	134	0.235	Down	0.000159846	K	Short-chain dehydrogenase reductase sdr OS=Lentinula edodes OX=5353 GN=LENED_001823 PE=4 SV=1	LENED_001823	1	1.00399e-09	118.72	GPLFLSQAASK(1)HFPSSGGR	3	-2.0834	3	1.758	1.48	1.509	0.36	0.319	0.435
mrr00061 Fatty acid biosynthesis	0.580705	2	1.08	A0A1Q3DXL8	31	0.307	Down	0.0189598	K	Acetyl-carboxylase OS=Lentinula edodes OX=5353 GN=LENED_001220 PE=4 SV=1	LENED_001220	1	0.00131189	51.688	ASPSSVYDFVK(1)ANGGHTIITK	3	-0.35026	2	1.379		1.662	0.403	0.53
mrr00340 Histidine metabolism	0.782478	2	0.75	A0A1Q3DXZ3	414	0.517	Down	0.0046755	K	PLP-dependent transferase OS=Lentinula edodes OX=5353 GN=LENED_001382 PE=4 SV=1	LENED_001382	1	1.5143e-61	241.87	EWIGGESAIHK(1)YCNNLAR	2	0.4591	44	1.43	1.17	1.296	0.563	0.653	0.799
mrr00340 Histidine metabolism	0.782478	2	0.75	A0A1Q3E1C7	206	0.329	Down	0.0021046	K	ATP phosphoribosyltransferase OS=Lentinula edodes OX=5353 GN=LENED_002615 PE=3 SV=1	LENED_002615	1	6.52949e-05	80.361	VPK(1)HEAHSNLITLITNR	4	-0.50861	2	1.634	1.179	1.608	0.492	0.386	0.576
mrr00510 N-Glycan biosynthesis	0.782478	2	0.75	A0A1Q3EHZ2	25	0.439	Down	0.0024248	K	Dolichyl-diphosphooligosaccharide--protein glycosyltransferase subunit 2 OS=Lentinula edodes OX=5353 GN=LENED_008799 PE=3 SV=1	LENED_008799	1	0.00025456	95.57	LSVDSVK(1)YSIISAK	2	-0.15919	5	1.152	1.293	1.289		0.495	0.599
mrr00510 N-Glycan biosynthesis	0.782478	2	0.75	A0A1Q3DWF2	833	0.604	Down	0.02198	K	Glycoside hydrolase family 31 protein OS=Lentinula edodes OX=5353 GN=LENED_000702 PE=3 SV=1	LENED_000702	1	0.000298158	113.93	VALSK(1)TGTAR	2	-0.86585	6	1.454	1.203	1.047	0.649	0.689	0.901
mrr03050 Proteasome	0.00204783	14	2.13	A0A1Q3DW13	57	0.651	Down	0.012379	K	Proteasome subunit alpha type OS=Lentinula edodes OX=5353 GN=LENED_000587 PE=3 SV=1	LENED_000587	1	3.00243e-05	109.83	LVHSK(1)LLIPDANRR	4	0.2004	10	1.097	1.154	1.331	0.664	0.79	0.878
mrr03050 Proteasome	0.00204783	14	2.13	A0A1Q3DVY1	199	0.625	Down	0.0099411	K	Proteasome subunit beta OS=Lentinula edodes OX=5353 GN=LENED_000589 PE=3 SV=1	LENED_000589	1	0.0282705	54.343	K(1)FIPGDELPR	2	1.0311	1	1.409	1.103	1.168	0.817	0.82	0.664
mrr03050 Proteasome	0.00204783	14	2.13	A0A1Q3E4Z6	186	0.168	Down	0.043864	K	26S proteasome subunit P45 OS=Lentinula edodes OX=5353 GN=LENED_003963 PE=3 SV=1	LENED_003963	1	0.000228996	80.632	EAVELPLTHFDLYK(1)K	3	-0.10025	3		1.526	1.703	0.169	0.375
mrr03050 Proteasome	0.00204783	14	2.13	A0A1Q3EKG4	53	0.517	Down	0.00027907	K	Proteasome endopeptidase complex OS=Lentinula edodes OX=5353 GN=LENED_009667 PE=3 SV=1	LENED_009667	1	0.0138668	73.266	ASNGIVIATEK(1)K	2	0.14284	5	1.205	1.287	1.202	0.65	0.622
mrr03050 Proteasome	0.00204783	14	2.13	A0A1Q3EHU8	145	0.485	Down	0.035065	K	26S proteasome subunit P45 OS=Lentinula edodes OX=5353 GN=LENED_008747 PE=3 SV=1	LENED_008747	1	0.00100104	96.618	CAVIK(1)TSTR	2	-0.99207	3	1.712	1.107	1.196	0.635	0.675	0.636
mrr03050 Proteasome	0.00204783	14	2.13	A0A1Q3DVX1	25	0.643	Down	0.034603	K	26s proteasome non-atpase regulatory subunit 8 OS=Lentinula edodes OX=5353 GN=LENED_000588 PE=4 SV=1	LENED_000588	0.999405	0.0208048	60.509	SFEAK(0.001)PSDLK(0.999)K	3	0.87994	2	1.24	1.318	1.08	0.766	0.964	0.61
mrr03050 Proteasome	0.00204783	14	2.13	A0A1Q3E7S8	52	0.658	Down	0.0163385	K	Proteasome subunit alpha type OS=Lentinula edodes OX=5353 GN=LENED_004988 PE=3 SV=1	LENED_004988	1	0.00091331	104.17	TDEGVVLGVEK(1)R	2	0.93027	5	1.048	1.088	1.434	0.74	0.812	0.796
mrr03050 Proteasome	0.00204783	14	2.13	A0A1Q3EAW9	59	0.552	Down	0.049605	K	26s proteasome non-atpase regulatory subunit 12 OS=Lentinula edodes OX=5353 GN=LENED_006172 PE=4 SV=1	LENED_006172	1	0.000256229	78.69	YHEDLYSK(1)STSAEEK	3	0.45612	2	1.611	0.95	1.303	0.835	0.777	0.52
mrr03050 Proteasome	0.00204783	14	2.13	A0A1Q3EAW9	180	0.639	Down	0.0131043	K	26s proteasome non-atpase regulatory subunit 12 OS=Lentinula edodes OX=5353 GN=LENED_006172 PE=4 SV=1	LENED_006172	1	4.33937e-28	186.98	YYHK(1)VWETPSIKDDVNDK	3	1.8479	14	1.296	1.285	1.046	0.658	0.807	0.853
mrr03050 Proteasome	0.00204783	14	2.13	A0A1Q3EAW9	93	0.626	Down	0.033417	K	26s proteasome non-atpase regulatory subunit 12 OS=Lentinula edodes OX=5353 GN=LENED_006172 PE=4 SV=1	LENED_006172	1	0.000503542	79.283	REK(1)TEFILEQMR	2	-1.2469	4	1.353	1.205	1.097	0.569	0.89	0.83
mrr03050 Proteasome	0.00204783	14	2.13	A0A1Q3EAW9	321	0.499	Down	0.026119	K	26s proteasome non-atpase regulatory subunit 12 OS=Lentinula edodes OX=5353 GN=LENED_006172 PE=4 SV=1	LENED_006172	1	2.06053e-05	135.55	LVVGK(1)TIWAR	2	-0.081621	4	1.198	1.285	1.44	0.42	0.824	0.715
mrr03050 Proteasome	0.00204783	14	2.13	A0A1Q3EAW9	132	0.607	Down	0.046896	K	26s proteasome non-atpase regulatory subunit 12 OS=Lentinula edodes OX=5353 GN=LENED_006172 PE=4 SV=1	LENED_006172	1	0.00101708	74.587	DSLAGGDAEWVK(1)AR	2	0.49238	5	1.215	1.573	0.925	0.843	0.754	0.657
mrr03050 Proteasome	0.00204783	14	2.13	A0A1Q3EAW9	270	0.395	Down	0.0033783	K	26s proteasome non-atpase regulatory subunit 12 OS=Lentinula edodes OX=5353 GN=LENED_006172 PE=4 SV=1	LENED_006172	1	0.00258195	96.171	ATPVFSIEK(1)R	2	-1.4654	3	1.546	1.076	1.608	0.499	0.638	0.535
mrr03050 Proteasome	0.00204783	14	2.13	A0A1Q3DWS6	32	0.549	Down	0.015764	K	Proteasome endopeptidase complex OS=Lentinula edodes OX=5353 GN=LENED_000919 PE=3 SV=1	LENED_000919	1	5.5471e-05	106.26	ILNHSFQLEDFK(1)R	3	1.5287	3	1.32	0.971	1.539	0.732	0.741	0.63
mrr03050 Proteasome	0.00204783	14	2.13	A0A1Q3ECC2	84	0.347	Down	0.0364	K	Proteasome regulatory particle subunit OS=Lentinula edodes OX=5353 GN=LENED_006672 PE=4 SV=1	LENED_006672	1	0.000252534	91.62	FVTDFESK(1)MNQLR	2	-1.6735	1	0.803	1.572	1.506		0.438	0.46
mrr03050 Proteasome	0.00204783	14	2.13	A0A1Q3E5L2	570	0.41	Down	0.0138633	K	26S proteasome regulatory subunit RPN1 OS=Lentinula edodes OX=5353 GN=LENED_004092 PE=3 SV=1	LENED_004092	0.999995	0.00323143	74.611	GDKELEGK(1)WAR	2	-2.013	1	1.876		1.247	0.664	0.684	0.571
mrr03050 Proteasome	0.00204783	14	2.13	A0A1Q3EF26	49	0.488	Down	0.0069618	K	Proteasome subunit alpha type OS=Lentinula edodes OX=5353 GN=LENED_007690 PE=3 SV=1	LENED_007690	1	0.00608068	110.14	GKDVVVLGVEK(1)K	2	0.063061	5	1.071	1.359	1.509	0.599	0.556	0.767
mrr03050 Proteasome	0.00204783	14	2.13	A0A1Q3EF43	108	0.599	Down	0.048836	K	Mov34-domain-containing protein OS=Lentinula edodes OX=5353 GN=LENED_007716 PE=4 SV=1	LENED_007716	1	3.45877e-07	139.32	LIGWYHTGPK(1)LR	3	-0.7577	7	1.089	0.947	1.423		0.678	0.704
mrr03050 Proteasome	0.00204783	14	2.13	A0A1Q3EPI7	268	0.113	Down	0.0176374	K	PCI-domain-containing protein OS=Lentinula edodes OX=5353 GN=LENED_011225 PE=4 SV=1	LENED_011225	1	1.22423e-06	120.63	NLYECHYDK(1)FFHALAR	3	-1.3515	9	1.246	1.367	2.516	0.048	0.239	0.292
mrr00072 Synthesis and degradation of ketone bodies	0.368587	1	2.44	A0A1Q3EGL2	1209	0.366	Down	0.0095009	K	3-oxoacid-transferase OS=Lentinula edodes OX=5353 GN=LENED_008250 PE=4 SV=1	LENED_008250	1	0.00398572	62.94	YNPGGVSAGIAIPGIK(1)K	2	0.89678	5	1.549	1.281	1.46	0.342	0.502	0.726
mrr00072 Synthesis and degradation of ketone bodies	0.368587	1	2.44	A0A1Q3EGL2	1299	0.434	Down	0.0010397	K	3-oxoacid-transferase OS=Lentinula edodes OX=5353 GN=LENED_008250 PE=4 SV=1	LENED_008250	1	8.42513e-05	106.6	ATVPK(1)HIEIVTLSK	2	-0.37384	10	1.484	1.311	1.317	0.507	0.587	0.692
mrr00072 Synthesis and degradation of ketone bodies	0.368587	1	2.44	A0A1Q3EGL2	1259	0.471	Down	0.0054392	K	3-oxoacid-transferase OS=Lentinula edodes OX=5353 GN=LENED_008250 PE=4 SV=1	LENED_008250	1	0.00010722	101.75	YGSQNFSTPMAK(1)NAK	2	0.62764	8	1.633	1.217	1.183	0.526	0.671	0.704
mrr00072 Synthesis and degradation of ketone bodies	0.368587	1	2.44	A0A1Q3EGL2	1140	0.183	Down	0.00052169	K	3-oxoacid-transferase OS=Lentinula edodes OX=5353 GN=LENED_008250 PE=4 SV=1	LENED_008250	1	0.0224222	66.056	IIASYPGGNK(1)K	2	-0.94394	2	1.735	1.855	1.357	0.244	0.387	0.275
mrr00072 Synthesis and degradation of ketone bodies	0.368587	1	2.44	A0A1Q3EGL2	1531	0.323	Down	0.0025402	K	3-oxoacid-transferase OS=Lentinula edodes OX=5353 GN=LENED_008250 PE=4 SV=1	LENED_008250	1	0.00318755	93.649	AK(1)TGCDFK	2	0.52044	3	1.983	1.281	1.231	0.539	0.477	0.434
mrr00072 Synthesis and degradation of ketone bodies	0.368587	1	2.44	A0A1Q3EGL2	1099	0.502	Down	0.0024218	K	3-oxoacid-transferase OS=Lentinula edodes OX=5353 GN=LENED_008250 PE=4 SV=1	LENED_008250	1	3.06553e-26	146.09	RK(1)NEVTNLVGVSNNAGAGDSGLGK	3	0.9025	11	1.347	1.348	1.236	0.576	0.606	0.791
mrr00072 Synthesis and degradation of ketone bodies	0.368587	1	2.44	A0A1Q3EGL2	1141	0.516	Down	0.010523	K	3-oxoacid-transferase OS=Lentinula edodes OX=5353 GN=LENED_008250 PE=4 SV=1	LENED_008250	1	2.80097e-05	139.86	K(1)FEALYLQGK	2	0.095695	5	1.576	1.321	1.024	0.619	0.632	0.772
mrr00260 Glycine, serine and threonine metabolism	0.71167	3	0.86	A0A1Q3EMH9	69	0.515	Down	0.0072188	K	Dihydrolipoyl dehydrogenase OS=Lentinula edodes OX=5353 GN=LENED_010444 PE=3 SV=1	LENED_010444	1	0.0259346	109.01	TACIEK(1)R	2	-1.569	6	1.463	1.284	1.191	0.8	0.695	0.533
mrr00260 Glycine, serine and threonine metabolism	0.71167	3	0.86	A0A1Q3EQC1	246	0.4	Down	0.0067441	K	Threonine aldolase OS=Lentinula edodes OX=5353 GN=LENED_011442 PE=4 SV=1	LENED_011442	1	0.00167751	58.693	GLGAPIGSCLVGPK(1)EYITR	2	0.58967	3	1.418	1.125	1.284		0.438	0.583
mrr00260 Glycine, serine and threonine metabolism	0.71167	3	0.86	A0A1Q3EDC9	159	0.307	Down	0.0026592	K	Threonine dehydratase OS=Lentinula edodes OX=5353 GN=LENED_007047 PE=3 SV=1	LENED_007047	1	1.65155e-05	97.065	VILHGIDFDEAK(1)AECAR	3	-1.2358	2	1.354	1.426	1.699	0.354	0.617	0.402
mrr03040 Spliceosome	0.979165	3	0.44	A0A1Q3EAH0	58	0.505	Down	0.048322	K	U6 snRNA-associated Sm-like protein LSm2 OS=Lentinula edodes OX=5353 GN=LENED_005997 PE=3 SV=1	LENED_005997	1	1.39015e-08	105.13	HPHMMAVK(1)NCFIR	3	-0.56755	5	1.517	1.405	1.014	0.406	0.794	0.787
mrr03040 Spliceosome	0.979165	3	0.44	A0A1Q3ESS1	1409	0.131	Down	0.0071611	K	Pre-mRNA-splicing factor ATP-dependent RNA helicase PRP43 OS=Lentinula edodes OX=5353 GN=LENED_012488 PE=4 SV=1	LENED_012488	1	8.15017e-05	96.773	YAVGGGYGESK(1)YVTER	2	0.26624	3	1.284	0.969	2.135		0.181	0.202
mrr03040 Spliceosome	0.979165	3	0.44	A0A1Q3E2C8	84	0.364	Down	0.030721	K	SnRNP subunit OS=Lentinula edodes OX=5353 GN=LENED_002974 PE=4 SV=1	LENED_002974	1	0.00320644	51.03	NVPYVFLPSK(1)AALGR	3	-1.0421	3	1.388	1.676	1.231	0.25	0.66	0.653
mrr04933 AGE-RAGE signaling pathway in diabetic complications	0.749248	1	0.81	A0A1Q3ELA3	786	0.224	Down	0.038236	K	Small GTPase Rac1 OS=Lentinula edodes OX=5353 GN=LENED_010013 PE=4 SV=1	LENED_010013	1	4.74884e-09	145.33	DINAVK(1)YLECSALTQK	3	0.54154	10	1.102	1.421	2.179	0.104	0.554	0.396
mrr04120 Ubiquitin mediated proteolysis	0.980749	1	0.29	A0A1Q3DX58	35	0.645	Down	0.0114811	K	Ubiquitin activating enzyme OS=Lentinula edodes OX=5353 GN=LENED_000880 PE=4 SV=1	LENED_000880	1	0.000148438	92.856	QLYVLGHEAMK(1)R	3	0.027425	10	1.086	1.239	1.167	0.813	0.688
mrr00591 Linoleic acid metabolism	0.368587	1	2.44	A0A1Q3E2Q8	90	0.123	Down	0.0163196	K	Heme peroxidase OS=Lentinula edodes OX=5353 GN=LENED_003048 PE=4 SV=1	LENED_003048	1	4.21779e-06	87.654	LALEHGLSLLSK(1)LPPGDFAQK	3	-0.68445	6		1.244	2.061		0.221	0.185
mrr00051 Fructose and mannose metabolism	0.71167	3	0.86	A0A1Q3DY90	333	0.343	Down	0.0194552	K	Glycoside hydrolase family 5 protein OS=Lentinula edodes OX=5353 GN=LENED_001450 PE=3 SV=1	LENED_001450	1	0.000368226	122.94	NYVK(1)TFVSR	2	-1.2196	8	1.238	0.922	2.169	0.463	0.432	0.591
mrr00051 Fructose and mannose metabolism	0.71167	3	0.86	A0A1Q3ET41	270	0.29	Down	0.040305	K	Fructose--bisphosphatase OS=Lentinula edodes OX=5353 GN=LENED_012597 PE=3 SV=1	LENED_012597	1	0.000359671	103.66	TFLYGGIFGYPDDK(1)K	2	-0.9194	8	1.062	1.58	1.826	0.16	0.46	0.674
mrr00051 Fructose and mannose metabolism	0.71167	3	0.86	A0A1Q3EDG7	169	0.607	Down	0.029962	K	Fructose-bisphosphate aldolase OS=Lentinula edodes OX=5353 GN=LENED_007101 PE=3 SV=1	LENED_007101	1	5.17651e-05	120.53	EQNIATCVK(1)YFK	2	-0.61344	25	1.386	1.275	1.051	0.622	0.955	0.677
mrr04011 MAPK signaling pathway - yeast	0.78319	3	0.77	A0A1Q3EM17	241	0.514	Down	0.0130804	K	Regulator of G protein signaling superfamily OS=Lentinula edodes OX=5353 GN=LENED_010297 PE=4 SV=1	LENED_010297	1	0.0036451	69.65	AIYK(1)ITDEGR	2	-0.10146	2	1.281	0.999	1.356	0.645		0.602
mrr04011 MAPK signaling pathway - yeast	0.78319	3	0.77	A0A1Q3E5R4	106	0.366	Down	0.045563	K	M-phase inducer phosphatase 3 OS=Lentinula edodes OX=5353 GN=LENED_004011 PE=4 SV=1	LENED_004011	1	1.29072e-35	208.49	FASNLK(1)HLVNLVQSPK	2	-0.61917	11	1.205	1.694	1.364	0.218	0.615	0.727
mrr04011 MAPK signaling pathway - yeast	0.78319	3	0.77	A0A1Q3E0W6	145	0.648	Down	0.0088953	K	14-3-3 protein OS=Lentinula edodes OX=5353 GN=LENED_002351 PE=3 SV=1	LENED_002351	1	5.0722e-23	192.65	GNEAQVSMIK(1)GYR	3	-1.6758	14	1.198	1.272	1.153	0.886	0.804	0.657
mrr00400 Phenylalanine, tyrosine and tryptophan biosynthesis	0.695038	2	0.89	A0A1Q3EDN6	317	0.258	Down	0.014376	K	PLP-dependent transferase OS=Lentinula edodes OX=5353 GN=LENED_007127 PE=4 SV=1	LENED_007127	1	9.52608e-05	100.11	LDTFSK(1)TVCPGSR	2	-0.8656	4	1.448	0.938	1.734	0.303		0.407
mrr00400 Phenylalanine, tyrosine and tryptophan biosynthesis	0.695038	2	0.89	A0A1Q3ETF0	261	0.384	Down	0.027856	K	Phospho-2-dehydro-3-deoxyheptonate aldolase OS=Lentinula edodes OX=5353 GN=LENED_012738 PE=3 SV=1	LENED_012738	1	0.00028827	89.642	ECPVPK(1)SVSSVPNEK	2	0.022815	7	2.194	0.98	1.158	0.577	0.64	0.446
mrr00592 alpha-Linolenic acid metabolism	0.205257	1	4.87	A0A1Q3E2C3	309	0.646	Down	0.03552	K	Acetyl-acetyl transferase OS=Lentinula edodes OX=5353 GN=LENED_002828 PE=3 SV=1	LENED_002828	1	9.7516e-05	85.837	IMGVGPAYAIPHVLK(1)K	3	0.059501	9	1.268	0.936	1.415	0.834	0.811	0.694
mrr00592 alpha-Linolenic acid metabolism	0.205257	1	4.87	A0A1Q3E2C3	380	0.644	Down	0.044943	K	Acetyl-acetyl transferase OS=Lentinula edodes OX=5353 GN=LENED_002828 PE=3 SV=1	LENED_002828	1	9.3906e-06	124.25	QIATGLNIAK(1)HDNEK	3	-1.1595	12	1.437	0.968	1.22	0.636	0.884	0.815
mrr04111 Cell cycle - yeast	0.969206	1	0.32	A0A1Q3E5R4	106	0.366	Down	0.045563	K	M-phase inducer phosphatase 3 OS=Lentinula edodes OX=5353 GN=LENED_004011 PE=4 SV=1	LENED_004011	1	1.29072e-35	208.49	FASNLK(1)HLVNLVQSPK	2	-0.61917	11	1.205	1.694	1.364	0.218	0.615	0.727
mrr00760 Nicotinate and nicotinamide metabolism	0.156338	3	2.09	A0A1Q3ELR3	139	0.654	Down	0.0047771	K	Glutamine-dependent NAD(+) synthetase OS=Lentinula edodes OX=5353 GN=LENED_010180 PE=3 SV=1	LENED_010180	1	0.000948215	82.287	YFTPWTK(1)HR	3	-1.2881	3	1.23	1.117	1.25	0.869	0.691	0.794
mrr00760 Nicotinate and nicotinamide metabolism	0.156338	3	2.09	A0A1Q3DVZ8	712	0.513	Down	0.040801	K	3-methyl-2-oxobutanoate hydroxymethyltransferase OS=Lentinula edodes OX=5353 GN=LENED_000440 PE=3 SV=1	LENED_000440	1	4.29183e-05	94.569	LVEK(1)YGMLVGGIDPHR	3	1.9183	9	1.087	1.76	1.047	0.491	0.783	0.724
mrr00760 Nicotinate and nicotinamide metabolism	0.156338	3	2.09	A0A1Q3EEF9	172	0.511	Down	0.02812	K	p-loop containing nucleoside triphosphate hydrolase protein OS=Lentinula edodes OX=5353 GN=LENED_007411 PE=4 SV=1	LENED_007411	1	0.000858654	83.998	VPEAILK(1)HR	3	0.56642	3	1.33	1.045	1.558	0.726	0.813	0.47
mrr00380 Tryptophan metabolism	0.327082	6	1.27	A0A1Q3EMH9	69	0.515	Down	0.0072188	K	Dihydrolipoyl dehydrogenase OS=Lentinula edodes OX=5353 GN=LENED_010444 PE=3 SV=1	LENED_010444	1	0.0259346	109.01	TACIEK(1)R	2	-1.569	6	1.463	1.284	1.191	0.8	0.695	0.533
mrr00380 Tryptophan metabolism	0.327082	6	1.27	A0A1Q3EDN6	317	0.258	Down	0.014376	K	PLP-dependent transferase OS=Lentinula edodes OX=5353 GN=LENED_007127 PE=4 SV=1	LENED_007127	1	9.52608e-05	100.11	LDTFSK(1)TVCPGSR	2	-0.8656	4	1.448	0.938	1.734	0.303		0.407
mrr00380 Tryptophan metabolism	0.327082	6	1.27	A0A1Q3DZJ9	307	0.267	Down	0.046138	K	PLP-dependent transferase OS=Lentinula edodes OX=5353 GN=LENED_001942 PE=4 SV=1	LENED_001942	1	0.000762458	65.231	VK(1)FPDDYAFPQSVLGR	2	0.52412	4	0.759	1.785	1.964	0.192	0.306	0.705
mrr00380 Tryptophan metabolism	0.327082	6	1.27	A0A1Q3EEK4	172	0.521	Down	0.0077621	K	Tyrosine decarboxylase OS=Lentinula edodes OX=5353 GN=LENED_007438 PE=3 SV=1	LENED_007438	1	0.00158273	63.473	AAHPDTK(1)LEDMR	3	-1.9054	3	1.403	1.181	1.311	0.526	0.804	0.698
mrr00380 Tryptophan metabolism	0.327082	6	1.27	A0A1Q3EEK4	375	0.59	Down	0.0139575	K	Tyrosine decarboxylase OS=Lentinula edodes OX=5353 GN=LENED_007438 PE=3 SV=1	LENED_007438	1	8.02366e-05	103.08	GYGVEGFQK(1)HIR	2	-0.70676	10	1.385	1.09	1.251	0.611	0.702	0.884
mrr00380 Tryptophan metabolism	0.327082	6	1.27	A0A1Q3E043	327	0.443	Down	0.033038	K	Glutaryl-dehydrogenase OS=Lentinula edodes OX=5353 GN=LENED_002088 PE=3 SV=1	LENED_002088	1	0.00271358	69.864	PIASFQLIQK(1)K	2	1.1081	1	1.521	0.989	1.265		0.666	0.449
mrr00380 Tryptophan metabolism	0.327082	6	1.27	A0A1Q3E043	364	0.417	Down	0.002562	K	Glutaryl-dehydrogenase OS=Lentinula edodes OX=5353 GN=LENED_002088 PE=3 SV=1	LENED_002088	1	2.9145e-05	95.205	LKDQGLLAPEMVSLVK(1)K	3	-0.8731	6	1.678	1.147	1.365	0.559	0.661	0.527
mrr00380 Tryptophan metabolism	0.327082	6	1.27	A0A1Q3EKX5	139	0.459	Down	0.040758	K	Glycoside hydrolase family 27 protein OS=Lentinula edodes OX=5353 GN=LENED_009869 PE=4 SV=1	LENED_009869	1	1.25576e-06	132.95	K(1)HGINVSGEGQEGWR	3	0.69112	4	1.782	1.213		0.526	0.704	0.833
mrr00410 beta-Alanine metabolism	0.894039	2	0.57	A0A1Q3DYZ9	377	0.421	Down	0.029477	K	3-hydroxyisobutyryl-CoA hydrolase, mitochondrial OS=Lentinula edodes OX=5353 GN=LENED_001739 PE=3 SV=1	LENED_001739	1	3.73008e-19	163.96	SPYLESVPEFK(1)HPFAPGESR	3	-0.98314	6	1.3	1.147	1.662	0.339	0.579	0.81
mrr00410 beta-Alanine metabolism	0.894039	2	0.57	A0A1Q3EDL7	272	0.383	Down	0.03918	K	Peroxisomal hydratase-dehydrogenase-epimerase OS=Lentinula edodes OX=5353 GN=LENED_007065 PE=4 SV=1	LENED_007065	1	0.0366226	40.941	WSEITDFSQPK(1)YLK	2	-0.28542	1	0.972	1.325	1.511		0.344	0.629
mrr00410 beta-Alanine metabolism	0.894039	2	0.57	A0A1Q3EDL7	173	0.497	Down	0.0183998	K	Peroxisomal hydratase-dehydrogenase-epimerase OS=Lentinula edodes OX=5353 GN=LENED_007065 PE=4 SV=1	LENED_007065	1	0.00154073	73.082	TLAFEGSK(1)YNIK	2	-2.5553	5	1.495	0.917	1.546	0.688	0.595	0.685
mrr00410 beta-Alanine metabolism	0.894039	2	0.57	A0A1Q3EDL7	261	0.436	Down	0.021719	K	Peroxisomal hydratase-dehydrogenase-epimerase OS=Lentinula edodes OX=5353 GN=LENED_007065 PE=4 SV=1	LENED_007065	1	8.99219e-05	112.42	AK(1)WSEITDFSQPK	2	-2.1067	6	1.535	1.036	1.528	0.394	0.66	0.734
mrr00410 beta-Alanine metabolism	0.894039	2	0.57	A0A1Q3EDL7	428	0.405	Down	0.0035828	K	Peroxisomal hydratase-dehydrogenase-epimerase OS=Lentinula edodes OX=5353 GN=LENED_007065 PE=4 SV=1	LENED_007065	1	0.00216644	74.165	AVWPVFQK(1)QK	2	1.5641	1	1.674	1.109	1.436	0.663	0.5	0.546
mrr00410 beta-Alanine metabolism	0.894039	2	0.57	A0A1Q3EDL7	121	0.204	Down	0.00097721	K	Peroxisomal hydratase-dehydrogenase-epimerase OS=Lentinula edodes OX=5353 GN=LENED_007065 PE=4 SV=1	LENED_007065	1	0.000181122	100.22	GAFACTK(1)AAWPIFR	2	-1.008	4	1.519	1.423	1.891	0.256	0.441	0.29
mrr00750 Vitamin B6 metabolism	0.498514	1	1.62	A0A1Q3EGD0	158	0.387	Down	0.0097634	K	Vitamin B6 biosynthesis protein OS=Lentinula edodes OX=5353 GN=LENED_008174 PE=3 SV=1	LENED_008174	1	3.26331e-05	125.72	HNFK(1)VPFVCGAR	2	0.71285	13	1.623	1.181	1.455	0.548	0.544	0.558
mrr00750 Vitamin B6 metabolism	0.498514	1	1.62	A0A1Q3EGD0	117	0.214	Down	0.0022013	K	Vitamin B6 biosynthesis protein OS=Lentinula edodes OX=5353 GN=LENED_008174 PE=3 SV=1	LENED_008174	1	7.85997e-05	97.203	EIVDAVTIPVMAK(1)CR	2	0.043212	9	1.778	1.446	1.595	0.216	0.448	0.369
mrr04122 Sulfur relay system	0.368587	1	2.44	A0A1Q3E1K7	120	0.644	Down	0.0168837	K	Peroxiredoxin OS=Lentinula edodes OX=5353 GN=LENED_002561 PE=3 SV=1	LENED_002561	1	4.02048e-06	136.33	ILTLSDPNVEWSK(1)K	2	0.56896	16	1.018	1.201	1.373	0.673	0.788	0.852
mrr00071 Fatty acid degradation	0.813117	3	0.73	A0A1Q3ET71	324	0.641	Down	0.00143733	K	PKS_ER domain-containing protein(predicted) OS=Lentinula edodes OX=5353 GN=LENED_012647 PE=4 SV=1	LENED_012647	1	1.19182e-07	99.439	GQVK(1)VHFTTK	3	-0.61945	15	1.323	1.12	1.192	0.817	0.774	0.739
mrr00071 Fatty acid degradation	0.813117	3	0.73	A0A1Q3ET71	216	0.64	Down	0.026457	K	PKS_ER domain-containing protein(predicted) OS=Lentinula edodes OX=5353 GN=LENED_012647 PE=4 SV=1	LENED_012647	1	0.00058976	114.86	VIAVDTGDAK(1)K	2	-0.0093041	8	1.472	1.212	0.971	0.824	0.792	0.723
mrr00071 Fatty acid degradation	0.813117	3	0.73	A0A1Q3E043	327	0.443	Down	0.033038	K	Glutaryl-dehydrogenase OS=Lentinula edodes OX=5353 GN=LENED_002088 PE=3 SV=1	LENED_002088	1	0.00271358	69.864	PIASFQLIQK(1)K	2	1.1081	1	1.521	0.989	1.265		0.666	0.449
mrr00071 Fatty acid degradation	0.813117	3	0.73	A0A1Q3E043	364	0.417	Down	0.002562	K	Glutaryl-dehydrogenase OS=Lentinula edodes OX=5353 GN=LENED_002088 PE=3 SV=1	LENED_002088	1	2.9145e-05	95.205	LKDQGLLAPEMVSLVK(1)K	3	-0.8731	6	1.678	1.147	1.365	0.559	0.661	0.527
mrr00071 Fatty acid degradation	0.813117	3	0.73	A0A1Q3E2C3	309	0.646	Down	0.03552	K	Acetyl-acetyl transferase OS=Lentinula edodes OX=5353 GN=LENED_002828 PE=3 SV=1	LENED_002828	1	9.7516e-05	85.837	IMGVGPAYAIPHVLK(1)K	3	0.059501	9	1.268	0.936	1.415	0.834	0.811	0.694
mrr00071 Fatty acid degradation	0.813117	3	0.73	A0A1Q3E2C3	380	0.644	Down	0.044943	K	Acetyl-acetyl transferase OS=Lentinula edodes OX=5353 GN=LENED_002828 PE=3 SV=1	LENED_002828	1	9.3906e-06	124.25	QIATGLNIAK(1)HDNEK	3	-1.1595	12	1.437	0.968	1.22	0.636	0.884	0.815
mrr00670 One carbon pool by folate	0.357596	2	1.62	A0A1Q3ET06	203	0.561	Down	0.0178195	K	C-1-tetrahydrofolate synthase OS=Lentinula edodes OX=5353 GN=LENED_012590 PE=3 SV=1	LENED_012590	1	0.000957549	98.634	TK(1)NIEAIVK	2	0.24047	4	1.531	1.046	1.226	0.621	0.655	0.856
mrr00670 One carbon pool by folate	0.357596	2	1.62	A0A1Q3ET06	30	0.589	Down	0.014318	K	C-1-tetrahydrofolate synthase OS=Lentinula edodes OX=5353 GN=LENED_012590 PE=3 SV=1	LENED_012590	1	0.000117979	116.13	IQVLK(1)TNHPR	3	-0.64281	6	1.569	1.139	1.052	0.733	0.711	0.769
mrr00670 One carbon pool by folate	0.357596	2	1.62	A0A1Q3ET06	496	0.6	Down	0.0115402	K	C-1-tetrahydrofolate synthase OS=Lentinula edodes OX=5353 GN=LENED_012590 PE=3 SV=1	LENED_012590	1	0.0015253	100.02	EFAPLMFK(1)R	2	1.4313	11	1.372		1.279	0.784	0.896	0.706
mrr00670 One carbon pool by folate	0.357596	2	1.62	A0A1Q3E216	490	0.462	Down	0.028197	K	Methylenetetrahydrofolate reductase OS=Lentinula edodes OX=5353 GN=LENED_002847 PE=3 SV=1	LENED_002847	1	0.0190082	63.662	DSNITYYVINK(1)R	2	-1.3592	1	1.094	1.045	1.624	0.535	0.623
mrr00100 Steroid biosynthesis	0.801106	1	0.7	A0A1Q3ETK0	417	0.52	Down	0.0012562	K	C-3 sterol dehydrogenase OS=Lentinula edodes OX=5353 GN=LENED_012686 PE=4 SV=1	LENED_012686	1	0.0086684	63.419	FHNIEK(1)TR	3	0.3111	1	1.358	1.307	1.231	0.578	0.739	0.709
mrr04145 Phagosome	0.813117	3	0.73	A0A1Q3EHE2	119	0.53	Down	0.0122152	K	Calreticulin-domain-containing protein OS=Lentinula edodes OX=5353 GN=LENED_008542 PE=3 SV=1	LENED_008542	1	1.08506e-05	124.81	EKPLVVQYEVK(1)YQK	2	0.068953	12	1.259	1.148	1.445	0.513	0.757	0.772
mrr04145 Phagosome	0.813117	3	0.73	A0A1Q3EHE2	453	0.083	Down	0.0049026	K	Calreticulin-domain-containing protein OS=Lentinula edodes OX=5353 GN=LENED_008542 PE=3 SV=1	LENED_008542	1	0.00294092	71.176	SK(1)IFTFIDLLK	2	-0.14352	2		1.415	2.003		0.14	0.143
mrr04145 Phagosome	0.813117	3	0.73	A0A1Q3ELA3	786	0.224	Down	0.038236	K	Small GTPase Rac1 OS=Lentinula edodes OX=5353 GN=LENED_010013 PE=4 SV=1	LENED_010013	1	4.74884e-09	145.33	DINAVK(1)YLECSALTQK	3	0.54154	10	1.102	1.421	2.179	0.104	0.554	0.396
mrr04145 Phagosome	0.813117	3	0.73	A0A1Q3EQ20	252	0.616	Down	0.032237	K	V-type proton ATPase subunit C OS=Lentinula edodes OX=5353 GN=LENED_011445 PE=3 SV=1	LENED_011445	1	0.0107453	82.241	ENK(1)FTIR	2	-0.56741	5	1.494	1.025	1.177	0.655	0.916	0.707
mrr00630 Glyoxylate and dicarboxylate metabolism	0.000167591	11	2.98	A0A1Q3E0L1	203	0.134	Down	0.000124051	K	Formate dehydrogenase OS=Lentinula edodes OX=5353 GN=LENED_002235 PE=3 SV=1	LENED_002235	1	0.0134615	77.058	EQAIK(1)AR	2	0.9853	4	2.114	1.392	1.657	0.226	0.207	0.258
mrr00630 Glyoxylate and dicarboxylate metabolism	0.000167591	11	2.98	A0A1Q3E0L1	32	0.156	Down	0.00161999	K	Formate dehydrogenase OS=Lentinula edodes OX=5353 GN=LENED_002235 PE=3 SV=1	LENED_002235	1	2.22446e-13	184.24	LGIDK(1)WLASR	2	-0.12799	7	2.321	1.219	1.546	0.196	0.264	0.334
mrr00630 Glyoxylate and dicarboxylate metabolism	0.000167591	11	2.98	A0A1Q3E0L1	286	0.064	Down	0.00045801	K	Formate dehydrogenase OS=Lentinula edodes OX=5353 GN=LENED_002235 PE=3 SV=1	LENED_002235	1	2.44149e-12	132.79	GYAGDVWNVQPAPK(1)DHPWR	3	-1.1662	2	2.109	1.355	1.988	0.078	0.104	0.168
mrr00630 Glyoxylate and dicarboxylate metabolism	0.000167591	11	2.98	A0A1Q3E0L1	241	0.061	Down	0.0048237	K	Formate dehydrogenase OS=Lentinula edodes OX=5353 GN=LENED_002235 PE=3 SV=1	LENED_002235	0.996398	3.2086e-05	101.05	LLSK(0.996)FK(0.004)PGAWLVNTAR	3	-1.3567	5	1.8	1.275	2.349	0.034	0.148	0.15
mrr00630 Glyoxylate and dicarboxylate metabolism	0.000167591	11	2.98	A0A1Q3E0L1	323	0.027	Down	0.0058396	K	Formate dehydrogenase OS=Lentinula edodes OX=5353 GN=LENED_002235 PE=3 SV=1	LENED_002235	1	5.1623e-07	130.01	YAAGTK(1)SILENYFEGR	2	0.29141	9	0.674	1.533	3.237	0.015	0.058	0.075
mrr00630 Glyoxylate and dicarboxylate metabolism	0.000167591	11	2.98	A0A1Q3E0L1	184	0.041	Down	0.003965	K	Formate dehydrogenase OS=Lentinula edodes OX=5353 GN=LENED_002235 PE=3 SV=1	LENED_002235	1	3.07874e-05	98.281	LVPFDCK(1)EHLYYDYAK	2	-1.0928	9	1.451	1.624	2.408	0.02	0.079	0.126
mrr00630 Glyoxylate and dicarboxylate metabolism	0.000167591	11	2.98	A0A1Q3E4P5	201	0.237	Down	0.0039398	K	Isocitrate lyase OS=Lentinula edodes OX=5353 GN=LENED_003859 PE=4 SV=1	LENED_003859	1	8.05699e-18	168.05	GAAGIHVEDQAPGTK(1)K	3	0.81612	9	2.341	1.166	1.304	0.424	0.399	0.315
mrr00630 Glyoxylate and dicarboxylate metabolism	0.000167591	11	2.98	A0A1Q3E4P5	39	0.376	Down	0.00059691	K	Isocitrate lyase OS=Lentinula edodes OX=5353 GN=LENED_003859 PE=4 SV=1	LENED_003859	1	6.7415e-06	129.38	VTRPYTAADVVSK(1)R	3	1.998	9	1.677	1.353	1.269	0.485	0.571	0.56
mrr00630 Glyoxylate and dicarboxylate metabolism	0.000167591	11	2.98	A0A1Q3E4P5	181	0.408	Down	0.00090245	K	Isocitrate lyase OS=Lentinula edodes OX=5353 GN=LENED_003859 PE=4 SV=1	LENED_003859	1	0.0131561	70.056	LTK(1)LFVEK	2	-0.15619	1	1.557	1.313	1.325	0.48	0.637	0.596
mrr00630 Glyoxylate and dicarboxylate metabolism	0.000167591	11	2.98	A0A1Q3E4P5	475	0.361	Down	0.0025228	K	Isocitrate lyase OS=Lentinula edodes OX=5353 GN=LENED_003859 PE=4 SV=1	LENED_003859	1	0.00389121	88.819	EYAK(1)TGMK	2	-1.7378	6	1.755	1.503	1.093	0.477	0.523	0.571
mrr00630 Glyoxylate and dicarboxylate metabolism	0.000167591	11	2.98	A0A1Q3E4P5	65	0.265	Down	0.00192488	K	Isocitrate lyase OS=Lentinula edodes OX=5353 GN=LENED_003859 PE=4 SV=1	LENED_003859	1	2.31141e-06	146.71	FFALLGEHAK(1)R	3	-0.51767	12	1.223	2.094	1.297	0.389	0.455	0.379
mrr00630 Glyoxylate and dicarboxylate metabolism	0.000167591	11	2.98	A0A1Q3E4P5	44	0.155	Down	0.0067431	K	Isocitrate lyase OS=Lentinula edodes OX=5353 GN=LENED_003859 PE=4 SV=1	LENED_003859	1	0.00784592	50.158	GTIK(1)IEYPSNILAQK	2	-0.21451	1		1.689	2.118	0.188	0.326	0.372
mrr00630 Glyoxylate and dicarboxylate metabolism	0.000167591	11	2.98	A0A1Q3E4P5	20	0.532	Down	0.0188815	K	Isocitrate lyase OS=Lentinula edodes OX=5353 GN=LENED_003859 PE=4 SV=1	LENED_003859	1	1.22284e-08	167.12	QVEQWWK(1)SPR	2	-0.14384	6	1.563	1.336	0.982	0.657	0.6	0.809
mrr00630 Glyoxylate and dicarboxylate metabolism	0.000167591	11	2.98	A0A1Q3EI91	655	0.599	Down	0.035539	K	Aconitate hydratase, mitochondrial OS=Lentinula edodes OX=5353 GN=LENED_008893 PE=3 SV=1	LENED_008893	1	1.3469e-52	225.39	DHGIK(1)WVVVGDHNYGEGSSR	4	-0.59577	10	1.331	1.039	1.329	0.545	0.779	0.893
mrr00630 Glyoxylate and dicarboxylate metabolism	0.000167591	11	2.98	A0A1Q3ER32	327	0.553	Down	0.035925	K	Malate dehydrogenase OS=Lentinula edodes OX=5353 GN=LENED_011840 PE=3 SV=1	LENED_011840	1	0.000364806	121.02	LLEACLPELK(1)K	2	0.077796	14	1.754	1.027	1.074	0.658	0.798	0.677
mrr00630 Glyoxylate and dicarboxylate metabolism	0.000167591	11	2.98	A0A1Q3ETW5	453	0.531	Down	0.013524	K	Citrate synthase OS=Lentinula edodes OX=5353 GN=LENED_012826 PE=3 SV=1	LENED_012826	1	7.74442e-11	176.25	PK(1)SYSTAAIEK	2	0.44881	12	1.356	0.982	1.532	0.76	0.61	0.685
mrr00630 Glyoxylate and dicarboxylate metabolism	0.000167591	11	2.98	A0A1Q3ETW5	67	0.623	Down	0.04024	K	Citrate synthase OS=Lentinula edodes OX=5353 GN=LENED_012826 PE=3 SV=1	LENED_012826	1	3.11396e-05	107.74	SFGEVK(1)VDQLYGGMR	2	-1.0349	9	1.253	1.029	1.356	0.607	0.69	0.971
mrr00630 Glyoxylate and dicarboxylate metabolism	0.000167591	11	2.98	A0A1Q3ETW5	462	0.242	Down	0.021164	K	Citrate synthase OS=Lentinula edodes OX=5353 GN=LENED_012826 PE=3 SV=1	LENED_012826	1	0.000144861	102.52	SYSTAAIEK(1)IFANK	2	0.4546	9	1.108	1.316	2.202	0.172	0.408	0.541
mrr00630 Glyoxylate and dicarboxylate metabolism	0.000167591	11	2.98	A0A1Q3E3B6	221	0.588	Down	0.0085023	K	Malate dehydrogenase OS=Lentinula edodes OX=5353 GN=LENED_003196 PE=3 SV=1	LENED_003196	1	0.00806234	57.583	IQFGGDEVVK(1)AK	2	2.5877	6	1.028	1.389	1.311	0.816	0.703	0.673
mrr00630 Glyoxylate and dicarboxylate metabolism	0.000167591	11	2.98	A0A1Q3EMJ2	398	0.243	Down	0.03524	K	Citrate synthase OS=Lentinula edodes OX=5353 GN=LENED_010473 PE=3 SV=1	LENED_010473	1	0.00933125	51.593	PK(1)SYSLEAIEQLAK	2	-0.76825	2	1.335	1.31	1.989	0.12	0.348	0.66
mrr00630 Glyoxylate and dicarboxylate metabolism	0.000167591	11	2.98	A0A1Q3EMJ2	280	0.644	Down	0.045597	K	Citrate synthase OS=Lentinula edodes OX=5353 GN=LENED_010473 PE=3 SV=1	LENED_010473	1	0.0037443	89.355	EYLWK(1)TLK	2	-1.245	6	1.147	1.053	1.398	0.584	0.887	0.847
mrr00630 Glyoxylate and dicarboxylate metabolism	0.000167591	11	2.98	A0A1Q3EIY5	39	0.639	Down	0.0174753	K	Glutamine synthetase OS=Lentinula edodes OX=5353 GN=LENED_009124 PE=3 SV=1	LENED_009124	1	0.00328033	91.265	SK(1)TTTVSK	2	-0.77687	5	1.204	0.984	1.431	0.755	0.742	0.815
mrr00630 Glyoxylate and dicarboxylate metabolism	0.000167591	11	2.98	A0A1Q3EIY5	245	0.412	Down	0.03064	K	Glutamine synthetase OS=Lentinula edodes OX=5353 GN=LENED_009124 PE=3 SV=1	LENED_009124	1	0.000148067	91.076	SMREPGGMK(1)YIEAAIEK	3	-0.57799	20	1.088	1.304	1.727	0.331	0.602	0.764
mrr00630 Glyoxylate and dicarboxylate metabolism	0.000167591	11	2.98	A0A1Q3ENQ0	181	0.322	Down	0.0409	K	2-hydroxyacid dehydrogenase OS=Lentinula edodes OX=5353 GN=LENED_010923 PE=4 SV=1	LENED_010923	1	0.000402016	75.018	GFQPGGK(1)YEGTVAVFR	2	-0.42585	2	1.148	1.597	1.636	0.182	0.528	0.699
mrr00630 Glyoxylate and dicarboxylate metabolism	0.000167591	11	2.98	A0A1Q3EMH9	69	0.515	Down	0.0072188	K	Dihydrolipoyl dehydrogenase OS=Lentinula edodes OX=5353 GN=LENED_010444 PE=3 SV=1	LENED_010444	1	0.0259346	109.01	TACIEK(1)R	2	-1.569	6	1.463	1.284	1.191	0.8	0.695	0.533
mrr00630 Glyoxylate and dicarboxylate metabolism	0.000167591	11	2.98	A0A1Q3EGL6	232	0.635	Down	0.0148565	K	Acetamidase Formamidase OS=Lentinula edodes OX=5353 GN=LENED_008249 PE=4 SV=1	LENED_008249	1	2.89806e-05	116.19	EHGGNCDIK(1)NLSR	3	-0.13216	7	1.278	1.205	1.173	0.814	0.89	0.616
mrr00310 Lysine degradation	0.847222	2	0.65	A0A1Q3EMH9	69	0.515	Down	0.0072188	K	Dihydrolipoyl dehydrogenase OS=Lentinula edodes OX=5353 GN=LENED_010444 PE=3 SV=1	LENED_010444	1	0.0259346	109.01	TACIEK(1)R	2	-1.569	6	1.463	1.284	1.191	0.8	0.695	0.533
mrr00310 Lysine degradation	0.847222	2	0.65	A0A1Q3E043	327	0.443	Down	0.033038	K	Glutaryl-dehydrogenase OS=Lentinula edodes OX=5353 GN=LENED_002088 PE=3 SV=1	LENED_002088	1	0.00271358	69.864	PIASFQLIQK(1)K	2	1.1081	1	1.521	0.989	1.265		0.666	0.449
mrr00310 Lysine degradation	0.847222	2	0.65	A0A1Q3E043	364	0.417	Down	0.002562	K	Glutaryl-dehydrogenase OS=Lentinula edodes OX=5353 GN=LENED_002088 PE=3 SV=1	LENED_002088	1	2.9145e-05	95.205	LKDQGLLAPEMVSLVK(1)K	3	-0.8731	6	1.678	1.147	1.365	0.559	0.661	0.527
mrr00910 Nitrogen metabolism	0.0357744	4	2.78	A0A1Q3EGM2	552	0.458	Down	0.021041	K	NADPH-dependent glutamate synthase OS=Lentinula edodes OX=5353 GN=LENED_008219 PE=4 SV=1	LENED_008219	1	0.000184265	102.97	NLK(1)SAYLTWPSR	2	0.16951	2	1.711	1.409	0.956	0.486	0.69	0.692
mrr00910 Nitrogen metabolism	0.0357744	4	2.78	A0A1Q3EGM2	1018	0.569	Down	0.0104635	K	NADPH-dependent glutamate synthase OS=Lentinula edodes OX=5353 GN=LENED_008219 PE=4 SV=1	LENED_008219	1	2.46287e-18	156.58	AK(1)ADHILISGHDGGTGASR	3	-0.46992	11	1.57	1.108	1.125	0.741	0.661	0.761
mrr00910 Nitrogen metabolism	0.0357744	4	2.78	A0A1Q3E6K9	308	0.36	Down	0.0026753	K	Glutamate dehydrogenase OS=Lentinula edodes OX=5353 GN=LENED_004547 PE=3 SV=1	LENED_004547	1	0.000368443	72.815	QFTDEGK(1)YTYHPGQR	3	0.1335	2	1.461	1.134	1.725	0.442	0.608	0.504
mrr00910 Nitrogen metabolism	0.0357744	4	2.78	A0A1Q3E6K9	91	0.548	Down	0.045885	K	Glutamate dehydrogenase OS=Lentinula edodes OX=5353 GN=LENED_004547 PE=3 SV=1	LENED_004547	1	0.00205334	59.709	VQYNSSLGPYK(1)GGLR	2	0.55894	1	1.337	0.903	1.349	0.7		0.611
mrr00910 Nitrogen metabolism	0.0357744	4	2.78	A0A1Q3EGL6	232	0.635	Down	0.0148565	K	Acetamidase Formamidase OS=Lentinula edodes OX=5353 GN=LENED_008249 PE=4 SV=1	LENED_008249	1	2.89806e-05	116.19	EHGGNCDIK(1)NLSR	3	-0.13216	7	1.278	1.205	1.173	0.814	0.89	0.616
mrr00910 Nitrogen metabolism	0.0357744	4	2.78	A0A1Q3EIY5	39	0.639	Down	0.0174753	K	Glutamine synthetase OS=Lentinula edodes OX=5353 GN=LENED_009124 PE=3 SV=1	LENED_009124	1	0.00328033	91.265	SK(1)TTTVSK	2	-0.77687	5	1.204	0.984	1.431	0.755	0.742	0.815
mrr00910 Nitrogen metabolism	0.0357744	4	2.78	A0A1Q3EIY5	245	0.412	Down	0.03064	K	Glutamine synthetase OS=Lentinula edodes OX=5353 GN=LENED_009124 PE=3 SV=1	LENED_009124	1	0.000148067	91.076	SMREPGGMK(1)YIEAAIEK	3	-0.57799	20	1.088	1.304	1.727	0.331	0.602	0.764
mrr00300 Lysine biosynthesis	0.801106	1	0.7	A0A1Q3EDN6	317	0.258	Down	0.014376	K	PLP-dependent transferase OS=Lentinula edodes OX=5353 GN=LENED_007127 PE=4 SV=1	LENED_007127	1	9.52608e-05	100.11	LDTFSK(1)TVCPGSR	2	-0.8656	4	1.448	0.938	1.734	0.303		0.407
mrr00290 Valine, leucine and isoleucine biosynthesis	0.512809	2	1.22	A0A1Q3DZP9	398	0.318	Down	0.030379	K	2-isopropylmalate synthase OS=Lentinula edodes OX=5353 GN=LENED_001731 PE=4 SV=1	LENED_001731	1	0.000122467	119.39	EMTVDDITSAFK(1)R	2	-2.4051	8	1.174	1.252	1.969	0.218	0.552	0.626
mrr00290 Valine, leucine and isoleucine biosynthesis	0.512809	2	1.22	A0A1Q3EDC9	159	0.307	Down	0.0026592	K	Threonine dehydratase OS=Lentinula edodes OX=5353 GN=LENED_007047 PE=3 SV=1	LENED_007047	1	1.65155e-05	97.065	VILHGIDFDEAK(1)AECAR	3	-1.2358	2	1.354	1.426	1.699	0.354	0.617	0.402
mrr00360 Phenylalanine metabolism	0.104668	3	2.44	A0A1Q3EDN6	317	0.258	Down	0.014376	K	PLP-dependent transferase OS=Lentinula edodes OX=5353 GN=LENED_007127 PE=4 SV=1	LENED_007127	1	9.52608e-05	100.11	LDTFSK(1)TVCPGSR	2	-0.8656	4	1.448	0.938	1.734	0.303		0.407
mrr00360 Phenylalanine metabolism	0.104668	3	2.44	A0A1Q3EEK4	172	0.521	Down	0.0077621	K	Tyrosine decarboxylase OS=Lentinula edodes OX=5353 GN=LENED_007438 PE=3 SV=1	LENED_007438	1	0.00158273	63.473	AAHPDTK(1)LEDMR	3	-1.9054	3	1.403	1.181	1.311	0.526	0.804	0.698
mrr00360 Phenylalanine metabolism	0.104668	3	2.44	A0A1Q3EEK4	375	0.59	Down	0.0139575	K	Tyrosine decarboxylase OS=Lentinula edodes OX=5353 GN=LENED_007438 PE=3 SV=1	LENED_007438	1	8.02366e-05	103.08	GYGVEGFQK(1)HIR	2	-0.70676	10	1.385	1.09	1.251	0.611	0.702	0.884
mrr00360 Phenylalanine metabolism	0.104668	3	2.44	A0A1Q3DWI6	270	0.468	Down	0.0082416	K	3-hydroxybutyryl-dehydrogenase OS=Lentinula edodes OX=5353 GN=LENED_000720 PE=4 SV=1	LENED_000720	1	0.00227944	63.966	DSK(1)YRPSVLLGR	3	-0.22312	2	1.474	1.086	1.455	0.512	0.592	0.775
mrr00250 Alanine, aspartate and glutamate metabolism	0.438364	5	1.16	A0A1Q3EGM2	552	0.458	Down	0.021041	K	NADPH-dependent glutamate synthase OS=Lentinula edodes OX=5353 GN=LENED_008219 PE=4 SV=1	LENED_008219	1	0.000184265	102.97	NLK(1)SAYLTWPSR	2	0.16951	2	1.711	1.409	0.956	0.486	0.69	0.692
mrr00250 Alanine, aspartate and glutamate metabolism	0.438364	5	1.16	A0A1Q3EGM2	1018	0.569	Down	0.0104635	K	NADPH-dependent glutamate synthase OS=Lentinula edodes OX=5353 GN=LENED_008219 PE=4 SV=1	LENED_008219	1	2.46287e-18	156.58	AK(1)ADHILISGHDGGTGASR	3	-0.46992	11	1.57	1.108	1.125	0.741	0.661	0.761
mrr00250 Alanine, aspartate and glutamate metabolism	0.438364	5	1.16	A0A1Q3E6K9	308	0.36	Down	0.0026753	K	Glutamate dehydrogenase OS=Lentinula edodes OX=5353 GN=LENED_004547 PE=3 SV=1	LENED_004547	1	0.000368443	72.815	QFTDEGK(1)YTYHPGQR	3	0.1335	2	1.461	1.134	1.725	0.442	0.608	0.504
mrr00250 Alanine, aspartate and glutamate metabolism	0.438364	5	1.16	A0A1Q3E6K9	91	0.548	Down	0.045885	K	Glutamate dehydrogenase OS=Lentinula edodes OX=5353 GN=LENED_004547 PE=3 SV=1	LENED_004547	1	0.00205334	59.709	VQYNSSLGPYK(1)GGLR	2	0.55894	1	1.337	0.903	1.349	0.7		0.611
mrr00250 Alanine, aspartate and glutamate metabolism	0.438364	5	1.16	A0A1Q3E2R5	257	0.568	Down	0.036796	K	Argininosuccinate synthetase OS=Lentinula edodes OX=5353 GN=LENED_003123 PE=3 SV=1	LENED_003123	1	0.0034842	117.93	FIGVK(1)SR	2	-1.6391	3	1.467	1.022	1.085	0.726		0.628
mrr00250 Alanine, aspartate and glutamate metabolism	0.438364	5	1.16	A0A1Q3ENS8	520	0.541	Down	0.023315	K	Carbamoyl-phosphate synthase OS=Lentinula edodes OX=5353 GN=LENED_010929 PE=4 SV=1	LENED_010929	1	5.93669e-06	108.96	KNYTIDQLHDLTK(1)IDK	3	-2.3172	3	1.236	1.361	0.975		0.592	0.697
mrr00250 Alanine, aspartate and glutamate metabolism	0.438364	5	1.16	A0A1Q3EIY5	39	0.639	Down	0.0174753	K	Glutamine synthetase OS=Lentinula edodes OX=5353 GN=LENED_009124 PE=3 SV=1	LENED_009124	1	0.00328033	91.265	SK(1)TTTVSK	2	-0.77687	5	1.204	0.984	1.431	0.755	0.742	0.815
mrr00250 Alanine, aspartate and glutamate metabolism	0.438364	5	1.16	A0A1Q3EIY5	245	0.412	Down	0.03064	K	Glutamine synthetase OS=Lentinula edodes OX=5353 GN=LENED_009124 PE=3 SV=1	LENED_009124	1	0.000148067	91.076	SMREPGGMK(1)YIEAAIEK	3	-0.57799	20	1.088	1.304	1.727	0.331	0.602	0.764
mrr03018 RNA degradation	0.176142	5	1.62	A0A1Q3EB42	131	0.57	Down	0.0114358	K	Heat shock protein OS=Lentinula edodes OX=5353 GN=LENED_006130 PE=3 SV=1	LENED_006130	1	8.68095e-11	138.66	VVAK(1)SDGRPAVEIDNDGKK	4	-0.97063	18	1.589	1.094	1.124	0.767	0.701	0.701
mrr03018 RNA degradation	0.176142	5	1.62	A0A1Q3EB42	333	0.482	Down	0.0102823	K	Heat shock protein OS=Lentinula edodes OX=5353 GN=LENED_006130 PE=3 SV=1	LENED_006130	1	0.0169354	66.27	HINTK(1)LLR	2	-0.65477	2	1.331	1.031	1.631	0.67	0.715	0.54
mrr03018 RNA degradation	0.176142	5	1.62	A0A1Q3EB42	662	0.437	Down	0.031758	K	Heat shock protein OS=Lentinula edodes OX=5353 GN=LENED_006130 PE=3 SV=1	LENED_006130	0.804453	4.68919e-08	111.65	NAESSEEKPTEDSEK(0.804)K(0.196)EEK	3	-1.1282	1	1.772		1.281	0.84	0.647	0.515
mrr03018 RNA degradation	0.176142	5	1.62	A0A1Q3EB42	455	0.449	Down	0.04566	K	Heat shock protein OS=Lentinula edodes OX=5353 GN=LENED_006130 PE=3 SV=1	LENED_006130	1	0.0546797	72.928	NTTIPTK(1)K	2	-0.12652	1	1.313	0.837	1.897	0.614	0.478	0.724
mrr03018 RNA degradation	0.176142	5	1.62	A0A1Q3EB42	122	0.496	Down	0.0043372	K	Heat shock protein OS=Lentinula edodes OX=5353 GN=LENED_006130 PE=3 SV=1	LENED_006130	1	2.30779e-08	143.98	MYKDQEVQDDMK(1)HWPFK	3	-1.4812	21	1.516	1.227	1.214	0.56	0.625	0.779
mrr03018 RNA degradation	0.176142	5	1.62	A0A1Q3EB42	163	0.467	Down	0.0024585	K	Heat shock protein OS=Lentinula edodes OX=5353 GN=LENED_006130 PE=3 SV=1	LENED_006130	1	0.000162658	107.34	MK(1)ETAQQFLNK	2	-4.1372	3	1.559	1.248	1.247	0.74	0.564	0.588
mrr03018 RNA degradation	0.176142	5	1.62	A0A1Q3EB42	348	0.349	Down	0.0185633	K	Heat shock protein OS=Lentinula edodes OX=5353 GN=LENED_006130 PE=3 SV=1	LENED_006130	1	0.000155867	122.97	SQFESLVDPLVK(1)R	2	0.20322	5	1.997	0.978	1.421	0.356	0.651	0.527
mrr03018 RNA degradation	0.176142	5	1.62	A0A1Q3EB42	388	0.552	Down	0.030321	K	Heat shock protein OS=Lentinula edodes OX=5353 GN=LENED_006130 PE=3 SV=1	LENED_006130	1	4.75288e-07	146.16	VGETVK(1)SIFGR	2	-0.4571	6	1.546	0.954	1.334	0.581	0.841	0.694
mrr03018 RNA degradation	0.176142	5	1.62	A0A1Q3EB42	113	0.453	Down	0.0117557	K	Heat shock protein OS=Lentinula edodes OX=5353 GN=LENED_006130 PE=3 SV=1	LENED_006130	1	6.92126e-06	134.56	MYK(1)DQEVQDDMK	2	-0.55592	5	1.252	1.216	1.564	0.434	0.623	0.769
mrr03018 RNA degradation	0.176142	5	1.62	A0A1Q3ERH4	131	0.479	Down	0.041504	K	Heat shock protein 60 OS=Lentinula edodes OX=5353 GN=LENED_011894 PE=3 SV=1	LENED_011894	1	3.44462e-14	139.11	AIYSEGVK(1)NVAAGCNPMDLR	2	0.447	8	1.772	0.878	1.364	0.495	0.671	0.755
mrr03018 RNA degradation	0.176142	5	1.62	A0A1Q3ERH4	251	0.498	Down	0.027883	K	Heat shock protein 60 OS=Lentinula edodes OX=5353 GN=LENED_011894 PE=3 SV=1	LENED_011894	1	0.000397378	83.54	VEFEKPLILLSEK(1)K	3	-0.31516	3	1.332	0.946	1.376		0.667	0.545
mrr03018 RNA degradation	0.176142	5	1.62	A0A1Q3ERH4	33	0.594	Down	0.023517	K	Heat shock protein 60 OS=Lentinula edodes OX=5353 GN=LENED_011894 PE=3 SV=1	LENED_011894	1	0.000495848	117.01	EIK(1)FSNEGR	2	-0.031279	6	1.471	0.998	1.277	0.871	0.639	0.714
mrr03018 RNA degradation	0.176142	5	1.62	A0A1Q3ERH4	235	0.263	Down	0.022482	K	Heat shock protein 60 OS=Lentinula edodes OX=5353 GN=LENED_011894 PE=3 SV=1	LENED_011894	1	0.000258415	78.505	GFISPYFITDVK(1)GQK	3	0.72931	6	1.479	1.201	1.928	0.173	0.598	0.443
mrr03018 RNA degradation	0.176142	5	1.62	A0A1Q3EAH0	58	0.505	Down	0.048322	K	U6 snRNA-associated Sm-like protein LSm2 OS=Lentinula edodes OX=5353 GN=LENED_005997 PE=3 SV=1	LENED_005997	1	1.39015e-08	105.13	HPHMMAVK(1)NCFIR	3	-0.56755	5	1.517	1.405	1.014	0.406	0.794	0.787
mrr03018 RNA degradation	0.176142	5	1.62	A0A1Q3DYS3	53	0.485	Down	0.0186159	K	CAF1-domain-containing protein OS=Lentinula edodes OX=5353 GN=LENED_001658 PE=4 SV=1	LENED_001658	1	2.08262e-05	94.569	PIGNFK(1)TSSDYHYQTMR	3	0.21838	1	1.535	1.028	1.423	0.476	0.774	0.682
mrr03018 RNA degradation	0.176142	5	1.62	A0A1Q3ESC1	164	0.373	Down	0.032844	K	Polyadenylate-binding protein OS=Lentinula edodes OX=5353 GN=LENED_012354 PE=3 SV=1	LENED_012354	1	1.41939e-05	82.635	SK(1)GYGFVHYETAEAADGAIK	3	0.15163	3	1.45	1.197	1.608	0.256	0.585	0.746
mrr00350 Tyrosine metabolism	0.0782018	5	2.03	A0A1Q3ET71	324	0.641	Down	0.00143733	K	PKS_ER domain-containing protein(predicted) OS=Lentinula edodes OX=5353 GN=LENED_012647 PE=4 SV=1	LENED_012647	1	1.19182e-07	99.439	GQVK(1)VHFTTK	3	-0.61945	15	1.323	1.12	1.192	0.817	0.774	0.739
mrr00350 Tyrosine metabolism	0.0782018	5	2.03	A0A1Q3ET71	216	0.64	Down	0.026457	K	PKS_ER domain-containing protein(predicted) OS=Lentinula edodes OX=5353 GN=LENED_012647 PE=4 SV=1	LENED_012647	1	0.00058976	114.86	VIAVDTGDAK(1)K	2	-0.0093041	8	1.472	1.212	0.971	0.824	0.792	0.723
mrr00350 Tyrosine metabolism	0.0782018	5	2.03	A0A1Q3ENU9	219	0.376	Down	0.0025629	K	Homogentisate-dioxygenase OS=Lentinula edodes OX=5353 GN=LENED_010991 PE=4 SV=1	LENED_010991	1	0.00135268	89.08	VK(1)LPDGPSR	2	-0.74397	1	1.585	1.594	1.118	0.463	0.621	0.533
mrr00350 Tyrosine metabolism	0.0782018	5	2.03	A0A1Q3ENU9	331	0.319	Down	0.024697	K	Homogentisate-dioxygenase OS=Lentinula edodes OX=5353 GN=LENED_010991 PE=4 SV=1	LENED_010991	1	2.14549e-06	116.78	DHIDPSIFCVLTAK(1)SK	3	-1.0461	6	1.42	1.677	0.905		0.355	0.495
mrr00350 Tyrosine metabolism	0.0782018	5	2.03	A0A1Q3EDN6	317	0.258	Down	0.014376	K	PLP-dependent transferase OS=Lentinula edodes OX=5353 GN=LENED_007127 PE=4 SV=1	LENED_007127	1	9.52608e-05	100.11	LDTFSK(1)TVCPGSR	2	-0.8656	4	1.448	0.938	1.734	0.303		0.407
mrr00350 Tyrosine metabolism	0.0782018	5	2.03	A0A1Q3EEK4	172	0.521	Down	0.0077621	K	Tyrosine decarboxylase OS=Lentinula edodes OX=5353 GN=LENED_007438 PE=3 SV=1	LENED_007438	1	0.00158273	63.473	AAHPDTK(1)LEDMR	3	-1.9054	3	1.403	1.181	1.311	0.526	0.804	0.698
mrr00350 Tyrosine metabolism	0.0782018	5	2.03	A0A1Q3EEK4	375	0.59	Down	0.0139575	K	Tyrosine decarboxylase OS=Lentinula edodes OX=5353 GN=LENED_007438 PE=3 SV=1	LENED_007438	1	8.02366e-05	103.08	GYGVEGFQK(1)HIR	2	-0.70676	10	1.385	1.09	1.251	0.611	0.702	0.884
mrr00350 Tyrosine metabolism	0.0782018	5	2.03	A0A1Q3EHZ7	106	0.35	Down	0.0025561	K	Mitochondrial protein OS=Lentinula edodes OX=5353 GN=LENED_008761 PE=4 SV=1	LENED_008761	1	0.000321474	137.95	NLQEQVK(1)SK	2	3.1542	6	1.708	1.073	1.586	0.474	0.49	0.564
mrr00020 Citrate cycle (TCA cycle)	6.59591e-05	13	2.88	A0A1Q3EI91	655	0.599	Down	0.035539	K	Aconitate hydratase, mitochondrial OS=Lentinula edodes OX=5353 GN=LENED_008893 PE=3 SV=1	LENED_008893	1	1.3469e-52	225.39	DHGIK(1)WVVVGDHNYGEGSSR	4	-0.59577	10	1.331	1.039	1.329	0.545	0.779	0.893
mrr00020 Citrate cycle (TCA cycle)	6.59591e-05	13	2.88	A0A1Q3ER32	327	0.553	Down	0.035925	K	Malate dehydrogenase OS=Lentinula edodes OX=5353 GN=LENED_011840 PE=3 SV=1	LENED_011840	1	0.000364806	121.02	LLEACLPELK(1)K	2	0.077796	14	1.754	1.027	1.074	0.658	0.798	0.677
mrr00020 Citrate cycle (TCA cycle)	6.59591e-05	13	2.88	A0A1Q3ETW5	453	0.531	Down	0.013524	K	Citrate synthase OS=Lentinula edodes OX=5353 GN=LENED_012826 PE=3 SV=1	LENED_012826	1	7.74442e-11	176.25	PK(1)SYSTAAIEK	2	0.44881	12	1.356	0.982	1.532	0.76	0.61	0.685
mrr00020 Citrate cycle (TCA cycle)	6.59591e-05	13	2.88	A0A1Q3ETW5	67	0.623	Down	0.04024	K	Citrate synthase OS=Lentinula edodes OX=5353 GN=LENED_012826 PE=3 SV=1	LENED_012826	1	3.11396e-05	107.74	SFGEVK(1)VDQLYGGMR	2	-1.0349	9	1.253	1.029	1.356	0.607	0.69	0.971
mrr00020 Citrate cycle (TCA cycle)	6.59591e-05	13	2.88	A0A1Q3ETW5	462	0.242	Down	0.021164	K	Citrate synthase OS=Lentinula edodes OX=5353 GN=LENED_012826 PE=3 SV=1	LENED_012826	1	0.000144861	102.52	SYSTAAIEK(1)IFANK	2	0.4546	9	1.108	1.316	2.202	0.172	0.408	0.541
mrr00020 Citrate cycle (TCA cycle)	6.59591e-05	13	2.88	A0A1Q3EQG9	414	0.315	Down	0.0079036	K	Fumarate hydratase OS=Lentinula edodes OX=5353 GN=LENED_011585 PE=3 SV=1	LENED_011585	1	4.06109e-06	118.31	SFTK(1)NCVVGIQANESR	2	-0.6753	3	1.211	1.136	1.635	0.357		0.479
mrr00020 Citrate cycle (TCA cycle)	6.59591e-05	13	2.88	A0A1Q3E3B6	221	0.588	Down	0.0085023	K	Malate dehydrogenase OS=Lentinula edodes OX=5353 GN=LENED_003196 PE=3 SV=1	LENED_003196	1	0.00806234	57.583	IQFGGDEVVK(1)AK	2	2.5877	6	1.028	1.389	1.311	0.816	0.703	0.673
mrr00020 Citrate cycle (TCA cycle)	6.59591e-05	13	2.88	A0A1Q3EMJ2	398	0.243	Down	0.03524	K	Citrate synthase OS=Lentinula edodes OX=5353 GN=LENED_010473 PE=3 SV=1	LENED_010473	1	0.00933125	51.593	PK(1)SYSLEAIEQLAK	2	-0.76825	2	1.335	1.31	1.989	0.12	0.348	0.66
mrr00020 Citrate cycle (TCA cycle)	6.59591e-05	13	2.88	A0A1Q3EMJ2	280	0.644	Down	0.045597	K	Citrate synthase OS=Lentinula edodes OX=5353 GN=LENED_010473 PE=3 SV=1	LENED_010473	1	0.0037443	89.355	EYLWK(1)TLK	2	-1.245	6	1.147	1.053	1.398	0.584	0.887	0.847
mrr00020 Citrate cycle (TCA cycle)	6.59591e-05	13	2.88	A0A1Q3EBW9	371	0.366	Down	0.033137	K	Succinate--CoA ligase [ADP-forming] subunit beta, mitochondrial OS=Lentinula edodes OX=5353 GN=LENED_006504 PE=3 SV=1	LENED_006504	1	8.78119e-05	118.23	ELELK(1)IPLVVR	2	-3.3007	1	0.945	1.404	1.88	0.311	0.489	0.748
mrr00020 Citrate cycle (TCA cycle)	6.59591e-05	13	2.88	A0A1Q3EG57	243	0.542	Down	0.044923	K	2-oxoglutarate dehydrogenase complex E1 component mitochondrial OS=Lentinula edodes OX=5353 GN=LENED_008074 PE=4 SV=1	LENED_008074	1	6.17462e-05	102.64	VEIPKPWNYTVDEK(1)R	3	0.24012	5	1.473	0.993	1.362	0.485	0.678	0.913
mrr00020 Citrate cycle (TCA cycle)	6.59591e-05	13	2.88	A0A1Q3EG57	550	0.5	Down	0.048362	K	2-oxoglutarate dehydrogenase complex E1 component mitochondrial OS=Lentinula edodes OX=5353 GN=LENED_008074 PE=4 SV=1	LENED_008074	1	0.00250688	100.88	K(1)WVWGMLEK	2	-0.85093	3	1.304	1.111	1.213		0.432	0.778
mrr00020 Citrate cycle (TCA cycle)	6.59591e-05	13	2.88	A0A1Q3E9V9	765	0.448	Down	0.046402	K	Atp-citrate synthase OS=Lentinula edodes OX=5353 GN=LENED_005754 PE=4 SV=1	LENED_005754	1	0.00273177	105.36	YEK(1)DPECK	2	-0.44724	3	2.116	1.026	1	0.69	0.513	0.653
mrr00020 Citrate cycle (TCA cycle)	6.59591e-05	13	2.88	A0A1Q3E9V9	834	0.451	Down	0.021355	K	Atp-citrate synthase OS=Lentinula edodes OX=5353 GN=LENED_005754 PE=4 SV=1	LENED_005754	1	9.55153e-31	158.78	TEVQFGHAGSLAGSDVETAEAK(1)NR	3	-2.0567	2	1.107	1.017	1.583		0.547	0.567
mrr00020 Citrate cycle (TCA cycle)	6.59591e-05	13	2.88	A0A1Q3E9V9	186	0.639	Down	0.0195578	K	Atp-citrate synthase OS=Lentinula edodes OX=5353 GN=LENED_005754 PE=4 SV=1	LENED_005754	1	0.000362066	69.188	LLIPVPTAAAPQTFPGK(1)K	3	-0.15	8	1.328	1.17	1.124	0.616	0.807	0.891
mrr00020 Citrate cycle (TCA cycle)	6.59591e-05	13	2.88	A0A1Q3EMH9	69	0.515	Down	0.0072188	K	Dihydrolipoyl dehydrogenase OS=Lentinula edodes OX=5353 GN=LENED_010444 PE=3 SV=1	LENED_010444	1	0.0259346	109.01	TACIEK(1)R	2	-1.569	6	1.463	1.284	1.191	0.8	0.695	0.533
mrr00020 Citrate cycle (TCA cycle)	6.59591e-05	13	2.88	A0A1Q3ELA7	263	0.53	Down	0.0035232	K	Acetyltransferase component of pyruvate dehydrogenase complex OS=Lentinula edodes OX=5353 GN=LENED_010002 PE=3 SV=1	LENED_010002	1	0.000136844	125.3	EVFNK(1)TLSEK	2	0.46526	7	1.488	1.065	1.328	0.671	0.663	0.722
mrr00020 Citrate cycle (TCA cycle)	6.59591e-05	13	2.88	A0A1Q3EIX0	512	0.517	Down	0.00044018	K	Isocitrate dehydrogenase [NAD] subunit, mitochondrial OS=Lentinula edodes OX=5353 GN=LENED_009096 PE=3 SV=1	LENED_009096	1	0.00669809	48.214	HMNLDEYAAK(1)IEK	3	-0.72158	1	1.212	1.287	1.39	0.64	0.634	0.735
mrr00020 Citrate cycle (TCA cycle)	6.59591e-05	13	2.88	A0A1Q3EIX7	191	0.417	Down	0.0063402	K	Pyruvate dehydrogenase E1 component subunit beta OS=Lentinula edodes OX=5353 GN=LENED_009117 PE=4 SV=1	LENED_009117	1	0.00117108	67.326	VVSPWSAEDCK(1)GLLK	2	-0.73776	6	1.435	0.999	1.723	0.548	0.602	0.582
mrr00020 Citrate cycle (TCA cycle)	6.59591e-05	13	2.88	A0A1Q3EIX7	75	0.516	Down	0.0025386	K	Pyruvate dehydrogenase E1 component subunit beta OS=Lentinula edodes OX=5353 GN=LENED_009117 PE=4 SV=1	LENED_009117	1	0.0011724	93.096	YNGAYK(1)VTK	2	0.26686	7	1.504	1.35		0.68	0.733	0.794
mrr00020 Citrate cycle (TCA cycle)	6.59591e-05	13	2.88	A0A1Q3EIX7	195	0.325	Down	0.0047012	K	Pyruvate dehydrogenase E1 component subunit beta OS=Lentinula edodes OX=5353 GN=LENED_009117 PE=4 SV=1	LENED_009117	1	0.00268914	106.36	GLLK(1)SAIR	2	1.471	6	1.643	0.992	1.798	0.431	0.505	0.504
mrr00480 Glutathione metabolism	0.215972	5	1.52	A0A1Q3E7A9	203	0.45	Down	0.022936	K	Thioredoxin-like protein OS=Lentinula edodes OX=5353 GN=LENED_004609 PE=3 SV=1	LENED_004609	1	0.00299553	98.582	YIDK(1)VHAR	2	0.27477	4	1.45	1.627	1.002	0.428	0.751	0.658
mrr00480 Glutathione metabolism	0.215972	5	1.52	A0A1Q3E7A9	193	0.588	Down	0.021657	K	Thioredoxin-like protein OS=Lentinula edodes OX=5353 GN=LENED_004609 PE=3 SV=1	LENED_004609	1	3.91625e-14	180.09	AIVLEK(1)HQAIVR	2	0.028419	12	1.353	1.297	1.082	0.559	0.767	0.87
mrr00480 Glutathione metabolism	0.215972	5	1.52	A0A1Q3EP28	345	0.496	Down	0.024458	K	Glutathione synthetase OS=Lentinula edodes OX=5353 GN=LENED_011082 PE=3 SV=1	LENED_011082	1	0.0299927	100.19	FLCDEK(1)K	2	-0.97047	2	1.828	1.136	1.045	0.718	0.71	0.56
mrr00480 Glutathione metabolism	0.215972	5	1.52	A0A1Q3E8T0	148	0.649	Down	0.022199	K	Leucine aminopeptidase OS=Lentinula edodes OX=5353 GN=LENED_005212 PE=3 SV=1	LENED_005212	1	5.30949e-05	107.13	LEFKPIESSK(1)EWDR	3	1.6112	2	1.218	1.01	1.383	0.759	0.894	0.69
mrr00480 Glutathione metabolism	0.215972	5	1.52	A0A1Q3E8T0	223	0.285	Down	0.02604	K	Leucine aminopeptidase OS=Lentinula edodes OX=5353 GN=LENED_005212 PE=3 SV=1	LENED_005212	1	8.12117e-06	68.445	GMNTFLSVTHGTNEPAK(1)FLEIHYK	4	0.17135	2		1.307	1.604		0.341	0.49
mrr00480 Glutathione metabolism	0.215972	5	1.52	A0A1Q3EDY8	369	0.311	Down	0.044618	K	Glucose-6-phosphate 1-dehydrogenase OS=Lentinula edodes OX=5353 GN=LENED_007192 PE=3 SV=1	LENED_007192	1	0.000255427	96.059	IQFK(1)DVTQGIFK	2	-1.1517	6	1.119	1.481	1.805	0.168	0.519	0.685
mrr00480 Glutathione metabolism	0.215972	5	1.52	A0A1Q3EQ38	379	0.043	Down	0.045799	K	6-phosphogluconate dehydrogenase, decarboxylating OS=Lentinula edodes OX=5353 GN=LENED_011465 PE=3 SV=1	LENED_011465	1	1.30386e-07	134.88	LESLLFDDFFNK(1)AVHK	3	0.26855	7	0.199	1.645	3.463	0.024	0.048	0.158
mrr00040 Pentose and glucuronate interconversions	0.267905	4	1.5	A0A1Q3EGW3	204	0.455	Down	0.0022377	K	Aldo keto reductase OS=Lentinula edodes OX=5353 GN=LENED_008326 PE=4 SV=1	LENED_008326	1	1.14706e-12	119.66	EK(1)GIHVTAYSPLGNNLVGKPK	4	-0.40091	11	1.566	1.422	1.091	0.596	0.606	0.653
mrr00040 Pentose and glucuronate interconversions	0.267905	4	1.5	A0A1Q3EGW3	79	0.53	Down	0.0174782	K	Aldo keto reductase OS=Lentinula edodes OX=5353 GN=LENED_008326 PE=4 SV=1	LENED_008326	1	1.91278e-09	105.51	REELFMTSK(1)LWNSSHQPAEAEK	4	-1.8763	2	1.436	1.287	1.163	0.528	0.9	0.631
mrr00040 Pentose and glucuronate interconversions	0.267905	4	1.5	A0A1Q3DV10	22	0.369	Down	0.024737	K	Aldo keto reductase OS=Lentinula edodes OX=5353 GN=LENED_000243 PE=4 SV=1	LENED_000243	1	0.00203773	68.044	MPVVGFGLWK(1)VTK	2	-2.0279	4	0.991	1.317	1.931	0.33	0.635	0.6
mrr00040 Pentose and glucuronate interconversions	0.267905	4	1.5	A0A1Q3EHJ0	153	0.517	Down	0.029144	K	UDP-glucose 6-dehydrogenase OS=Lentinula edodes OX=5353 GN=LENED_008601 PE=3 SV=1	LENED_008601	1	5.69198e-14	178.95	TILEANAK(1)PNCR	2	0.032942	6	1.665	1.186	1.106	0.884	0.644	0.516
mrr00040 Pentose and glucuronate interconversions	0.267905	4	1.5	A0A1Q3DXK0	1362	0.556	Down	0.0027768	K	Rna-directed rna polymerase OS=Lentinula edodes OX=5353 GN=LENED_001134 PE=3 SV=1	LENED_001134	1	0.00328799	91.069	GIK(1)TNIAR	2	-0.058979	5		1.263	1.389	0.76	0.677	0.773
mrr00280 Valine, leucine and isoleucine degradation	0.728189	4	0.85	A0A1Q3DYZ9	377	0.421	Down	0.029477	K	3-hydroxyisobutyryl-CoA hydrolase, mitochondrial OS=Lentinula edodes OX=5353 GN=LENED_001739 PE=3 SV=1	LENED_001739	1	3.73008e-19	163.96	SPYLESVPEFK(1)HPFAPGESR	3	-0.98314	6	1.3	1.147	1.662	0.339	0.579	0.81
mrr00280 Valine, leucine and isoleucine degradation	0.728189	4	0.85	A0A1Q3EMH9	69	0.515	Down	0.0072188	K	Dihydrolipoyl dehydrogenase OS=Lentinula edodes OX=5353 GN=LENED_010444 PE=3 SV=1	LENED_010444	1	0.0259346	109.01	TACIEK(1)R	2	-1.569	6	1.463	1.284	1.191	0.8	0.695	0.533
mrr00280 Valine, leucine and isoleucine degradation	0.728189	4	0.85	A0A1Q3E2C3	309	0.646	Down	0.03552	K	Acetyl-acetyl transferase OS=Lentinula edodes OX=5353 GN=LENED_002828 PE=3 SV=1	LENED_002828	1	9.7516e-05	85.837	IMGVGPAYAIPHVLK(1)K	3	0.059501	9	1.268	0.936	1.415	0.834	0.811	0.694
mrr00280 Valine, leucine and isoleucine degradation	0.728189	4	0.85	A0A1Q3E2C3	380	0.644	Down	0.044943	K	Acetyl-acetyl transferase OS=Lentinula edodes OX=5353 GN=LENED_002828 PE=3 SV=1	LENED_002828	1	9.3906e-06	124.25	QIATGLNIAK(1)HDNEK	3	-1.1595	12	1.437	0.968	1.22	0.636	0.884	0.815
mrr00280 Valine, leucine and isoleucine degradation	0.728189	4	0.85	A0A1Q3EGL2	1209	0.366	Down	0.0095009	K	3-oxoacid-transferase OS=Lentinula edodes OX=5353 GN=LENED_008250 PE=4 SV=1	LENED_008250	1	0.00398572	62.94	YNPGGVSAGIAIPGIK(1)K	2	0.89678	5	1.549	1.281	1.46	0.342	0.502	0.726
mrr00280 Valine, leucine and isoleucine degradation	0.728189	4	0.85	A0A1Q3EGL2	1299	0.434	Down	0.0010397	K	3-oxoacid-transferase OS=Lentinula edodes OX=5353 GN=LENED_008250 PE=4 SV=1	LENED_008250	1	8.42513e-05	106.6	ATVPK(1)HIEIVTLSK	2	-0.37384	10	1.484	1.311	1.317	0.507	0.587	0.692
mrr00280 Valine, leucine and isoleucine degradation	0.728189	4	0.85	A0A1Q3EGL2	1259	0.471	Down	0.0054392	K	3-oxoacid-transferase OS=Lentinula edodes OX=5353 GN=LENED_008250 PE=4 SV=1	LENED_008250	1	0.00010722	101.75	YGSQNFSTPMAK(1)NAK	2	0.62764	8	1.633	1.217	1.183	0.526	0.671	0.704
mrr00280 Valine, leucine and isoleucine degradation	0.728189	4	0.85	A0A1Q3EGL2	1140	0.183	Down	0.00052169	K	3-oxoacid-transferase OS=Lentinula edodes OX=5353 GN=LENED_008250 PE=4 SV=1	LENED_008250	1	0.0224222	66.056	IIASYPGGNK(1)K	2	-0.94394	2	1.735	1.855	1.357	0.244	0.387	0.275
mrr00280 Valine, leucine and isoleucine degradation	0.728189	4	0.85	A0A1Q3EGL2	1531	0.323	Down	0.0025402	K	3-oxoacid-transferase OS=Lentinula edodes OX=5353 GN=LENED_008250 PE=4 SV=1	LENED_008250	1	0.00318755	93.649	AK(1)TGCDFK	2	0.52044	3	1.983	1.281	1.231	0.539	0.477	0.434
mrr00280 Valine, leucine and isoleucine degradation	0.728189	4	0.85	A0A1Q3EGL2	1099	0.502	Down	0.0024218	K	3-oxoacid-transferase OS=Lentinula edodes OX=5353 GN=LENED_008250 PE=4 SV=1	LENED_008250	1	3.06553e-26	146.09	RK(1)NEVTNLVGVSNNAGAGDSGLGK	3	0.9025	11	1.347	1.348	1.236	0.576	0.606	0.791
mrr00280 Valine, leucine and isoleucine degradation	0.728189	4	0.85	A0A1Q3EGL2	1141	0.516	Down	0.010523	K	3-oxoacid-transferase OS=Lentinula edodes OX=5353 GN=LENED_008250 PE=4 SV=1	LENED_008250	1	2.80097e-05	139.86	K(1)FEALYLQGK	2	0.095695	5	1.576	1.321	1.024	0.619	0.632	0.772
mrr00030 Pentose phosphate pathway	0.215972	5	1.52	A0A1Q3ET41	270	0.29	Down	0.040305	K	Fructose--bisphosphatase OS=Lentinula edodes OX=5353 GN=LENED_012597 PE=3 SV=1	LENED_012597	1	0.000359671	103.66	TFLYGGIFGYPDDK(1)K	2	-0.9194	8	1.062	1.58	1.826	0.16	0.46	0.674
mrr00030 Pentose phosphate pathway	0.215972	5	1.52	A0A1Q3EDY8	369	0.311	Down	0.044618	K	Glucose-6-phosphate 1-dehydrogenase OS=Lentinula edodes OX=5353 GN=LENED_007192 PE=3 SV=1	LENED_007192	1	0.000255427	96.059	IQFK(1)DVTQGIFK	2	-1.1517	6	1.119	1.481	1.805	0.168	0.519	0.685
mrr00030 Pentose phosphate pathway	0.215972	5	1.52	A0A1Q3DY04	137	0.452	Down	0.025635	K	Aldolase OS=Lentinula edodes OX=5353 GN=LENED_001201 PE=4 SV=1	LENED_001201	1	0.00216162	63.727	LVGLFEANGIPK(1)SR	2	-1.7118	5	1.586	1.119	1.351	0.402	0.579	0.853
mrr00030 Pentose phosphate pathway	0.215972	5	1.52	A0A1Q3DY04	227	0.489	Down	0.021382	K	Aldolase OS=Lentinula edodes OX=5353 GN=LENED_001201 PE=4 SV=1	LENED_001201	1	0.0306448	51.436	AIYGK(1)VGSK	2	-0.20195	1	1.397	1.222	1.132	0.495	0.729
mrr00030 Pentose phosphate pathway	0.215972	5	1.52	A0A1Q3EDG7	169	0.607	Down	0.029962	K	Fructose-bisphosphate aldolase OS=Lentinula edodes OX=5353 GN=LENED_007101 PE=3 SV=1	LENED_007101	1	5.17651e-05	120.53	EQNIATCVK(1)YFK	2	-0.61344	25	1.386	1.275	1.051	0.622	0.955	0.677
mrr00030 Pentose phosphate pathway	0.215972	5	1.52	A0A1Q3EQ38	379	0.043	Down	0.045799	K	6-phosphogluconate dehydrogenase, decarboxylating OS=Lentinula edodes OX=5353 GN=LENED_011465 PE=3 SV=1	LENED_011465	1	1.30386e-07	134.88	LESLLFDDFFNK(1)AVHK	3	0.26855	7	0.199	1.645	3.463	0.024	0.048	0.158
mrr03015 mRNA surveillance pathway	0.71167	3	0.86	A0A1Q3ECF7	261	0.494	Down	0.0151596	K	Serine/threonine-protein phosphatase OS=Lentinula edodes OX=5353 GN=LENED_006708 PE=3 SV=1	LENED_006708	1	6.23482e-05	98.943	AHQVVEDGYEFFAK(1)R	3	1.0786	6	1.322	1.072	1.547	0.483	0.708	0.754
mrr03015 mRNA surveillance pathway	0.71167	3	0.86	A0A1Q3ECF7	239	0.526	Down	0.0023846	K	Serine/threonine-protein phosphatase OS=Lentinula edodes OX=5353 GN=LENED_006708 PE=3 SV=1	LENED_006708	1	0.000514753	78.324	FLQK(1)HDMDLICR	3	-4.0326	7	1.395	1.139	1.342	0.604	0.666	0.77
mrr03015 mRNA surveillance pathway	0.71167	3	0.86	A0A1Q3ECF7	148	0.567	Down	0.0105026	K	Serine/threonine-protein phosphatase OS=Lentinula edodes OX=5353 GN=LENED_006708 PE=3 SV=1	LENED_006708	1	0.0140301	75.972	YNIK(1)LWK	2	3.6885	2	1.523		1.199	0.728	0.811	0.775
mrr03015 mRNA surveillance pathway	0.71167	3	0.86	A0A1Q3E8V7	115	0.33	Down	0.04118	K	Serine/threonine-protein phosphatase OS=Lentinula edodes OX=5353 GN=LENED_005338 PE=3 SV=1	LENED_005338	1	9.94066e-05	116.55	IK(1)YPENFFLLR	2	1.6218	10	1.062	1.368	1.916	0.207	0.554	0.672
mrr03015 mRNA surveillance pathway	0.71167	3	0.86	A0A1Q3ESC1	164	0.373	Down	0.032844	K	Polyadenylate-binding protein OS=Lentinula edodes OX=5353 GN=LENED_012354 PE=3 SV=1	LENED_012354	1	1.41939e-05	82.635	SK(1)GYGFVHYETAEAADGAIK	3	0.15163	3	1.45	1.197	1.608	0.256	0.585	0.746
mrr00920 Sulfur metabolism	0.00506115	5	3.48	A0A1Q3EJC6	262	0.375	Down	0.0079759	K	3 (2 )-bisphosphate nucleotidase OS=Lentinula edodes OX=5353 GN=LENED_009199 PE=4 SV=1	LENED_009199	1	8.69064e-14	177.04	MDSQAK(1)YGCLAR	2	-1.1902	9	1.799	1.418	1.103	0.433	0.695	0.492
mrr00920 Sulfur metabolism	0.00506115	5	3.48	A0A1Q3EQP9	938	0.172	Down	0.00022437	K	Sulfite reductase subunit beta OS=Lentinula edodes OX=5353 GN=LENED_011691 PE=3 SV=1	LENED_011691	1	0.00202372	129.55	VK(1)YTIDR	2	-0.016594	6	1.987	1.766	1.26	0.291	0.274	0.296
mrr00920 Sulfur metabolism	0.00506115	5	3.48	A0A1Q3EQP9	1006	0.205	Down	0.0020593	K	Sulfite reductase subunit beta OS=Lentinula edodes OX=5353 GN=LENED_011691 PE=3 SV=1	LENED_011691	0.99927	2.56155e-05	117.2	IQDETGK(0.001)EFK(0.999)SGLR	3	-0.1631	3	1.633	1.343	1.337	0.347	0.243
mrr00920 Sulfur metabolism	0.00506115	5	3.48	A0A1Q3EQP9	146	0.135	Down	8.2055e-05	K	Sulfite reductase subunit beta OS=Lentinula edodes OX=5353 GN=LENED_011691 PE=3 SV=1	LENED_011691	1	2.51025e-05	92.093	VASQGPHIPK(1)HELSYTK	3	0.38043	6	2.089	1.5	1.572	0.203	0.254	0.238
mrr00920 Sulfur metabolism	0.00506115	5	3.48	A0A1Q3EQP9	260	0.11	Down	0.00050121	K	Sulfite reductase subunit beta OS=Lentinula edodes OX=5353 GN=LENED_011691 PE=3 SV=1	LENED_011691	1	6.10742e-06	133.98	VLALK(1)SHFPSVSR	2	0.43735	4	1.552	1.235	2.4	0.16	0.208	0.201
mrr00920 Sulfur metabolism	0.00506115	5	3.48	A0A1Q3EAR2	282	0.436	Down	0.014898	K	Sulfate adenylyltransferase OS=Lentinula edodes OX=5353 GN=MET3 PE=3 SV=1	MET3	1	0.000116654	94.538	K(1)NFGATHFIVGR	3	-0.30986	3	1.757	1.142	1.241	0.453	0.776	0.577
mrr00920 Sulfur metabolism	0.00506115	5	3.48	A0A1Q3EAR2	65	0.399	Down	0.048455	K	Sulfate adenylyltransferase OS=Lentinula edodes OX=5353 GN=MET3 PE=3 SV=1	MET3	1	0.00145647	78.342	DYK(1)SVVDDLR	2	-0.15493	3	1.239	1.68	0.915	0.396		0.625
mrr00920 Sulfur metabolism	0.00506115	5	3.48	A0A1Q3E9P5	333	0.353	Down	0.0021207	K	Cysteine synthase OS=Lentinula edodes OX=5353 GN=LENED_005556 PE=4 SV=1	LENED_005556	1	0.00160374	119.17	LFSK(1)QWLK	2	-0.41737	6	1.387	1.263	1.671	0.417	0.475	0.634
mrr00920 Sulfur metabolism	0.00506115	5	3.48	A0A1Q3E9P5	210	0.45	Down	0.006097	K	Cysteine synthase OS=Lentinula edodes OX=5353 GN=LENED_005556 PE=4 SV=1	LENED_005556	1	0.0113972	53.597	FLHEK(1)SQAK	3	0.084165	1	1.735	1.294		0.67	0.661	0.713
mrr00920 Sulfur metabolism	0.00506115	5	3.48	A0A1Q3E9P5	48	0.462	Down	0.02904	K	Cysteine synthase OS=Lentinula edodes OX=5353 GN=LENED_005556 PE=4 SV=1	LENED_005556	1	1.93264e-09	116.09	TGAHIYGK(1)AEFQNPGGSVK	3	-0.18165	6	1.381	1.438	1.212	0.363	0.763	0.735
mrr00920 Sulfur metabolism	0.00506115	5	3.48	A0A1Q3ET78	483	0.236	Down	0.00056372	K	Endoglucanase OS=Lentinula edodes OX=5353 GN=LENED_012699 PE=3 SV=1	LENED_012699	1	2.96674e-05	160.75	THSVLK(1)YAK	2	0.88248	10	1.801	1.214	1.724	0.325	0.381	0.414
mrr00920 Sulfur metabolism	0.00506115	5	3.48	A0A1Q3ET78	931	0.288	Down	0.0053792	K	Endoglucanase OS=Lentinula edodes OX=5353 GN=LENED_012699 PE=3 SV=1	LENED_012699	1	0.000121786	94.09	AFLQHK(1)ALLQSQGK	3	1.6327	3	1.347	1.045	2.129	0.386	0.492	0.423
mrr00920 Sulfur metabolism	0.00506115	5	3.48	A0A1Q3ET78	753	0.29	Down	0.00197761	K	Endoglucanase OS=Lentinula edodes OX=5353 GN=LENED_012699 PE=3 SV=1	LENED_012699	1	4.63662e-06	106.38	LITIPVPGSEDK(1)HHTR	4	0.47723	7	1.78	1.324	1.447	0.346	0.401	0.574
mrr01210 2-Oxocarboxylic acid metabolism	0.286998	6	1.33	A0A1Q3DZP9	398	0.318	Down	0.030379	K	2-isopropylmalate synthase OS=Lentinula edodes OX=5353 GN=LENED_001731 PE=4 SV=1	LENED_001731	1	0.000122467	119.39	EMTVDDITSAFK(1)R	2	-2.4051	8	1.174	1.252	1.969	0.218	0.552	0.626
mrr01210 2-Oxocarboxylic acid metabolism	0.286998	6	1.33	A0A1Q3EDN6	317	0.258	Down	0.014376	K	PLP-dependent transferase OS=Lentinula edodes OX=5353 GN=LENED_007127 PE=4 SV=1	LENED_007127	1	9.52608e-05	100.11	LDTFSK(1)TVCPGSR	2	-0.8656	4	1.448	0.938	1.734	0.303		0.407
mrr01210 2-Oxocarboxylic acid metabolism	0.286998	6	1.33	A0A1Q3EI91	655	0.599	Down	0.035539	K	Aconitate hydratase, mitochondrial OS=Lentinula edodes OX=5353 GN=LENED_008893 PE=3 SV=1	LENED_008893	1	1.3469e-52	225.39	DHGIK(1)WVVVGDHNYGEGSSR	4	-0.59577	10	1.331	1.039	1.329	0.545	0.779	0.893
mrr01210 2-Oxocarboxylic acid metabolism	0.286998	6	1.33	A0A1Q3EIX0	512	0.517	Down	0.00044018	K	Isocitrate dehydrogenase [NAD] subunit, mitochondrial OS=Lentinula edodes OX=5353 GN=LENED_009096 PE=3 SV=1	LENED_009096	1	0.00669809	48.214	HMNLDEYAAK(1)IEK	3	-0.72158	1	1.212	1.287	1.39	0.64	0.634	0.735
mrr01210 2-Oxocarboxylic acid metabolism	0.286998	6	1.33	A0A1Q3ETW5	453	0.531	Down	0.013524	K	Citrate synthase OS=Lentinula edodes OX=5353 GN=LENED_012826 PE=3 SV=1	LENED_012826	1	7.74442e-11	176.25	PK(1)SYSTAAIEK	2	0.44881	12	1.356	0.982	1.532	0.76	0.61	0.685
mrr01210 2-Oxocarboxylic acid metabolism	0.286998	6	1.33	A0A1Q3ETW5	67	0.623	Down	0.04024	K	Citrate synthase OS=Lentinula edodes OX=5353 GN=LENED_012826 PE=3 SV=1	LENED_012826	1	3.11396e-05	107.74	SFGEVK(1)VDQLYGGMR	2	-1.0349	9	1.253	1.029	1.356	0.607	0.69	0.971
mrr01210 2-Oxocarboxylic acid metabolism	0.286998	6	1.33	A0A1Q3ETW5	462	0.242	Down	0.021164	K	Citrate synthase OS=Lentinula edodes OX=5353 GN=LENED_012826 PE=3 SV=1	LENED_012826	1	0.000144861	102.52	SYSTAAIEK(1)IFANK	2	0.4546	9	1.108	1.316	2.202	0.172	0.408	0.541
mrr01210 2-Oxocarboxylic acid metabolism	0.286998	6	1.33	A0A1Q3EMJ2	398	0.243	Down	0.03524	K	Citrate synthase OS=Lentinula edodes OX=5353 GN=LENED_010473 PE=3 SV=1	LENED_010473	1	0.00933125	51.593	PK(1)SYSLEAIEQLAK	2	-0.76825	2	1.335	1.31	1.989	0.12	0.348	0.66
mrr01210 2-Oxocarboxylic acid metabolism	0.286998	6	1.33	A0A1Q3EMJ2	280	0.644	Down	0.045597	K	Citrate synthase OS=Lentinula edodes OX=5353 GN=LENED_010473 PE=3 SV=1	LENED_010473	1	0.0037443	89.355	EYLWK(1)TLK	2	-1.245	6	1.147	1.053	1.398	0.584	0.887	0.847
mrr00330 Arginine and proline metabolism	0.980749	1	0.29	A0A1Q3E8T0	148	0.649	Down	0.022199	K	Leucine aminopeptidase OS=Lentinula edodes OX=5353 GN=LENED_005212 PE=3 SV=1	LENED_005212	1	5.30949e-05	107.13	LEFKPIESSK(1)EWDR	3	1.6112	2	1.218	1.01	1.383	0.759	0.894	0.69
mrr00330 Arginine and proline metabolism	0.980749	1	0.29	A0A1Q3E8T0	223	0.285	Down	0.02604	K	Leucine aminopeptidase OS=Lentinula edodes OX=5353 GN=LENED_005212 PE=3 SV=1	LENED_005212	1	8.12117e-06	68.445	GMNTFLSVTHGTNEPAK(1)FLEIHYK	4	0.17135	2		1.307	1.604		0.341	0.49
mrr00513 Various types of N-glycan biosynthesis	0.842291	1	0.61	A0A1Q3EHZ2	25	0.439	Down	0.0024248	K	Dolichyl-diphosphooligosaccharide--protein glycosyltransferase subunit 2 OS=Lentinula edodes OX=5353 GN=LENED_008799 PE=3 SV=1	LENED_008799	1	0.00025456	95.57	LSVDSVK(1)YSIISAK	2	-0.15919	5	1.152	1.293	1.289		0.495	0.599
mrr01040 Biosynthesis of unsaturated fatty acids	0.749248	1	0.81	A0A1Q3E2C3	309	0.646	Down	0.03552	K	Acetyl-acetyl transferase OS=Lentinula edodes OX=5353 GN=LENED_002828 PE=3 SV=1	LENED_002828	1	9.7516e-05	85.837	IMGVGPAYAIPHVLK(1)K	3	0.059501	9	1.268	0.936	1.415	0.834	0.811	0.694
mrr01040 Biosynthesis of unsaturated fatty acids	0.749248	1	0.81	A0A1Q3E2C3	380	0.644	Down	0.044943	K	Acetyl-acetyl transferase OS=Lentinula edodes OX=5353 GN=LENED_002828 PE=3 SV=1	LENED_002828	1	9.3906e-06	124.25	QIATGLNIAK(1)HDNEK	3	-1.1595	12	1.437	0.968	1.22	0.636	0.884	0.815
mrr04144 Endocytosis	0.982669	3	0.43	A0A1Q3EJG2	485	0.644	Down	0.042464	K	Mov34-domain-containing protein OS=Lentinula edodes OX=5353 GN=LENED_009317 PE=4 SV=1	LENED_009317	1	0.00281647	62.081	GSK(1)FVVTTLLIPK	2	1.444	4	1.324	1.23	1.065	0.578	0.92	0.832
mrr04144 Endocytosis	0.982669	3	0.43	A0A1Q3EK95	1561	0.519	Down	0.046876	K	Clathrin heavy chain OS=Lentinula edodes OX=5353 GN=LENED_009622 PE=3 SV=1	LENED_009622	1	0.0359703	78.324	LAAHLYK(1)K	2	1.8498	1	1.444	1.188	0.987		0.505	0.746
mrr04144 Endocytosis	0.982669	3	0.43	A0A1Q3EK95	1546	0.657	Down	0.00105646	K	Clathrin heavy chain OS=Lentinula edodes OX=5353 GN=LENED_009622 PE=3 SV=1	LENED_009622	1	0.000187808	99.732	RLEK(1)HELLEFR	3	-0.092598	6	1.243	1.136	1.212	0.724	0.832	0.803
mrr04144 Endocytosis	0.982669	3	0.43	A0A1Q3EK95	313	0.636	Down	0.044505	K	Clathrin heavy chain OS=Lentinula edodes OX=5353 GN=LENED_009622 PE=3 SV=1	LENED_009622	1	0.00155867	69.721	K(1)HGIVYLVTK	3	-0.45351	6	1.339	1.4	0.903	0.783	0.691	0.844
mrr04144 Endocytosis	0.982669	3	0.43	A0A1Q3EE57	128	0.272	Down	0.029382	K	Actin-related protein 2/3 complex subunit 4 OS=Lentinula edodes OX=5353 GN=LENED_007309 PE=3 SV=1	LENED_007309	1	1.20541e-07	77.675	RKPVPGYDISFLITNTHSETMLK(1)HK	5	-0.063909	5		1.285	1.653		0.324	0.476
mrr00053 Ascorbate and aldarate metabolism	0.900941	1	0.49	A0A1Q3EHJ0	153	0.517	Down	0.029144	K	UDP-glucose 6-dehydrogenase OS=Lentinula edodes OX=5353 GN=LENED_008601 PE=3 SV=1	LENED_008601	1	5.69198e-14	178.95	TILEANAK(1)PNCR	2	0.032942	6	1.665	1.186	1.106	0.884	0.644	0.516
mrr00620 Pyruvate metabolism	0.0235766	12	1.77	A0A1Q3ER32	327	0.553	Down	0.035925	K	Malate dehydrogenase OS=Lentinula edodes OX=5353 GN=LENED_011840 PE=3 SV=1	LENED_011840	1	0.000364806	121.02	LLEACLPELK(1)K	2	0.077796	14	1.754	1.027	1.074	0.658	0.798	0.677
mrr00620 Pyruvate metabolism	0.0235766	12	1.77	A0A1Q3ESQ8	44	0.627	Down	0.047165	K	Cytochrome b2 OS=Lentinula edodes OX=5353 GN=LENED_012505 PE=3 SV=1	LENED_012505	1	0.000394829	76.073	HPGGPSIILK(1)YAGR	3	-0.19067	4	1.115	1.359	1.147	0.586	0.679	1.006
mrr00620 Pyruvate metabolism	0.0235766	12	1.77	A0A1Q3EQG9	414	0.315	Down	0.0079036	K	Fumarate hydratase OS=Lentinula edodes OX=5353 GN=LENED_011585 PE=3 SV=1	LENED_011585	1	4.06109e-06	118.31	SFTK(1)NCVVGIQANESR	2	-0.6753	3	1.211	1.136	1.635	0.357		0.479
mrr00620 Pyruvate metabolism	0.0235766	12	1.77	A0A1Q3E3B6	221	0.588	Down	0.0085023	K	Malate dehydrogenase OS=Lentinula edodes OX=5353 GN=LENED_003196 PE=3 SV=1	LENED_003196	1	0.00806234	57.583	IQFGGDEVVK(1)AK	2	2.5877	6	1.028	1.389	1.311	0.816	0.703	0.673
mrr00620 Pyruvate metabolism	0.0235766	12	1.77	A0A1Q3EP66	173	0.349	Down	0.021895	K	Fmn dependent OS=Lentinula edodes OX=5353 GN=LENED_011091 PE=3 SV=1	LENED_011091	1	1.2583e-27	221.6	HEEVTFSLLK(1)R	3	-1.042	8	1.056	1.139	2.094	0.347	0.494	0.656
mrr00620 Pyruvate metabolism	0.0235766	12	1.77	A0A1Q3EP66	39	0.177	Down	0.024039	K	Fmn dependent OS=Lentinula edodes OX=5353 GN=LENED_011091 PE=3 SV=1	LENED_011091	1	4.69958e-12	153.22	GPEPLGTVVFEEIEK(1)K	2	-0.99177	6	1.041	1.686	2.129	0.09	0.297	0.471
mrr00620 Pyruvate metabolism	0.0235766	12	1.77	A0A1Q3EBD2	275	0.071	Down	0.0039047	K	Acyl-carboxylate-transferase OS=Lentinula edodes OX=5353 GN=LENED_006336 PE=4 SV=1	LENED_006336	1	8.57085e-08	104.26	AIAK(1)HLIEFLEK	2	-2.7206	6	1.455	1.263	2.618	0.05	0.145	0.182
mrr00620 Pyruvate metabolism	0.0235766	12	1.77	A0A1Q3EMH9	69	0.515	Down	0.0072188	K	Dihydrolipoyl dehydrogenase OS=Lentinula edodes OX=5353 GN=LENED_010444 PE=3 SV=1	LENED_010444	1	0.0259346	109.01	TACIEK(1)R	2	-1.569	6	1.463	1.284	1.191	0.8	0.695	0.533
mrr00620 Pyruvate metabolism	0.0235766	12	1.77	A0A1Q3EQC0	255	0.283	Down	0.0116395	K	FAD-binding domain-containing protein OS=Lentinula edodes OX=5353 GN=LENED_011551 PE=4 SV=1	LENED_011551	1	0.000999015	74.789	AYK(1)YDISVPLSTFK	2	-0.47513	6	1.161	1.5	1.838	0.27	0.343	0.662
mrr00620 Pyruvate metabolism	0.0235766	12	1.77	A0A1Q3DZP9	398	0.318	Down	0.030379	K	2-isopropylmalate synthase OS=Lentinula edodes OX=5353 GN=LENED_001731 PE=4 SV=1	LENED_001731	1	0.000122467	119.39	EMTVDDITSAFK(1)R	2	-2.4051	8	1.174	1.252	1.969	0.218	0.552	0.626
mrr00620 Pyruvate metabolism	0.0235766	12	1.77	A0A1Q3ELA7	263	0.53	Down	0.0035232	K	Acetyltransferase component of pyruvate dehydrogenase complex OS=Lentinula edodes OX=5353 GN=LENED_010002 PE=3 SV=1	LENED_010002	1	0.000136844	125.3	EVFNK(1)TLSEK	2	0.46526	7	1.488	1.065	1.328	0.671	0.663	0.722
mrr00620 Pyruvate metabolism	0.0235766	12	1.77	A0A1Q3EIX7	191	0.417	Down	0.0063402	K	Pyruvate dehydrogenase E1 component subunit beta OS=Lentinula edodes OX=5353 GN=LENED_009117 PE=4 SV=1	LENED_009117	1	0.00117108	67.326	VVSPWSAEDCK(1)GLLK	2	-0.73776	6	1.435	0.999	1.723	0.548	0.602	0.582
mrr00620 Pyruvate metabolism	0.0235766	12	1.77	A0A1Q3EIX7	75	0.516	Down	0.0025386	K	Pyruvate dehydrogenase E1 component subunit beta OS=Lentinula edodes OX=5353 GN=LENED_009117 PE=4 SV=1	LENED_009117	1	0.0011724	93.096	YNGAYK(1)VTK	2	0.26686	7	1.504	1.35		0.68	0.733	0.794
mrr00620 Pyruvate metabolism	0.0235766	12	1.77	A0A1Q3EIX7	195	0.325	Down	0.0047012	K	Pyruvate dehydrogenase E1 component subunit beta OS=Lentinula edodes OX=5353 GN=LENED_009117 PE=4 SV=1	LENED_009117	1	0.00268914	106.36	GLLK(1)SAIR	2	1.471	6	1.643	0.992	1.798	0.431	0.505	0.504
mrr00620 Pyruvate metabolism	0.0235766	12	1.77	A0A1Q3DXL8	31	0.307	Down	0.0189598	K	Acetyl-carboxylase OS=Lentinula edodes OX=5353 GN=LENED_001220 PE=4 SV=1	LENED_001220	1	0.00131189	51.688	ASPSSVYDFVK(1)ANGGHTIITK	3	-0.35026	2	1.379		1.662	0.403	0.53
mrr00450 Selenocompound metabolism	0.273287	2	1.95	A0A1Q3EPW5	6	0.611	Down	0.033862	K	Thioredoxin reductase OS=Lentinula edodes OX=5353 GN=LENED_011387 PE=3 SV=1	LENED_011387	1	0.0037443	89.355	APVPK(1)STK	2	0.86903	6	1.404	1.26	1.02	0.635	0.667	0.95
mrr00450 Selenocompound metabolism	0.273287	2	1.95	A0A1Q3EPW5	89	0.512	Down	0.0160012	K	Thioredoxin reductase OS=Lentinula edodes OX=5353 GN=LENED_011387 PE=3 SV=1	LENED_011387	1	3.6381e-05	124.43	FGTK(1)IITETVSK	2	0.32219	6	1.11	1.68	1.112	0.561	0.761	0.676
mrr00450 Selenocompound metabolism	0.273287	2	1.95	A0A1Q3EAR2	282	0.436	Down	0.014898	K	Sulfate adenylyltransferase OS=Lentinula edodes OX=5353 GN=MET3 PE=3 SV=1	MET3	1	0.000116654	94.538	K(1)NFGATHFIVGR	3	-0.30986	3	1.757	1.142	1.241	0.453	0.776	0.577
mrr00450 Selenocompound metabolism	0.273287	2	1.95	A0A1Q3EAR2	65	0.399	Down	0.048455	K	Sulfate adenylyltransferase OS=Lentinula edodes OX=5353 GN=MET3 PE=3 SV=1	MET3	1	0.00145647	78.342	DYK(1)SVVDDLR	2	-0.15493	3	1.239	1.68	0.915	0.396		0.625
mrr00270 Cysteine and methionine metabolism	0.286998	6	1.33	A0A1Q3EDN6	317	0.258	Down	0.014376	K	PLP-dependent transferase OS=Lentinula edodes OX=5353 GN=LENED_007127 PE=4 SV=1	LENED_007127	1	9.52608e-05	100.11	LDTFSK(1)TVCPGSR	2	-0.8656	4	1.448	0.938	1.734	0.303		0.407
mrr00270 Cysteine and methionine metabolism	0.286998	6	1.33	A0A1Q3ER32	327	0.553	Down	0.035925	K	Malate dehydrogenase OS=Lentinula edodes OX=5353 GN=LENED_011840 PE=3 SV=1	LENED_011840	1	0.000364806	121.02	LLEACLPELK(1)K	2	0.077796	14	1.754	1.027	1.074	0.658	0.798	0.677
mrr00270 Cysteine and methionine metabolism	0.286998	6	1.33	A0A1Q3EP28	345	0.496	Down	0.024458	K	Glutathione synthetase OS=Lentinula edodes OX=5353 GN=LENED_011082 PE=3 SV=1	LENED_011082	1	0.0299927	100.19	FLCDEK(1)K	2	-0.97047	2	1.828	1.136	1.045	0.718	0.71	0.56
mrr00270 Cysteine and methionine metabolism	0.286998	6	1.33	A0A1Q3E9P5	333	0.353	Down	0.0021207	K	Cysteine synthase OS=Lentinula edodes OX=5353 GN=LENED_005556 PE=4 SV=1	LENED_005556	1	0.00160374	119.17	LFSK(1)QWLK	2	-0.41737	6	1.387	1.263	1.671	0.417	0.475	0.634
mrr00270 Cysteine and methionine metabolism	0.286998	6	1.33	A0A1Q3E9P5	210	0.45	Down	0.006097	K	Cysteine synthase OS=Lentinula edodes OX=5353 GN=LENED_005556 PE=4 SV=1	LENED_005556	1	0.0113972	53.597	FLHEK(1)SQAK	3	0.084165	1	1.735	1.294		0.67	0.661	0.713
mrr00270 Cysteine and methionine metabolism	0.286998	6	1.33	A0A1Q3E9P5	48	0.462	Down	0.02904	K	Cysteine synthase OS=Lentinula edodes OX=5353 GN=LENED_005556 PE=4 SV=1	LENED_005556	1	1.93264e-09	116.09	TGAHIYGK(1)AEFQNPGGSVK	3	-0.18165	6	1.381	1.438	1.212	0.363	0.763	0.735
mrr00270 Cysteine and methionine metabolism	0.286998	6	1.33	A0A1Q3EA12	386	0.298	Down	0.046764	K	Adenosylhomocysteinase OS=Lentinula edodes OX=5353 GN=LENED_005751 PE=3 SV=1	LENED_005751	1	2.18026e-11	147.09	FPLGVHILPK(1)NLDEEVAR	3	-0.395	11	0.744	1.469	1.749		0.335	0.452
mrr00270 Cysteine and methionine metabolism	0.286998	6	1.33	A0A1Q3E3B6	221	0.588	Down	0.0085023	K	Malate dehydrogenase OS=Lentinula edodes OX=5353 GN=LENED_003196 PE=3 SV=1	LENED_003196	1	0.00806234	57.583	IQFGGDEVVK(1)AK	2	2.5877	6	1.028	1.389	1.311	0.816	0.703	0.673
mrr00500 Starch and sucrose metabolism	0.813117	3	0.73	A0A1Q3DWK8	433	0.086	Down	0.043399	K	Glycoside hydrolase family 13 protein OS=Lentinula edodes OX=5353 GN=LENED_000562 PE=4 SV=1	LENED_000562	1	9.817e-41	202.51	HK(1)SDGEWELGNIVHTLTNR	3	0.026788	4	0.429	1.478	3.229	0.034	0.102	0.306
mrr00500 Starch and sucrose metabolism	0.813117	3	0.73	A0A1Q3DXW9	1142	0.414	Down	0.0029952	K	Glycosyltransferase family 20 protein OS=Lentinula edodes OX=5353 GN=LENED_001251 PE=4 SV=1	LENED_001251	1	0.00678862	55.721	TTGSHIEVK(1)K	3	-1.7281	3	1.536	1.432	1.207	0.559	0.466	0.702
mrr00500 Starch and sucrose metabolism	0.813117	3	0.73	A0A1Q3DXW9	933	0.393	Down	0.00153548	K	Glycosyltransferase family 20 protein OS=Lentinula edodes OX=5353 GN=LENED_001251 PE=4 SV=1	LENED_001251	1	3.57623e-05	128.54	HK(1)YLYDVVTTR	3	0.72591	5	1.688	1.128	1.432	0.547	0.539	0.584
mrr00500 Starch and sucrose metabolism	0.813117	3	0.73	A0A1Q3EJ89	120	0.467	Down	0.0170211	K	Glucanase OS=Lentinula edodes OX=5353 GN=LENED_009211 PE=3 SV=1	LENED_009211	1	1.3102e-28	201.48	FVTQSAQK(1)NVGSR	2	-0.23189	6	1.236	1.029	1.737	0.638	0.498	0.733
mrr00500 Starch and sucrose metabolism	0.813117	3	0.73	A0A1Q3EJ89	182	0.426	Down	0.023638	K	Glucanase OS=Lentinula edodes OX=5353 GN=LENED_009211 PE=3 SV=1	LENED_009211	1	1.02214e-26	149.12	FPTNK(1)AGANFGTGYCDSQCPHDIK	3	-0.12149	9	1.321	0.883	1.912	0.599	0.541	0.614

## Sheet: all
Table S7 The KEEG-based enrichment analysis of the differential acetylated proteins
KEGG pathway	Mapping	Background	All Mapping	All Background	Fold enrichment	Fisher's exact test p value	-log10(p value)	Related proteins
mrr03010 Ribosome	44	62	316	799	1.79	1.8643e-07	6.73	A0A1Q3E3Q9 A0A1Q3E5S6 A0A1Q3EGV5 A0A1Q3EQ01 A0A1Q3E239 A0A1Q3E8X6 A0A1Q3E828 A0A1Q3E3A9 A0A1Q3DVG4 A0A1Q3E4J6 A0A1Q3E158 A0A1Q3EFX6 A0A1Q3E394 A0A1Q3E8Q4 A0A1Q3E545 A0A1Q3EEP7 A0A1Q3DV87 A0A1Q3E340 A0A1Q3EAG9 A0A1Q3E4E1 A0A1Q3E8V0 A0A1Q3EPG8 A0A1Q3E1F2 A0A1Q3EQW2 A0A1Q3ELK6 A0A1Q3EAH4 A0A1Q3EFY3 A0A1Q3ETF3 A0A1Q3E242 A0A1Q3EMB3 A0A1Q3EKA1 A0A1Q3E3G4 A0A1Q3EIV1 A0A1Q3EFD5 A0A1Q3EAI9 A0A1Q3EQ02 A0A…
mrr00630 Glyoxylate and dicarboxylate metabolism	13	18	316	799	1.83	0.00470054	2.33	A0A1Q3E0L1 A0A1Q3E4P5 A0A1Q3EI91 A0A1Q3ER32 A0A1Q3EKD9 A0A1Q3ETW5 A0A1Q3E3B6 A0A1Q3EMJ2 A0A1Q3EIY5 A0A1Q3E135 A0A1Q3ENQ0 A0A1Q3EMH9 A0A1Q3EGL6
mrr00380 Tryptophan metabolism	15	23	316	799	1.65	0.0104113	1.98	A0A1Q3EMG2 A0A1Q3EDN6 A0A1Q3DWB2 A0A1Q3EEK4 A0A1Q3E0Q6 A0A1Q3E043 A0A1Q3EKD9 A0A1Q3EAK3 A0A1Q3EKA9 A0A1Q3E135 A0A1Q3EMH9 A0A1Q3DZJ9 A0A1Q3DYT2 A0A1Q3EKX5 A0A1Q3EAB8
mrr00480 Glutathione metabolism	11	16	316	799	1.74	0.0165235	1.78	A0A1Q3EM76 A0A1Q3E7A9 A0A1Q3EF98 A0A1Q3E046 A0A1Q3EQ38 A0A1Q3EQW6 A0A1Q3EP28 A0A1Q3E8T0 A0A1Q3EDY8 A0A1Q3EKC9 A0A1Q3E661
mrr00010 Glycolysis / Gluconeogenesis	18	30	316	799	1.52	0.0169499	1.77	A0A1Q3DZQ7 A0A1Q3E0Q6 A0A1Q3ET41 A0A1Q3E3J5 A0A1Q3EKA9 A0A1Q3DZM1 A0A1Q3EEY3 A0A1Q3EIX7 A0A1Q3EAB8 A0A1Q3DWL0 A0A1Q3E465 A0A1Q3EAK3 A0A1Q3EMH9 A0A1Q3ELA7 A0A1Q3ET71 A0A1Q3DYT2 A0A1Q3EDG7 A0A1Q3E947
mrr00020 Citrate cycle (TCA cycle)	14	22	316	799	1.61	0.0179411	1.75	A0A1Q3EI91 A0A1Q3ER32 A0A1Q3ETW5 A0A1Q3EQG9 A0A1Q3E3B6 A0A1Q3EMJ2 A0A1Q3EBW9 A0A1Q3DZM1 A0A1Q3EG57 A0A1Q3E9V9 A0A1Q3EMH9 A0A1Q3ELA7 A0A1Q3EIX0 A0A1Q3EIX7

## Sheet: all Pathway2Protein
Table S7 The KEEG-based enrichment analysis of the differential acetylated proteins
KEGG pathway	Fisher's exact test p value	Mapping	Fold enrichment	Protein accession	Position	Ratio	Regulated Type	P value	Amino acid	Protein description	Gene name	Localization probability	PEP	Score	Modified sequence	Charge	Mass error [ppm]	MS/MS Count	day30_1	day30_2	day30_3	day60_1	day60_2	day60_3
mrr04113 Meiosis - yeast	0.876673	3	0.69	A0A1Q3ECF7	261	0.494	Down	0.0151596	K	Serine/threonine-protein phosphatase OS=Lentinula edodes OX=5353 GN=LENED_006708 PE=3 SV=1	LENED_006708	1	6.23482e-05	98.943	AHQVVEDGYEFFAK(1)R	3	1.0786	6	1.322	1.072	1.547	0.483	0.708	0.754
mrr04113 Meiosis - yeast	0.876673	3	0.69	A0A1Q3ECF7	239	0.526	Down	0.0023846	K	Serine/threonine-protein phosphatase OS=Lentinula edodes OX=5353 GN=LENED_006708 PE=3 SV=1	LENED_006708	1	0.000514753	78.324	FLQK(1)HDMDLICR	3	-4.0326	7	1.395	1.139	1.342	0.604	0.666	0.77
mrr04113 Meiosis - yeast	0.876673	3	0.69	A0A1Q3ECF7	148	0.567	Down	0.0105026	K	Serine/threonine-protein phosphatase OS=Lentinula edodes OX=5353 GN=LENED_006708 PE=3 SV=1	LENED_006708	1	0.0140301	75.972	YNIK(1)LWK	2	3.6885	2	1.523		1.199	0.728	0.811	0.775
mrr04113 Meiosis - yeast	0.876673	3	0.69	A0A1Q3E919	104	2.252	Up	0.0128035	K	ARM repeat-containing protein OS=Lentinula edodes OX=5353 GN=LENED_005411 PE=4 SV=1	LENED_005411	1	0.0244072	54.343	DK(1)AAESITK	2	-0.21155	4	0.727	0.614	0.561	1.791	1.482	1.011
mrr04113 Meiosis - yeast	0.876673	3	0.69	A0A1Q3E8V7	115	0.33	Down	0.04118	K	Serine/threonine-protein phosphatase OS=Lentinula edodes OX=5353 GN=LENED_005338 PE=3 SV=1	LENED_005338	1	9.94066e-05	116.55	IK(1)YPENFFLLR	2	1.6218	10	1.062	1.368	1.916	0.207	0.554	0.672
mrr00230 Purine metabolism	0.986132	5	0.53	A0A1Q3E699	99	0.286	Down	0.0164414	K	Uricase OS=Lentinula edodes OX=5353 GN=LENED_004300 PE=3 SV=1	LENED_004300	1	9.64787e-06	115.12	YAHIHK(1)AFVDIEQLR	4	0.51706	6	1.238	1.228	2.036	0.23	0.498	0.559
mrr00230 Purine metabolism	0.986132	5	0.53	A0A1Q3E699	93	0.362	Down	0.0131158	K	Uricase OS=Lentinula edodes OX=5353 GN=LENED_004300 PE=3 SV=1	LENED_004300	1	1.12691e-06	104.2	FAVHLGTHIVSK(1)YAHIHK	5	0.2437	8	1.067	1.381	1.834	0.375	0.703	0.472
mrr00230 Purine metabolism	0.986132	5	0.53	A0A1Q3E699	136	0.503	Down	0.00174169	K	Uricase OS=Lentinula edodes OX=5353 GN=LENED_004300 PE=3 SV=1	LENED_004300	1	8.59928e-05	115.57	TVK(1)VEIDGTAGK	2	-0.078445	3	1.263	1.515	1.153	0.612	0.654	0.713
mrr00230 Purine metabolism	0.986132	5	0.53	A0A1Q3E699	116	0.45	Down	0.0022767	K	Uricase OS=Lentinula edodes OX=5353 GN=LENED_004300 PE=3 SV=1	LENED_004300	1	0.0105196	82.671	IVVGK(1)DR	2	-1.0519	6	1.574	1.246	1.276	0.573	0.726	0.545
mrr00230 Purine metabolism	0.986132	5	0.53	A0A1Q3E699	54	0.538	Down	0.0064047	K	Uricase OS=Lentinula edodes OX=5353 GN=LENED_004300 PE=3 SV=1	LENED_004300	1	0.00135856	73.245	ADNK(1)VIVATDSIK	2	1.1407	3	1.507	1.101	1.267	0.802	0.627	0.656
mrr00230 Purine metabolism	0.986132	5	0.53	A0A1Q3DZQ7	450	1.503	Up	0.031457	K	Phosphoglucomutase OS=Lentinula edodes OX=5353 GN=LENED_002022 PE=3 SV=1	LENED_002022	1	3.95689e-60	229.4	NK(1)SLDNTTHVSASTGGK	3	-0.05428	13	0.987	0.794	0.653	1.214	1.327	1.118
mrr00230 Purine metabolism	0.986132	5	0.53	A0A1Q3DZQ7	338	1.726	Up	0.0028247	K	Phosphoglucomutase OS=Lentinula edodes OX=5353 GN=LENED_002022 PE=3 SV=1	LENED_002022	1	0.0211316	65.404	AIDLVAQK(1)K	2	-0.044493	4	0.86	0.729	0.645	1.29	1.314	1.252
mrr00230 Purine metabolism	0.986132	5	0.53	A0A1Q3EAR2	282	0.436	Down	0.014898	K	Sulfate adenylyltransferase OS=Lentinula edodes OX=5353 GN=MET3 PE=3 SV=1	MET3	1	0.000116654	94.538	K(1)NFGATHFIVGR	3	-0.30986	3	1.757	1.142	1.241	0.453	0.776	0.577
mrr00230 Purine metabolism	0.986132	5	0.53	A0A1Q3EAR2	65	0.399	Down	0.048455	K	Sulfate adenylyltransferase OS=Lentinula edodes OX=5353 GN=MET3 PE=3 SV=1	MET3	1	0.00145647	78.342	DYK(1)SVVDDLR	2	-0.15493	3	1.239	1.68	0.915	0.396		0.625
mrr00230 Purine metabolism	0.986132	5	0.53	A0A1Q3EL83	227	0.575	Down	0.0030844	K	Gmp synthase OS=Lentinula edodes OX=5353 GN=LENED_009970 PE=3 SV=1	LENED_009970	1	0.00302604	97.798	EICGPK(1)GR	2	1.0078	6	1.31	1.349	1.123	0.725	0.807	0.643
mrr00230 Purine metabolism	0.986132	5	0.53	A0A1Q3E2Z3	235	0.589	Down	0.0017048	K	Inosine-5'-monophosphate dehydrogenase OS=Lentinula edodes OX=5353 GN=LENED_003073 PE=3 SV=1	LENED_003073	1	1.18192e-17	171.11	SDLLK(1)NQSYPLASK	2	0.39908	8	1.346	1.132	1.256	0.675	0.725	0.801
mrr00190 Oxidative phosphorylation	0.0447497	26	1.31	A0A1Q3ERE8	36	0.522	Down	0.00053912	K	Related to TIM11-subunit E of the dimeric form of mitochondrial F1F0-ATPase(predicted) OS=Lentinula edodes OX=5353 GN=LENED_011862 PE=4 SV=1	LENED_011862	1	2.63305e-100	277.8	TLQAAHNENK(1)VQHAAHDR	3	0.68967	16	1.388	1.19	1.32	0.724	0.62	0.689
mrr00190 Oxidative phosphorylation	0.0447497	26	1.31	A0A1Q3EBU0	120	0.262	Down	0.0057569	K	Nadh-ubiquinone oxidoreductase kDa subunit OS=Lentinula edodes OX=5353 GN=LENED_006503 PE=3 SV=1	LENED_006503	1	1.6242e-08	105.94	VK(1)TYAGEGDHVPSAVEIFR	3	-0.31396	3	1.376	1.118	1.662	0.307	0.42
mrr00190 Oxidative phosphorylation	0.0447497	26	1.31	A0A1Q3DV01	106	2.285	Up	0.0039151	K	Inorganic diphosphatase OS=Lentinula edodes OX=5353 GN=LENED_000233 PE=4 SV=1	LENED_000233	1	0.00202194	72.29	WTNAK(1)MEISK	2	0.22401	5	0.538	0.619		1.16	1.344	1.461
mrr00190 Oxidative phosphorylation	0.0447497	26	1.31	A0A1Q3E0M0	22	0.259	Down	0.037855	K	ATP17 subunit F of the F0 sector of mitochondrial F1F0 ATP synthase OS=Lentinula edodes OX=5353 GN=LENED_002206 PE=4 SV=1	LENED_002206	1	2.30513e-07	80.031	IATPK(1)SVSGGSGDGLGPLVNFYSK	3	1.3998	5	0.826	1.563	1.662		0.236	0.463
mrr00190 Oxidative phosphorylation	0.0447497	26	1.31	A0A1Q3ETR6	179	1.711	Up	0.026444	K	Mitochondrial F1F0-ATP subunit G ATP20 OS=Lentinula edodes OX=5353 GN=LENED_012898 PE=4 SV=1	LENED_012898	1	0.00569489	82.241	SIVGYK(1)LE	2	-0.16084	4	0.917	0.535	0.794	1.35	1.227	1.267
mrr00190 Oxidative phosphorylation	0.0447497	26	1.31	A0A1Q3E8J3	902	1.974	Up	0.031261	K	Plasma membrane ATPase OS=Lentinula edodes OX=5353 GN=LENED_005220 PE=3 SV=1	LENED_005220	1	0.000464544	111.61	FAMK(1)YTIIK	2	0.71602	14	0.64	0.482	0.934	1.588	1.356	1.115
mrr00190 Oxidative phosphorylation	0.0447497	26	1.31	A0A1Q3EJL5	154	0.519	Down	0.026741	K	Nadh-ubiquinone oxidoreductase subunit OS=Lentinula edodes OX=5353 GN=LENED_009406 PE=4 SV=1	LENED_009406	1	0.000357525	76.82	TVCNELGGIK(1)PGETTK	2	0.03219	1	1.288	1.036	1.365	0.535	0.741
mrr00190 Oxidative phosphorylation	0.0447497	26	1.31	A0A1Q3ERT0	315	0.547	Down	0.0132197	K	Ubiquinol-cytochrome c reductase complex core protein 2 OS=Lentinula edodes OX=5353 GN=LENED_012118 PE=4 SV=1	LENED_012118	1	1.80705e-17	172.6	AGVAHGLK(1)NFAFK	2	-0.25875	12	1.366	0.966	1.497	0.647	0.714	0.732
mrr00190 Oxidative phosphorylation	0.0447497	26	1.31	A0A1Q3EC67	93	1.99	Up	0.0143981	K	V-type proton ATPase subunit G OS=Lentinula edodes OX=5353 GN=LENED_006592 PE=3 SV=1	LENED_006592	1	4.79382e-11	141.13	LQSISDSYNSHK(1)NEVVQK	3	-0.1985	10	0.811	0.743	0.501	1.488	1.453	1.148
mrr00190 Oxidative phosphorylation	0.0447497	26	1.31	A0A1Q3EC67	108	2.211	Up	0.0069599	K	V-type proton ATPase subunit G OS=Lentinula edodes OX=5353 GN=LENED_006592 PE=3 SV=1	LENED_006592	1	0.000852311	74.841	VTQVK(1)PELHK	3	-0.30696	5	0.744	0.7	0.467	1.587	1.325	1.313
mrr00190 Oxidative phosphorylation	0.0447497	26	1.31	A0A1Q3EC67	113	2.376	Up	0.0172018	K	V-type proton ATPase subunit G OS=Lentinula edodes OX=5353 GN=LENED_006592 PE=3 SV=1	LENED_006592	1	3.56799e-05	117.93	VTQVKPELHK(1)NLK	3	0.80373	8	0.695	0.727	0.382	1.444	1.189	1.654
mrr00190 Oxidative phosphorylation	0.0447497	26	1.31	A0A1Q3EGD1	54	2.273	Up	0.032218	K	QCR10 subunit of the ubiqunol-cytochrome c oxidoreductase complex OS=Lentinula edodes OX=5353 GN=LENED_008190 PE=4 SV=1	LENED_008190	1	0.000905095	85.807	ELLSK(1)VPGIK	2	0.33098	6	0.621	0.612	0.65	1.724	1.502	1.055
mrr00190 Oxidative phosphorylation	0.0447497	26	1.31	A0A1Q3E864	81	0.611	Down	0.029684	K	Cytochrome b-c1 complex subunit Rieske, mitochondrial OS=Lentinula edodes OX=5353 GN=LENED_005128 PE=4 SV=1	LENED_005128	1	0.00212174	57.434	TYTTAPAPK(1)LFQQR	2	-1.679	4	1.291	1.196		0.7		0.819
mrr00190 Oxidative phosphorylation	0.0447497	26	1.31	A0A1Q3E5E4	551	2.297	Up	0.0063981	K	V-type ATPase OS=Lentinula edodes OX=5353 GN=LENED_003878 PE=4 SV=1	LENED_003878	1	4.26179e-29	204.48	LDDLHSEIQDK(1)FR	3	-1.0354	6	0.675	0.694	0.499	1.515	1.655	1.12
mrr00190 Oxidative phosphorylation	0.0447497	26	1.31	A0A1Q3E5E4	526	3.153	Up	0.0066233	K	V-type ATPase OS=Lentinula edodes OX=5353 GN=LENED_003878 PE=4 SV=1	LENED_003878	1	9.35022e-18	177.42	LSQMK(1)FESPSQGK	2	0.036673	12	0.678	0.477	0.34	1.651	1.806	1.256
mrr00190 Oxidative phosphorylation	0.0447497	26	1.31	A0A1Q3E7J5	15	1.738	Up	0.0092815	K	NADH-ubiquinone oxidoreductase OS=Lentinula edodes OX=5353 GN=LENED_004915 PE=3 SV=1	LENED_004915	1	0.00360531	117.16	YVK(1)SLYR	2	-0.4277	6	0.893	0.724	0.612	1.42	1.225	1.23
mrr00190 Oxidative phosphorylation	0.0447497	26	1.31	A0A1Q3EIB8	70	0.479	Down	0.0032246	K	Nadh-ubiquinone oxidoreductase 105 kDa subunit OS=Lentinula edodes OX=5353 GN=LENED_008887 PE=4 SV=1	LENED_008887	1	9.85748e-08	103.45	GVEK(1)HVELDNLSASDVETK	3	0.32232	6	1.337	1.371	1.281	0.499	0.677	0.733
mrr00190 Oxidative phosphorylation	0.0447497	26	1.31	A0A1Q3EHP0	307	2	Up	0.043155	K	V-type proton ATPase subunit a OS=Lentinula edodes OX=5353 GN=LENED_008602 PE=3 SV=1	LENED_008602	1	0.00667656	63.185	RTELTK(1)IGESLR	2	1.3878	1	0.764	0.697	0.593	1.321	1.882	0.905
mrr00190 Oxidative phosphorylation	0.0447497	26	1.31	A0A1Q3E5C9	60	0.477	Down	0.0028241	K	Epsilon subunit of F1F0-ATP synthase N-terminal domain-containing protein OS=Lentinula edodes OX=5353 GN=LENED_004125 PE=4 SV=1	LENED_004125	1	4.62834e-09	136.81	K(1)WFISGGFATVHPNNK	3	-2.9799	6	1.28	1.115	1.593	0.585	0.646	0.672
mrr00190 Oxidative phosphorylation	0.0447497	26	1.31	A0A1Q3EMW8	133	0.427	Down	0.0158047	K	Mitochondrial atpase subunit OS=Lentinula edodes OX=5353 GN=LENED_010582 PE=4 SV=1	LENED_010582	1	6.85801e-10	179.19	AEHTQAVK(1)DR	2	0.16482	7	1.969	1.069	1.154	0.601	0.661	0.527
mrr00190 Oxidative phosphorylation	0.0447497	26	1.31	A0A1Q3ERE4	49	0.45	Down	0.030636	K	Cytochrome c oxidase subunit OS=Lentinula edodes OX=5353 GN=LENED_011974 PE=3 SV=1	LENED_011974	1	0.000200463	78.244	AK(1)GEDFAPCQQFLQAYK	2	-0.26654	1	1.335	1.207	1.497	0.352	0.634	0.831
mrr00190 Oxidative phosphorylation	0.0447497	26	1.31	A0A1Q3ENT3	108	1.555	Up	0.0150165	K	Nucleotide-binding domain-containing protein OS=Lentinula edodes OX=5353 GN=LENED_010954 PE=4 SV=1	LENED_010954	1	0.000460936	99.855	GGPK(1)NLPIAR	2	0.11923	4	0.825	0.741	0.819	1.321	1.384	1.004
mrr00190 Oxidative phosphorylation	0.0447497	26	1.31	A0A1Q3EQ20	252	0.616	Down	0.032237	K	V-type proton ATPase subunit C OS=Lentinula edodes OX=5353 GN=LENED_011445 PE=3 SV=1	LENED_011445	1	0.0107453	82.241	ENK(1)FTIR	2	-0.56741	5	1.494	1.025	1.177	0.655	0.916	0.707
mrr00190 Oxidative phosphorylation	0.0447497	26	1.31	A0A1Q3DYJ4	56	0.586	Down	0.0166197	K	Cytochrome c oxidase subunit v OS=Lentinula edodes OX=5353 GN=LENED_001571 PE=4 SV=1	LENED_001571	1	4.98389e-05	108.32	STVHEQLEEIMK(1)K	3	0.26031	11	1.386	1.043	1.171	0.683	0.723
mrr00190 Oxidative phosphorylation	0.0447497	26	1.31	A0A1Q3DYJ4	68	0.617	Down	0.022156	K	Cytochrome c oxidase subunit v OS=Lentinula edodes OX=5353 GN=LENED_001571 PE=4 SV=1	LENED_001571	1	0.00036172	77.644	K(1)AAYYVAFGPHGPR	3	1.3662	1	1.423	1.227		0.832	0.913	0.707
mrr00190 Oxidative phosphorylation	0.0447497	26	1.31	A0A1Q3ET89	84	0.545	Down	0.0108161	K	Nadh dehydrogenase OS=Lentinula edodes OX=5353 GN=LENED_012670 PE=4 SV=1	LENED_012670	1	7.57909e-07	129.05	QGTQVIVPYRDEDEK(1)R	3	0.41724	2	1.166	1.058	1.594	0.633	0.74	0.706
mrr00190 Oxidative phosphorylation	0.0447497	26	1.31	A0A1Q3EFH4	30	0.53	Down	0.048785	K	ATP synthase F1 alpha subunit OS=Lentinula edodes OX=5353 GN=LENED_007868 PE=4 SV=1	LENED_007868	1	3.79776e-13	153.51	QTGK(1)TAVAIDTILNQK	2	-0.19187	13	1.049	1.111	1.659	0.505	0.596	0.924
mrr00190 Oxidative phosphorylation	0.0447497	26	1.31	A0A1Q3EFH4	236	0.634	Down	0.0118233	K	ATP synthase F1 alpha subunit OS=Lentinula edodes OX=5353 GN=LENED_007868 PE=4 SV=1	LENED_007868	1	9.55786e-11	174.77	VGSAAQTK(1)IMK	2	-0.63549	9	1.408	1.048	1.195	0.835	0.688	0.791
mrr00190 Oxidative phosphorylation	0.0447497	26	1.31	A0A1Q3EFH4	117	0.33	Down	0.023404	K	ATP synthase F1 alpha subunit OS=Lentinula edodes OX=5353 GN=LENED_007868 PE=4 SV=1	LENED_007868	1	1.37769e-18	180.1	DNGK(1)HALIIYDDLSK	2	1.8437	31	1.257	1.463	1.645	0.233	0.506	0.702
mrr00190 Oxidative phosphorylation	0.0447497	26	1.31	A0A1Q3EJM7	86	0.608	Down	0.0153414	K	Cytochrome b-c1 complex subunit 7 OS=Lentinula edodes OX=5353 GN=LENED_009417 PE=3 SV=1	LENED_009417	0.999798	1.94959e-14	116.38	ASHASVLHNVLPK(1)EEWTKPQEDVR	4	0.33023	6	1.175	1.041	1.478	0.819	0.767	0.661
mrr00190 Oxidative phosphorylation	0.0447497	26	1.31	A0A1Q3EKS8	101	0.522	Down	0.00088174	K	Cytochrome-c oxidase chain vi OS=Lentinula edodes OX=5353 GN=LENED_009845 PE=4 SV=1	LENED_009845	1	0.0400642	53.756	IFEGIK(1)EK	2	-0.33826	3	1.268	1.153	1.462	0.692	0.646	0.69
mrr00190 Oxidative phosphorylation	0.0447497	26	1.31	A0A1Q3EN38	194	0.598	Down	0.037917	K	NADH-quinone oxidoreductase OS=Lentinula edodes OX=5353 GN=LENED_010685 PE=3 SV=1	LENED_010685	1	0.000342659	97.633	TTK(1)YDIDMTK	2	-0.49241	7	1.633	1.084	1.02	0.664	0.735	0.837
mrr00130 Ubiquinone and other terpenoid-quinone biosynthesis	0.345336	2	1.69	A0A1Q3EDN6	317	0.258	Down	0.014376	K	PLP-dependent transferase OS=Lentinula edodes OX=5353 GN=LENED_007127 PE=4 SV=1	LENED_007127	1	9.52608e-05	100.11	LDTFSK(1)TVCPGSR	2	-0.8656	4	1.448	0.938	1.734	0.303		0.407
mrr00130 Ubiquinone and other terpenoid-quinone biosynthesis	0.345336	2	1.69	A0A1Q3EAE1	25	0.455	Down	0.0075219	K	NADH-quinone oxidoreductase OS=Lentinula edodes OX=5353 GN=LENED_005962 PE=4 SV=1	LENED_005962	1	9.47475e-09	164.66	LAESVK(1)SGVEAAGGK	2	0.14606	6	1.547	1.414	1.117	0.494	0.763	0.6
mrr00511 Other glycan degradation	0.173469	3	1.9	A0A1Q3EQG4	744	1.73	Up	0.049902	K	Glycoside hydrolase family 2 protein OS=Lentinula edodes OX=5353 GN=LENED_011605 PE=4 SV=1	LENED_011605	1	0.00310323	95.815	TTK(1)SQVPK	2	-0.15818	7	0.97	0.766	0.49	1.205	1.198	1.448
mrr00511 Other glycan degradation	0.173469	3	1.9	A0A1Q3E4F1	270	2.041	Up	0.0050957	K	Glycoside hydrolase family 2 protein OS=Lentinula edodes OX=5353 GN=LENED_003669 PE=4 SV=1	LENED_003669	1	6.66952e-12	159.99	LAYMQK(1)HLPQAYR	2	0.67749	43	0.585	0.565	0.843	1.329	1.307	1.431
mrr00511 Other glycan degradation	0.173469	3	1.9	A0A1Q3DYD7	526	0.464	Down	0.022839	K	Glycoside hydrolase family 38 protein OS=Lentinula edodes OX=5353 GN=LENED_001513 PE=4 SV=1	LENED_001513	1	0.00314046	75.387	GK(1)IDECWEK	2	-0.64007	1	1.833	1.18	1.084	0.741	0.68	0.478
mrr00010 Glycolysis / Gluconeogenesis	0.0169499	18	1.52	A0A1Q3DZQ7	450	1.503	Up	0.031457	K	Phosphoglucomutase OS=Lentinula edodes OX=5353 GN=LENED_002022 PE=3 SV=1	LENED_002022	1	3.95689e-60	229.4	NK(1)SLDNTTHVSASTGGK	3	-0.05428	13	0.987	0.794	0.653	1.214	1.327	1.118
mrr00010 Glycolysis / Gluconeogenesis	0.0169499	18	1.52	A0A1Q3DZQ7	338	1.726	Up	0.0028247	K	Phosphoglucomutase OS=Lentinula edodes OX=5353 GN=LENED_002022 PE=3 SV=1	LENED_002022	1	0.0211316	65.404	AIDLVAQK(1)K	2	-0.044493	4	0.86	0.729	0.645	1.29	1.314	1.252
mrr00010 Glycolysis / Gluconeogenesis	0.0169499	18	1.52	A0A1Q3E0Q6	81	2.181	Up	0.0065574	K	Aldehyde dehydrogenase OS=Lentinula edodes OX=5353 GN=LENED_002249 PE=3 SV=1	LENED_002249	1	0.013528	124.89	AIISAK(1)R	2	0.05668	6	0.793	0.566	0.575	1.457	1.619	1.143
mrr00010 Glycolysis / Gluconeogenesis	0.0169499	18	1.52	A0A1Q3E0Q6	304	2.572	Up	0.009302	K	Aldehyde dehydrogenase OS=Lentinula edodes OX=5353 GN=LENED_002249 PE=3 SV=1	LENED_002249	1	0.00588883	95.741	IK(1)SLLER	2	-0.1596	4	0.77	0.55	0.408	1.49	1.716	1.239
mrr00010 Glycolysis / Gluconeogenesis	0.0169499	18	1.52	A0A1Q3E0Q6	323	2.648	Up	0.042317	K	Aldehyde dehydrogenase OS=Lentinula edodes OX=5353 GN=LENED_002249 PE=3 SV=1	LENED_002249	1	5.36225e-06	135.1	VLMGGGMDEK(1)ER	2	-0.58335	3	0.521	0.53		1.332	1.891	0.951
mrr00010 Glycolysis / Gluconeogenesis	0.0169499	18	1.52	A0A1Q3ET41	270	0.29	Down	0.040305	K	Fructose--bisphosphatase OS=Lentinula edodes OX=5353 GN=LENED_012597 PE=3 SV=1	LENED_012597	1	0.000359671	103.66	TFLYGGIFGYPDDK(1)K	2	-0.9194	8	1.062	1.58	1.826	0.16	0.46	0.674
mrr00010 Glycolysis / Gluconeogenesis	0.0169499	18	1.52	A0A1Q3E3J5	250	0.592	Down	0.03768	K	Glyceraldehyde-3-phosphate dehydrogenase OS=Lentinula edodes OX=5353 GN=LENED_003203 PE=3 SV=1	LENED_003203	1	1.43238e-08	161.99	TEK(1)SATYDEIK	2	-0.64169	12	1.531	1.297	0.936	0.766	0.834	0.63
mrr00010 Glycolysis / Gluconeogenesis	0.0169499	18	1.52	A0A1Q3EKA9	149	1.942	Up	9.5295e-05	K	NAD-aldehyde dehydrogenase OS=Lentinula edodes OX=5353 GN=LENED_009666 PE=3 SV=1	LENED_009666	1	7.2726e-29	206.66	ITGQTIEVDNK(1)SK	2	0.22847	6	0.694	0.717	0.661	1.336	1.423	1.264
mrr00010 Glycolysis / Gluconeogenesis	0.0169499	18	1.52	A0A1Q3EKA9	77	2.807	Up	0.0107403	K	NAD-aldehyde dehydrogenase OS=Lentinula edodes OX=5353 GN=LENED_009666 PE=3 SV=1	LENED_009666	1	3.75526e-06	135.65	TSWGK(1)NVTGWER	2	-0.38647	6	0.648	0.553	0.424	1.318	2.109	1.134
mrr00010 Glycolysis / Gluconeogenesis	0.0169499	18	1.52	A0A1Q3EKA9	72	2.818	Up	0.0045804	K	NAD-aldehyde dehydrogenase OS=Lentinula edodes OX=5353 GN=LENED_009666 PE=3 SV=1	LENED_009666	1	0.00309498	111.86	AFK(1)TSWGK	2	-0.075968	10	0.683	0.562	0.369	1.567	1.583	1.399
mrr00010 Glycolysis / Gluconeogenesis	0.0169499	18	1.52	A0A1Q3EKA9	260	6.19	Up	4.847e-06	K	NAD-aldehyde dehydrogenase OS=Lentinula edodes OX=5353 GN=LENED_009666 PE=3 SV=1	LENED_009666	1	1.51377e-23	206.49	KIMEAAAK(1)SNLK	2	-0.9091	37	0.313	0.265	0.283	1.894	1.633	1.803
mrr00010 Glycolysis / Gluconeogenesis	0.0169499	18	1.52	A0A1Q3DZM1	549	1.505	Up	0.0197377	K	Phosphoenolpyruvate carboxykinase OS=Lentinula edodes OX=5353 GN=LENED_001864 PE=3 SV=1	LENED_001864	1	8.80052e-06	134.98	AFK(1)LYETDVDRK	3	0.49561	11	0.791	0.953	0.681	1.322	1.225	1.103
mrr00010 Glycolysis / Gluconeogenesis	0.0169499	18	1.52	A0A1Q3EEY3	512	0.548	Down	0.048103	K	Pyruvate decarboxylase OS=Lentinula edodes OX=5353 GN=LENED_007649 PE=3 SV=1	LENED_007649	1	0.0195811	72.492	FLHGK(1)ER	2	0.78992	5	1.241	0.948	1.607	0.561	0.609	0.911
mrr00010 Glycolysis / Gluconeogenesis	0.0169499	18	1.52	A0A1Q3EEY3	189	0.509	Down	0.0195213	K	Pyruvate decarboxylase OS=Lentinula edodes OX=5353 GN=LENED_007649 PE=3 SV=1	LENED_007649	1	0.000234113	118.03	VLSDCVIK(1)GR	2	0.69333	5	1.744	1.224	1.001	0.748	0.662	0.61
mrr00010 Glycolysis / Gluconeogenesis	0.0169499	18	1.52	A0A1Q3EEY3	280	0.434	Down	0.024423	K	Pyruvate decarboxylase OS=Lentinula edodes OX=5353 GN=LENED_007649 PE=3 SV=1	LENED_007649	1	1.67811e-05	76.492	TGYPVYCAPMGK(1)SAIDETYER	3	-1.2149	7	1.321	1.322	1.141		0.688	0.407
mrr00010 Glycolysis / Gluconeogenesis	0.0169499	18	1.52	A0A1Q3EEY3	547	0.128	Down	0.0177048	K	Pyruvate decarboxylase OS=Lentinula edodes OX=5353 GN=LENED_007649 PE=3 SV=1	LENED_007649	1	3.54025e-48	219.97	SYTVNNK(1)SELTELLENPK	2	0.8835	10	1.345	1.947	1.797	0.053	0.216	0.383
mrr00010 Glycolysis / Gluconeogenesis	0.0169499	18	1.52	A0A1Q3EEY3	268	0.444	Down	0.036799	K	Pyruvate decarboxylase OS=Lentinula edodes OX=5353 GN=LENED_007649 PE=3 SV=1	LENED_007649	1	5.32759e-06	105.28	DLLYK(1)TGYPVYCAPMGK	3	0.067772	22	1.761	1.199	1.144	0.359	0.713	0.749
mrr00010 Glycolysis / Gluconeogenesis	0.0169499	18	1.52	A0A1Q3EEY3	406	0.541	Down	0.00195764	K	Pyruvate decarboxylase OS=Lentinula edodes OX=5353 GN=LENED_007649 PE=3 SV=1	LENED_007649	1	0.00301606	98.055	MSK(1)FFEPK	2	-0.019826	11	1.421	1.111	1.325	0.673	0.755	0.658
mrr00010 Glycolysis / Gluconeogenesis	0.0169499	18	1.52	A0A1Q3EEY3	363	0.583	Down	0.021342	K	Pyruvate decarboxylase OS=Lentinula edodes OX=5353 GN=LENED_007649 PE=3 SV=1	LENED_007649	1	0.00105088	94.309	QLLPK(1)LTAR	2	-0.40333	6	1.465	1.148	1.157	0.89	0.575	0.732
mrr00010 Glycolysis / Gluconeogenesis	0.0169499	18	1.52	A0A1Q3EEY3	140	0.398	Down	0.022341	K	Pyruvate decarboxylase OS=Lentinula edodes OX=5353 GN=LENED_007649 PE=3 SV=1	LENED_007649	1	6.64426e-05	89.358	QQATK(1)PMLHHTLGDGR	4	0.22369	7	1.632		1.265	0.609	0.545
mrr00010 Glycolysis / Gluconeogenesis	0.0169499	18	1.52	A0A1Q3EEY3	515	0.506	Down	0.0090003	K	Pyruvate decarboxylase OS=Lentinula edodes OX=5353 GN=LENED_007649 PE=3 SV=1	LENED_007649	1	0.00013602	150.61	K(1)YNDIVNWK	2	3.1571	12	1.58	1.207	1.173	0.806	0.555	0.642
mrr00010 Glycolysis / Gluconeogenesis	0.0169499	18	1.52	A0A1Q3EIX7	191	0.417	Down	0.0063402	K	Pyruvate dehydrogenase E1 component subunit beta OS=Lentinula edodes OX=5353 GN=LENED_009117 PE=4 SV=1	LENED_009117	1	0.00117108	67.326	VVSPWSAEDCK(1)GLLK	2	-0.73776	6	1.435	0.999	1.723	0.548	0.602	0.582
mrr00010 Glycolysis / Gluconeogenesis	0.0169499	18	1.52	A0A1Q3EIX7	75	0.516	Down	0.0025386	K	Pyruvate dehydrogenase E1 component subunit beta OS=Lentinula edodes OX=5353 GN=LENED_009117 PE=4 SV=1	LENED_009117	1	0.0011724	93.096	YNGAYK(1)VTK	2	0.26686	7	1.504	1.35		0.68	0.733	0.794
mrr00010 Glycolysis / Gluconeogenesis	0.0169499	18	1.52	A0A1Q3EIX7	195	0.325	Down	0.0047012	K	Pyruvate dehydrogenase E1 component subunit beta OS=Lentinula edodes OX=5353 GN=LENED_009117 PE=4 SV=1	LENED_009117	1	0.00268914	106.36	GLLK(1)SAIR	2	1.471	6	1.643	0.992	1.798	0.431	0.505	0.504
mrr00010 Glycolysis / Gluconeogenesis	0.0169499	18	1.52	A0A1Q3EAB8	52	2.854	Up	0.0023049	K	Aldehyde dehydrogenase OS=Lentinula edodes OX=5353 GN=LENED_005944 PE=3 SV=1	LENED_005944	1	1.15005e-06	137.01	VITK(1)VAEATPK	2	0.34623	9	0.517	0.65	0.432	1.534	1.765	1.265
mrr00010 Glycolysis / Gluconeogenesis	0.0169499	18	1.52	A0A1Q3EAB8	241	2.98	Up	0.0125578	K	Aldehyde dehydrogenase OS=Lentinula edodes OX=5353 GN=LENED_005944 PE=3 SV=1	LENED_005944	1	1.04136e-05	129.38	IDK(1)VAFTGSTLVGR	3	-0.071791	14	0.382	0.511	0.629	0.972	1.853	1.71
mrr00010 Glycolysis / Gluconeogenesis	0.0169499	18	1.52	A0A1Q3EAB8	260	3.678	Up	2.0198e-05	K	Aldehyde dehydrogenase OS=Lentinula edodes OX=5353 GN=LENED_005944 PE=3 SV=1	LENED_005944	1	4.62901e-12	176.58	KIMEAAAK(1)TNLK	2	-1.8837	22	0.446	0.4	0.467	1.514	1.691	1.624
mrr00010 Glycolysis / Gluconeogenesis	0.0169499	18	1.52	A0A1Q3EAB8	91	2.186	Up	0.00187636	K	Aldehyde dehydrogenase OS=Lentinula edodes OX=5353 GN=LENED_005944 PE=3 SV=1	LENED_005944	1	0.00452576	111.28	LLGK(1)LAR	2	0.15763	6	0.723	0.606	0.597	1.419	1.604	1.188
mrr00010 Glycolysis / Gluconeogenesis	0.0169499	18	1.52	A0A1Q3DWL0	274	1.725	Up	0.028442	K	Galactose mutarotase-like protein OS=Lentinula edodes OX=5353 GN=LENED_000837 PE=4 SV=1	LENED_000837	1	0.044736	58.782	IGDK(1)YPK	2	0.92337	1	0.859	0.8	0.56	1.179	1.116	1.532
mrr00010 Glycolysis / Gluconeogenesis	0.0169499	18	1.52	A0A1Q3DWL0	231	1.74	Up	0.037797	K	Galactose mutarotase-like protein OS=Lentinula edodes OX=5353 GN=LENED_000837 PE=4 SV=1	LENED_000837	1	0.000451765	75.764	DTLSVK(1)NHHITMK	3	-0.56259	14	0.785	0.846	0.586	1.245	1.3	1.312
mrr00010 Glycolysis / Gluconeogenesis	0.0169499	18	1.52	A0A1Q3E465	132	0.43	Down	0.0052638	K	Phosphoglycerate kinase OS=Lentinula edodes OX=5353 GN=LENED_003585 PE=3 SV=1	LENED_003585	1	2.24559e-42	243.4	FHIEEEGSVK(1)NK	2	0.71882	11	1.798	1.25	1.119	0.581	0.648	0.563
mrr00010 Glycolysis / Gluconeogenesis	0.0169499	18	1.52	A0A1Q3E465	383	0.519	Down	0.045136	K	Phosphoglycerate kinase OS=Lentinula edodes OX=5353 GN=LENED_003585 PE=3 SV=1	LENED_003585	1	7.22316e-13	115.54	GAVVIVGGGDTATLVAQHK(1)SEDK	3	0.45884	6	1.089	1.423	1.339	0.422	0.64	0.936
mrr00010 Glycolysis / Gluconeogenesis	0.0169499	18	1.52	A0A1Q3EAK3	52	37.809	Up	0.000137545	K	Aldehyde dehydrogenase OS=Lentinula edodes OX=5353 GN=LENED_005943 PE=3 SV=1	LENED_005943	1	0.000151382	108.98	IITK(1)VAEATSK	2	0.27977	8	0.068	0.063	0.031	2.133	2.166	1.826
mrr00010 Glycolysis / Gluconeogenesis	0.0169499	18	1.52	A0A1Q3EAK3	260	6.19	Up	4.847e-06	K	Aldehyde dehydrogenase OS=Lentinula edodes OX=5353 GN=LENED_005943 PE=3 SV=1	LENED_005943	1	1.51377e-23	206.49	KIMEAAAK(1)SNLK	2	-0.9091	36	0.313	0.265	0.283	1.894	1.633	1.803
mrr00010 Glycolysis / Gluconeogenesis	0.0169499	18	1.52	A0A1Q3EMH9	69	0.515	Down	0.0072188	K	Dihydrolipoyl dehydrogenase OS=Lentinula edodes OX=5353 GN=LENED_010444 PE=3 SV=1	LENED_010444	1	0.0259346	109.01	TACIEK(1)R	2	-1.569	6	1.463	1.284	1.191	0.8	0.695	0.533
mrr00010 Glycolysis / Gluconeogenesis	0.0169499	18	1.52	A0A1Q3ELA7	263	0.53	Down	0.0035232	K	Acetyltransferase component of pyruvate dehydrogenase complex OS=Lentinula edodes OX=5353 GN=LENED_010002 PE=3 SV=1	LENED_010002	1	0.000136844	125.3	EVFNK(1)TLSEK	2	0.46526	7	1.488	1.065	1.328	0.671	0.663	0.722
mrr00010 Glycolysis / Gluconeogenesis	0.0169499	18	1.52	A0A1Q3ET71	324	0.641	Down	0.00143733	K	PKS_ER domain-containing protein(predicted) OS=Lentinula edodes OX=5353 GN=LENED_012647 PE=4 SV=1	LENED_012647	1	1.19182e-07	99.439	GQVK(1)VHFTTK	3	-0.61945	15	1.323	1.12	1.192	0.817	0.774	0.739
mrr00010 Glycolysis / Gluconeogenesis	0.0169499	18	1.52	A0A1Q3ET71	216	0.64	Down	0.026457	K	PKS_ER domain-containing protein(predicted) OS=Lentinula edodes OX=5353 GN=LENED_012647 PE=4 SV=1	LENED_012647	1	0.00058976	114.86	VIAVDTGDAK(1)K	2	-0.0093041	8	1.472	1.212	0.971	0.824	0.792	0.723
mrr00010 Glycolysis / Gluconeogenesis	0.0169499	18	1.52	A0A1Q3DYT2	52	5.867	Up	0.00034284	K	Aldehyde dehydrogenase OS=Lentinula edodes OX=5353 GN=LENED_001668 PE=3 SV=1	LENED_001668	1	9.80979e-05	116.74	LLTK(1)VAAATSK	2	-0.11562	9	0.316	0.349	0.237	1.512	2.139	1.641
mrr00010 Glycolysis / Gluconeogenesis	0.0169499	18	1.52	A0A1Q3DYT2	139	2.752	Up	0.031159	K	Aldehyde dehydrogenase OS=Lentinula edodes OX=5353 GN=LENED_001668 PE=3 SV=1	LENED_001668	1	2.7287e-05	127.56	YYAGWADK(1)VHGK	2	0.12577	6	0.375	0.652	0.605	2.096	0.897	1.498
mrr00010 Glycolysis / Gluconeogenesis	0.0169499	18	1.52	A0A1Q3DYT2	73	5.06	Up	0.00024327	K	Aldehyde dehydrogenase OS=Lentinula edodes OX=5353 GN=LENED_001668 PE=3 SV=1	LENED_001668	1	0.00106513	93.649	AYK(1)TSWGLK	2	0.27929	12	0.373	0.38	0.263	1.708	1.551	1.882
mrr00010 Glycolysis / Gluconeogenesis	0.0169499	18	1.52	A0A1Q3DYT2	260	5.239	Up	1.8706e-06	K	Aldehyde dehydrogenase OS=Lentinula edodes OX=5353 GN=LENED_001668 PE=3 SV=1	LENED_001668	1	1.33218e-77	280.91	KIQEASAK(1)SNLK	2	0.26467	23	0.345	0.344	0.303	1.791	1.726	1.68
mrr00010 Glycolysis / Gluconeogenesis	0.0169499	18	1.52	A0A1Q3DYT2	79	5.534	Up	0.0031551	K	Aldehyde dehydrogenase OS=Lentinula edodes OX=5353 GN=LENED_001668 PE=3 SV=1	LENED_001668	1	4.42927e-05	121.71	TSWGLK(1)VSGAQR	2	1.3541	4	0.501	0.231	0.216	1.517	1.98	1.749
mrr00010 Glycolysis / Gluconeogenesis	0.0169499	18	1.52	A0A1Q3DYT2	143	4.536	Up	6.2129e-05	K	Aldehyde dehydrogenase OS=Lentinula edodes OX=5353 GN=LENED_001668 PE=3 SV=1	LENED_001668	1	9.18475e-52	246.25	VHGK(1)TIETNEQK	2	0.43314	12	0.364	0.42	0.331	1.834	1.528	1.696
mrr00010 Glycolysis / Gluconeogenesis	0.0169499	18	1.52	A0A1Q3EDG7	169	0.607	Down	0.029962	K	Fructose-bisphosphate aldolase OS=Lentinula edodes OX=5353 GN=LENED_007101 PE=3 SV=1	LENED_007101	1	5.17651e-05	120.53	EQNIATCVK(1)YFK	2	-0.61344	25	1.386	1.275	1.051	0.622	0.955	0.677
mrr00010 Glycolysis / Gluconeogenesis	0.0169499	18	1.52	A0A1Q3E947	443	1.94	Up	0.040158	K	Phosphopyruvate hydratase OS=Lentinula edodes OX=5353 GN=LENED_005486 PE=3 SV=1	LENED_005486	1	1.83467e-28	199.13	GLSAGHNAPALLK(1)K	2	-0.1548	12	0.876	0.753	0.466	1.682	1.286	1.097
mrr00220 Arginine biosynthesis	0.766808	4	0.84	A0A1Q3E6K9	308	0.36	Down	0.0026753	K	Glutamate dehydrogenase OS=Lentinula edodes OX=5353 GN=LENED_004547 PE=3 SV=1	LENED_004547	1	0.000368443	72.815	QFTDEGK(1)YTYHPGQR	3	0.1335	2	1.461	1.134	1.725	0.442	0.608	0.504
mrr00220 Arginine biosynthesis	0.766808	4	0.84	A0A1Q3E6K9	91	0.548	Down	0.045885	K	Glutamate dehydrogenase OS=Lentinula edodes OX=5353 GN=LENED_004547 PE=3 SV=1	LENED_004547	1	0.00205334	59.709	VQYNSSLGPYK(1)GGLR	2	0.55894	1	1.337	0.903	1.349	0.7		0.611
mrr00220 Arginine biosynthesis	0.766808	4	0.84	A0A1Q3E2R5	257	0.568	Down	0.036796	K	Argininosuccinate synthetase OS=Lentinula edodes OX=5353 GN=LENED_003123 PE=3 SV=1	LENED_003123	1	0.0034842	117.93	FIGVK(1)SR	2	-1.6391	3	1.467	1.022	1.085	0.726		0.628
mrr00220 Arginine biosynthesis	0.766808	4	0.84	A0A1Q3EIY5	39	0.639	Down	0.0174753	K	Glutamine synthetase OS=Lentinula edodes OX=5353 GN=LENED_009124 PE=3 SV=1	LENED_009124	1	0.00328033	91.265	SK(1)TTTVSK	2	-0.77687	5	1.204	0.984	1.431	0.755	0.742	0.815
mrr00220 Arginine biosynthesis	0.766808	4	0.84	A0A1Q3EIY5	245	0.412	Down	0.03064	K	Glutamine synthetase OS=Lentinula edodes OX=5353 GN=LENED_009124 PE=3 SV=1	LENED_009124	1	0.000148067	91.076	SMREPGGMK(1)YIEAAIEK	3	-0.57799	20	1.088	1.304	1.727	0.331	0.602	0.764
mrr00220 Arginine biosynthesis	0.766808	4	0.84	A0A1Q3EHG3	342	1.712	Up	0.022761	K	Aspartate aminotransferase OS=Lentinula edodes OX=5353 GN=LENED_008562 PE=4 SV=1	LENED_008562	1	0.000973422	84.882	VK(1)SQLSVLQR	2	-0.42571	11	0.893	0.613	0.745	1.551	1.1	1.203
mrr00860 Porphyrin and chlorophyll metabolism	0.826966	3	0.76	A0A1Q3E335	270	1.594	Up	0.0194034	K	Ferrochelatase OS=Lentinula edodes OX=5353 GN=LENED_003178 PE=3 SV=1	LENED_003178	1	6.56919e-06	113.47	VGPSK(1)WMGPQTSDALK	2	0.44834	11	0.905	0.785	0.656	1.141	1.457	1.141
mrr00860 Porphyrin and chlorophyll metabolism	0.826966	3	0.76	A0A1Q3E4U0	195	0.236	Down	0.0134448	K	Heme oxygenase OS=Lentinula edodes OX=5353 GN=LENED_003894 PE=4 SV=1	LENED_003894	1	0.000182055	133.13	PASLGEMK(1)R	2	-1.8623	5	1.354	1.091	1.704		0.23	0.422
mrr00860 Porphyrin and chlorophyll metabolism	0.826966	3	0.76	A0A1Q3E316	208	0.445	Down	0.0101025	K	Coproporphyrinogen iii oxidase OS=Lentinula edodes OX=5353 GN=LENED_003095 PE=4 SV=1	LENED_003095	1	0.00114185	68.676	K(1)WCDEYFYIPHR	3	0.10878	4	1.552	1.267	1.264	0.425	0.654	0.739
mrr00261 Monobactam biosynthesis	0.156116	2	2.53	A0A1Q3E3Z4	144	2.088	Up	0.0071566	K	Aspartate-semialdehyde dehydrogenase OS=Lentinula edodes OX=5353 GN=LENED_003576 PE=4 SV=1	LENED_003576	1	0.000439421	88.075	AANIPLFSNAK(1)NYR	2	0.5937	9	0.776	0.709	0.49	1.248	1.461	1.415
mrr00261 Monobactam biosynthesis	0.156116	2	2.53	A0A1Q3EAR2	282	0.436	Down	0.014898	K	Sulfate adenylyltransferase OS=Lentinula edodes OX=5353 GN=MET3 PE=3 SV=1	MET3	1	0.000116654	94.538	K(1)NFGATHFIVGR	3	-0.30986	3	1.757	1.142	1.241	0.453	0.776	0.577
mrr00261 Monobactam biosynthesis	0.156116	2	2.53	A0A1Q3EAR2	65	0.399	Down	0.048455	K	Sulfate adenylyltransferase OS=Lentinula edodes OX=5353 GN=MET3 PE=3 SV=1	MET3	1	0.00145647	78.342	DYK(1)SVVDDLR	2	-0.15493	3	1.239	1.68	0.915	0.396		0.625
mrr00650 Butanoate metabolism	0.607251	4	1.01	A0A1Q3DWI6	270	0.468	Down	0.0082416	K	3-hydroxybutyryl-dehydrogenase OS=Lentinula edodes OX=5353 GN=LENED_000720 PE=4 SV=1	LENED_000720	1	0.00227944	63.966	DSK(1)YRPSVLLGR	3	-0.22312	2	1.474	1.086	1.455	0.512	0.592	0.775
mrr00650 Butanoate metabolism	0.607251	4	1.01	A0A1Q3EKD9	87	2.285	Up	0.0130805	K	Acetyl-acetyltransferase OS=Lentinula edodes OX=5353 GN=LENED_009654 PE=3 SV=1	LENED_009654	1	1.97767e-08	144.18	SDATTINK(1)VCASGMK	3	-0.81157	72	0.575	0.804	0.496	1.772	1.392	1.12
mrr00650 Butanoate metabolism	0.607251	4	1.01	A0A1Q3EKD9	219	2.439	Up	0.0024572	K	Acetyl-acetyltransferase OS=Lentinula edodes OX=5353 GN=LENED_009654 PE=3 SV=1	LENED_009654	1	0.000349385	139.28	GDTIVREDEEYK(1)R	3	0.69301	12	0.698	0.624	0.456	1.475	1.337	1.524
mrr00650 Butanoate metabolism	0.607251	4	1.01	A0A1Q3EKD9	183	1.617	Up	0.026143	K	Acetyl-acetyltransferase OS=Lentinula edodes OX=5353 GN=LENED_009654 PE=3 SV=1	LENED_009654	1	2.60587e-45	238.03	EAQDAHAIESYK(1)R	2	-0.78155	12	0.981	0.736	0.614	1.236	1.369	1.165
mrr00650 Butanoate metabolism	0.607251	4	1.01	A0A1Q3EKD9	329	1.852	Up	0.04868	K	Acetyl-acetyltransferase OS=Lentinula edodes OX=5353 GN=LENED_009654 PE=3 SV=1	LENED_009654	1	0.00531577	83.623	VLK(1)IDPAK	2	0.32385	6	1.037	0.605	0.518	1.506	1.41	1.085
mrr00650 Butanoate metabolism	0.607251	4	1.01	A0A1Q3EJS7	49	4.668	Up	0.0077833	K	Glutamate decarboxylase OS=Lentinula edodes OX=5353 GN=LENED_009408 PE=3 SV=1	LENED_009408	1	0.000567168	84.753	YGTQPLPK(1)YHFSSK	2	-0.91009	5	0.346	0.493	0.228	1.385	1.179	2.417
mrr00650 Butanoate metabolism	0.607251	4	1.01	A0A1Q3EJS7	19	7.961	Up	0.0102976	K	Glutamate decarboxylase OS=Lentinula edodes OX=5353 GN=LENED_009408 PE=3 SV=1	LENED_009408	1	0.00834416	87.258	LVQDSHDK(1)K	2	-1.3879	2	0.315	0.151	0.325	1.634		2.564
mrr00650 Butanoate metabolism	0.607251	4	1.01	A0A1Q3EJS7	5	5.757	Up	0.00106202	K	Glutamate decarboxylase OS=Lentinula edodes OX=5353 GN=LENED_009408 PE=3 SV=1	LENED_009408	1	0.00014645	117.79	ALSK(1)HINADR	2	0.30049	10	0.274	0.409	0.231	1.415	2.152	1.695
mrr00650 Butanoate metabolism	0.607251	4	1.01	A0A1Q3EGL2	1209	0.366	Down	0.0095009	K	3-oxoacid-transferase OS=Lentinula edodes OX=5353 GN=LENED_008250 PE=4 SV=1	LENED_008250	1	0.00398572	62.94	YNPGGVSAGIAIPGIK(1)K	2	0.89678	5	1.549	1.281	1.46	0.342	0.502	0.726
mrr00650 Butanoate metabolism	0.607251	4	1.01	A0A1Q3EGL2	1299	0.434	Down	0.0010397	K	3-oxoacid-transferase OS=Lentinula edodes OX=5353 GN=LENED_008250 PE=4 SV=1	LENED_008250	1	8.42513e-05	106.6	ATVPK(1)HIEIVTLSK	2	-0.37384	10	1.484	1.311	1.317	0.507	0.587	0.692
mrr00650 Butanoate metabolism	0.607251	4	1.01	A0A1Q3EGL2	1259	0.471	Down	0.0054392	K	3-oxoacid-transferase OS=Lentinula edodes OX=5353 GN=LENED_008250 PE=4 SV=1	LENED_008250	1	0.00010722	101.75	YGSQNFSTPMAK(1)NAK	2	0.62764	8	1.633	1.217	1.183	0.526	0.671	0.704
mrr00650 Butanoate metabolism	0.607251	4	1.01	A0A1Q3EGL2	1140	0.183	Down	0.00052169	K	3-oxoacid-transferase OS=Lentinula edodes OX=5353 GN=LENED_008250 PE=4 SV=1	LENED_008250	1	0.0224222	66.056	IIASYPGGNK(1)K	2	-0.94394	2	1.735	1.855	1.357	0.244	0.387	0.275
mrr00650 Butanoate metabolism	0.607251	4	1.01	A0A1Q3EGL2	1531	0.323	Down	0.0025402	K	3-oxoacid-transferase OS=Lentinula edodes OX=5353 GN=LENED_008250 PE=4 SV=1	LENED_008250	1	0.00318755	93.649	AK(1)TGCDFK	2	0.52044	3	1.983	1.281	1.231	0.539	0.477	0.434
mrr00650 Butanoate metabolism	0.607251	4	1.01	A0A1Q3EGL2	1099	0.502	Down	0.0024218	K	3-oxoacid-transferase OS=Lentinula edodes OX=5353 GN=LENED_008250 PE=4 SV=1	LENED_008250	1	3.06553e-26	146.09	RK(1)NEVTNLVGVSNNAGAGDSGLGK	3	0.9025	11	1.347	1.348	1.236	0.576	0.606	0.791
mrr00650 Butanoate metabolism	0.607251	4	1.01	A0A1Q3EGL2	1141	0.516	Down	0.010523	K	3-oxoacid-transferase OS=Lentinula edodes OX=5353 GN=LENED_008250 PE=4 SV=1	LENED_008250	1	2.80097e-05	139.86	K(1)FEALYLQGK	2	0.095695	5	1.576	1.321	1.024	0.619	0.632	0.772
mrr04146 Peroxisome	0.659422	6	0.95	A0A1Q3EDM1	234	2.383	Up	0.0051172	K	Mitochondrial carrier OS=Lentinula edodes OX=5353 GN=LENED_007142 PE=3 SV=1	LENED_007142	1	0.00386658	75.509	LQAGATK(1)YK	2	-0.17068	3	0.587	0.572	0.664	1.745	1.528	1.071
mrr04146 Peroxisome	0.659422	6	0.95	A0A1Q3E665	184	2.37	Up	0.00105575	K	Sterol carrier protein 2 OS=Lentinula edodes OX=5353 GN=LENED_004398 PE=3 SV=1	LENED_004398	1	2.77804e-06	132.31	NHK(1)HSVNNPYSQFR	3	0.47652	1	0.592	0.69	0.539	1.627	1.419	1.27
mrr04146 Peroxisome	0.659422	6	0.95	A0A1Q3E2C3	309	0.646	Down	0.03552	K	Acetyl-acetyl transferase OS=Lentinula edodes OX=5353 GN=LENED_002828 PE=3 SV=1	LENED_002828	1	9.7516e-05	85.837	IMGVGPAYAIPHVLK(1)K	3	0.059501	9	1.268	0.936	1.415	0.834	0.811	0.694
mrr04146 Peroxisome	0.659422	6	0.95	A0A1Q3E2C3	380	0.644	Down	0.044943	K	Acetyl-acetyl transferase OS=Lentinula edodes OX=5353 GN=LENED_002828 PE=3 SV=1	LENED_002828	1	9.3906e-06	124.25	QIATGLNIAK(1)HDNEK	3	-1.1595	12	1.437	0.968	1.22	0.636	0.884	0.815
mrr04146 Peroxisome	0.659422	6	0.95	A0A1Q3ET66	137	0.536	Down	0.032157	K	Superoxide dismutase OS=Lentinula edodes OX=5353 GN=LENED_012635 PE=3 SV=1	LENED_012635	1	1.02559e-11	161.04	TAIESDFGSVDNFK(1)K	3	-0.46157	12	1.309	1.031	1.513	0.687	0.674	0.703
mrr04146 Peroxisome	0.659422	6	0.95	A0A1Q3ET66	105	0.246	Down	0.0162016	K	Superoxide dismutase OS=Lentinula edodes OX=5353 GN=LENED_012635 PE=3 SV=1	LENED_012635	1	6.67435e-08	83.992	FNGGGHINHTLFWK(1)NLAPASADGGK	3	-0.74165	10	1.134	1.549	1.94	0.178	0.426	0.535
mrr04146 Peroxisome	0.659422	6	0.95	A0A1Q3E135	104	1.638	Up	0.004318	K	Catalase OS=Lentinula edodes OX=5353 GN=LENED_002517 PE=3 SV=1	LENED_002517	1	0.00536428	105.27	GFAIK(1)LR	2	0.14184	18	0.815	0.693	0.79	1.122	1.417	1.225
mrr04146 Peroxisome	0.659422	6	0.95	A0A1Q3E135	212	1.568	Up	0.020361	K	Catalase OS=Lentinula edodes OX=5353 GN=LENED_002517 PE=3 SV=1	LENED_002517	1	1.84006e-23	199.82	ADGGFK(1)TLNNAK	2	-1.2122	34	0.88	0.872	0.617	1.213	1.337	1.165
mrr04146 Peroxisome	0.659422	6	0.95	A0A1Q3E135	483	5.663	Up	0.00151508	K	Catalase OS=Lentinula edodes OX=5353 GN=LENED_002517 PE=3 SV=1	LENED_002517	1	0.000513173	85.973	AVGAPTVK(1)PLAFK	2	0.24488	5	0.308	0.418	0.203	2.004	1.462	1.795
mrr04146 Peroxisome	0.659422	6	0.95	A0A1Q3E014	199	3.425	Up	0.0138992	K	Peroxin19 pex19p OS=Lentinula edodes OX=5353 GN=LENED_001861 PE=4 SV=1	LENED_001861	1	8.922e-13	133.78	STAASTSASGAGSDFQSK(1)IK	2	-0.19569	6	0.45	0.406		1.692	1.707	0.999
mrr03060 Protein export	0.890035	2	0.63	A0A1Q3E3S1	231	0.623	Down	0.0102235	K	Heat shock protein 70 OS=Lentinula edodes OX=5353 GN=LENED_003354 PE=3 SV=1	LENED_003354	1	4.49874e-06	115.8	IINEPTAAAIAYGLNK(1)K	3	0.22925	6	1.064	1.262	1.317	0.641	0.838	0.789
mrr03060 Protein export	0.890035	2	0.63	A0A1Q3E8V4	185	2.156	Up	0.0042227	K	Signal peptidase complex component OS=Lentinula edodes OX=5353 GN=LENED_005233 PE=4 SV=1	LENED_005233	1	0.00013306	113.22	SASNGK(1)SLLAK	2	0.84607	6	0.765	0.577	0.605	1.428	1.614	1.156
mrr03060 Protein export	0.890035	2	0.63	A0A1Q3E8V4	62	0.597	Down	0.021418	K	Signal peptidase complex component OS=Lentinula edodes OX=5353 GN=LENED_005233 PE=4 SV=1	LENED_005233	1	0.00182061	136.57	NACDDAVK(1)R	2	-0.28044	8	1.539	1.092	1.123	0.86	0.741	0.64
mrr00240 Pyrimidine metabolism	0.939763	3	0.58	A0A1Q3E3C3	349	0.194	Down	0.034063	K	Armadillo beta-catenin plakoglobin OS=Lentinula edodes OX=5353 GN=LENED_003274 PE=4 SV=1	LENED_003274	1	0.00354447	58.885	TLVSK(1)YLCGVSVLR	2	-0.10917	2	0.826	1.574	1.792		0.157	0.384
mrr00240 Pyrimidine metabolism	0.939763	3	0.58	A0A1Q3ENS8	520	0.541	Down	0.023315	K	Carbamoyl-phosphate synthase OS=Lentinula edodes OX=5353 GN=LENED_010929 PE=4 SV=1	LENED_010929	1	5.93669e-06	108.96	KNYTIDQLHDLTK(1)IDK	3	-2.3172	3	1.236	1.361	0.975		0.592	0.697
mrr00240 Pyrimidine metabolism	0.939763	3	0.58	A0A1Q3EJW0	175	1.638	Up	0.046577	K	Uridylate kinase OS=Lentinula edodes OX=5353 GN=LENED_009505 PE=3 SV=1	LENED_009505	1	0.000286614	87.989	TSGREDDNVESIK(1)K	3	0.074843	3	0.903	0.772	0.65	1.4	1.467	0.941
mrr03410 Base excision repair	0.634873	1	1.26	A0A1Q3EQN0	25	2.583	Up	0.031178	K	DNA polymerase OS=Lentinula edodes OX=5353 GN=LENED_011676 PE=3 SV=1	LENED_011676	1	0.0175667	57.532	LGLVVK(1)SGK	2	-0.35937	3	0.777	0.645	0.297	1.753	1.225	1.463
mrr03410 Base excision repair	0.634873	1	1.26	A0A1Q3EQN0	11	3.398	Up	0.028561	K	DNA polymerase OS=Lentinula edodes OX=5353 GN=LENED_011676 PE=3 SV=1	LENED_011676	1	3.19307e-07	148.28	AAK(1)NTESITAR	2	0.91799	4	0.519	0.674	0.2	1.738	1.17	1.826
mrr03410 Base excision repair	0.634873	1	1.26	A0A1Q3EQN0	34	3.966	Up	0.041264	K	DNA polymerase OS=Lentinula edodes OX=5353 GN=LENED_011676 PE=3 SV=1	LENED_011676	1	0.00406924	68.355	YTLGYK(1)SALK	2	-0.0093816	6	0.476	0.552	0.209	1.514	1.619	1.773
mrr03410 Base excision repair	0.634873	1	1.26	A0A1Q3EQN0	28	2.362	Up	0.034781	K	DNA polymerase OS=Lentinula edodes OX=5353 GN=LENED_011676 PE=3 SV=1	LENED_011676	1	0.000970185	98.048	SGK(1)YTLGYK	2	0.56281	6	0.704	0.792	0.331	1.712	1.205	1.398
mrr03410 Base excision repair	0.634873	1	1.26	A0A1Q3EQN0	89	2.154	Up	0.028301	K	DNA polymerase OS=Lentinula edodes OX=5353 GN=LENED_011676 PE=3 SV=1	LENED_011676	1	9.28511e-07	89.663	TQVHHFGGTNVALGTAAGK(1)LFR	4	-0.63796	1	0.597	0.873	0.544		1.324	1.568
mrr00680 Methane metabolism	0.932127	4	0.63	A0A1Q3E0L1	203	0.134	Down	0.000124051	K	Formate dehydrogenase OS=Lentinula edodes OX=5353 GN=LENED_002235 PE=3 SV=1	LENED_002235	1	0.0134615	77.058	EQAIK(1)AR	2	0.9853	4	2.114	1.392	1.657	0.226	0.207	0.258
mrr00680 Methane metabolism	0.932127	4	0.63	A0A1Q3E0L1	32	0.156	Down	0.00161999	K	Formate dehydrogenase OS=Lentinula edodes OX=5353 GN=LENED_002235 PE=3 SV=1	LENED_002235	1	2.22446e-13	184.24	LGIDK(1)WLASR	2	-0.12799	7	2.321	1.219	1.546	0.196	0.264	0.334
mrr00680 Methane metabolism	0.932127	4	0.63	A0A1Q3E0L1	286	0.064	Down	0.00045801	K	Formate dehydrogenase OS=Lentinula edodes OX=5353 GN=LENED_002235 PE=3 SV=1	LENED_002235	1	2.44149e-12	132.79	GYAGDVWNVQPAPK(1)DHPWR	3	-1.1662	2	2.109	1.355	1.988	0.078	0.104	0.168
mrr00680 Methane metabolism	0.932127	4	0.63	A0A1Q3E0L1	241	0.061	Down	0.0048237	K	Formate dehydrogenase OS=Lentinula edodes OX=5353 GN=LENED_002235 PE=3 SV=1	LENED_002235	0.996398	3.2086e-05	101.05	LLSK(0.996)FK(0.004)PGAWLVNTAR	3	-1.3567	5	1.8	1.275	2.349	0.034	0.148	0.15
mrr00680 Methane metabolism	0.932127	4	0.63	A0A1Q3E0L1	323	0.027	Down	0.0058396	K	Formate dehydrogenase OS=Lentinula edodes OX=5353 GN=LENED_002235 PE=3 SV=1	LENED_002235	1	5.1623e-07	130.01	YAAGTK(1)SILENYFEGR	2	0.29141	9	0.674	1.533	3.237	0.015	0.058	0.075
mrr00680 Methane metabolism	0.932127	4	0.63	A0A1Q3E0L1	184	0.041	Down	0.003965	K	Formate dehydrogenase OS=Lentinula edodes OX=5353 GN=LENED_002235 PE=3 SV=1	LENED_002235	1	3.07874e-05	98.281	LVPFDCK(1)EHLYYDYAK	2	-1.0928	9	1.451	1.624	2.408	0.02	0.079	0.126
mrr00680 Methane metabolism	0.932127	4	0.63	A0A1Q3ET41	270	0.29	Down	0.040305	K	Fructose--bisphosphatase OS=Lentinula edodes OX=5353 GN=LENED_012597 PE=3 SV=1	LENED_012597	1	0.000359671	103.66	TFLYGGIFGYPDDK(1)K	2	-0.9194	8	1.062	1.58	1.826	0.16	0.46	0.674
mrr00680 Methane metabolism	0.932127	4	0.63	A0A1Q3EDG7	169	0.607	Down	0.029962	K	Fructose-bisphosphate aldolase OS=Lentinula edodes OX=5353 GN=LENED_007101 PE=3 SV=1	LENED_007101	1	5.17651e-05	120.53	EQNIATCVK(1)YFK	2	-0.61344	25	1.386	1.275	1.051	0.622	0.955	0.677
mrr00680 Methane metabolism	0.932127	4	0.63	A0A1Q3E947	443	1.94	Up	0.040158	K	Phosphopyruvate hydratase OS=Lentinula edodes OX=5353 GN=LENED_005486 PE=3 SV=1	LENED_005486	1	1.83467e-28	199.13	GLSAGHNAPALLK(1)K	2	-0.1548	12	0.876	0.753	0.466	1.682	1.286	1.097
mrr03013 RNA transport	0.997451	10	0.55	A0A1Q3ECP8	519	1.936	Up	0.0026448	K	Eukaryotic translation initiation factor 3 subunit A OS=Lentinula edodes OX=5353 GN=LENED_006777 PE=3 SV=1	LENED_006777	1	0.0602853	90.149	RVEAEK(1)YAK	2	0.73747	1	0.782	0.582	0.703	1.283	1.249	1.47
mrr03013 RNA transport	0.997451	10	0.55	A0A1Q3E953	328	1.631	Up	0.0119609	K	Elongation factor 1-alpha OS=Lentinula edodes OX=5353 GN=LENED_005448 PE=3 SV=1	LENED_005448	1	9.35022e-18	177.42	RGNVASDSK(1)NDPAK	3	1.056	17	0.892	0.808	0.615	1.327	1.231	1.217
mrr03013 RNA transport	0.997451	10	0.55	A0A1Q3ETI2	59	0.638	Down	0.000177365	K	DEAD-domain-containing protein OS=Lentinula edodes OX=5353 GN=LENED_012798 PE=4 SV=1	LENED_012798	1	0.00764983	46.493	AIVPVVK(1)GHDVIAQAQSGTGK	3	0.33538	1	1.145	1.253	1.227	0.786	0.741	0.784
mrr03013 RNA transport	0.997451	10	0.55	A0A1Q3ETI2	281	0.572	Down	0.0062404	K	DEAD-domain-containing protein OS=Lentinula edodes OX=5353 GN=LENED_012798 PE=4 SV=1	LENED_012798	0.999999	0.00081088	77.185	KVDWLTEK(1)MHSR	3	-0.15079	2	1.274	1.062	1.424	0.655	0.691	0.805
mrr03013 RNA transport	0.997451	10	0.55	A0A1Q3EG08	260	0.528	Down	0.034458	K	Eukaryotic translation initiation factor 4E class I OS=Lentinula edodes OX=5353 GN=LENED_008018 PE=3 SV=1	LENED_008018	1	0.000665163	68.972	HFK(1)VNVLGYTESAK	3	0.19016	4		1.092	1.617	0.654	0.81	0.68
mrr03013 RNA transport	0.997451	10	0.55	A0A1Q3DZY9	138	1.954	Up	0.025096	K	Eukaryotic initiation factor 4f subunit p130 OS=Lentinula edodes OX=5353 GN=LENED_002119 PE=4 SV=1	LENED_002119	1	0.0250721	71.296	LK(1)ILLNR	2	0.010992	1	0.607		0.703	1.588	1.121	1.13
mrr03013 RNA transport	0.997451	10	0.55	A0A1Q3EMA1	160	0.37	Down	0.0024374	K	DEAD-domain-containing protein OS=Lentinula edodes OX=5353 GN=LENED_010403 PE=4 SV=1	LENED_010403	1	0.0196726	116.54	LLDMIK(1)R	2	1.4301	4	1.147	1.351	1.767	0.564	0.454	0.559
mrr03013 RNA transport	0.997451	10	0.55	A0A1Q3E5E3	224	1.827	Up	0.03234	K	Eukaryotic translation initiation factor 3 subunit D OS=Lentinula edodes OX=5353 GN=LENED_004104 PE=3 SV=1	LENED_004104	0.998889	0.000153524	96.673	ITTK(0.999)TEK(0.001)PLQQLDR	3	0.14029	6	0.82	0.844	0.497	1.204	1.558	1.186
mrr03013 RNA transport	0.997451	10	0.55	A0A1Q3EN15	386	2.633	Up	0.033998	K	Ran gtpase-activating protein 1 OS=Lentinula edodes OX=5353 GN=LENED_010564 PE=4 SV=1	LENED_010564	1	0.00448033	99.136	AFQGK(1)TEK	2	0.22442	2	0.583		0.543	1.742		1.223
mrr03013 RNA transport	0.997451	10	0.55	A0A1Q3ESC1	164	0.373	Down	0.032844	K	Polyadenylate-binding protein OS=Lentinula edodes OX=5353 GN=LENED_012354 PE=3 SV=1	LENED_012354	1	1.41939e-05	82.635	SK(1)GYGFVHYETAEAADGAIK	3	0.15163	3	1.45	1.197	1.608	0.256	0.585	0.746
mrr03013 RNA transport	0.997451	10	0.55	A0A1Q3EH34	178	0.329	Down	0.024484	K	Eukaryotic translation initiation factor 3 subunit I OS=Lentinula edodes OX=5353 GN=TIF34 PE=3 SV=1	TIF34	1	2.01754e-14	161.24	VALFNYK(1)TGEEVDSNER	2	3.3203	13	1.234	1.895	1.252	0.247	0.508	0.686
mrr03013 RNA transport	0.997451	10	0.55	A0A1Q3EH34	275	0.437	Down	0.0088373	K	Eukaryotic translation initiation factor 3 subunit I OS=Lentinula edodes OX=5353 GN=TIF34 PE=3 SV=1	TIF34	1	0.000116284	95.094	FWHK(1)VFEEEVGR	3	0.8083	4	1.285	1.15	1.643	0.446	0.626	0.712
mrr00640 Propanoate metabolism	0.343752	8	1.19	A0A1Q3DYZ9	377	0.421	Down	0.029477	K	3-hydroxyisobutyryl-CoA hydrolase, mitochondrial OS=Lentinula edodes OX=5353 GN=LENED_001739 PE=3 SV=1	LENED_001739	1	3.73008e-19	163.96	SPYLESVPEFK(1)HPFAPGESR	3	-0.98314	6	1.3	1.147	1.662	0.339	0.579	0.81
mrr00640 Propanoate metabolism	0.343752	8	1.19	A0A1Q3EDL7	272	0.383	Down	0.03918	K	Peroxisomal hydratase-dehydrogenase-epimerase OS=Lentinula edodes OX=5353 GN=LENED_007065 PE=4 SV=1	LENED_007065	1	0.0366226	40.941	WSEITDFSQPK(1)YLK	2	-0.28542	1	0.972	1.325	1.511		0.344	0.629
mrr00640 Propanoate metabolism	0.343752	8	1.19	A0A1Q3EDL7	173	0.497	Down	0.0183998	K	Peroxisomal hydratase-dehydrogenase-epimerase OS=Lentinula edodes OX=5353 GN=LENED_007065 PE=4 SV=1	LENED_007065	1	0.00154073	73.082	TLAFEGSK(1)YNIK	2	-2.5553	5	1.495	0.917	1.546	0.688	0.595	0.685
mrr00640 Propanoate metabolism	0.343752	8	1.19	A0A1Q3EDL7	261	0.436	Down	0.021719	K	Peroxisomal hydratase-dehydrogenase-epimerase OS=Lentinula edodes OX=5353 GN=LENED_007065 PE=4 SV=1	LENED_007065	1	8.99219e-05	112.42	AK(1)WSEITDFSQPK	2	-2.1067	6	1.535	1.036	1.528	0.394	0.66	0.734
mrr00640 Propanoate metabolism	0.343752	8	1.19	A0A1Q3EDL7	428	0.405	Down	0.0035828	K	Peroxisomal hydratase-dehydrogenase-epimerase OS=Lentinula edodes OX=5353 GN=LENED_007065 PE=4 SV=1	LENED_007065	1	0.00216644	74.165	AVWPVFQK(1)QK	2	1.5641	1	1.674	1.109	1.436	0.663	0.5	0.546
mrr00640 Propanoate metabolism	0.343752	8	1.19	A0A1Q3EDL7	121	0.204	Down	0.00097721	K	Peroxisomal hydratase-dehydrogenase-epimerase OS=Lentinula edodes OX=5353 GN=LENED_007065 PE=4 SV=1	LENED_007065	1	0.000181122	100.22	GAFACTK(1)AAWPIFR	2	-1.008	4	1.519	1.423	1.891	0.256	0.441	0.29
mrr00640 Propanoate metabolism	0.343752	8	1.19	A0A1Q3EKD9	87	2.285	Up	0.0130805	K	Acetyl-acetyltransferase OS=Lentinula edodes OX=5353 GN=LENED_009654 PE=3 SV=1	LENED_009654	1	1.97767e-08	144.18	SDATTINK(1)VCASGMK	3	-0.81157	72	0.575	0.804	0.496	1.772	1.392	1.12
mrr00640 Propanoate metabolism	0.343752	8	1.19	A0A1Q3EKD9	219	2.439	Up	0.0024572	K	Acetyl-acetyltransferase OS=Lentinula edodes OX=5353 GN=LENED_009654 PE=3 SV=1	LENED_009654	1	0.000349385	139.28	GDTIVREDEEYK(1)R	3	0.69301	12	0.698	0.624	0.456	1.475	1.337	1.524
mrr00640 Propanoate metabolism	0.343752	8	1.19	A0A1Q3EKD9	183	1.617	Up	0.026143	K	Acetyl-acetyltransferase OS=Lentinula edodes OX=5353 GN=LENED_009654 PE=3 SV=1	LENED_009654	1	2.60587e-45	238.03	EAQDAHAIESYK(1)R	2	-0.78155	12	0.981	0.736	0.614	1.236	1.369	1.165
mrr00640 Propanoate metabolism	0.343752	8	1.19	A0A1Q3EKD9	329	1.852	Up	0.04868	K	Acetyl-acetyltransferase OS=Lentinula edodes OX=5353 GN=LENED_009654 PE=3 SV=1	LENED_009654	1	0.00531577	83.623	VLK(1)IDPAK	2	0.32385	6	1.037	0.605	0.518	1.506	1.41	1.085
mrr00640 Propanoate metabolism	0.343752	8	1.19	A0A1Q3DYZ8	334	1.765	Up	0.031404	K	3-hydroxyisobutyrate dehydrogenase OS=Lentinula edodes OX=5353 GN=LENED_001577 PE=3 SV=1	LENED_001577	1	0.000750824	107.79	FLQK(1)TAEER	2	0.51401	1	0.687	0.845		1.337	1.367
mrr00640 Propanoate metabolism	0.343752	8	1.19	A0A1Q3EBW9	371	0.366	Down	0.033137	K	Succinate--CoA ligase [ADP-forming] subunit beta, mitochondrial OS=Lentinula edodes OX=5353 GN=LENED_006504 PE=3 SV=1	LENED_006504	1	8.78119e-05	118.23	ELELK(1)IPLVVR	2	-3.3007	1	0.945	1.404	1.88	0.311	0.489	0.748
mrr00640 Propanoate metabolism	0.343752	8	1.19	A0A1Q3EMH9	69	0.515	Down	0.0072188	K	Dihydrolipoyl dehydrogenase OS=Lentinula edodes OX=5353 GN=LENED_010444 PE=3 SV=1	LENED_010444	1	0.0259346	109.01	TACIEK(1)R	2	-1.569	6	1.463	1.284	1.191	0.8	0.695	0.533
mrr00640 Propanoate metabolism	0.343752	8	1.19	A0A1Q3DXL8	31	0.307	Down	0.0189598	K	Acetyl-carboxylase OS=Lentinula edodes OX=5353 GN=LENED_001220 PE=4 SV=1	LENED_001220	1	0.00131189	51.688	ASPSSVYDFVK(1)ANGGHTIITK	3	-0.35026	2	1.379		1.662	0.403	0.53
mrr00640 Propanoate metabolism	0.343752	8	1.19	A0A1Q3EAN2	237	0.65	Down	0.027304	K	2-methylcitrate dehydratase OS=Lentinula edodes OX=5353 GN=LENED_006068 PE=4 SV=1	LENED_006068	1	0.00251444	98.048	AVNLALLVK(1)K	2	-0.35497	3	1.038	1.231	1.337	0.905	0.805	0.635
mrr00640 Propanoate metabolism	0.343752	8	1.19	A0A1Q3EAN2	386	0.179	Down	0.0142245	K	2-methylcitrate dehydratase OS=Lentinula edodes OX=5353 GN=LENED_006068 PE=4 SV=1	LENED_006068	1	3.12243e-08	119.8	MYCVEDK(1)GFSVDYHDPAK	3	-0.29213	5	0.851	1.368	2.016		0.259	0.247
mrr03440 Homologous recombination	0.779641	1	0.84	A0A1Q3EQN0	25	2.583	Up	0.031178	K	DNA polymerase OS=Lentinula edodes OX=5353 GN=LENED_011676 PE=3 SV=1	LENED_011676	1	0.0175667	57.532	LGLVVK(1)SGK	2	-0.35937	3	0.777	0.645	0.297	1.753	1.225	1.463
mrr03440 Homologous recombination	0.779641	1	0.84	A0A1Q3EQN0	11	3.398	Up	0.028561	K	DNA polymerase OS=Lentinula edodes OX=5353 GN=LENED_011676 PE=3 SV=1	LENED_011676	1	3.19307e-07	148.28	AAK(1)NTESITAR	2	0.91799	4	0.519	0.674	0.2	1.738	1.17	1.826
mrr03440 Homologous recombination	0.779641	1	0.84	A0A1Q3EQN0	34	3.966	Up	0.041264	K	DNA polymerase OS=Lentinula edodes OX=5353 GN=LENED_011676 PE=3 SV=1	LENED_011676	1	0.00406924	68.355	YTLGYK(1)SALK	2	-0.0093816	6	0.476	0.552	0.209	1.514	1.619	1.773
mrr03440 Homologous recombination	0.779641	1	0.84	A0A1Q3EQN0	28	2.362	Up	0.034781	K	DNA polymerase OS=Lentinula edodes OX=5353 GN=LENED_011676 PE=3 SV=1	LENED_011676	1	0.000970185	98.048	SGK(1)YTLGYK	2	0.56281	6	0.704	0.792	0.331	1.712	1.205	1.398
mrr03440 Homologous recombination	0.779641	1	0.84	A0A1Q3EQN0	89	2.154	Up	0.028301	K	DNA polymerase OS=Lentinula edodes OX=5353 GN=LENED_011676 PE=3 SV=1	LENED_011676	1	9.28511e-07	89.663	TQVHHFGGTNVALGTAAGK(1)LFR	4	-0.63796	1	0.597	0.873	0.544		1.324	1.568
mrr00600 Sphingolipid metabolism	0.76062	2	0.84	A0A1Q3E298	281	2.433	Up	0.0051602	K	Arylsulfatase OS=Lentinula edodes OX=5353 GN=LENED_002943 PE=4 SV=1	LENED_002943	1	0.00459943	110.81	LLK(1)YLER	2	-0.052936	6	0.732	0.624	0.438	1.536	1.545	1.283
mrr00600 Sphingolipid metabolism	0.76062	2	0.84	A0A1Q3E298	353	1.786	Up	0.0066824	K	Arylsulfatase OS=Lentinula edodes OX=5353 GN=LENED_002943 PE=4 SV=1	LENED_002943	1	0.0247947	40.377	LYK(1)MYSTEGGIK	2	-1.3397	1	0.809	0.836	0.721	1.528	1.289
mrr00600 Sphingolipid metabolism	0.76062	2	0.84	A0A1Q3E298	122	2.361	Up	0.0178971	K	Arylsulfatase OS=Lentinula edodes OX=5353 GN=LENED_002943 PE=4 SV=1	LENED_002943	0.999807	0.00336564	53.377	WHLGLK(1)PEYNPDKR	4	-0.20718	1	0.59	0.737	0.492	1.485	1.408	1.402
mrr00600 Sphingolipid metabolism	0.76062	2	0.84	A0A1Q3E7R2	330	0.431	Down	0.0064791	K	Sphingomyelin phosphodiesterase OS=Lentinula edodes OX=5353 GN=LENED_005001 PE=3 SV=1	LENED_005001	1	0.00132722	57.148	YK(1)DIIVGQFFGHSHK	4	-0.16707	3	1.412	1.635		0.576	0.625	0.77
mrr00780 Biotin metabolism	0.634873	1	1.26	A0A1Q3DZ94	134	0.235	Down	0.000159846	K	Short-chain dehydrogenase reductase sdr OS=Lentinula edodes OX=5353 GN=LENED_001823 PE=4 SV=1	LENED_001823	1	1.00399e-09	118.72	GPLFLSQAASK(1)HFPSSGGR	3	-2.0834	3	1.758	1.48	1.509	0.36	0.319	0.435
mrr03010 Ribosome	1.8643e-07	44	1.79	A0A1Q3E3Q9	83	2.849	Up	0.0194618	K	40S ribosomal protein S13 OS=Lentinula edodes OX=5353 GN=LENED_003344 PE=3 SV=1	LENED_003344	1	0.00107461	151.04	K(1)HLETNR	2	0.41311	6	0.752	0.429	0.425	2.06	1.024	1.491
mrr03010 Ribosome	1.8643e-07	44	1.79	A0A1Q3E3Q9	95	3.035	Up	0.00151682	K	40S ribosomal protein S13 OS=Lentinula edodes OX=5353 GN=LENED_003344 PE=3 SV=1	LENED_003344	1	0.00847597	138.83	DKDSK(1)FR	2	0.51188	2	0.638	0.469	0.417	1.708	1.342	1.575
mrr03010 Ribosome	1.8643e-07	44	1.79	A0A1Q3E5S6	102	2.425	Up	0.0118241	K	Ubiquitin-60S ribosomal protein L40 fusion protein OS=Lentinula edodes OX=5353 GN=LENED_004256 PE=4 SV=1	LENED_004256	1	8.49137e-05	129.88	ELASK(1)YNCEK	2	0.2063	2	0.672		0.441	1.453	1.278	1.317
mrr03010 Ribosome	1.8643e-07	44	1.79	A0A1Q3EGV5	40	1.553	Up	0.0049814	K	40S ribosomal protein S20 OS=Lentinula edodes OX=5353 GN=LENED_008386 PE=3 SV=1	LENED_008386	1	3.51418e-11	164.11	SLEK(1)FSTDLINR	3	0.26891	9	0.734	0.744	0.882	1.117	1.211	1.337
mrr03010 Ribosome	1.8643e-07	44	1.79	A0A1Q3EGV5	89	1.846	Up	0.024817	K	40S ribosomal protein S20 OS=Lentinula edodes OX=5353 GN=LENED_008386 PE=3 SV=1	LENED_008386	1	0.0102393	83.206	YELK(1)VHK	2	-0.67166	3	0.805	0.756	0.6	1.633	1.365	0.991
mrr03010 Ribosome	1.8643e-07	44	1.79	A0A1Q3EGV5	68	1.968	Up	0.0119154	K	40S ribosomal protein S20 OS=Lentinula edodes OX=5353 GN=LENED_008386 PE=3 SV=1	LENED_008386	1	0.00459943	110.81	VLK(1)ITTR	2	0.44827	6	0.822	0.732	0.513	1.526	1.343	1.199
mrr03010 Ribosome	1.8643e-07	44	1.79	A0A1Q3EGV5	65	2.295	Up	0.0045363	K	40S ribosomal protein S20 OS=Lentinula edodes OX=5353 GN=LENED_008386 PE=3 SV=1	LENED_008386	1	0.0141639	75.738	LPTK(1)VLK	2	0.3988	3	0.691	0.691	0.484	1.672	1.343	1.268
mrr03010 Ribosome	1.8643e-07	44	1.79	A0A1Q3EQ01	130	2.028	Up	0.00184286	K	White collar 1 protein OS=Lentinula edodes OX=5353 GN=LENED_011425 PE=4 SV=1	LENED_011425	1	0.0169354	66.27	YVTK(1)TSGK	2	-0.6016	4	0.65	0.701	0.653	1.455	1.118	1.492
mrr03010 Ribosome	1.8643e-07	44	1.79	A0A1Q3EQ01	173	2.284	Up	0.020603	K	White collar 1 protein OS=Lentinula edodes OX=5353 GN=LENED_011425 PE=4 SV=1	LENED_011425	1	0.000566796	87.216	GAWGK(1)PYGTVAR	2	-0.39474	6	0.712	0.506	0.65	1.893	0.981	1.392
mrr03010 Ribosome	1.8643e-07	44	1.79	A0A1Q3E239	2	2.625	Up	0.034823	K	Ribosomal protein L24 OS=Lentinula edodes OX=5353 GN=LENED_002809 PE=4 SV=1	LENED_002809	1	0.00383992	62.088	MK(1)FNADVSSSR	2	-0.56812	3	0.384	0.67		1.713	1.351	1.086
mrr03010 Ribosome	1.8643e-07	44	1.79	A0A1Q3E8X6	185	1.785	Up	0.0039213	K	40s ribosomal protein s3 OS=Lentinula edodes OX=5353 GN=LENED_005435 PE=3 SV=1	LENED_005435	1	0.0175284	57.55	QGVLGIK(1)VK	2	0.11466	2	0.832	0.748	0.611	1.38	1.318	1.214
mrr03010 Ribosome	1.8643e-07	44	1.79	A0A1Q3E8X6	178	1.571	Up	0.0174026	K	40s ribosomal protein s3 OS=Lentinula edodes OX=5353 GN=LENED_005435 PE=3 SV=1	LENED_005435	1	1.45444e-10	153.95	HVLLK(1)QGVLGIK	2	-0.70734	12	0.658	0.884	0.804	1.31	1.048	1.327
mrr03010 Ribosome	1.8643e-07	44	1.79	A0A1Q3E8X6	108	1.856	Up	0.0126027	K	40s ribosomal protein s3 OS=Lentinula edodes OX=5353 GN=LENED_005435 PE=3 SV=1	LENED_005435	1	0.000461207	99.815	YK(1)LLGGLAVR	2	0.18137	6	0.688	0.872	0.58	1.548	1.256	1.168
mrr03010 Ribosome	1.8643e-07	44	1.79	A0A1Q3E8X6	62	1.518	Up	0.0030623	K	40s ribosomal protein s3 OS=Lentinula edodes OX=5353 GN=LENED_005435 PE=3 SV=1	LENED_005435	1	9.98315e-05	100.11	ATHTQEVLGEK(1)GR	3	0.45987	7	0.81	0.838	0.76	1.351	1.106	1.198
mrr03010 Ribosome	1.8643e-07	44	1.79	A0A1Q3E828	107	1.766	Up	0.028159	K	60S ribosomal protein L27 OS=Lentinula edodes OX=5353 GN=LENED_005061 PE=3 SV=1	LENED_005061	1	0.00131795	135.87	YTAGK(1)NR	2	-0.79411	5	0.827	0.592		1.371	1.264	1.124
mrr03010 Ribosome	1.8643e-07	44	1.79	A0A1Q3E3A9	189	2.951	Up	0.039281	K	40S ribosomal protein S6 OS=Lentinula edodes OX=5353 GN=LENED_003322 PE=3 SV=1	LENED_003322	1	0.000275373	94.122	EQK(1)TEYDTLLAK	2	1.7664	1	0.471	0.494		2.113	1.019	1.14
mrr03010 Ribosome	1.8643e-07	44	1.79	A0A1Q3E3A9	198	4.185	Up	0.004623	K	40S ribosomal protein S6 OS=Lentinula edodes OX=5353 GN=LENED_003322 PE=3 SV=1	LENED_003322	1	0.00832518	76.85	TEYDTLLAK(1)R	2	1.1563	3	0.491	0.403	0.311	1.588	2.322	1.133
mrr03010 Ribosome	1.8643e-07	44	1.79	A0A1Q3DVG4	92	1.521	Up	0.033978	K	60S ribosomal protein L9 OS=Lentinula edodes OX=5353 GN=LENED_000342 PE=4 SV=1	LENED_000342	1	2.08872e-52	230.86	GTLTK(1)NVQHVNMDIR	3	-0.25523	23	0.81	0.655	0.919	1.091	1.103	1.432
mrr03010 Ribosome	1.8643e-07	44	1.79	A0A1Q3DVG4	107	1.791	Up	0.027381	K	60S ribosomal protein L9 OS=Lentinula edodes OX=5353 GN=LENED_000342 PE=4 SV=1	LENED_000342	0.866646	8.11746e-05	100.4	SK(0.867)DSK(0.133)VTLAVWQGGR	3	0.68659	5	0.804		0.595	1.424	1.223	1.111
mrr03010 Ribosome	1.8643e-07	44	1.79	A0A1Q3E4J6	30	2.154	Up	0.022118	K	60s ribosomal protein l2 OS=Lentinula edodes OX=5353 GN=LENED_003803 PE=4 SV=1	LENED_003803	1	6.23747e-18	174.72	SHAIFK(1)SHTHHNK	2	0.39141	13	0.863	0.612	0.472	1.71	1.106	1.377
mrr03010 Ribosome	1.8643e-07	44	1.79	A0A1Q3E158	27	1.68	Up	0.032576	K	60S ribosomal protein L24 OS=Lentinula edodes OX=5353 GN=LENED_002546 PE=4 SV=1	LENED_002546	1	0.0255511	68.915	GDSK(1)VFR	2	1.4408	3	0.859	0.826	0.596	1.575	1.098	1.158
mrr03010 Ribosome	1.8643e-07	44	1.79	A0A1Q3EFX6	103	2.524	Up	0.004841	K	40s ribosomal protein s16 OS=Lentinula edodes OX=5353 GN=LENED_007999 PE=4 SV=1	LENED_007999	1	4.42599e-05	115.57	FSDAYSAMELK(1)K	2	-0.12225	6	0.564	0.685	0.498	1.882	1.247	1.28
mrr03010 Ribosome	1.8643e-07	44	1.79	A0A1Q3E394	97	2.039	Up	0.0038413	K	Ribosomal protein l4 OS=Lentinula edodes OX=5353 GN=LENED_003242 PE=4 SV=1	LENED_003242	1	0.0384139	57.164	LFNK(1)YRPETK	2	0.32233	1	0.621	0.652		1.472	1.194	1.227
mrr03010 Ribosome	1.8643e-07	44	1.79	A0A1Q3E8Q4	104	2.21	Up	0.026703	K	40s ribosomal protein s11 OS=Lentinula edodes OX=5353 GN=LENED_005339 PE=3 SV=1	LENED_005339	1	3.7719e-06	132.79	HK(1)NLAAHVSPAFR	4	0.37746	9	0.769	0.704	0.44	1.803	1.052	1.372
mrr03010 Ribosome	1.8643e-07	44	1.79	A0A1Q3E8Q4	95	1.846	Up	0.039718	K	40s ribosomal protein s11 OS=Lentinula edodes OX=5353 GN=LENED_005339 PE=3 SV=1	LENED_005339	1	0.000745999	77.185	RDYLHYIPK(1)YNR	3	-0.77795	13	0.721	0.931	0.49	1.551	1.095	1.309
mrr03010 Ribosome	1.8643e-07	44	1.79	A0A1Q3E8Q4	132	2.105	Up	0.035724	K	40s ribosomal protein s11 OS=Lentinula edodes OX=5353 GN=LENED_005339 PE=3 SV=1	LENED_005339	1	0.058631	54.157	PLSK(1)TVR	2	1.7724	1	0.808	0.74	0.432	1.787	1.091	1.289
mrr03010 Ribosome	1.8643e-07	44	1.79	A0A1Q3E545	30	5.382	Up	0.022877	K	Ribosomal protein S25 OS=Lentinula edodes OX=5353 GN=LENED_003795 PE=4 SV=1	LENED_003795	1	1.73077e-07	150.26	DK(1)AQHAVAVDK	2	-0.4997	11	0.41	0.454	0.13	2.606	1.734	1.01
mrr03010 Ribosome	1.8643e-07	44	1.79	A0A1Q3EEP7	16	2.364	Up	0.024998	K	Ribosomal protein L38e OS=Lentinula edodes OX=5353 GN=LENED_007539 PE=3 SV=1	LENED_007539	1	0.0134142	108.3	QFLEISK(1)R	2	0.076717	5	0.768	0.707	0.358	1.718	1.342	1.273
mrr03010 Ribosome	1.8643e-07	44	1.79	A0A1Q3DV87	221	2.03	Up	0.0101015	K	60s ribosomal protein l6 OS=Lentinula edodes OX=5353 GN=LENED_000333 PE=4 SV=1	LENED_000333	1	2.08067e-05	157.68	TENLVK(1)YLR	2	1.3646	18	0.811	0.678	0.535	1.645	1.199	1.264
mrr03010 Ribosome	1.8643e-07	44	1.79	A0A1Q3DV87	49	3.497	Up	0.0030609	K	60s ribosomal protein l6 OS=Lentinula edodes OX=5353 GN=LENED_000333 PE=4 SV=1	LENED_000333	1	0.0358942	62.717	GLYK(1)GLK	2	-1.2766	2	0.557	0.495	0.309	1.533	1.379	1.847
mrr03010 Ribosome	1.8643e-07	44	1.79	A0A1Q3DV87	78	3.336	Up	0.037276	K	60s ribosomal protein l6 OS=Lentinula edodes OX=5353 GN=LENED_000333 PE=4 SV=1	LENED_000333	1	1.17792e-09	170.02	TIGGNNNGEK(1)R	2	1.3484	7		0.613	0.246	1.597	1.528	1.174
mrr03010 Ribosome	1.8643e-07	44	1.79	A0A1Q3E340	130	2.302	Up	0.0091028	K	Ribosomal protein OS=Lentinula edodes OX=5353 GN=LENED_003262 PE=3 SV=1	LENED_003262	1	0.00975077	58.17	LLGPGLSK(1)AGK	2	0.24312	6	0.598	0.735	0.532	1.863	1.276	1.155
mrr03010 Ribosome	1.8643e-07	44	1.79	A0A1Q3E340	207	2.548	Up	0.007417	K	Ribosomal protein OS=Lentinula edodes OX=5353 GN=LENED_003262 PE=3 SV=1	LENED_003262	1	0.000339982	98.182	SLHLK(1)TTMGK	2	0.27092	9	0.642	0.687	0.407	1.766	1.32	1.338
mrr03010 Ribosome	1.8643e-07	44	1.79	A0A1Q3E340	24	2.568	Up	0.037503	K	Ribosomal protein OS=Lentinula edodes OX=5353 GN=LENED_003262 PE=3 SV=1	LENED_003262	1	3.43473e-06	152.54	ELLAASQEK(1)K	2	0.22589	6	0.644	0.759	0.34	2.03	1.414	1.032
mrr03010 Ribosome	1.8643e-07	44	1.79	A0A1Q3E340	202	1.665	Up	0.025663	K	Ribosomal protein OS=Lentinula edodes OX=5353 GN=LENED_003262 PE=3 SV=1	LENED_003262	1	0.00505278	57.175	NWQNVK(1)SLHLK	3	-0.30229	5	0.777	0.693		1.377	1.024	1.27
mrr03010 Ribosome	1.8643e-07	44	1.79	A0A1Q3E340	133	2.606	Up	0.0152956	K	Ribosomal protein OS=Lentinula edodes OX=5353 GN=LENED_003262 PE=3 SV=1	LENED_003262	1	2.62983e-05	91.401	AGK(1)FPTPVSHAEDLTNK	3	-0.08203	6	0.616	0.814	0.487	1.749	1.582
mrr03010 Ribosome	1.8643e-07	44	1.79	A0A1Q3EAG9	130	2.247	Up	0.025323	K	60s ribosomal protein l20 OS=Lentinula edodes OX=5353 GN=LENED_005978 PE=3 SV=1	LENED_005978	1	0.00168884	67.519	SGTHNMYK(1)EYR	3	-0.40903	1	0.921	0.561	0.416	1.662	1.268	1.334
mrr03010 Ribosome	1.8643e-07	44	1.79	A0A1Q3EAG9	76	2.055	Up	0.033996	K	60s ribosomal protein l20 OS=Lentinula edodes OX=5353 GN=LENED_005978 PE=3 SV=1	LENED_005978	1	1.85454e-05	130.56	IFAANEVVAK(1)SR	3	-0.015642	7	0.808	0.767	0.427	1.606	1.082	1.427
mrr03010 Ribosome	1.8643e-07	44	1.79	A0A1Q3E4E1	13	4.426	Up	0.0051371	K	60S ribosomal protein L37 OS=Lentinula edodes OX=5353 GN=LENED_003659 PE=3 SV=1	LENED_003659	1	0.000383245	108.47	VGITGK(1)YGTR	2	-0.0074018	3	0.516	0.392	0.234	2.08	1.265	1.71
mrr03010 Ribosome	1.8643e-07	44	1.79	A0A1Q3E8V0	75	2.354	Up	0.024164	K	40S ribosomal protein S24 OS=Lentinula edodes OX=5353 GN=LENED_005407 PE=3 SV=1	LENED_005407	1	0.00103794	94.909	LAAMYK(1)TDK	2	0.34657	6	0.634	0.814	0.392	1.606	1.627	1.098
mrr03010 Ribosome	1.8643e-07	44	1.79	A0A1Q3E8V0	125	3.295	Up	0.032824	K	40S ribosomal protein S24 OS=Lentinula edodes OX=5353 GN=LENED_005407 PE=3 SV=1	LENED_005407	1	1.75753e-12	180.31	SGLATK(1)VDKPSR	2	0.6906	11	0.469	0.766	0.211	2.1	1.365	1.3
mrr03010 Ribosome	1.8643e-07	44	1.79	A0A1Q3EPG8	100	1.881	Up	0.00070409	K	60S acidic ribosomal protein P0 OS=Lentinula edodes OX=5353 GN=LENED_011228 PE=4 SV=1	LENED_011228	1	0.0140887	59.153	GK(1)GVVLMGK	2	-0.10083	3	0.695	0.729	0.688	1.474	1.18	1.318
mrr03010 Ribosome	1.8643e-07	44	1.79	A0A1Q3E1F2	14	4.967	Up	0.0043202	K	Ribosomal protein L37 OS=Lentinula edodes OX=5353 GN=LENED_002543 PE=3 SV=1	LENED_002543	1	0.000217183	117.02	HTK(1)SHTLCR	3	-0.52454	8	0.404	0.412	0.221	2.174	1.164	1.813
mrr03010 Ribosome	1.8643e-07	44	1.79	A0A1Q3EQW2	144	3.104	Up	0.0024044	K	60S ribosomal protein L21 OS=Lentinula edodes OX=5353 GN=LENED_011754 PE=4 SV=1	LENED_011754	1	1.52233e-10	153.32	VK(1)SNHEAHVAAK	2	-0.44621	1	0.438	0.672	0.388	1.604	1.599	1.447
mrr03010 Ribosome	1.8643e-07	44	1.79	A0A1Q3EQW2	89	2.123	Up	0.027199	K	60S ribosomal protein L21 OS=Lentinula edodes OX=5353 GN=LENED_011754 PE=4 SV=1	LENED_011754	1	0.00153903	70.056	GMPHK(1)YYHGR	3	0.22063	7	0.747	0.802	0.416	1.668	1.204	1.3
mrr03010 Ribosome	1.8643e-07	44	1.79	A0A1Q3ELK6	488	1.64	Up	0.0185441	K	60S ribosomal protein L13a OS=Lentinula edodes OX=5353 GN=LENED_010028 PE=3 SV=1	LENED_010028	1	0.0109847	81.784	TAAIK(1)LR	2	0.92964	4	0.671	0.956	0.674	1.413	1.191	1.17
mrr03010 Ribosome	1.8643e-07	44	1.79	A0A1Q3ELK6	390	2.317	Up	0.0175777	K	60S ribosomal protein L13a OS=Lentinula edodes OX=5353 GN=LENED_010028 PE=3 SV=1	LENED_010028	1	0.00319613	93.429	APSK(1)ILYR	2	-0.5246	5	0.757	0.682	0.414	1.752	1.168	1.374
mrr03010 Ribosome	1.8643e-07	44	1.79	A0A1Q3EAH4	188	1.715	Up	0.019519	K	40S ribosomal protein S5 OS=Lentinula edodes OX=5353 GN=LENED_005990 PE=3 SV=1	LENED_005990	1	0.005565	83.883	GSSNSYAIK(1)K	2	-0.65775	9	0.855	0.842	0.548	1.304	1.328	1.219
mrr03010 Ribosome	1.8643e-07	44	1.79	A0A1Q3EFY3	120	2.987	Up	0.0166196	K	60S ribosomal protein L13 OS=Lentinula edodes OX=5353 GN=LENED_007991 PE=3 SV=1	LENED_007991	1	0.0100254	83.614	LVAYK(1)QK	2	-0.84431	3	0.618	0.643	0.283	1.81	1.238	1.564
mrr03010 Ribosome	1.8643e-07	44	1.79	A0A1Q3ETF3	19	2.466	Up	0.006218	K	60S ribosomal protein L14 OS=Lentinula edodes OX=5353 GN=LENED_012762 PE=4 SV=1	LENED_012762	1	0.000163038	105.03	VVLLK(1)SGPYAGK	2	1.1222	5	0.601	0.702	0.473	1.845	1.236	1.298
mrr03010 Ribosome	1.8643e-07	44	1.79	A0A1Q3E242	67	2.661	Up	0.046999	K	60S ribosomal protein L7 OS=Lentinula edodes OX=5353 GN=LENED_002880 PE=4 SV=1	LENED_002880	1	3.89391e-08	152.7	EYLSQEK(1)EEIR	2	0.039864	5	0.785	0.601	0.294	1.894	0.957	1.619
mrr03010 Ribosome	1.8643e-07	44	1.79	A0A1Q3E242	105	2.827	Up	0.043259	K	60S ribosomal protein L7 OS=Lentinula edodes OX=5353 GN=LENED_002880 PE=4 SV=1	LENED_002880	1	0.000290754	114.4	GINEIAPK(1)PR	2	0.16844	6	0.767	0.604	0.248	2.024	1.142	1.411
mrr03010 Ribosome	1.8643e-07	44	1.79	A0A1Q3EMB3	11	2.565	Up	0.033558	K	60s ribosomal protein l18 OS=Lentinula edodes OX=5353 GN=LENED_010306 PE=4 SV=1	LENED_010306	1	0.000495317	83.081	GIDLTAHHVK(1)K	3	0.99434	5	0.517	0.853	0.361	2.035	1.159	1.246
mrr03010 Ribosome	1.8643e-07	44	1.79	A0A1Q3EMB3	45	2.398	Up	0.0153609	K	60s ribosomal protein l18 OS=Lentinula edodes OX=5353 GN=LENED_010306 PE=4 SV=1	LENED_010306	1	7.06684e-05	117.79	TDSSFNK(1)VILHR	3	0.69379	14	0.848	0.569	0.39	1.529	1.343	1.462
mrr03010 Ribosome	1.8643e-07	44	1.79	A0A1Q3EKA1	182	2.188	Up	0.049357	K	40S ribosomal protein S1 OS=Lentinula edodes OX=5353 GN=RPS1 PE=3 SV=1	RPS1	1	0.00324974	92.051	APK(1)FDVSK	2	0.50756	6	0.648	0.862	0.426	1.996	1.119	1.12
mrr03010 Ribosome	1.8643e-07	44	1.79	A0A1Q3EKA1	45	2.302	Up	0.040645	K	40S ribosomal protein S1 OS=Lentinula edodes OX=5353 GN=RPS1 PE=3 SV=1	RPS1	1	0.00249796	79.489	NVGK(1)TLVNR	2	0.28588	6	0.506	0.964	0.382	1.736	1.132	1.395
mrr03010 Ribosome	1.8643e-07	44	1.79	A0A1Q3E3G4	42	2.354	Up	0.0072795	K	Ribosomal protein S5 OS=Lentinula edodes OX=5353 GN=LENED_003385 PE=3 SV=1	LENED_003385	1	0.00123833	94.007	KDDEKEWVPVTK(1)LGR	3	-0.37048	9	0.732	0.63	0.478	1.778	1.35	1.204
mrr03010 Ribosome	1.8643e-07	44	1.79	A0A1Q3E3G4	159	1.55	Up	1.94965e-05	K	Ribosomal protein S5 OS=Lentinula edodes OX=5353 GN=LENED_003385 PE=3 SV=1	LENED_003385	1	2.66398e-07	91.64	GYWGTALGEPHTVPSK(1)VSGK	3	0.69358	4	0.772	0.811	0.791	1.206	1.255	1.219
mrr03010 Ribosome	1.8643e-07	44	1.79	A0A1Q3EIV1	38	5.344	Up	0.010504	K	60S ribosomal protein L5 OS=Lentinula edodes OX=5353 GN=LENED_009092 PE=3 SV=1	LENED_009092	1	0.00279113	103.83	LTTQAK(1)NK	2	1.364	4	0.449	0.336	0.215	2.846	1.422	1.076
mrr03010 Ribosome	1.8643e-07	44	1.79	A0A1Q3EIV1	40	3.909	Up	0.0055567	K	60S ribosomal protein L5 OS=Lentinula edodes OX=5353 GN=LENED_009092 PE=3 SV=1	LENED_009092	1	0.0116772	80.462	NK(1)YNAPK	2	0.15167	3	0.484	0.516	0.262	2.066	1.293	1.574
mrr03010 Ribosome	1.8643e-07	44	1.79	A0A1Q3EIV1	45	3.413	Up	0.0045194	K	60S ribosomal protein L5 OS=Lentinula edodes OX=5353 GN=LENED_009092 PE=3 SV=1	LENED_009092	1	1.38256e-06	167.25	YNAPK(1)YR	2	0.26538	6	0.547	0.528	0.318	1.814	1.216	1.724
mrr03010 Ribosome	1.8643e-07	44	1.79	A0A1Q3EIV1	24	4.388	Up	0.012398	K	60S ribosomal protein L5 OS=Lentinula edodes OX=5353 GN=LENED_009092 PE=3 SV=1	LENED_009092	1	0.000364439	124.95	EGK(1)TDYYAR	2	0.0004529	5	0.482	0.496	0.178	2.144	1.414	1.514
mrr03010 Ribosome	1.8643e-07	44	1.79	A0A1Q3EIV1	267	1.587	Up	0.028739	K	60S ribosomal protein L5 OS=Lentinula edodes OX=5353 GN=LENED_009092 PE=3 SV=1	LENED_009092	1	3.88298e-07	158.47	AESSK(1)YATPR	2	0.4051	5	0.914	0.868	0.73	1.465	1.193
mrr03010 Ribosome	1.8643e-07	44	1.79	A0A1Q3EFD5	59	2.476	Up	0.0075831	K	40S ribosomal protein S17 OS=Lentinula edodes OX=5353 GN=LENED_007760 PE=3 SV=1	LENED_007760	1	0.000513318	84.821	ISGFTTHLMK(1)R	3	-0.79228	8	0.601	0.714	0.461	1.829	1.399	1.17
mrr03010 Ribosome	1.8643e-07	44	1.79	A0A1Q3EFD5	32	3.963	Up	0.0077385	K	40S ribosomal protein S17 OS=Lentinula edodes OX=5353 GN=LENED_007760 PE=3 SV=1	LENED_007760	1	6.62291e-05	123.79	LTLDFHTNK(1)R	3	0.2116	7	0.484	0.495	0.282	2.397	1.341	1.259
mrr03010 Ribosome	1.8643e-07	44	1.79	A0A1Q3EFD5	49	2.895	Up	0.0021642	K	40S ribosomal protein S17 OS=Lentinula edodes OX=5353 GN=LENED_007760 PE=3 SV=1	LENED_007760	1	0.000479762	79.492	NK(1)ISGFTTHLMK	2	0.081944	8	0.509	0.465		1.616	1.38	1.234
mrr03010 Ribosome	1.8643e-07	44	1.79	A0A1Q3EFD5	19	2.972	Up	0.025476	K	40S ribosomal protein S17 OS=Lentinula edodes OX=5353 GN=LENED_007760 PE=3 SV=1	LENED_007760	1	0.000490972	103.19	VLIEK(1)YYPR	3	0.1524	13	0.569	0.629	0.351	1.554	1.593	1.456
mrr03010 Ribosome	1.8643e-07	44	1.79	A0A1Q3EFD5	44	2.768	Up	0.026783	K	40S ribosomal protein S17 OS=Lentinula edodes OX=5353 GN=LENED_007760 PE=3 SV=1	LENED_007760	1	0.000771619	104.17	IIDEVAVVPSK(1)R	2	0.61997	8	0.614	0.718	0.307	1.995	1.14	1.402
mrr03010 Ribosome	1.8643e-07	44	1.79	A0A1Q3EAI9	54	2.734	Up	0.021021	K	40S ribosomal protein S8 OS=Lentinula edodes OX=5353 GN=LENED_005999 PE=3 SV=1	LENED_005999	1	0.00500154	108.24	GGNLK(1)YR	2	0.49902	4	0.6	0.754	0.298	1.745	1.429	1.343
mrr03010 Ribosome	1.8643e-07	44	1.79	A0A1Q3EQ02	78	2.606	Up	0.031059	K	60s ribosomal protein l31 OS=Lentinula edodes OX=5353 GN=LENED_011430 PE=4 SV=1	LENED_011430	1	4.97368e-07	129.29	LNQAIWAQGIK(1)TVPHR	3	0.88338	4	0.648	0.765	0.301	1.869	1.311	1.287
mrr03010 Ribosome	1.8643e-07	44	1.79	A0A1Q3EQ02	31	2.536	Up	0.041825	K	60s ribosomal protein l31 OS=Lentinula edodes OX=5353 GN=LENED_011430 PE=4 SV=1	LENED_011430	1	0.000845804	83.948	EYTIHLHK(1)R	3	-0.45312	6	0.646	0.767	0.335	2.077	1.065	1.291
mrr03010 Ribosome	1.8643e-07	44	1.79	A0A1Q3EQ02	47	2.452	Up	0.0147792	K	60s ribosomal protein l31 OS=Lentinula edodes OX=5353 GN=LENED_011430 PE=4 SV=1	LENED_011430	1	6.40967e-05	116.51	APWAVK(1)SVTEFAR	2	0.50514	7	0.493	0.799	0.466	1.069	1.685	1.556
mrr03010 Ribosome	1.8643e-07	44	1.79	A0A1Q3EIU3	35	3.058	Up	0.0047386	K	60S ribosomal protein L36 OS=Lentinula edodes OX=5353 GN=LENED_009109 PE=4 SV=1	LENED_009109	1	0.0165145	66.692	GIQSTK(1)TK	2	0.091369	3	0.534	0.399		1.584	1.475	1.221
mrr03010 Ribosome	1.8643e-07	44	1.79	A0A1Q3EQF8	14	2.451	Up	0.0033379	K	Ribosomal protein L22e OS=Lentinula edodes OX=5353 GN=LENED_011590 PE=4 SV=1	LENED_011590	1	0.000349591	132.85	HK(1)FVIDYSK	2	-0.099858	4	0.597	0.689	0.5	1.749	1.427	1.201
mrr03010 Ribosome	1.8643e-07	44	1.79	A0A1Q3DZN1	107	3.198	Up	0.00054008	K	Ubiquitin-domain-containing protein OS=Lentinula edodes OX=5353 GN=LENED_002001 PE=4 SV=1	LENED_002001	1	0.000487626	117.31	YYK(1)VDSDGK	2	-1.2148	6	0.533	0.505	0.436	1.871	1.5	1.343
mrr03010 Ribosome	1.8643e-07	44	1.79	A0A1Q3EDQ0	90	2.055	Up	0.031083	K	Ribosomal protein l35 OS=Lentinula edodes OX=5353 GN=LENED_007174 PE=3 SV=1	LENED_007174	1	0.0136885	107.69	K(1)YLPLDLR	2	-0.097458	1	0.847	0.659	0.499	1.716	0.996	1.408
mrr03010 Ribosome	1.8643e-07	44	1.79	A0A1Q3E4E3	84	2.237	Up	0.0038168	K	40S ribosomal protein S4 OS=Lentinula edodes OX=5353 GN=LENED_003654 PE=3 SV=1	LENED_003654	1	0.0256378	59.35	LLYDVK(1)GR	2	-0.19088	4	0.688	0.7	0.511	1.645	1.383	1.22
mrr03010 Ribosome	1.8643e-07	44	1.79	A0A1Q3E4E3	49	3.034	Up	0.0046403	K	40S ribosomal protein S4 OS=Lentinula edodes OX=5353 GN=LENED_003654 PE=3 SV=1	LENED_003654	1	0.00802331	87.435	LIK(1)IDGK	2	0.13747	2	0.548	0.611	0.356	1.608	1.23	1.758
mrr03010 Ribosome	1.8643e-07	44	1.79	A0A1Q3E4E3	100	2.691	Up	0.0062028	K	40S ribosomal protein S4 OS=Lentinula edodes OX=5353 GN=LENED_003654 PE=3 SV=1	LENED_003654	1	0.000219997	99.5	ITPEEATYK(1)LLK	2	0.74353	4	0.477	0.745	0.423	1.292	1.41	1.724
mrr03010 Ribosome	1.8643e-07	44	1.79	A0A1Q3E4E3	223	2.61	Up	0.033401	K	40S ribosomal protein S4 OS=Lentinula edodes OX=5353 GN=LENED_003654 PE=3 SV=1	LENED_003654	1	0.000214766	119.27	GTK(1)LTISEER	2	0.31539	4	0.857	0.536	0.327	1.983	1.247	1.26
mrr03010 Ribosome	1.8643e-07	44	1.79	A0A1Q3EU67	281	3.579	Up	0.0114823	K	Mediator of RNA polymerase II transcription subunit 10 OS=Lentinula edodes OX=5353 GN=MED10 PE=3 SV=1	MED10	1	0.0033831	99.34	KADVDLNK(1)R	2	-0.32358	4	0.662	0.416	0.286	2.209	1.348	1.325
mrr03010 Ribosome	1.8643e-07	44	1.79	A0A1Q3EU67	250	2.454	Up	0.0080444	K	Mediator of RNA polymerase II transcription subunit 10 OS=Lentinula edodes OX=5353 GN=MED10 PE=3 SV=1	MED10	1	0.00158443	113.93	LLNTNVDGK(1)R	2	0.32534	5	0.594	0.676	0.521	1.787	1.567	1.041
mrr03010 Ribosome	1.8643e-07	44	1.79	A0A1Q3E8Z2	67	1.791	Up	0.0094159	K	60S ribosomal protein L27a OS=Lentinula edodes OX=5353 GN=LENED_005276 PE=3 SV=1	LENED_005276	1	0.0062464	80.229	LPFIVK(1)AR	2	-0.66834	10	0.766	0.825	0.6	1.489	1.304	1.13
mrr03010 Ribosome	1.8643e-07	44	1.79	A0A1Q3DXG6	6	2.995	Up	0.00070189	K	60S ribosomal protein L44 OS=Lentinula edodes OX=5353 GN=LENED_001167 PE=3 SV=1	LENED_001167	1	0.00529603	106.36	VNVPK(1)TR	2	0.29067	3	0.532	0.561	0.454	1.769	1.591	1.274
mrr03010 Ribosome	1.8643e-07	44	1.79	A0A1Q3DXG6	32	3.547	Up	0.0035787	K	60S ribosomal protein L44 OS=Lentinula edodes OX=5353 GN=LENED_001167 PE=3 SV=1	LENED_001167	1	0.00104878	83.862	GK(1)DSLFAQGK	2	1.0976	6	0.528	0.507	0.329	2.081	1.311	1.446
mrr03010 Ribosome	1.8643e-07	44	1.79	A0A1Q3DXG6	24	3.014	Up	0.0044157	K	60S ribosomal protein L44 OS=Lentinula edodes OX=5353 GN=LENED_001167 PE=3 SV=1	LENED_001167	1	0.000346318	110.84	HTPHK(1)VTQYK	2	1.2706	5	0.504	0.569	0.467	2.113	1.179	1.35
mrr03010 Ribosome	1.8643e-07	44	1.79	A0A1Q3DXG6	86	2.802	Up	0.036622	K	60S ribosomal protein L44 OS=Lentinula edodes OX=5353 GN=LENED_001167 PE=3 SV=1	LENED_001167	1	0.00776152	75.189	AQMTLK(1)R	2	0.70955	3	0.424	0.575		1.94	0.989	1.27
mrr03010 Ribosome	1.8643e-07	44	1.79	A0A1Q3DXG6	78	2.879	Up	0.0028787	K	60S ribosomal protein L44 OS=Lentinula edodes OX=5353 GN=LENED_001167 PE=3 SV=1	LENED_001167	1	0.000362343	126.07	LECTVCK(1)YK	2	-0.73119	6	0.535	0.654	0.393	1.698	1.322	1.535
mrr00970 Aminoacyl-tRNA biosynthesis	0.997575	3	0.36	A0A1Q3DVJ6	280	0.543	Down	0.045859	K	Glutamine-tRNA ligase OS=Lentinula edodes OX=5353 GN=LENED_000427 PE=4 SV=1	LENED_000427	1	0.0126451	78.616	TVFNK(1)AR	2	-0.35812	6	1.341	0.977	1.519	0.686	0.693	0.706
mrr00970 Aminoacyl-tRNA biosynthesis	0.997575	3	0.36	A0A1Q3DVJ6	55	0.388	Down	0.0040411	K	Glutamine-tRNA ligase OS=Lentinula edodes OX=5353 GN=LENED_000427 PE=4 SV=1	LENED_000427	1	2.53998e-05	109.48	LYPK(1)HSMVTTSDFR	3	-0.31532	10	1.182	1.331	1.691	0.436	0.533	0.662
mrr00970 Aminoacyl-tRNA biosynthesis	0.997575	3	0.36	A0A1Q3EA71	743	1.583	Up	0.0046847	K	Leucyl-tRNA synthetase OS=Lentinula edodes OX=5353 GN=LENED_005870 PE=4 SV=1	LENED_005870	1	1.71062e-05	131.06	MSK(1)STGNFLTLR	2	2.4365	9	0.869	0.678	0.801	1.299	1.154	1.265
mrr00970 Aminoacyl-tRNA biosynthesis	0.997575	3	0.36	A0A1Q3E1D7	424	0.633	Down	0.0114625	K	Lysine--tRNA ligase OS=Lentinula edodes OX=5353 GN=LENED_002625 PE=3 SV=1	LENED_002625	1	2.71979e-23	185.27	ELCTK(1)HNVECSEPR	2	-1.1771	10	1.414	1.027	1.218	0.772	0.829	0.714
mrr00590 Arachidonic acid metabolism	0.779641	1	0.84	A0A1Q3E695	608	2.424	Up	0.043996	K	Leukotriene-a4 partial OS=Lentinula edodes OX=5353 GN=LENED_004428 PE=4 SV=1	LENED_004428	1	0.0233893	45.28	VNK(1)DLAVNAFQK	2	-0.75383	1	0.551	0.647		1.699		1.205
mrr03022 Basal transcription factors	0.634873	1	1.26	A0A1Q3EA79	12	2.047	Up	0.0092847	K	Transcription initiation factor IIE subunit beta OS=Lentinula edodes OX=5353 GN=LENED_005881 PE=3 SV=1	LENED_005881	1	0.00542625	56.514	LAQDAAAFK(1)SVLQR	2	0.62003	1	0.537	0.727		1.262	1.382	1.237
mrr00460 Cyanoamino acid metabolism	0.1656	5	1.58	A0A1Q3E6Z8	354	2.959	Up	0.038022	K	Beta-glucosidase OS=Lentinula edodes OX=5353 GN=LENED_004700 PE=3 SV=1	LENED_004700	1	0.0305794	46.524	IAIVGGNAK(1)AR	2	0.08425	2	0.741	0.62	0.329	1.575		1.759
mrr00460 Cyanoamino acid metabolism	0.1656	5	1.58	A0A1Q3E6Z8	344	2.694	Up	0.0036832	K	Beta-glucosidase OS=Lentinula edodes OX=5353 GN=LENED_004700 PE=3 SV=1	LENED_004700	0.999547	9.72227e-05	82.865	NEGSLLPLKPEEQGLK(1)K	3	0.025375	2	0.605	0.601	0.44	1.471	1.17	1.794
mrr00460 Cyanoamino acid metabolism	0.1656	5	1.58	A0A1Q3E6Z8	711	2.109	Up	0.042402	K	Beta-glucosidase OS=Lentinula edodes OX=5353 GN=LENED_004700 PE=3 SV=1	LENED_004700	1	5.30132e-06	121.24	YAEDLYVGYK(1)HYHHR	3	0.16507	10	0.583	0.951	0.412	1.073	1.452	1.58
mrr00460 Cyanoamino acid metabolism	0.1656	5	1.58	A0A1Q3EGL6	232	0.635	Down	0.0148565	K	Acetamidase Formamidase OS=Lentinula edodes OX=5353 GN=LENED_008249 PE=4 SV=1	LENED_008249	1	2.89806e-05	116.19	EHGGNCDIK(1)NLSR	3	-0.13216	7	1.278	1.205	1.173	0.814	0.89	0.616
mrr00460 Cyanoamino acid metabolism	0.1656	5	1.58	A0A1Q3EN54	333	3.954	Up	0.0004841	K	Beta-glucosidase OS=Lentinula edodes OX=5353 GN=LENED_010692 PE=3 SV=1	LENED_010692	1	4.1861e-05	122.55	IK(1)SIAVIGPNAK	2	-0.75719	6	0.417	0.504	0.321	1.695	1.542	1.674
mrr00460 Cyanoamino acid metabolism	0.1656	5	1.58	A0A1Q3EN54	689	2.475	Up	0.00196409	K	Beta-glucosidase OS=Lentinula edodes OX=5353 GN=LENED_010692 PE=3 SV=1	LENED_010692	1	2.11638e-09	115.57	LADVPSYPSYGSK(1)GQEHGR	3	-0.68637	4	0.717	0.542	0.511	1.674	1.333	1.373
mrr00460 Cyanoamino acid metabolism	0.1656	5	1.58	A0A1Q3DVY0	526	2.565	Up	0.01106	K	Glycoside hydrolase family 1 protein OS=Lentinula edodes OX=5353 GN=LENED_000506 PE=3 SV=1	LENED_000506	1	0.0128742	78.178	IK(1)QAVWK	2	0.91445	3	0.603	0.471		1.686	1.245	1.202
mrr00460 Cyanoamino acid metabolism	0.1656	5	1.58	A0A1Q3E482	851	1.519	Up	0.0144223	K	Beta-glucosidase OS=Lentinula edodes OX=5353 GN=LENED_003590 PE=3 SV=1	LENED_003590	1	0.0182995	73.26	LNLK(1)DLR	2	1.0802	6	0.829	0.924	0.656	1.27	1.209	1.18
mrr03008 Ribosome biogenesis in eukaryotes	0.926887	2	0.56	A0A1Q3ECC6	371	2.425	Up	0.029404	K	p-loop containing nucleoside triphosphate hydrolase protein OS=Lentinula edodes OX=5353 GN=LENED_006680 PE=4 SV=1	LENED_006680	1	0.033563	68.312	AARDRK(1)R	2	3.0712	1	0.452	0.644		1.174	1.093	1.719
mrr03008 Ribosome biogenesis in eukaryotes	0.926887	2	0.56	A0A1Q3E2C8	84	0.364	Down	0.030721	K	SnRNP subunit OS=Lentinula edodes OX=5353 GN=LENED_002974 PE=4 SV=1	LENED_002974	1	0.00320644	51.03	NVPYVFLPSK(1)AALGR	3	-1.0421	3	1.388	1.676	1.231	0.25	0.66	0.653
mrr04136 Autophagy - other	0.971008	1	0.36	A0A1Q3E3W7	13	3.109	Up	0.039802	K	Autophagy-related protein OS=Lentinula edodes OX=5353 GN=LENED_003558 PE=3 SV=1	LENED_003558	1	0.000217838	142.1	FKDEHPFEK(1)R	2	2.1841	6	0.602	0.555	0.319	1.661	0.783	2.145
mrr03020 RNA polymerase	0.634873	1	1.26	A0A1Q3E8J6	56	0.505	Down	0.0147563	K	DNA-directed RNA polymerase II subunit RPB11 OS=Lentinula edodes OX=5353 GN=LENED_005274 PE=4 SV=1	LENED_005274	1	0.00330113	70.808	IPNAATIK(1)ILK	2	0.32432	3	1.649	1	1.316	0.703	0.727	0.574
mrr00561 Glycerolipid metabolism	0.200477	8	1.35	A0A1Q3E0Q6	81	2.181	Up	0.0065574	K	Aldehyde dehydrogenase OS=Lentinula edodes OX=5353 GN=LENED_002249 PE=3 SV=1	LENED_002249	1	0.013528	124.89	AIISAK(1)R	2	0.05668	6	0.793	0.566	0.575	1.457	1.619	1.143
mrr00561 Glycerolipid metabolism	0.200477	8	1.35	A0A1Q3E0Q6	304	2.572	Up	0.009302	K	Aldehyde dehydrogenase OS=Lentinula edodes OX=5353 GN=LENED_002249 PE=3 SV=1	LENED_002249	1	0.00588883	95.741	IK(1)SLLER	2	-0.1596	4	0.77	0.55	0.408	1.49	1.716	1.239
mrr00561 Glycerolipid metabolism	0.200477	8	1.35	A0A1Q3E0Q6	323	2.648	Up	0.042317	K	Aldehyde dehydrogenase OS=Lentinula edodes OX=5353 GN=LENED_002249 PE=3 SV=1	LENED_002249	1	5.36225e-06	135.1	VLMGGGMDEK(1)ER	2	-0.58335	3	0.521	0.53		1.332	1.891	0.951
mrr00561 Glycerolipid metabolism	0.200477	8	1.35	A0A1Q3EAK3	52	37.809	Up	0.000137545	K	Aldehyde dehydrogenase OS=Lentinula edodes OX=5353 GN=LENED_005943 PE=3 SV=1	LENED_005943	1	0.000151382	108.98	IITK(1)VAEATSK	2	0.27977	8	0.068	0.063	0.031	2.133	2.166	1.826
mrr00561 Glycerolipid metabolism	0.200477	8	1.35	A0A1Q3EAK3	260	6.19	Up	4.847e-06	K	Aldehyde dehydrogenase OS=Lentinula edodes OX=5353 GN=LENED_005943 PE=3 SV=1	LENED_005943	1	1.51377e-23	206.49	KIMEAAAK(1)SNLK	2	-0.9091	36	0.313	0.265	0.283	1.894	1.633	1.803
mrr00561 Glycerolipid metabolism	0.200477	8	1.35	A0A1Q3EKA9	149	1.942	Up	9.5295e-05	K	NAD-aldehyde dehydrogenase OS=Lentinula edodes OX=5353 GN=LENED_009666 PE=3 SV=1	LENED_009666	1	7.2726e-29	206.66	ITGQTIEVDNK(1)SK	2	0.22847	6	0.694	0.717	0.661	1.336	1.423	1.264
mrr00561 Glycerolipid metabolism	0.200477	8	1.35	A0A1Q3EKA9	77	2.807	Up	0.0107403	K	NAD-aldehyde dehydrogenase OS=Lentinula edodes OX=5353 GN=LENED_009666 PE=3 SV=1	LENED_009666	1	3.75526e-06	135.65	TSWGK(1)NVTGWER	2	-0.38647	6	0.648	0.553	0.424	1.318	2.109	1.134
mrr00561 Glycerolipid metabolism	0.200477	8	1.35	A0A1Q3EKA9	72	2.818	Up	0.0045804	K	NAD-aldehyde dehydrogenase OS=Lentinula edodes OX=5353 GN=LENED_009666 PE=3 SV=1	LENED_009666	1	0.00309498	111.86	AFK(1)TSWGK	2	-0.075968	10	0.683	0.562	0.369	1.567	1.583	1.399
mrr00561 Glycerolipid metabolism	0.200477	8	1.35	A0A1Q3EKA9	260	6.19	Up	4.847e-06	K	NAD-aldehyde dehydrogenase OS=Lentinula edodes OX=5353 GN=LENED_009666 PE=3 SV=1	LENED_009666	1	1.51377e-23	206.49	KIMEAAAK(1)SNLK	2	-0.9091	37	0.313	0.265	0.283	1.894	1.633	1.803
mrr00561 Glycerolipid metabolism	0.200477	8	1.35	A0A1Q3DW18	69	1.888	Up	0.03266	K	Phospholipid:diacylglycerol acyltransferase OS=Lentinula edodes OX=5353 GN=LENED_000639 PE=4 SV=1	LENED_000639	1	0.0447333	49.081	K(1)HESSLFATR	3	-0.26797	1	0.561	0.993	0.55	1.201	1.535	1.237
mrr00561 Glycerolipid metabolism	0.200477	8	1.35	A0A1Q3DVZ7	71	2.429	Up	0.0146585	K	Serine hydrolase OS=Lentinula edodes OX=5353 GN=LENED_000617 PE=4 SV=1	LENED_000617	1	0.00270158	72.531	QTIPASK(1)TLR	2	-0.90077	1	0.854	0.603	0.551	1.718	1.533
mrr00561 Glycerolipid metabolism	0.200477	8	1.35	A0A1Q3DYT2	52	5.867	Up	0.00034284	K	Aldehyde dehydrogenase OS=Lentinula edodes OX=5353 GN=LENED_001668 PE=3 SV=1	LENED_001668	1	9.80979e-05	116.74	LLTK(1)VAAATSK	2	-0.11562	9	0.316	0.349	0.237	1.512	2.139	1.641
mrr00561 Glycerolipid metabolism	0.200477	8	1.35	A0A1Q3DYT2	139	2.752	Up	0.031159	K	Aldehyde dehydrogenase OS=Lentinula edodes OX=5353 GN=LENED_001668 PE=3 SV=1	LENED_001668	1	2.7287e-05	127.56	YYAGWADK(1)VHGK	2	0.12577	6	0.375	0.652	0.605	2.096	0.897	1.498
mrr00561 Glycerolipid metabolism	0.200477	8	1.35	A0A1Q3DYT2	73	5.06	Up	0.00024327	K	Aldehyde dehydrogenase OS=Lentinula edodes OX=5353 GN=LENED_001668 PE=3 SV=1	LENED_001668	1	0.00106513	93.649	AYK(1)TSWGLK	2	0.27929	12	0.373	0.38	0.263	1.708	1.551	1.882
mrr00561 Glycerolipid metabolism	0.200477	8	1.35	A0A1Q3DYT2	260	5.239	Up	1.8706e-06	K	Aldehyde dehydrogenase OS=Lentinula edodes OX=5353 GN=LENED_001668 PE=3 SV=1	LENED_001668	1	1.33218e-77	280.91	KIQEASAK(1)SNLK	2	0.26467	23	0.345	0.344	0.303	1.791	1.726	1.68
mrr00561 Glycerolipid metabolism	0.200477	8	1.35	A0A1Q3DYT2	79	5.534	Up	0.0031551	K	Aldehyde dehydrogenase OS=Lentinula edodes OX=5353 GN=LENED_001668 PE=3 SV=1	LENED_001668	1	4.42927e-05	121.71	TSWGLK(1)VSGAQR	2	1.3541	4	0.501	0.231	0.216	1.517	1.98	1.749
mrr00561 Glycerolipid metabolism	0.200477	8	1.35	A0A1Q3DYT2	143	4.536	Up	6.2129e-05	K	Aldehyde dehydrogenase OS=Lentinula edodes OX=5353 GN=LENED_001668 PE=3 SV=1	LENED_001668	1	9.18475e-52	246.25	VHGK(1)TIETNEQK	2	0.43314	12	0.364	0.42	0.331	1.834	1.528	1.696
mrr00561 Glycerolipid metabolism	0.200477	8	1.35	A0A1Q3EAB8	52	2.854	Up	0.0023049	K	Aldehyde dehydrogenase OS=Lentinula edodes OX=5353 GN=LENED_005944 PE=3 SV=1	LENED_005944	1	1.15005e-06	137.01	VITK(1)VAEATPK	2	0.34623	9	0.517	0.65	0.432	1.534	1.765	1.265
mrr00561 Glycerolipid metabolism	0.200477	8	1.35	A0A1Q3EAB8	241	2.98	Up	0.0125578	K	Aldehyde dehydrogenase OS=Lentinula edodes OX=5353 GN=LENED_005944 PE=3 SV=1	LENED_005944	1	1.04136e-05	129.38	IDK(1)VAFTGSTLVGR	3	-0.071791	14	0.382	0.511	0.629	0.972	1.853	1.71
mrr00561 Glycerolipid metabolism	0.200477	8	1.35	A0A1Q3EAB8	260	3.678	Up	2.0198e-05	K	Aldehyde dehydrogenase OS=Lentinula edodes OX=5353 GN=LENED_005944 PE=3 SV=1	LENED_005944	1	4.62901e-12	176.58	KIMEAAAK(1)TNLK	2	-1.8837	22	0.446	0.4	0.467	1.514	1.691	1.624
mrr00561 Glycerolipid metabolism	0.200477	8	1.35	A0A1Q3EAB8	91	2.186	Up	0.00187636	K	Aldehyde dehydrogenase OS=Lentinula edodes OX=5353 GN=LENED_005944 PE=3 SV=1	LENED_005944	1	0.00452576	111.28	LLGK(1)LAR	2	0.15763	6	0.723	0.606	0.597	1.419	1.604	1.188
mrr00561 Glycerolipid metabolism	0.200477	8	1.35	A0A1Q3EE18	210	1.743	Up	0.025339	K	Aldo keto reductase OS=Lentinula edodes OX=5353 GN=LENED_007271 PE=4 SV=1	LENED_007271	1	1.60197e-06	131.96	HK(1)FATNPTVLEIAQR	3	0.87498	6	0.804	0.891	0.523	1.355	1.209	1.302
mrr00430 Taurine and hypotaurine metabolism	0.779641	1	0.84	A0A1Q3EJS7	49	4.668	Up	0.0077833	K	Glutamate decarboxylase OS=Lentinula edodes OX=5353 GN=LENED_009408 PE=3 SV=1	LENED_009408	1	0.000567168	84.753	YGTQPLPK(1)YHFSSK	2	-0.91009	5	0.346	0.493	0.228	1.385	1.179	2.417
mrr00430 Taurine and hypotaurine metabolism	0.779641	1	0.84	A0A1Q3EJS7	19	7.961	Up	0.0102976	K	Glutamate decarboxylase OS=Lentinula edodes OX=5353 GN=LENED_009408 PE=3 SV=1	LENED_009408	1	0.00834416	87.258	LVQDSHDK(1)K	2	-1.3879	2	0.315	0.151	0.325	1.634		2.564
mrr00430 Taurine and hypotaurine metabolism	0.779641	1	0.84	A0A1Q3EJS7	5	5.757	Up	0.00106202	K	Glutamate decarboxylase OS=Lentinula edodes OX=5353 GN=LENED_009408 PE=3 SV=1	LENED_009408	1	0.00014645	117.79	ALSK(1)HINADR	2	0.30049	10	0.274	0.409	0.231	1.415	2.152	1.695
mrr00052 Galactose metabolism	0.826966	3	0.76	A0A1Q3DZQ7	450	1.503	Up	0.031457	K	Phosphoglucomutase OS=Lentinula edodes OX=5353 GN=LENED_002022 PE=3 SV=1	LENED_002022	1	3.95689e-60	229.4	NK(1)SLDNTTHVSASTGGK	3	-0.05428	13	0.987	0.794	0.653	1.214	1.327	1.118
mrr00052 Galactose metabolism	0.826966	3	0.76	A0A1Q3DZQ7	338	1.726	Up	0.0028247	K	Phosphoglucomutase OS=Lentinula edodes OX=5353 GN=LENED_002022 PE=3 SV=1	LENED_002022	1	0.0211316	65.404	AIDLVAQK(1)K	2	-0.044493	4	0.86	0.729	0.645	1.29	1.314	1.252
mrr00052 Galactose metabolism	0.826966	3	0.76	A0A1Q3DWL0	274	1.725	Up	0.028442	K	Galactose mutarotase-like protein OS=Lentinula edodes OX=5353 GN=LENED_000837 PE=4 SV=1	LENED_000837	1	0.044736	58.782	IGDK(1)YPK	2	0.92337	1	0.859	0.8	0.56	1.179	1.116	1.532
mrr00052 Galactose metabolism	0.826966	3	0.76	A0A1Q3DWL0	231	1.74	Up	0.037797	K	Galactose mutarotase-like protein OS=Lentinula edodes OX=5353 GN=LENED_000837 PE=4 SV=1	LENED_000837	1	0.000451765	75.764	DTLSVK(1)NHHITMK	3	-0.56259	14	0.785	0.846	0.586	1.245	1.3	1.312
mrr00052 Galactose metabolism	0.826966	3	0.76	A0A1Q3EDG9	287	0.535	Down	0.0039386	K	Galactokinase gal OS=Lentinula edodes OX=5353 GN=LENED_007025 PE=4 SV=1	LENED_007025	1	1.67313e-15	196.16	AVTAK(1)HNYNLR	2	2.2207	12	1.453	1.323	1.09	0.624	0.678	0.768
mrr00052 Galactose metabolism	0.826966	3	0.76	A0A1Q3EDG9	311	0.4	Down	0.0050156	K	Galactokinase gal OS=Lentinula edodes OX=5353 GN=LENED_007025 PE=4 SV=1	LENED_007025	1	0.001304	125.97	HLELK(1)VEK	2	-1.1691	6	1.869	1.194	1.187	0.514	0.622	0.564
mrr00052 Galactose metabolism	0.826966	3	0.76	A0A1Q3EDG9	407	0.495	Down	0.00069599	K	Galactokinase gal OS=Lentinula edodes OX=5353 GN=LENED_007025 PE=4 SV=1	LENED_007025	1	8.38868e-05	120.77	AK(1)HVFSEASR	3	0.69309	9	1.463	1.211	1.298	0.637	0.719	0.609
mrr04141 Protein processing in endoplasmic reticulum	0.58144	18	0.99	A0A1Q3DWF2	833	0.604	Down	0.02198	K	Glycoside hydrolase family 31 protein OS=Lentinula edodes OX=5353 GN=LENED_000702 PE=3 SV=1	LENED_000702	1	0.000298158	113.93	VALSK(1)TGTAR	2	-0.86585	6	1.454	1.203	1.047	0.649	0.689	0.901
mrr04141 Protein processing in endoplasmic reticulum	0.58144	18	0.99	A0A1Q3EJ33	506	0.42	Down	0.023076	K	Valosin-containing protein OS=Lentinula edodes OX=5353 GN=LENED_009161 PE=3 SV=1	LENED_009161	1	5.7983e-08	101.53	VKQELQETVQYPVDHPEK(1)FLK	4	-0.57519	8	1.001	1.182	1.565		0.449	0.6
mrr04141 Protein processing in endoplasmic reticulum	0.58144	18	0.99	A0A1Q3EMX5	32	2.386	Up	0.021044	K	Protein disulfide isomerase OS=Lentinula edodes OX=5353 GN=LENED_010592 PE=4 SV=1	LENED_010592	1	0.00563678	82.452	MLDPK(1)GFR	2	-0.039318	8	0.693	0.74	0.362	1.241	1.349	1.693
mrr04141 Protein processing in endoplasmic reticulum	0.58144	18	0.99	A0A1Q3EMX5	184	2.778	Up	0.030455	K	Protein disulfide isomerase OS=Lentinula edodes OX=5353 GN=LENED_010592 PE=4 SV=1	LENED_010592	1	5.35663e-05	113.22	FAGK(1)IELASHR	3	1.0604	6	0.725	0.473	0.398	1.244	0.972	2.217
mrr04141 Protein processing in endoplasmic reticulum	0.58144	18	0.99	A0A1Q3DXZ2	550	0.596	Down	0.0163961	K	Protein transport protein SEC23 OS=Lentinula edodes OX=5353 GN=LENED_001292 PE=3 SV=1	LENED_001292	1	0.000750824	107.79	LCQK(1)FADYRK	3	-1.0643	8	1.522	1.082	1.147	0.805	0.791	0.641
mrr04141 Protein processing in endoplasmic reticulum	0.58144	18	0.99	A0A1Q3EDT5	104	1.665	Up	0.048241	K	Protein disulfide-isomerase OS=Lentinula edodes OX=5353 GN=LENED_007225 PE=3 SV=1	LENED_007225	1	1.30927e-08	150.22	VYK(1)NGTPSDYQGPR	2	0.45575	6	0.873	0.876	0.527	1.322	1.065	1.403
mrr04141 Protein processing in endoplasmic reticulum	0.58144	18	0.99	A0A1Q3EDT5	320	2.598	Up	0.021241	K	Protein disulfide-isomerase OS=Lentinula edodes OX=5353 GN=LENED_007225 PE=3 SV=1	LENED_007225	1	4.80423e-06	141.1	QLK(1)YPLDQSK	2	0.59579	6	0.677	0.605	0.421	1.498	1.426	1.501
mrr04141 Protein processing in endoplasmic reticulum	0.58144	18	0.99	A0A1Q3EDT5	444	2.304	Up	0.0094596	K	Protein disulfide-isomerase OS=Lentinula edodes OX=5353 GN=LENED_007225 PE=3 SV=1	LENED_007225	1	0.0286933	67.032	FK(1)PAGSR	2	-0.21808	6	0.725	0.638	0.488	1.675	1.076	1.514
mrr04141 Protein processing in endoplasmic reticulum	0.58144	18	0.99	A0A1Q3EDT5	335	2.512	Up	0.0032239	K	Protein disulfide-isomerase OS=Lentinula edodes OX=5353 GN=LENED_007225 PE=3 SV=1	LENED_007225	1	3.77862e-05	123.95	EVSTESVK(1)DWTK	2	1.999	3	0.672	0.565	0.522	1.573	1.707	1.138
mrr04141 Protein processing in endoplasmic reticulum	0.58144	18	0.99	A0A1Q3EDT5	442	2.325	Up	0.0086192	K	Protein disulfide-isomerase OS=Lentinula edodes OX=5353 GN=LENED_007225 PE=3 SV=1	LENED_007225	1	0.00039507	102.52	VAGFPTLK(1)FK	2	0.88678	17	0.658	0.659	0.506	1.028	1.577	1.633
mrr04141 Protein processing in endoplasmic reticulum	0.58144	18	0.99	A0A1Q3EHE2	421	1.896	Up	0.022701	K	Calreticulin-domain-containing protein OS=Lentinula edodes OX=5353 GN=LENED_008542 PE=3 SV=1	LENED_008542	1	0.000128388	116.55	ALAAETFDIK(1)K	2	-0.091816	14	0.723	0.763	0.637	1.771	1.238	1.017
mrr04141 Protein processing in endoplasmic reticulum	0.58144	18	0.99	A0A1Q3EHE2	119	0.53	Down	0.0122152	K	Calreticulin-domain-containing protein OS=Lentinula edodes OX=5353 GN=LENED_008542 PE=3 SV=1	LENED_008542	1	1.08506e-05	124.81	EKPLVVQYEVK(1)YQK	2	0.068953	12	1.259	1.148	1.445	0.513	0.757	0.772
mrr04141 Protein processing in endoplasmic reticulum	0.58144	18	0.99	A0A1Q3EHE2	453	0.083	Down	0.0049026	K	Calreticulin-domain-containing protein OS=Lentinula edodes OX=5353 GN=LENED_008542 PE=3 SV=1	LENED_008542	1	0.00294092	71.176	SK(1)IFTFIDLLK	2	-0.14352	2		1.415	2.003		0.14	0.143
mrr04141 Protein processing in endoplasmic reticulum	0.58144	18	0.99	A0A1Q3EHE2	108	1.57	Up	0.0053751	K	Calreticulin-domain-containing protein OS=Lentinula edodes OX=5353 GN=LENED_008542 PE=3 SV=1	LENED_008542	1	0.0003394	68.243	AAHHAISAPFAEPVDFK(1)EK	3	-0.92592	1	0.742	0.754	0.86	1.134	1.402	1.162
mrr04141 Protein processing in endoplasmic reticulum	0.58144	18	0.99	A0A1Q3DWA6	58	0.051	Down	0.0092789	K	Small heat shock protein OS=Lentinula edodes OX=5353 GN=LENED_000557 PE=3 SV=1	LENED_000557	1	4.77763e-05	152.54	MDLHEDK(1)EK	2	-0.24782	9	2.86	0.89	1.048	0.08		0.084
mrr04141 Protein processing in endoplasmic reticulum	0.58144	18	0.99	A0A1Q3EHZ2	25	0.439	Down	0.0024248	K	Dolichyl-diphosphooligosaccharide--protein glycosyltransferase subunit 2 OS=Lentinula edodes OX=5353 GN=LENED_008799 PE=3 SV=1	LENED_008799	1	0.00025456	95.57	LSVDSVK(1)YSIISAK	2	-0.15919	5	1.152	1.293	1.289		0.495	0.599
mrr04141 Protein processing in endoplasmic reticulum	0.58144	18	0.99	A0A1Q3E4Q9	337	3.678	Up	0.0088204	K	Protein disulfide isomerase OS=Lentinula edodes OX=5353 GN=LENED_003787 PE=3 SV=1	LENED_003787	1	0.00250485	125.25	IK(1)SNILR	2	1.2837	6	0.619	0.372	0.35	2.053	1.819	1.06
mrr04141 Protein processing in endoplasmic reticulum	0.58144	18	0.99	A0A1Q3E4Q9	89	1.793	Up	0.0154037	K	Protein disulfide isomerase OS=Lentinula edodes OX=5353 GN=LENED_003787 PE=3 SV=1	LENED_003787	1	4.11806e-06	142.1	K(1)YGVTGFPTLK	2	0.50754	6	0.858	0.706	0.601	1.114	1.21	1.557
mrr04141 Protein processing in endoplasmic reticulum	0.58144	18	0.99	A0A1Q3E4Q9	322	3.141	Up	0.0022847	K	Protein disulfide isomerase OS=Lentinula edodes OX=5353 GN=LENED_003787 PE=3 SV=1	LENED_003787	1	0.0367461	89.55	LASILK(1)K	2	0.30261	2	0.584	0.495	0.42	1.71	1.815	1.183
mrr04141 Protein processing in endoplasmic reticulum	0.58144	18	0.99	A0A1Q3E8E7	535	0.635	Down	0.023502	K	Glycosyltransferase family 24 protein OS=Lentinula edodes OX=5353 GN=LENED_005221 PE=4 SV=1	LENED_005221	1	0.00384555	107.9	ITMNFLK(1)R	2	-1.4371	6	1.307	1.331	1.022	0.849	0.841	0.635
mrr04141 Protein processing in endoplasmic reticulum	0.58144	18	0.99	A0A1Q3EMJ0	595	1.783	Up	0.0173605	K	Heat shock protein HSS1 OS=Lentinula edodes OX=5353 GN=LENED_010478 PE=3 SV=1	LENED_010478	1	4.95761e-15	159.81	EEYEEK(1)QK	2	0.75628	7	0.934	0.669	0.598	1.347	1.441	1.137
mrr04141 Protein processing in endoplasmic reticulum	0.58144	18	0.99	A0A1Q3EMJ0	561	2.079	Up	0.044983	K	Heat shock protein HSS1 OS=Lentinula edodes OX=5353 GN=LENED_010478 PE=3 SV=1	LENED_010478	1	2.95867e-06	145.99	LADK(1)FSPEDK	2	-0.12302	6	0.788	0.613	0.612	1.961	1.323	0.902
mrr04141 Protein processing in endoplasmic reticulum	0.58144	18	0.99	A0A1Q3EDL1	470	2.488	Up	0.00042458	K	Heat shock protein Hsp90 OS=Lentinula edodes OX=5353 GN=LENED_007149 PE=3 SV=1	LENED_007149	1	2.18828e-16	167.32	MADLETEDSEK(1)FEK	2	-0.57648	19	0.588	0.661	0.508	1.554	1.459	1.359
mrr04141 Protein processing in endoplasmic reticulum	0.58144	18	0.99	A0A1Q3EDL1	690	2.515	Up	0.0185429	K	Heat shock protein Hsp90 OS=Lentinula edodes OX=5353 GN=LENED_007149 PE=3 SV=1	LENED_007149	1	0.000420946	94.692	SPLIEGLLK(1)K	3	-0.62419	9	0.742	0.637	0.352	1.255	1.337	1.761
mrr04141 Protein processing in endoplasmic reticulum	0.58144	18	0.99	A0A1Q3EDL1	446	2.41	Up	0.0022228	K	Heat shock protein Hsp90 OS=Lentinula edodes OX=5353 GN=LENED_007149 PE=3 SV=1	LENED_007149	1	0.0134004	69.812	QLK(1)SIILK	2	0.21341	8	0.717	0.571	0.513	1.677	1.288	1.375
mrr04141 Protein processing in endoplasmic reticulum	0.58144	18	0.99	A0A1Q3EDL1	547	2.252	Up	0.0077835	K	Heat shock protein Hsp90 OS=Lentinula edodes OX=5353 GN=LENED_007149 PE=3 SV=1	LENED_007149	1	3.14654e-05	134.59	SVFVEK(1)LHAR	2	0.90947	17	0.727	0.612	0.555	1.397	1.777	1.091
mrr04141 Protein processing in endoplasmic reticulum	0.58144	18	0.99	A0A1Q3EDL1	608	3.131	Up	3.6952e-05	K	Heat shock protein Hsp90 OS=Lentinula edodes OX=5353 GN=LENED_007149 PE=3 SV=1	LENED_007149	0.982655	0.000141218	93.478	EAAQK(0.983)YK(0.017)PLMEYLQK	3	1.0461	8	0.532	0.467	0.484	1.428	1.627	1.589
mrr04141 Protein processing in endoplasmic reticulum	0.58144	18	0.99	A0A1Q3EDL1	175	2.539	Up	0.0193229	K	Heat shock protein Hsp90 OS=Lentinula edodes OX=5353 GN=LENED_007149 PE=3 SV=1	LENED_007149	1	1.41807e-10	154.28	VHVASVPAK(1)SEK	3	1.9224	11	0.702	0.682	0.353	1.257	1.837	1.316
mrr04141 Protein processing in endoplasmic reticulum	0.58144	18	0.99	A0A1Q3EDL1	31	2.793	Up	0.0096213	K	Heat shock protein Hsp90 OS=Lentinula edodes OX=5353 GN=LENED_007149 PE=3 SV=1	LENED_007149	1	7.75797e-07	142.08	EK(1)FNYQSDVAR	2	-0.47745	5	0.651	0.617	0.365	1.921	1.364	1.276
mrr04141 Protein processing in endoplasmic reticulum	0.58144	18	0.99	A0A1Q3EDL1	574	2.312	Up	0.0020016	K	Heat shock protein Hsp90 OS=Lentinula edodes OX=5353 GN=LENED_007149 PE=3 SV=1	LENED_007149	1	5.42684e-05	124.12	WK(1)NVPFQDIAK	2	-0.39743	7	0.661	0.667	0.509	1.208	1.512	1.528
mrr04141 Protein processing in endoplasmic reticulum	0.58144	18	0.99	A0A1Q3EDL1	587	1.988	Up	0.021844	K	Heat shock protein Hsp90 OS=Lentinula edodes OX=5353 GN=LENED_007149 PE=3 SV=1	LENED_007149	1	1.10826e-18	160.55	VGLK(1)FGDEDTDEEEEKEQQK	3	0.63268	6	0.887	0.689	0.467	1.199	1.482	1.381
mrr04141 Protein processing in endoplasmic reticulum	0.58144	18	0.99	A0A1Q3ESP5	671	1.554	Up	0.021059	K	Glycosyltransferase family 66 protein OS=Lentinula edodes OX=5353 GN=LENED_012449 PE=4 SV=1	LENED_012449	1	0.000302755	89.266	TSLMYK(1)MSYYR	2	-0.77903	4	0.698	0.938	0.72	1.125	1.125	1.411
mrr04141 Protein processing in endoplasmic reticulum	0.58144	18	0.99	A0A1Q3E3S1	231	0.623	Down	0.0102235	K	Heat shock protein 70 OS=Lentinula edodes OX=5353 GN=LENED_003354 PE=3 SV=1	LENED_003354	1	4.49874e-06	115.8	IINEPTAAAIAYGLNK(1)K	3	0.22925	6	1.064	1.262	1.317	0.641	0.838	0.789
mrr04141 Protein processing in endoplasmic reticulum	0.58144	18	0.99	A0A1Q3E4Z7	333	1.676	Up	0.0193397	K	Heat-shock protein 90 OS=Lentinula edodes OX=5353 GN=LENED_003972 PE=3 SV=1	LENED_003972	1	0.00563678	82.452	NNIK(1)LYVR	2	-0.95682	3	0.816	0.718	0.748	1.613	1.078	1.133
mrr04141 Protein processing in endoplasmic reticulum	0.58144	18	0.99	A0A1Q3E4Z7	86	2.102	Up	0.0037581	K	Heat-shock protein 90 OS=Lentinula edodes OX=5353 GN=LENED_003972 PE=3 SV=1	LENED_003972	1	2.0922e-64	229.96	DTGIGMTK(1)ADMVNNLGTIAK	3	-0.64101	41	0.579	0.677	0.707	1.196	1.675	1.255
mrr04141 Protein processing in endoplasmic reticulum	0.58144	18	0.99	A0A1Q3E4Z7	44	0.336	Down	0.020836	K	Heat-shock protein 90 OS=Lentinula edodes OX=5353 GN=LENED_003972 PE=3 SV=1	LENED_003972	1	6.13965e-05	112.02	ELISNASDALDK(1)IR	2	-2.4063	5	0.894	1.723	1.715	0.318	0.54	0.597
mrr04141 Protein processing in endoplasmic reticulum	0.58144	18	0.99	A0A1Q3E4Z7	316	1.561	Up	0.0033557	K	Heat-shock protein 90 OS=Lentinula edodes OX=5353 GN=LENED_003972 PE=3 SV=1	LENED_003972	1	0.0109005	113.89	AILFVPK(1)R	2	0.054308	2	0.856	0.782	0.731	1.333	1.108	1.258
mrr04141 Protein processing in endoplasmic reticulum	0.58144	18	0.99	A0A1Q3E559	109	0.05	Down	5.9635e-05	K	Small heat shock protein OS=Lentinula edodes OX=5353 GN=LENED_003931 PE=3 SV=1	LENED_003931	1	0.00488036	109.01	SVGK(1)FSR	2	-0.41985	6	2.248	1.806	1.5	0.084	0.078	0.116
mrr04141 Protein processing in endoplasmic reticulum	0.58144	18	0.99	A0A1Q3E559	70	0.024	Down	0.00037553	K	Small heat shock protein OS=Lentinula edodes OX=5353 GN=LENED_003931 PE=3 SV=1	LENED_003931	1	0.000579634	111.12	NLVTATFEFPGVK(1)K	2	0.18395	6	1.151	1.594	2.783	0.037	0.031	0.063
mrr04141 Protein processing in endoplasmic reticulum	0.58144	18	0.99	A0A1Q3E559	48	0.053	Down	0.0048582	K	Small heat shock protein OS=Lentinula edodes OX=5353 GN=LENED_003931 PE=3 SV=1	LENED_003931	1	1.43649e-12	166.9	PK(1)MDLHEDKEK	4	1.0436	13	1.954	1.319	1.411		0.044	0.12
mrr04141 Protein processing in endoplasmic reticulum	0.58144	18	0.99	A0A1Q3E559	55	0.051	Down	0.0092789	K	Small heat shock protein OS=Lentinula edodes OX=5353 GN=LENED_003931 PE=3 SV=1	LENED_003931	1	8.70935e-14	152.54	MDLHEDK(1)EK	2	-0.24782	15	2.86	0.89	1.048	0.08		0.084
mrr04141 Protein processing in endoplasmic reticulum	0.58144	18	0.99	A0A1Q3EDK1	694	1.75	Up	0.009077	K	Ubiquitin-protein ligase OS=Lentinula edodes OX=5353 GN=LENED_007121 PE=3 SV=1	LENED_007121	1	0.00241477	100.82	K(1)YAVQATIVR	2	0.11355	6	0.746	0.597	0.864	1.199	1.426	1.237
mrr04141 Protein processing in endoplasmic reticulum	0.58144	18	0.99	A0A1Q3ENP4	413	0.575	Down	0.0072188	K	HCP-like protein OS=Lentinula edodes OX=5353 GN=LENED_010926 PE=4 SV=1	LENED_010926	1	2.09385e-06	148.28	AK(1)HYFEQIAR	3	0.54286	10	1.326	1.034	1.41	0.68	0.8	0.686
mrr00520 Amino sugar and nucleotide sugar metabolism	0.620227	10	0.97	A0A1Q3DZQ7	450	1.503	Up	0.031457	K	Phosphoglucomutase OS=Lentinula edodes OX=5353 GN=LENED_002022 PE=3 SV=1	LENED_002022	1	3.95689e-60	229.4	NK(1)SLDNTTHVSASTGGK	3	-0.05428	13	0.987	0.794	0.653	1.214	1.327	1.118
mrr00520 Amino sugar and nucleotide sugar metabolism	0.620227	10	0.97	A0A1Q3DZQ7	338	1.726	Up	0.0028247	K	Phosphoglucomutase OS=Lentinula edodes OX=5353 GN=LENED_002022 PE=3 SV=1	LENED_002022	1	0.0211316	65.404	AIDLVAQK(1)K	2	-0.044493	4	0.86	0.729	0.645	1.29	1.314	1.252
mrr00520 Amino sugar and nucleotide sugar metabolism	0.620227	10	0.97	A0A1Q3DUZ7	8	2.51	Up	0.042978	K	Udp-n-acetylglucosamine diphosphorylase OS=Lentinula edodes OX=5353 GN=LENED_000210 PE=4 SV=1	LENED_000210	1	0.00161516	86.882	PSFESIK(1)AR	2	-2.1969	5	0.475	0.774	0.51	1.275	2.222	0.918
mrr00520 Amino sugar and nucleotide sugar metabolism	0.620227	10	0.97	A0A1Q3DUZ7	416	1.632	Up	0.0064641	K	Udp-n-acetylglucosamine diphosphorylase OS=Lentinula edodes OX=5353 GN=LENED_000210 PE=4 SV=1	LENED_000210	0.999997	1.68416e-16	132.48	KQEFSPLK(1)NAPGTGSDDPETSR	3	0.0057303	6	0.86	0.814	0.638	1.303	1.277	1.194
mrr00520 Amino sugar and nucleotide sugar metabolism	0.620227	10	0.97	A0A1Q3DUZ7	438	1.862	Up	0.0029616	K	Udp-n-acetylglucosamine diphosphorylase OS=Lentinula edodes OX=5353 GN=LENED_000210 PE=4 SV=1	LENED_000210	1	0.000582189	76.073	DLLAQHK(1)YFLEK	3	-0.23668	6	0.833	0.675	0.615	1.235	1.311	1.407
mrr00520 Amino sugar and nucleotide sugar metabolism	0.620227	10	0.97	A0A1Q3EDG9	287	0.535	Down	0.0039386	K	Galactokinase gal OS=Lentinula edodes OX=5353 GN=LENED_007025 PE=4 SV=1	LENED_007025	1	1.67313e-15	196.16	AVTAK(1)HNYNLR	2	2.2207	12	1.453	1.323	1.09	0.624	0.678	0.768
mrr00520 Amino sugar and nucleotide sugar metabolism	0.620227	10	0.97	A0A1Q3EDG9	311	0.4	Down	0.0050156	K	Galactokinase gal OS=Lentinula edodes OX=5353 GN=LENED_007025 PE=4 SV=1	LENED_007025	1	0.001304	125.97	HLELK(1)VEK	2	-1.1691	6	1.869	1.194	1.187	0.514	0.622	0.564
mrr00520 Amino sugar and nucleotide sugar metabolism	0.620227	10	0.97	A0A1Q3EDG9	407	0.495	Down	0.00069599	K	Galactokinase gal OS=Lentinula edodes OX=5353 GN=LENED_007025 PE=4 SV=1	LENED_007025	1	8.38868e-05	120.77	AK(1)HVFSEASR	3	0.69309	9	1.463	1.211	1.298	0.637	0.719	0.609
mrr00520 Amino sugar and nucleotide sugar metabolism	0.620227	10	0.97	A0A1Q3E091	172	0.646	Down	0.00085515	K	Glycoside hydrolase family 51 protein OS=Lentinula edodes OX=5353 GN=LENED_002222 PE=4 SV=1	LENED_002222	1	0.0319993	50.805	AFQWAK(1)ALK	2	1.0561	2	1.117	1.211	1.274	0.782	0.733	0.812
mrr00520 Amino sugar and nucleotide sugar metabolism	0.620227	10	0.97	A0A1Q3EEG9	368	1.863	Up	0.043478	K	Mannose-1-phosphate guanylyltransferase OS=Lentinula edodes OX=5353 GN=LENED_007422 PE=4 SV=1	LENED_007422	1	0.0372073	42.083	IGAVWDDEK(1)ER	2	1.2248	1	0.813	0.845	0.584	1.591		1.193
mrr00520 Amino sugar and nucleotide sugar metabolism	0.620227	10	0.97	A0A1Q3DY35	405	1.545	Up	0.028782	K	L-glutamine D-fructose 6-phosphate amidotansferase OS=Lentinula edodes OX=5353 GN=LENED_001319 PE=4 SV=1	LENED_001319	1	0.000130298	124.51	LLK(1)YVYDSQADKK	2	-0.59464	14	0.994	0.709	0.677	1.112	1.212	1.354
mrr00520 Amino sugar and nucleotide sugar metabolism	0.620227	10	0.97	A0A1Q3ERC2	1103	0.29	Down	0.0081408	K	Glycosyltransferase family 2 protein OS=Lentinula edodes OX=5353 GN=LENED_011942 PE=4 SV=1	LENED_011942	1	0.00814799	80.312	LSDYSRSWK(1)RLK	2	-1.1848	2	1.193	2.211	1.116	0.356	0.426	0.529
mrr00520 Amino sugar and nucleotide sugar metabolism	0.620227	10	0.97	A0A1Q3EQI7	333	0.127	Down	1.78763e-05	K	NADH-cytochrome b5 reductase OS=Lentinula edodes OX=5353 GN=LENED_011513 PE=3 SV=1	LENED_011513	1	0.0180486	118.5	K(1)HLDELK	2	1.6625	6	1.803	1.492	1.867	0.203	0.237	0.213
mrr00520 Amino sugar and nucleotide sugar metabolism	0.620227	10	0.97	A0A1Q3EQI7	339	0.076	Down	0.00039772	K	NADH-cytochrome b5 reductase OS=Lentinula edodes OX=5353 GN=LENED_011513 PE=3 SV=1	LENED_011513	1	1.36949e-14	183.99	HLDELK(1)YPAPR	2	-1.7421	19	1.559	1.224	2.547	0.147	0.114	0.146
mrr00520 Amino sugar and nucleotide sugar metabolism	0.620227	10	0.97	A0A1Q3EQI7	210	0.119	Down	0.00050408	K	NADH-cytochrome b5 reductase OS=Lentinula edodes OX=5353 GN=LENED_011513 PE=3 SV=1	LENED_011513	1	2.65366e-08	157.38	GPK(1)GAFIYNNK	2	0.17338	8	1.874	1.195	2.119	0.227	0.164	0.228
mrr00520 Amino sugar and nucleotide sugar metabolism	0.620227	10	0.97	A0A1Q3EQI7	199	0.075	Down	0.000156729	K	NADH-cytochrome b5 reductase OS=Lentinula edodes OX=5353 GN=LENED_011513 PE=3 SV=1	LENED_011513	1	4.35836e-07	157.38	HFSLLK(1)IGDR	3	-0.69006	8	1.571	1.338	2.437	0.144	0.13	0.126
mrr00520 Amino sugar and nucleotide sugar metabolism	0.620227	10	0.97	A0A1Q3EQI7	122	0.036	Down	0.0023767	K	NADH-cytochrome b5 reductase OS=Lentinula edodes OX=5353 GN=LENED_011513 PE=3 SV=1	LENED_011513	1	8.93498e-28	183.36	EFPLVLK(1)TQVSPNTAVYR	2	-0.62286	6	0.971	1.312	2.321		0.05	0.061
mrr00520 Amino sugar and nucleotide sugar metabolism	0.620227	10	0.97	A0A1Q3EQI7	188	0.079	Down	0.00044322	K	NADH-cytochrome b5 reductase OS=Lentinula edodes OX=5353 GN=LENED_011513 PE=3 SV=1	LENED_011513	1	0.000321474	137.95	TYEK(1)GNISR	2	0.63534	3	1.708	1.245	2.395	0.175	0.14	0.106
mrr00520 Amino sugar and nucleotide sugar metabolism	0.620227	10	0.97	A0A1Q3EQV9	94	2.331	Up	0.041341	K	Tissue specific transplantation antigen p35b OS=Lentinula edodes OX=5353 GN=LENED_011751 PE=3 SV=1	LENED_011751	1	0.0166391	74.255	YK(1)LTFLR	2	-1.5888	4	0.645	0.6	0.606	1.461	1.833	1.021
mrr00520 Amino sugar and nucleotide sugar metabolism	0.620227	10	0.97	A0A1Q3EQV9	223	1.635	Up	0.0110042	K	Tissue specific transplantation antigen p35b OS=Lentinula edodes OX=5353 GN=LENED_011751 PE=3 SV=1	LENED_011751	1	1.96872e-06	135.94	TPFVVSGTGK(1)PLR	2	-0.33569	6	0.834	0.809	0.675	1.461	1.246	1.082
mrr00520 Amino sugar and nucleotide sugar metabolism	0.620227	10	0.97	A0A1Q3EHJ0	153	0.517	Down	0.029144	K	UDP-glucose 6-dehydrogenase OS=Lentinula edodes OX=5353 GN=LENED_008601 PE=3 SV=1	LENED_008601	1	5.69198e-14	178.95	TILEANAK(1)PNCR	2	0.032942	6	1.665	1.186	1.106	0.884	0.644	0.516
mrr00790 Folate biosynthesis	0.634873	1	1.26	A0A1Q3EGT5	755	1.518	Up	0.043182	K	Molybdenum cofactor biosynthesis protein OS=Lentinula edodes OX=5353 GN=LENED_008366 PE=4 SV=1	LENED_008366	1	0.000471772	98.254	LK(1)AYSTGGQR	2	2.0489	5	0.745	0.955	0.715	1.5	1.09	1.075
mrr00790 Folate biosynthesis	0.634873	1	1.26	A0A1Q3EGT5	647	1.705	Up	0.0044156	K	Molybdenum cofactor biosynthesis protein OS=Lentinula edodes OX=5353 GN=LENED_008366 PE=4 SV=1	LENED_008366	1	0.000816433	92.051	LGGEVK(1)FGR	2	0.79892	12	0.831	0.775	0.649	1.421	1.247	1.176
mrr00061 Fatty acid biosynthesis	0.926887	2	0.56	A0A1Q3DZ94	134	0.235	Down	0.000159846	K	Short-chain dehydrogenase reductase sdr OS=Lentinula edodes OX=5353 GN=LENED_001823 PE=4 SV=1	LENED_001823	1	1.00399e-09	118.72	GPLFLSQAASK(1)HFPSSGGR	3	-2.0834	3	1.758	1.48	1.509	0.36	0.319	0.435
mrr00061 Fatty acid biosynthesis	0.926887	2	0.56	A0A1Q3DXL8	31	0.307	Down	0.0189598	K	Acetyl-carboxylase OS=Lentinula edodes OX=5353 GN=LENED_001220 PE=4 SV=1	LENED_001220	1	0.00131189	51.688	ASPSSVYDFVK(1)ANGGHTIITK	3	-0.35026	2	1.379		1.662	0.403	0.53
mrr00900 Terpenoid backbone biosynthesis	0.761051	3	0.84	A0A1Q3ESM7	71	1.564	Up	0.047239	K	CAAX prenyl protease OS=Lentinula edodes OX=5353 GN=LENED_012462 PE=3 SV=1	LENED_012462	1	7.9043e-07	141.89	EDFAK(1)SQIYGK	2	0.24801	6	0.814	0.91	0.642	1.252	1.23	1.219
mrr00900 Terpenoid backbone biosynthesis	0.761051	3	0.84	A0A1Q3EKD9	87	2.285	Up	0.0130805	K	Acetyl-acetyltransferase OS=Lentinula edodes OX=5353 GN=LENED_009654 PE=3 SV=1	LENED_009654	1	1.97767e-08	144.18	SDATTINK(1)VCASGMK	3	-0.81157	72	0.575	0.804	0.496	1.772	1.392	1.12
mrr00900 Terpenoid backbone biosynthesis	0.761051	3	0.84	A0A1Q3EKD9	219	2.439	Up	0.0024572	K	Acetyl-acetyltransferase OS=Lentinula edodes OX=5353 GN=LENED_009654 PE=3 SV=1	LENED_009654	1	0.000349385	139.28	GDTIVREDEEYK(1)R	3	0.69301	12	0.698	0.624	0.456	1.475	1.337	1.524
mrr00900 Terpenoid backbone biosynthesis	0.761051	3	0.84	A0A1Q3EKD9	183	1.617	Up	0.026143	K	Acetyl-acetyltransferase OS=Lentinula edodes OX=5353 GN=LENED_009654 PE=3 SV=1	LENED_009654	1	2.60587e-45	238.03	EAQDAHAIESYK(1)R	2	-0.78155	12	0.981	0.736	0.614	1.236	1.369	1.165
mrr00900 Terpenoid backbone biosynthesis	0.761051	3	0.84	A0A1Q3EKD9	329	1.852	Up	0.04868	K	Acetyl-acetyltransferase OS=Lentinula edodes OX=5353 GN=LENED_009654 PE=3 SV=1	LENED_009654	1	0.00531577	83.623	VLK(1)IDPAK	2	0.32385	6	1.037	0.605	0.518	1.506	1.41	1.085
mrr00900 Terpenoid backbone biosynthesis	0.761051	3	0.84	A0A1Q3DVN3	187	1.754	Up	0.033717	K	DNase I-like protein OS=Lentinula edodes OX=5353 GN=LENED_000481 PE=4 SV=1	LENED_000481	1	0.0006121	88.495	K(1)HSLIVIYK	3	0.24279	3	0.935	0.697	0.565	1.13	1.156	1.567
mrr00900 Terpenoid backbone biosynthesis	0.761051	3	0.84	A0A1Q3DVN3	12	2.168	Up	0.010336	K	DNase I-like protein OS=Lentinula edodes OX=5353 GN=LENED_000481 PE=4 SV=1	LENED_000481	1	0.000218518	103.63	AK(1)FEGAWNAIR	2	0.97459	2	0.77	0.652	0.511	1.177	1.744	1.269
mrr03430 Mismatch repair	0.634873	1	1.26	A0A1Q3EQN0	25	2.583	Up	0.031178	K	DNA polymerase OS=Lentinula edodes OX=5353 GN=LENED_011676 PE=3 SV=1	LENED_011676	1	0.0175667	57.532	LGLVVK(1)SGK	2	-0.35937	3	0.777	0.645	0.297	1.753	1.225	1.463
mrr03430 Mismatch repair	0.634873	1	1.26	A0A1Q3EQN0	11	3.398	Up	0.028561	K	DNA polymerase OS=Lentinula edodes OX=5353 GN=LENED_011676 PE=3 SV=1	LENED_011676	1	3.19307e-07	148.28	AAK(1)NTESITAR	2	0.91799	4	0.519	0.674	0.2	1.738	1.17	1.826
mrr03430 Mismatch repair	0.634873	1	1.26	A0A1Q3EQN0	34	3.966	Up	0.041264	K	DNA polymerase OS=Lentinula edodes OX=5353 GN=LENED_011676 PE=3 SV=1	LENED_011676	1	0.00406924	68.355	YTLGYK(1)SALK	2	-0.0093816	6	0.476	0.552	0.209	1.514	1.619	1.773
[truncated: 652 more rows]
