# Supplementary material for: Potential Role of Lysine Acetylation and Autophagy in Brown Film Formation and Postripening of Lentinula edodes Mycelium
Source: Microbiol Spectr. 2023 Jun 22;11(4):e02823-22. doi: 10.1128/spectrum.02823-22 (PMC10434168; doi:10.1128/spectrum.02823-22)
Supplement: Supplemental file 8 — Table S8. Download spectrum.02823-22-s0006.xls, XLS file, 0.4 MB [file spectrum.02823-22-s0006.xls]

## Sheet: Up
Table S8 The protein domain enrichment analysis
Domain Description	Mapping	Background	All Mapping	All Backgroud	Fold enrichment	Fisher's exact test p value	-log10(P value)	Related Protein
Core histone H2A/H2B/H3/H4	7	7	221	1160	5.25	8.42827e-06	5.07	A0A1Q3EC57 A0A1Q3END7 A0A1Q3ESZ7 A0A1Q3ESW3 A0A1Q3ED83 A0A1Q3EA19 A0A1Q3EDG0
PA14 domain	3	3	221	1160	5.25	0.00683926	2.16	A0A1Q3E6Z8 A0A1Q3EN54 A0A1Q3E482
Cytochrome P450	12	31	221	1160	2.03	0.00781324	2.11	A0A1Q3DWB2 A0A1Q3DUH2 A0A1Q3EK58 A0A1Q3EHH2 A0A1Q3E457 A0A1Q3E0Z2 A0A1Q3EKY2 A0A1Q3E2I9 A0A1Q3DYG5 A0A1Q3DVV4 A0A1Q3ES63 A0A1Q3E2Q8
Protein kinase domain	11	28	221	1160	2.06	0.00951412	2.02	A0A1Q3ER54 A0A1Q3DW25 A0A1Q3END3 A0A1Q3ELB5 A0A1Q3EEF5 A0A1Q3E2D2 A0A1Q3ECP4 A0A1Q3EEW7 A0A1Q3E386 A0A1Q3E4N2 A0A1Q3EFA7
Histidine kinase-, DNA gyrase B-, and HSP90-like ATPase	3	4	221	1160	3.94	0.0234911	1.63	A0A1Q3ERJ6 A0A1Q3E4Z7 A0A1Q3EDL1
Probable molybdopterin binding domain	2	2	221	1160	5.25	0.0361638	1.44	A0A1Q3EGT5 A0A1Q3ET27
Acyl transferase domain	2	2	221	1160	5.25	0.0361638	1.44	A0A1Q3EN90 A0A1Q3E1X9
PHD-finger	2	2	221	1160	5.25	0.0361638	1.44	A0A1Q3EKR7 A0A1Q3DWK1
Beta-ketoacyl synthase, N-terminal domain	2	2	221	1160	5.25	0.0361638	1.44	A0A1Q3EN90 A0A1Q3E1X9
PAZ domain	2	2	221	1160	5.25	0.0361638	1.44	A0A1Q3ET03 A0A1Q3DZG5
Endoplasmic Reticulum-Golgi Intermediate Compartment (ERGIC)	2	2	221	1160	5.25	0.0361638	1.44	A0A1Q3EGC3 A0A1Q3DYR2
PWWP domain	2	2	221	1160	5.25	0.0361638	1.44	A0A1Q3EKM8 A0A1Q3E9Q8
Zinc finger, C3HC4 type (RING finger)	2	2	221	1160	5.25	0.0361638	1.44	A0A1Q3DV76 A0A1Q3ECB6
Beta-ketoacyl synthase, C-terminal domain	2	2	221	1160	5.25	0.0361638	1.44	A0A1Q3EN90 A0A1Q3E1X9

## Sheet: Up Domain2Protein
Table S8 The protein domain enrichment analysis
Domain Description	Fisher's exact test p value	Protein accession	Position	Ratio	Regulated Type	P value	Amino acid	Protein description	Gene name	Localization probability	PEP	Score	Modified sequence	Charge	Mass error [ppm]	MS/MS Count	day30_1	day30_2	day30_3	day60_1	day60_2	day60_3
Thiolase, C-terminal domain	0.0948127	A0A1Q3EKD9	87	2.285	Up	0.0130805	K	Acetyl-acetyltransferase OS=Lentinula edodes OX=5353 GN=LENED_009654 PE=3 SV=1	LENED_009654	1	1.97767e-08	144.18	SDATTINK(1)VCASGMK	3	-0.81157	72	0.575	0.804	0.496	1.772	1.392	1.12
Thiolase, C-terminal domain	0.0948127	A0A1Q3EKD9	219	2.439	Up	0.0024572	K	Acetyl-acetyltransferase OS=Lentinula edodes OX=5353 GN=LENED_009654 PE=3 SV=1	LENED_009654	1	0.000349385	139.28	GDTIVREDEEYK(1)R	3	0.69301	12	0.698	0.624	0.456	1.475	1.337	1.524
Thiolase, C-terminal domain	0.0948127	A0A1Q3EKD9	183	1.617	Up	0.026143	K	Acetyl-acetyltransferase OS=Lentinula edodes OX=5353 GN=LENED_009654 PE=3 SV=1	LENED_009654	1	2.60587e-45	238.03	EAQDAHAIESYK(1)R	2	-0.78155	12	0.981	0.736	0.614	1.236	1.369	1.165
Thiolase, C-terminal domain	0.0948127	A0A1Q3EKD9	329	1.852	Up	0.04868	K	Acetyl-acetyltransferase OS=Lentinula edodes OX=5353 GN=LENED_009654 PE=3 SV=1	LENED_009654	1	0.00531577	83.623	VLK(1)IDPAK	2	0.32385	6	1.037	0.605	0.518	1.506	1.41	1.085
Thiolase, C-terminal domain	0.0948127	A0A1Q3E665	184	2.37	Up	0.00105575	K	Sterol carrier protein 2 OS=Lentinula edodes OX=5353 GN=LENED_004398 PE=3 SV=1	LENED_004398	1	2.77804e-06	132.31	NHK(1)HSVNNPYSQFR	3	0.47652	1	0.592	0.69	0.539	1.627	1.419	1.27
C2 domain	0.321295	A0A1Q3E0N3	133	1.74	Up	0.0077032	K	C2-domain-containing protein OS=Lentinula edodes OX=5353 GN=LENED_002369 PE=4 SV=1	LENED_002369	1	0.000733279	88.134	FK(1)TSVAAGAK	2	-1.0122	1	0.71	0.726	0.793	1.461	1.376	1.041
C2 domain	0.321295	A0A1Q3E2D7	1201	2.015	Up	0.0114161	K	Transmembrane protein OS=Lentinula edodes OX=5353 GN=LENED_002984 PE=4 SV=1	LENED_002984	1	0.0474734	42.788	GVFHGVTGILK(1)K	3	0.68517	2	0.905	0.555	0.573	1.37	1.463	1.263
PA14 domain	0.00683926	A0A1Q3E6Z8	354	2.959	Up	0.038022	K	Beta-glucosidase OS=Lentinula edodes OX=5353 GN=LENED_004700 PE=3 SV=1	LENED_004700	1	0.0305794	46.524	IAIVGGNAK(1)AR	2	0.08425	2	0.741	0.62	0.329	1.575		1.759
PA14 domain	0.00683926	A0A1Q3E6Z8	344	2.694	Up	0.0036832	K	Beta-glucosidase OS=Lentinula edodes OX=5353 GN=LENED_004700 PE=3 SV=1	LENED_004700	0.999547	9.72227e-05	82.865	NEGSLLPLKPEEQGLK(1)K	3	0.025375	2	0.605	0.601	0.44	1.471	1.17	1.794
PA14 domain	0.00683926	A0A1Q3E6Z8	711	2.109	Up	0.042402	K	Beta-glucosidase OS=Lentinula edodes OX=5353 GN=LENED_004700 PE=3 SV=1	LENED_004700	1	5.30132e-06	121.24	YAEDLYVGYK(1)HYHHR	3	0.16507	10	0.583	0.951	0.412	1.073	1.452	1.58
PA14 domain	0.00683926	A0A1Q3EN54	333	3.954	Up	0.0004841	K	Beta-glucosidase OS=Lentinula edodes OX=5353 GN=LENED_010692 PE=3 SV=1	LENED_010692	1	4.1861e-05	122.55	IK(1)SIAVIGPNAK	2	-0.75719	6	0.417	0.504	0.321	1.695	1.542	1.674
PA14 domain	0.00683926	A0A1Q3EN54	689	2.475	Up	0.00196409	K	Beta-glucosidase OS=Lentinula edodes OX=5353 GN=LENED_010692 PE=3 SV=1	LENED_010692	1	2.11638e-09	115.57	LADVPSYPSYGSK(1)GQEHGR	3	-0.68637	4	0.717	0.542	0.511	1.674	1.333	1.373
PA14 domain	0.00683926	A0A1Q3E482	851	1.519	Up	0.0144223	K	Beta-glucosidase OS=Lentinula edodes OX=5353 GN=LENED_003590 PE=3 SV=1	LENED_003590	1	0.0182995	73.26	LNLK(1)DLR	2	1.0802	6	0.829	0.924	0.656	1.27	1.209	1.18
Glutathione-dependent formaldehyde-activating enzyme	0.166134	A0A1Q3EGX2	74	1.898	Up	0.04866	K	DUF636 domain-containing protein OS=Lentinula edodes OX=5353 GN=LENED_008364 PE=4 SV=1	LENED_008364	1	8.71607e-13	172.11	DATQDSGNALK(1)R	2	1.0461	6	0.905	0.789	0.412	1.368	1.214	1.415
Glutathione-dependent formaldehyde-activating enzyme	0.166134	A0A1Q3EGT5	755	1.518	Up	0.043182	K	Molybdenum cofactor biosynthesis protein OS=Lentinula edodes OX=5353 GN=LENED_008366 PE=4 SV=1	LENED_008366	1	0.000471772	98.254	LK(1)AYSTGGQR	2	2.0489	5	0.745	0.955	0.715	1.5	1.09	1.075
Glutathione-dependent formaldehyde-activating enzyme	0.166134	A0A1Q3EGT5	647	1.705	Up	0.0044156	K	Molybdenum cofactor biosynthesis protein OS=Lentinula edodes OX=5353 GN=LENED_008366 PE=4 SV=1	LENED_008366	1	0.000816433	92.051	LGGEVK(1)FGR	2	0.79892	12	0.831	0.775	0.649	1.421	1.247	1.176
2OG-Fe(II) oxygenase superfamily	0.223188	A0A1Q3DX71	207	1.58	Up	0.0033647	K	Clavaminate synthase-like protein OS=Lentinula edodes OX=5353 GN=LENED_000991 PE=3 SV=1	LENED_000991	1	0.00544851	103.74	TK(1)NVWLK	2	0.63512	4	0.836	0.722	0.782	1.12	1.205	1.373
2OG-Fe(II) oxygenase superfamily	0.223188	A0A1Q3DX71	241	1.504	Up	0.01064	K	Clavaminate synthase-like protein OS=Lentinula edodes OX=5353 GN=LENED_000991 PE=3 SV=1	LENED_000991	1	0.0165145	66.692	DGTWK(1)WIK	2	0.019269	4	0.817	0.902	0.692	1.146	1.153	1.328
2OG-Fe(II) oxygenase superfamily	0.223188	A0A1Q3DX71	97	1.568	Up	0.031236	K	Clavaminate synthase-like protein OS=Lentinula edodes OX=5353 GN=LENED_000991 PE=3 SV=1	LENED_000991	1	3.70189e-05	110.44	YVAPTK(1)QTGSYQGYK	2	0.034674	4	0.666	0.851	0.825	1.265	0.977	1.43
2OG-Fe(II) oxygenase superfamily	0.223188	A0A1Q3DUQ2	162	3.801	Up	0.033379	K	Clavaminate synthase-like protein OS=Lentinula edodes OX=5353 GN=LENED_000088 PE=3 SV=1	LENED_000088	1	3.28309e-08	155	SPAVYEGYK(1)PR	2	0.032196	3	0.336	0.665	0.28	1.592	1.681	1.596
2OG-Fe(II) oxygenase superfamily	0.223188	A0A1Q3DUQ2	250	1.957	Up	0.02402	K	Clavaminate synthase-like protein OS=Lentinula edodes OX=5353 GN=LENED_000088 PE=3 SV=1	LENED_000088	1	0.00663904	84.699	FMK(1)YYPR	2	1.2127	9	0.672	0.48	0.889	1.149	1.314	1.532
2OG-Fe(II) oxygenase superfamily	0.223188	A0A1Q3DWZ7	195	1.594	Up	0.025285	K	Clavaminate synthase-like protein OS=Lentinula edodes OX=5353 GN=LENED_000988 PE=4 SV=1	LENED_000988	1	0.0180811	76.035	YMK(1)YFPR	2	-0.28604	5	0.823	0.812	0.688	0.97	1.297	1.437
2OG-Fe(II) oxygenase superfamily	0.223188	A0A1Q3EPX3	79	1.684	Up	0.044496	K	Clavaminate synthase-like protein OS=Lentinula edodes OX=5353 GN=LENED_011385 PE=3 SV=1	LENED_011385	1	0.0111971	65.933	FFK(1)LPISSK	2	-0.14516	4	0.801		0.707	1.389		1.15
Aldo/keto reductase family	0.0675328	A0A1Q3DYH5	286	3.897	Up	0.042239	K	Aldo keto reductase OS=Lentinula edodes OX=5353 GN=LENED_001544 PE=4 SV=1	LENED_001544	1	0.00320215	113.15	VAEVAEHK(1)K	2	-1.8046	6	0.573	0.381	0.34	3.094	0.988	0.961
Aldo/keto reductase family	0.0675328	A0A1Q3DYH5	78	2.369	Up	0.00196331	K	Aldo keto reductase OS=Lentinula edodes OX=5353 GN=LENED_001544 PE=4 SV=1	LENED_001544	1	0.0201715	72.138	IIGK(1)AIK	2	0.14151	3	0.758	0.519	0.544	1.492	1.449	1.373
Aldo/keto reductase family	0.0675328	A0A1Q3EA81	168	2.245	Up	0.037203	K	Reductase AKOR2 OS=Lentinula edodes OX=5353 GN=LENED_005880 PE=4 SV=1	LENED_005880	1	0.000904695	85.813	NLEILLK(1)SAK	2	1.3908	2	0.454	0.927	0.474	1.244	1.11	1.81
Aldo/keto reductase family	0.0675328	A0A1Q3EA81	247	1.673	Up	0.047318	K	Reductase AKOR2 OS=Lentinula edodes OX=5353 GN=LENED_005880 PE=4 SV=1	LENED_005880	1	0.000932947	77.696	ETVIVPK(1)SANEER	3	-1.7936	10	0.807	0.959	0.512	1.379	1.178	1.253
Aldo/keto reductase family	0.0675328	A0A1Q3E3M7	67	1.812	Up	0.00118245	K	Aldo keto reductase OS=Lentinula edodes OX=5353 GN=LENED_003314 PE=4 SV=1	LENED_003314	1	0.00374167	109.48	AILDSGLK(1)R	2	0.062435	6	0.814	0.656	0.693	1.358	1.223	1.338
Aldo/keto reductase family	0.0675328	A0A1Q3E6S3	241	1.598	Up	0.045178	K	Aryl-alcohol dehydrogenase OS=Lentinula edodes OX=5353 GN=LENED_004397 PE=4 SV=1	LENED_004397	1	0.00147486	88.056	NEAETK(1)VSR	2	-0.36935	1	0.71	0.753	1.02	1.304	1.342
Aldo/keto reductase family	0.0675328	A0A1Q3DZB3	243	1.587	Up	0.039358	K	Aldo keto reductase OS=Lentinula edodes OX=5353 GN=LENED_001748 PE=4 SV=1	LENED_001748	1	0.0039773	114.78	FK(1)EENFK	2	0.57677	5	0.829	0.901	0.633	1.481	1.255	1.014
Aldo/keto reductase family	0.0675328	A0A1Q3E299	137	12.892	Up	9.8771e-05	K	Aldo keto reductase OS=Lentinula edodes OX=5353 GN=LENED_002968 PE=4 SV=1	LENED_002968	1	0.0028637	107.32	EMEEIK(1)K	2	-0.42771	8	0.162	0.147	0.146	2.223	2.252	1.391
Aldo/keto reductase family	0.0675328	A0A1Q3E299	189	9.399	Up	0.00023738	K	Aldo keto reductase OS=Lentinula edodes OX=5353 GN=LENED_002968 PE=4 SV=1	LENED_002968	1	0.00531577	83.623	VYSFCK(1)DK	2	0.62903	5	0.177	0.226	0.184	1.558	1.494	2.465
Aldo/keto reductase family	0.0675328	A0A1Q3E299	254	3.537	Up	0.0094177	K	Aldo keto reductase OS=Lentinula edodes OX=5353 GN=LENED_002968 PE=4 SV=1	LENED_002968	1	5.96526e-06	134.04	DVVVVTTSSK(1)VSR	2	0.076906	8	0.297	0.683	0.377	1.401	2.037	1.362
Aldo/keto reductase family	0.0675328	A0A1Q3E299	83	4.949	Up	0.020116	K	Aldo keto reductase OS=Lentinula edodes OX=5353 GN=LENED_002968 PE=4 SV=1	LENED_002968	1	3.85871e-08	122.96	LFVTTK(1)LAETPSAPTIK	3	0.49483	5	0.253	0.397	0.385	0.8	2.874	1.448
Aldo/keto reductase family	0.0675328	A0A1Q3E299	292	7.263	Up	2.1661e-05	K	Aldo keto reductase OS=Lentinula edodes OX=5353 GN=LENED_002968 PE=4 SV=1	LENED_002968	1	0.000361442	126.55	FFMK(1)HAFNE	2	0.49893	36	0.263	0.247	0.244	1.77	2.121	1.585
Aldo/keto reductase family	0.0675328	A0A1Q3EG05	333	2.466	Up	0.0082402	K	Aldo keto reductase OS=Lentinula edodes OX=5353 GN=LENED_008031 PE=4 SV=1	LENED_008031	1	0.00557143	60.641	AWESVK(1)PYASK	2	-0.3946	4	0.581	0.604	0.587	1.692	1.388	1.29
Aldo/keto reductase family	0.0675328	A0A1Q3EG05	78	2.515	Up	0.014083	K	Aldo keto reductase OS=Lentinula edodes OX=5353 GN=LENED_008031 PE=4 SV=1	LENED_008031	1	0.00389121	88.819	LETK(1)LVAR	2	0.1958	4	0.716	0.623	0.411	1.221	1.924	1.256
Aldo/keto reductase family	0.0675328	A0A1Q3ECI4	35	2.668	Up	0.0057981	K	Aldo-keto reductase OS=Lentinula edodes OX=5353 GN=LENED_006697 PE=4 SV=1	LENED_006697	1	0.00406721	88.177	TALK(1)SGYR	2	-1.1405	8	0.661	0.48	0.509	1.142	1.353	1.908
Aldo/keto reductase family	0.0675328	A0A1Q3EE18	210	1.743	Up	0.025339	K	Aldo keto reductase OS=Lentinula edodes OX=5353 GN=LENED_007271 PE=4 SV=1	LENED_007271	1	1.60197e-06	131.96	HK(1)FATNPTVLEIAQR	3	0.87498	6	0.804	0.891	0.523	1.355	1.209	1.302
Glycosyl hydrolase family 3 N terminal domain	0.0870523	A0A1Q3E6Z8	354	2.959	Up	0.038022	K	Beta-glucosidase OS=Lentinula edodes OX=5353 GN=LENED_004700 PE=3 SV=1	LENED_004700	1	0.0305794	46.524	IAIVGGNAK(1)AR	2	0.08425	2	0.741	0.62	0.329	1.575		1.759
Glycosyl hydrolase family 3 N terminal domain	0.0870523	A0A1Q3E6Z8	344	2.694	Up	0.0036832	K	Beta-glucosidase OS=Lentinula edodes OX=5353 GN=LENED_004700 PE=3 SV=1	LENED_004700	0.999547	9.72227e-05	82.865	NEGSLLPLKPEEQGLK(1)K	3	0.025375	2	0.605	0.601	0.44	1.471	1.17	1.794
Glycosyl hydrolase family 3 N terminal domain	0.0870523	A0A1Q3E6Z8	711	2.109	Up	0.042402	K	Beta-glucosidase OS=Lentinula edodes OX=5353 GN=LENED_004700 PE=3 SV=1	LENED_004700	1	5.30132e-06	121.24	YAEDLYVGYK(1)HYHHR	3	0.16507	10	0.583	0.951	0.412	1.073	1.452	1.58
Glycosyl hydrolase family 3 N terminal domain	0.0870523	A0A1Q3EN54	333	3.954	Up	0.0004841	K	Beta-glucosidase OS=Lentinula edodes OX=5353 GN=LENED_010692 PE=3 SV=1	LENED_010692	1	4.1861e-05	122.55	IK(1)SIAVIGPNAK	2	-0.75719	6	0.417	0.504	0.321	1.695	1.542	1.674
Glycosyl hydrolase family 3 N terminal domain	0.0870523	A0A1Q3EN54	689	2.475	Up	0.00196409	K	Beta-glucosidase OS=Lentinula edodes OX=5353 GN=LENED_010692 PE=3 SV=1	LENED_010692	1	2.11638e-09	115.57	LADVPSYPSYGSK(1)GQEHGR	3	-0.68637	4	0.717	0.542	0.511	1.674	1.333	1.373
Glycosyl hydrolase family 3 N terminal domain	0.0870523	A0A1Q3E482	851	1.519	Up	0.0144223	K	Beta-glucosidase OS=Lentinula edodes OX=5353 GN=LENED_003590 PE=3 SV=1	LENED_003590	1	0.0182995	73.26	LNLK(1)DLR	2	1.0802	6	0.829	0.924	0.656	1.27	1.209	1.18
Elongation factor G C-terminus	0.0948127	A0A1Q3ECC6	371	2.425	Up	0.029404	K	p-loop containing nucleoside triphosphate hydrolase protein OS=Lentinula edodes OX=5353 GN=LENED_006680 PE=4 SV=1	LENED_006680	1	0.033563	68.312	AARDRK(1)R	2	3.0712	1	0.452	0.644		1.174	1.093	1.719
Elongation factor G C-terminus	0.0948127	A0A1Q3DV62	152	1.554	Up	0.03746	K	Elongation factor EF-2 OS=Lentinula edodes OX=5353 GN=LENED_000301 PE=4 SV=1	LENED_000301	1	0.00261414	78.516	IK(1)PVVIINK	2	-1.3181	4	0.981	0.724	0.741	1.26		1.274
NAD binding domain of 6-phosphogluconate dehydrogenase	0.0948127	A0A1Q3DYZ8	334	1.765	Up	0.031404	K	3-hydroxyisobutyrate dehydrogenase OS=Lentinula edodes OX=5353 GN=LENED_001577 PE=3 SV=1	LENED_001577	1	0.000750824	107.79	FLQK(1)TAEER	2	0.51401	1	0.687	0.845		1.337	1.367
NAD binding domain of 6-phosphogluconate dehydrogenase	0.0948127	A0A1Q3EQ38	284	1.822	Up	0.021376	K	6-phosphogluconate dehydrogenase, decarboxylating OS=Lentinula edodes OX=5353 GN=LENED_011465 PE=3 SV=1	LENED_011465	1	0.000263771	116.13	ASK(1)VIAGPQK	2	1.5333	6	0.855	0.671	0.652	1.676	1.235	1.057
RhoGAP domain	0.166134	A0A1Q3E6T1	378	3.677	Up	0.0022758	K	Rho GTPase activation protein OS=Lentinula edodes OX=5353 GN=LENED_004637 PE=4 SV=1	LENED_004637	0.999957	0.00404987	85.522	ELEGK(1)NERENEKR	2	0.88946	6	0.372	0.596	0.337	1.4	1.578	1.821
RhoGAP domain	0.166134	A0A1Q3EC58	149	1.505	Up	0.0110178	K	And fes cip4 domain-containing protein OS=Lentinula edodes OX=5353 GN=LENED_006619 PE=4 SV=1	LENED_006619	1	0.0013816	122.52	LK(1)HQYLAK	2	0.99546	6	0.822	0.744	0.842	1.019	1.31	1.294
Core histone H2A/H2B/H3/H4	8.42827e-06	A0A1Q3EC57	24	3.915	Up	0.0067958	K	Histone H3 OS=Lentinula edodes OX=5353 GN=LENED_006546 PE=3 SV=1	LENED_006546	1	0.000197773	151.97	QLAVK(1)SAR	2	-0.2653	14	0.538	0.452	0.285	2.222	1.603	1.167
Core histone H2A/H2B/H3/H4	8.42827e-06	A0A1Q3EC57	19	3.796	Up	0.0107762	K	Histone H3 OS=Lentinula edodes OX=5353 GN=LENED_006546 PE=3 SV=1	LENED_006546	1	0.0123053	112.13	K(1)QLAVK(1)SAR	2	0.49117	6	0.573	0.465	0.27	2.28	1.524	1.161
Core histone H2A/H2B/H3/H4	8.42827e-06	A0A1Q3END7	6	2.54	Up	1.094e-06	K	Histone H2A OS=Lentinula edodes OX=5353 GN=LENED_010804 PE=3 SV=1	LENED_010804	1	1.80157e-115	291.02	SGK(1)GK(1)SGK(1)SSGGK(1)AGGESTGK	2	0.42275	117	0.593	0.581	0.555	1.479	1.483	1.429
Core histone H2A/H2B/H3/H4	8.42827e-06	A0A1Q3END7	22	2.589	Up	0.00028185	K	Histone H2A OS=Lentinula edodes OX=5353 GN=LENED_010804 PE=3 SV=1	LENED_010804	1	3.69824e-24	210.44	SSGGK(1)AGGESTGK(1)SQSR	3	0.079347	26	0.66	0.51	0.536	1.487	1.43	1.499
Core histone H2A/H2B/H3/H4	8.42827e-06	A0A1Q3END7	4	2.869	Up	0.000181143	K	Histone H2A OS=Lentinula edodes OX=5353 GN=LENED_010804 PE=3 SV=1	LENED_010804	1	2.57628e-44	198.6	SGK(1)GK(1)SGK(1)SSGGK(1)AGGESTGK	2	0.42275	80	0.559	0.563	0.469	1.582	1.613	1.369
Core histone H2A/H2B/H3/H4	8.42827e-06	A0A1Q3END7	9	2.54	Up	1.094e-06	K	Histone H2A OS=Lentinula edodes OX=5353 GN=LENED_010804 PE=3 SV=1	LENED_010804	1	1.80157e-115	291.02	SGK(1)SSGGK(1)AGGESTGK(1)SQSR	2	0.43312	132	0.593	0.581	0.555	1.479	1.483	1.429
Core histone H2A/H2B/H3/H4	8.42827e-06	A0A1Q3END7	14	2.558	Up	9.8177e-07	K	Histone H2A OS=Lentinula edodes OX=5353 GN=LENED_010804 PE=3 SV=1	LENED_010804	1	1.80157e-115	291.02	SSGGK(1)AGGESTGK(1)SQSR	3	0.079347	131	0.588	0.58	0.551	1.478	1.485	1.435
Core histone H2A/H2B/H3/H4	8.42827e-06	A0A1Q3ESZ7	365	2.582	Up	0.040084	K	Histone H2B OS=Lentinula edodes OX=5353 GN=LENED_012555 PE=3 SV=1	LENED_012555	1	0.00183727	82.489	K(1)ETYSSYIYK	2	2.3554	2	0.486	0.576		1.032	1.944	1.137
Core histone H2A/H2B/H3/H4	8.42827e-06	A0A1Q3ESZ7	333	4.094	Up	0.0029607	K	Histone H2B OS=Lentinula edodes OX=5353 GN=LENED_012555 PE=3 SV=1	LENED_012555	1	2.24069e-31	194.77	APASTAGK(1)APAK(1)TEGSK(1)AAK(1)K	3	-1.1131	44	0.402	0.55	0.266	1.836	1.728	1.422
Core histone H2A/H2B/H3/H4	8.42827e-06	A0A1Q3ESZ7	342	2.025	Up	0.0042574	K	Histone H2B OS=Lentinula edodes OX=5353 GN=LENED_012555 PE=3 SV=1	LENED_012555	1	7.43955e-92	258.5	TEGSK(1)AAK(1)K(1)TASK(1)SK	2	-0.48506	88	0.65	0.78	0.596	1.562	1.395	1.146
Core histone H2A/H2B/H3/H4	8.42827e-06	A0A1Q3ESZ7	346	2.036	Up	0.0041003	K	Histone H2B OS=Lentinula edodes OX=5353 GN=LENED_012555 PE=3 SV=1	LENED_012555	1	7.43955e-92	258.5	TEGSK(1)AAK(1)K(1)TASK(1)SK	2	-0.48506	102	0.648	0.776	0.594	1.568	1.392	1.149
Core histone H2A/H2B/H3/H4	8.42827e-06	A0A1Q3ESZ7	451	2.964	Up	0.0011801	K	Histone H2B OS=Lentinula edodes OX=5353 GN=LENED_012555 PE=3 SV=1	LENED_012555	1	0.00599817	62.466	SVTK(1)FSAGAK	2	0.48239	6	0.552	0.56	0.449	1.711	1.692	1.224
Core histone H2A/H2B/H3/H4	8.42827e-06	A0A1Q3ESZ7	341	3.328	Up	0.026098	K	Histone H2B OS=Lentinula edodes OX=5353 GN=LENED_012555 PE=3 SV=1	LENED_012555	1	7.43955e-92	258.5	TEGSK(1)AAK(1)K(1)TASK(1)SK	2	-0.48506	78	0.499	0.615	0.31	1.634	1.607	1.498
Core histone H2A/H2B/H3/H4	8.42827e-06	A0A1Q3ESZ7	447	2.95	Up	0.0073977	K	Histone H2B OS=Lentinula edodes OX=5353 GN=LENED_012555 PE=3 SV=1	LENED_012555	1	1.00294e-23	205.87	HAISEGTK(1)SVTK	2	0.0050463	5	0.481	0.713	0.372	1.802	1.589	1.228
Core histone H2A/H2B/H3/H4	8.42827e-06	A0A1Q3ESZ7	416	2.695	Up	0.0129444	K	Histone H2B OS=Lentinula edodes OX=5353 GN=LENED_012555 PE=3 SV=1	LENED_012555	1	0.0557765	82.716	LATYSK(1)K	2	0.28775	1	0.514	0.762	0.398	1.73	1.669	1.112
Core histone H2A/H2B/H3/H4	8.42827e-06	A0A1Q3ESZ7	338	4.157	Up	0.0025556	K	Histone H2B OS=Lentinula edodes OX=5353 GN=LENED_012555 PE=3 SV=1	LENED_012555	1	1.17068e-50	218.28	TEGSK(1)AAK(1)K(1)TASK(1)SK	2	-0.48506	53	0.404	0.536	0.262	1.825	1.701	1.471
Core histone H2A/H2B/H3/H4	8.42827e-06	A0A1Q3ESZ7	329	4.241	Up	0.00025512	K	Histone H2B OS=Lentinula edodes OX=5353 GN=LENED_012555 PE=3 SV=1	LENED_012555	1	2.24069e-31	191.22	APASTAGK(1)APAK(1)TEGSK(1)AAK(1)K	3	-1.1131	33	0.407	0.439	0.336	1.621	1.945	1.447
Core histone H2A/H2B/H3/H4	8.42827e-06	A0A1Q3ESW3	11	2.478	Up	0.0080841	K	Histone H2B OS=Lentinula edodes OX=5353 GN=LENED_012552 PE=3 SV=1	LENED_012552	1	9.8337e-45	204.53	PVSTASK(1)APASTAGK(1)APAK(1)TEGSK(1)AAK	4	1.196	62	0.632	0.617	0.532	1.839	1.545	1.029
Core histone H2A/H2B/H3/H4	8.42827e-06	A0A1Q3ESW3	4	3.036	Up	0.0069356	K	Histone H2B OS=Lentinula edodes OX=5353 GN=LENED_012552 PE=3 SV=1	LENED_012552	1	3.36869e-09	82.169	APK(1)PVSTASK(1)APASTAGK(1)APAK	3	0.77684	2	0.511	0.43		1.709	1.44	1.137
Core histone H2A/H2B/H3/H4	8.42827e-06	A0A1Q3ESW3	32	2.3	Up	0.0055761	K	Histone H2B OS=Lentinula edodes OX=5353 GN=LENED_012552 PE=3 SV=1	LENED_012552	1	1.0004e-77	243.18	TEGSK(1)AAK(1)K(1)TASK(1)SQPSSSGVDGEK	3	0.38116	63	0.684	0.619	0.568	1.771	1.441	1.091
Core histone H2A/H2B/H3/H4	8.42827e-06	A0A1Q3ESW3	28	4.157	Up	0.0025556	K	Histone H2B OS=Lentinula edodes OX=5353 GN=LENED_012552 PE=3 SV=1	LENED_012552	1	2.90906e-36	194.77	TEGSK(1)AAK(1)K(1)TASK(1)SQPSSSGVDGEK	3	0.38116	59	0.404	0.536	0.262	1.825	1.701	1.471
Core histone H2A/H2B/H3/H4	8.42827e-06	A0A1Q3ESW3	36	2.387	Up	0.0064555	K	Histone H2B OS=Lentinula edodes OX=5353 GN=LENED_012552 PE=3 SV=1	LENED_012552	1	1.0004e-77	243.18	TEGSK(1)AAK(1)K(1)TASK(1)SQPSSSGVDGEK	3	0.38116	84	0.69	0.624	0.511	1.786	1.464	1.106
Core histone H2A/H2B/H3/H4	8.42827e-06	A0A1Q3ESW3	19	4.241	Up	0.00025512	K	Histone H2B OS=Lentinula edodes OX=5353 GN=LENED_012552 PE=3 SV=1	LENED_012552	1	9.8337e-45	204.53	PVSTASK(1)APASTAGK(1)APAK(1)TEGSK(1)AAK	4	1.196	96	0.407	0.439	0.336	1.621	1.945	1.447
Core histone H2A/H2B/H3/H4	8.42827e-06	A0A1Q3ESW3	23	4.094	Up	0.0029607	K	Histone H2B OS=Lentinula edodes OX=5353 GN=LENED_012552 PE=3 SV=1	LENED_012552	1	2.24069e-31	194.77	PVSTASK(1)APASTAGK(1)APAK(1)TEGSK(1)AAK	4	1.196	71	0.402	0.55	0.266	1.836	1.728	1.422
Core histone H2A/H2B/H3/H4	8.42827e-06	A0A1Q3ESW3	31	2.591	Up	0.0038429	K	Histone H2B OS=Lentinula edodes OX=5353 GN=LENED_012552 PE=3 SV=1	LENED_012552	1	1.0004e-77	243.18	TEGSK(1)AAK(1)K(1)TASK(1)SQPSSSGVDGEK	3	0.38116	58	0.68	0.566	0.477	1.73	1.572	1.162
Core histone H2A/H2B/H3/H4	8.42827e-06	A0A1Q3ED83	11	3.266	Up	0.00192452	K	Histone H2B OS=Lentinula edodes OX=5353 GN=LENED_007014 PE=3 SV=1	LENED_007014	1	1.94595e-51	193.11	PASTAGK(1)APASTAGK(1)APAK(1)TEGSK(1)AAK	3	0.75771	36	0.527	0.519	0.411	1.972	1.572	1.214
Core histone H2A/H2B/H3/H4	8.42827e-06	A0A1Q3ED83	32	3.4	Up	0.0032238	K	Histone H2B OS=Lentinula edodes OX=5353 GN=LENED_007014 PE=3 SV=1	LENED_007014	1	5.94858e-56	214.67	TEGSK(1)AAK(1)K(1)TSAK(1)SSAGAADGEK	4	-0.10218	83	0.482	0.592	0.335	1.912	1.543	1.335
Core histone H2A/H2B/H3/H4	8.42827e-06	A0A1Q3ED83	28	4.157	Up	0.0025556	K	Histone H2B OS=Lentinula edodes OX=5353 GN=LENED_007014 PE=3 SV=1	LENED_007014	1	5.94858e-56	214.67	TEGSK(1)AAK(1)K(1)TSAK(1)SSAGAADGEK	4	-0.10218	73	0.404	0.536	0.262	1.825	1.701	1.471
Core histone H2A/H2B/H3/H4	8.42827e-06	A0A1Q3ED83	36	3.452	Up	0.002781	K	Histone H2B OS=Lentinula edodes OX=5353 GN=LENED_007014 PE=3 SV=1	LENED_007014	1	2.54451e-62	256.89	TSAK(1)SSAGAADGEK	2	-0.67823	103	0.483	0.575	0.335	1.921	1.55	1.338
Core histone H2A/H2B/H3/H4	8.42827e-06	A0A1Q3ED83	19	4.241	Up	0.00025512	K	Histone H2B OS=Lentinula edodes OX=5353 GN=LENED_007014 PE=3 SV=1	LENED_007014	1	1.94595e-51	193.11	PASTAGK(1)APASTAGK(1)APAK(1)TEGSK(1)AAK	3	0.75771	72	0.407	0.439	0.336	1.621	1.945	1.447
Core histone H2A/H2B/H3/H4	8.42827e-06	A0A1Q3ED83	23	4.094	Up	0.0029607	K	Histone H2B OS=Lentinula edodes OX=5353 GN=LENED_007014 PE=3 SV=1	LENED_007014	1	1.94595e-51	194.77	PASTAGK(1)APASTAGK(1)APAK(1)TEGSK(1)AAK	3	0.75771	66	0.402	0.55	0.266	1.836	1.728	1.422
Core histone H2A/H2B/H3/H4	8.42827e-06	A0A1Q3ED83	31	3.575	Up	0.0026384	K	Histone H2B OS=Lentinula edodes OX=5353 GN=LENED_007014 PE=3 SV=1	LENED_007014	1	5.94858e-56	214.67	TEGSK(1)AAK(1)K(1)TSAK(1)SSAGAADGEK	4	-0.10218	82	0.513	0.508	0.339	2.038	1.537	1.287
Core histone H2A/H2B/H3/H4	8.42827e-06	A0A1Q3EA19	77	4.07	Up	0.0052824	K	Histone H3 OS=Lentinula edodes OX=5353 GN=LENED_005841 PE=3 SV=1	LENED_005841	1	0.000339119	150.61	K(1)QLATK(1)AARK(1)TAATATGGVK	3	0.55777	17	0.459	0.522	0.249	2	1.705	1.301
Core histone H2A/H2B/H3/H4	8.42827e-06	A0A1Q3EA19	116	1.882	Up	0.0055189	K	Histone H3 OS=Lentinula edodes OX=5353 GN=LENED_005841 PE=3 SV=1	LENED_005841	1	1.64681e-19	210.93	YQK(1)STELLIR	2	3.6079	95	0.868	0.633	0.622	1.439	1.333	1.224
Core histone H2A/H2B/H3/H4	8.42827e-06	A0A1Q3EA19	73	3.524	Up	0.0037046	K	Histone H3 OS=Lentinula edodes OX=5353 GN=LENED_005841 PE=3 SV=1	LENED_005841	1	0.00422986	140.45	STGGK(1)APR	2	-1.8839	13	0.493	0.577	0.299	1.806	1.631	1.388
Core histone H2A/H2B/H3/H4	8.42827e-06	A0A1Q3EA19	68	3.524	Up	0.0037016	K	Histone H3 OS=Lentinula edodes OX=5353 GN=LENED_005841 PE=3 SV=1	LENED_005841	1	0.00422986	140.45	K(1)STGGK(1)APR	2	-0.09256	11	0.493	0.577	0.299	1.806	1.63	1.389
Core histone H2A/H2B/H3/H4	8.42827e-06	A0A1Q3EA19	86	7.934	Up	0.00136202	K	Histone H3 OS=Lentinula edodes OX=5353 GN=LENED_005841 PE=3 SV=1	LENED_005841	1	0.000758605	96.745	K(1)TAATATGGVK(0.863)K(0.137)PHR	3	0.30569	8		0.225	0.177	1.934	1.282	1.568
Core histone H2A/H2B/H3/H4	8.42827e-06	A0A1Q3EA19	96	3.421	Up	0.0057585	K	Histone H3 OS=Lentinula edodes OX=5353 GN=LENED_005841 PE=3 SV=1	LENED_005841	0.862933	0.000758605	94.487	K(1)TAATATGGVK(0.863)K(0.137)PHR	3	0.30569	4		0.472	0.37	1.658	1.524	1.139
Core histone H2A/H2B/H3/H4	8.42827e-06	A0A1Q3EA19	82	4.117	Up	0.0049564	K	Histone H3 OS=Lentinula edodes OX=5353 GN=LENED_005841 PE=3 SV=1	LENED_005841	1	0.000339119	150.61	QLATK(1)AAR	2	1.7926	22	0.455	0.515	0.249	2.001	1.719	1.299
Core histone H2A/H2B/H3/H4	8.42827e-06	A0A1Q3EDG0	22	2.982	Up	0.025505	K	Histone H2A OS=Lentinula edodes OX=5353 GN=LENED_007015 PE=3 SV=1	LENED_007015	1	0.00115093	99.044	TGGK(1)ASGDGSSK(1)SQSR	2	-0.12705	1	0.601	0.342		1.081	1.683	1.454
Core histone H2A/H2B/H3/H4	8.42827e-06	A0A1Q3EDG0	4	2.869	Up	0.00054385	K	Histone H2A OS=Lentinula edodes OX=5353 GN=LENED_007015 PE=3 SV=1	LENED_007015	1	3.75863e-82	236.19	SGK(1)GGK(1)SGK(1)TGGK(1)ASGDGSSK	3	1.5308	80	0.605	0.551	0.435	1.616	1.534	1.415
Core histone H2A/H2B/H3/H4	8.42827e-06	A0A1Q3EDG0	7	2.607	Up	0.0108556	K	Histone H2A OS=Lentinula edodes OX=5353 GN=LENED_007015 PE=3 SV=1	LENED_007015	1	3.75863e-82	236.19	SGK(1)GGK(1)SGK(1)TGGK(1)ASGDGSSK	3	1.5308	110	0.745	0.585	0.366	1.495	1.28	1.646
Core histone H2A/H2B/H3/H4	8.42827e-06	A0A1Q3EDG0	10	2.607	Up	0.0108556	K	Histone H2A OS=Lentinula edodes OX=5353 GN=LENED_007015 PE=3 SV=1	LENED_007015	1	3.75863e-82	236.19	SGK(1)TGGK(1)ASGDGSSKSQSR	3	-1.0898	123	0.745	0.585	0.366	1.495	1.28	1.646
Core histone H2A/H2B/H3/H4	8.42827e-06	A0A1Q3EDG0	14	2.429	Up	0.0166442	K	Histone H2A OS=Lentinula edodes OX=5353 GN=LENED_007015 PE=3 SV=1	LENED_007015	1	3.75863e-82	236.19	TGGK(1)ASGDGSSK(1)SQSR	2	-0.12705	99	0.792	0.607	0.381	1.458	1.207	1.659
Endoplasmic Reticulum-Golgi Intermediate Compartment (ERGIC)	0.0361638	A0A1Q3EGC3	37	1.833	Up	0.035542	K	DUF1692-domain-containing protein OS=Lentinula edodes OX=5353 GN=LENED_008123 PE=4 SV=1	LENED_008123	1	0.00221569	111.95	LPSTYK(1)AR	2	-0.76806	6	0.93	0.614	0.629	1.48	1.519	0.985
Endoplasmic Reticulum-Golgi Intermediate Compartment (ERGIC)	0.0361638	A0A1Q3DYR2	17	2.375	Up	0.0140769	K	Endoplasmic reticulum-derived transport vesicle ERV46 OS=Lentinula edodes OX=5353 GN=LENED_001628 PE=4 SV=1	LENED_001628	1	0.000333956	89.507	GVDAFGK(1)TTDDVK	2	-1.396	1	0.605	0.683	0.544	1.601	1.785	0.965
Glutathione S-transferase, C-terminal domain	0.321295	A0A1Q3EKC9	148	3.618	Up	0.0031968	K	Glutathione S-transferase C-terminal-like protein OS=Lentinula edodes OX=5353 GN=LENED_009644 PE=3 SV=1	LENED_009644	1	0.000584627	154.35	YYDETK(1)R	2	1.5448	6	0.517	0.519	0.298	1.825	1.331	1.671
Glutathione S-transferase, C-terminal domain	0.321295	A0A1Q3DXZ4	293	1.62	Up	0.039576	K	Glutathione S-transferase OS=Lentinula edodes OX=5353 GN=LENED_001278 PE=4 SV=1	LENED_001278	1	8.3146e-13	113.31	DCTNFEHIK(1)THYYWSHPSINPTR	4	0.33704	2	0.832	0.85	0.673		1.106	1.437
Probable molybdopterin binding domain	0.0361638	A0A1Q3EGT5	755	1.518	Up	0.043182	K	Molybdenum cofactor biosynthesis protein OS=Lentinula edodes OX=5353 GN=LENED_008366 PE=4 SV=1	LENED_008366	1	0.000471772	98.254	LK(1)AYSTGGQR	2	2.0489	5	0.745	0.955	0.715	1.5	1.09	1.075
Probable molybdopterin binding domain	0.0361638	A0A1Q3EGT5	647	1.705	Up	0.0044156	K	Molybdenum cofactor biosynthesis protein OS=Lentinula edodes OX=5353 GN=LENED_008366 PE=4 SV=1	LENED_008366	1	0.000816433	92.051	LGGEVK(1)FGR	2	0.79892	12	0.831	0.775	0.649	1.421	1.247	1.176
Probable molybdopterin binding domain	0.0361638	A0A1Q3ET27	329	4.368	Up	0.0061375	K	Molybdopterin binding protein OS=Lentinula edodes OX=5353 GN=LENED_012611 PE=4 SV=1	LENED_012611	1	0.0300074	46.844	IVSDEEVK(1)ILK	2	0.68121	1	0.435	0.374		1.922	1.612
Acyl transferase domain	0.0361638	A0A1Q3EN90	1876	2.775	Up	0.0024178	K	Fatty acid synthase OS=Lentinula edodes OX=5353 GN=LENED_010754 PE=3 SV=1	LENED_010754	1	0.00105494	84.169	ISK(1)SFSDAALR	2	0.31802	6	0.511	0.637	0.489	1.724	1.653	1.166
Acyl transferase domain	0.0361638	A0A1Q3EN90	2235	4.808	Up	0.010324	K	Fatty acid synthase OS=Lentinula edodes OX=5353 GN=LENED_010754 PE=3 SV=1	LENED_010754	1	0.0121339	60.064	SIK(1)DLVGGK	2	0.62973	5	0.364	0.357	0.356	2.251	1.62	1.307
Acyl transferase domain	0.0361638	A0A1Q3EN90	3761	4.371	Up	0.00074386	K	Fatty acid synthase OS=Lentinula edodes OX=5353 GN=LENED_010754 PE=3 SV=1	LENED_010754	1	4.40565e-11	164.41	ARPDAK(1)SGSFAYTTK	2	-0.41631	9	0.4	0.441	0.32	1.948	1.83	1.297
Acyl transferase domain	0.0361638	A0A1Q3EN90	2823	3.715	Up	0.048742	K	Fatty acid synthase OS=Lentinula edodes OX=5353 GN=LENED_010754 PE=3 SV=1	LENED_010754	1	7.55818e-13	166.03	EIDGIDDK(1)SELAHR	2	-0.056855	8	0.221	0.754	0.354	2.772	1.139	1.026
Acyl transferase domain	0.0361638	A0A1Q3EN90	1728	2.795	Up	0.033122	K	Fatty acid synthase OS=Lentinula edodes OX=5353 GN=LENED_010754 PE=3 SV=1	LENED_010754	1	0.0134157	47.977	EK(1)TVHFGGIK	3	-0.2988	4	0.481	0.529		1.641	1.688	0.906
Acyl transferase domain	0.0361638	A0A1Q3EN90	3654	3.403	Up	0.00099703	K	Fatty acid synthase OS=Lentinula edodes OX=5353 GN=LENED_010754 PE=3 SV=1	LENED_010754	1	8.81196e-64	266.01	NADNVDDHFQK(1)R	3	0.55943	95	0.491	0.508	0.411	1.907	1.644	1.247
Acyl transferase domain	0.0361638	A0A1Q3EN90	2148	3.726	Up	0.0044587	K	Fatty acid synthase OS=Lentinula edodes OX=5353 GN=LENED_010754 PE=3 SV=1	LENED_010754	1	1.59843e-47	247.79	EILCHAK(1)HSK	3	1.3978	12	0.511	0.452	0.362	2.153	1.692	1.092
Acyl transferase domain	0.0361638	A0A1Q3EN90	3447	5.149	Up	0.0021837	K	Fatty acid synthase OS=Lentinula edodes OX=5353 GN=LENED_010754 PE=3 SV=1	LENED_010754	1	1.99383e-18	178.67	GIVAFTSTSTDK(1)AGR	3	0.45455	12	0.365	0.343	0.315	2.007	2.185	1.075
Acyl transferase domain	0.0361638	A0A1Q3EN90	405	3.073	Up	0.0049619	K	Fatty acid synthase OS=Lentinula edodes OX=5353 GN=LENED_010754 PE=3 SV=1	LENED_010754	1	5.09187e-26	195.38	APSGADQSK(1)IAFSQR	3	1.0561	9	0.495	0.555	0.478	2.06	1.563	1.073
Acyl transferase domain	0.0361638	A0A1Q3EN90	869	2.962	Up	0.012002	K	Fatty acid synthase OS=Lentinula edodes OX=5353 GN=LENED_010754 PE=3 SV=1	LENED_010754	1	0.000788403	87.184	EFDDTVFK(1)LPK	2	0.050367	4	0.421	0.537		1.517	1.669	1.07
Acyl transferase domain	0.0361638	A0A1Q3E1X9	1015	2.478	Up	0.0061968	K	Polyketide synthase OS=Lentinula edodes OX=5353 GN=LENED_002814 PE=4 SV=1	LENED_002814	1	6.98987e-08	145	VK(1)SLDESLSGDGK	2	-0.20294	2	0.614	0.612	0.551	1.57	1.793	1.041
Glutamine amidotransferase domain	0.243214	A0A1Q3E8H8	186	2.641	Up	0.00092157	K	N-terminal nucleophile aminohydrolase OS=Lentinula edodes OX=5353 GN=LENED_005204 PE=4 SV=1	LENED_005204	1	0.0035332	117.62	VQK(1)YQYK	2	0.78881	8	0.495	0.513	0.662	1.473	1.31	1.628
Glutamine amidotransferase domain	0.243214	A0A1Q3E8H8	183	3.326	Up	0.026685	K	N-terminal nucleophile aminohydrolase OS=Lentinula edodes OX=5353 GN=LENED_005204 PE=4 SV=1	LENED_005204	1	1.21561e-06	150.61	IFDLQTK(1)VQK	2	0.16024	10	0.568	0.553	0.302	1.616	1.53	1.587
Glutamine amidotransferase domain	0.243214	A0A1Q3E8H8	256	5.736	Up	0.021258	K	N-terminal nucleophile aminohydrolase OS=Lentinula edodes OX=5353 GN=LENED_005204 PE=4 SV=1	LENED_005204	1	0.00376421	52.527	HK(1)VGPFTPGPGSER	2	-1.1457	8	0.41	0.354	0.158	2.579	0.783	1.927
Glutamine amidotransferase domain	0.243214	A0A1Q3DY35	405	1.545	Up	0.028782	K	L-glutamine D-fructose 6-phosphate amidotansferase OS=Lentinula edodes OX=5353 GN=LENED_001319 PE=4 SV=1	LENED_001319	1	0.000130298	124.51	LLK(1)YVYDSQADKK	2	-0.59464	14	0.994	0.709	0.677	1.112	1.212	1.354
AhpC/TSA family	0.166134	A0A1Q3EB72	237	2.258	Up	0.0093384	K	Thioredoxin domain-containing protein(predicted) OS=Lentinula edodes OX=5353 GN=LENED_006271 PE=4 SV=1	LENED_006271	1	1.44679e-05	112.17	SHFVFAK(1)AEEGAEGK	3	0.41975	7	0.748	0.632	0.509	1.333	1.789	1.143
AhpC/TSA family	0.166134	A0A1Q3EB72	251	1.83	Up	0.025419	K	Thioredoxin domain-containing protein(predicted) OS=Lentinula edodes OX=5353 GN=LENED_006271 PE=4 SV=1	LENED_006271	0.999996	0.000108133	97.291	LIDK(1)HIGVKPVDSPK	3	-0.00098501	9	0.987	0.566	0.612	1.319	1.445	1.198
AhpC/TSA family	0.166134	A0A1Q3EB72	76	3.134	Up	0.00048163	K	Thioredoxin domain-containing protein(predicted) OS=Lentinula edodes OX=5353 GN=LENED_006271 PE=4 SV=1	LENED_006271	1	1.59374e-14	196.88	ISSK(1)SQPETK	2	0.19912	5	0.582	0.504	0.405	1.656	1.545	1.472
AhpC/TSA family	0.166134	A0A1Q3EQM3	166	2.004	Up	0.041716	K	1-cys peroxiredoxin OS=Lentinula edodes OX=5353 GN=LENED_011637 PE=4 SV=1	LENED_011637	1	2.47655e-08	158.05	LK(1)LDYPAVAGR	3	0.074974	15	0.875	0.761	0.398	1.196	1.509	1.371
AhpC/TSA family	0.166134	A0A1Q3EQM3	161	1.928	Up	0.0100798	K	1-cys peroxiredoxin OS=Lentinula edodes OX=5353 GN=LENED_011637 PE=4 SV=1	LENED_011637	1	0.00207522	91.549	SVYVIDPAK(1)K	3	0.17867	15	0.827	0.562	0.693	1.156	1.574	1.284
AhpC/TSA family	0.166134	A0A1Q3EQM3	99	2.22	Up	0.029444	K	1-cys peroxiredoxin OS=Lentinula edodes OX=5353 GN=LENED_011637 PE=4 SV=1	LENED_011637	1	2.30025e-07	149.49	WVK(1)DINEYGTK	2	-1.2366	19	0.67	0.796	0.44	1.183	1.904	1.145
AhpC/TSA family	0.166134	A0A1Q3EQM3	72	2.232	Up	0.035745	K	1-cys peroxiredoxin OS=Lentinula edodes OX=5353 GN=LENED_011637 PE=4 SV=1	LENED_011637	1	0.00318755	93.649	AK(1)AGDWEK	2	-0.53131	6	0.775	0.754	0.384	1.794	1.356	1.12
AhpC/TSA family	0.166134	A0A1Q3EQM3	194	3.394	Up	0.003963	K	1-cys peroxiredoxin OS=Lentinula edodes OX=5353 GN=LENED_011637 PE=4 SV=1	LENED_011637	1	4.15099e-06	142.83	YK(1)VATPVNWR	2	0.65282	5	0.555	0.548	0.302	1.787	1.445	1.537
Aminotransferase class-V	0.243214	A0A1Q3EMG2	73	2.397	Up	0.0029955	K	Kynureninase OS=Lentinula edodes OX=5353 GN=BNA5 PE=3 SV=1	BNA5	1	0.00085532	72.29	GVIGHFDHPQK(1)R	4	0.19295	12	0.692	0.528	0.594	1.575	1.623	1.151
Aminotransferase class-V	0.243214	A0A1Q3EF77	182	2.513	Up	0.023065	K	PLP-dependent transferase OS=Lentinula edodes OX=5353 GN=LENED_007753 PE=4 SV=1	LENED_007753	1	1.89811e-23	174.44	HITNVK(1)ANAPQGQK	3	-0.10502	8	0.709	0.668	0.49		1.879	1.249
Aminotransferase class-V	0.243214	A0A1Q3EF77	213	2.022	Up	0.03096	K	PLP-dependent transferase OS=Lentinula edodes OX=5353 GN=LENED_007753 PE=4 SV=1	LENED_007753	1	0.037824	61.561	EMVK(1)ICK	2	-0.29985	8	0.695	0.71	0.633	1.41	1.804	0.907
Aminotransferase class-V	0.243214	A0A1Q3EF77	266	2.531	Up	0.0176019	K	PLP-dependent transferase OS=Lentinula edodes OX=5353 GN=LENED_007753 PE=4 SV=1	LENED_007753	1	5.9742e-05	117.2	RGAAFLWMPK(1)ESQK	3	-0.3533	23	0.712	0.563	0.461	1.419	1.511	1.463
PAZ domain	0.0361638	A0A1Q3ET03	708	3.069	Up	0.0101797	K	Argonaute-like protein OS=Lentinula edodes OX=5353 GN=LENED_012466 PE=3 SV=1	LENED_012466	1	2.294e-07	171.46	LQCYQTK(1)NK	2	-0.017031	6	0.528	0.535	0.472	2.08	1.673	0.958
PAZ domain	0.0361638	A0A1Q3DZG5	373	4.002	Up	2.1835e-05	K	Argonaute-like protein OS=Lentinula edodes OX=5353 GN=LENED_001925 PE=3 SV=1	LENED_001925	1	0.0244417	110.81	K(1)YNITLR	2	0.69588	3	0.43	0.438	0.363	1.683	1.589	1.655
Glycosyl hydrolase family 3 C-terminal domain	0.0505144	A0A1Q3E6Z8	354	2.959	Up	0.038022	K	Beta-glucosidase OS=Lentinula edodes OX=5353 GN=LENED_004700 PE=3 SV=1	LENED_004700	1	0.0305794	46.524	IAIVGGNAK(1)AR	2	0.08425	2	0.741	0.62	0.329	1.575		1.759
Glycosyl hydrolase family 3 C-terminal domain	0.0505144	A0A1Q3E6Z8	344	2.694	Up	0.0036832	K	Beta-glucosidase OS=Lentinula edodes OX=5353 GN=LENED_004700 PE=3 SV=1	LENED_004700	0.999547	9.72227e-05	82.865	NEGSLLPLKPEEQGLK(1)K	3	0.025375	2	0.605	0.601	0.44	1.471	1.17	1.794
Glycosyl hydrolase family 3 C-terminal domain	0.0505144	A0A1Q3E6Z8	711	2.109	Up	0.042402	K	Beta-glucosidase OS=Lentinula edodes OX=5353 GN=LENED_004700 PE=3 SV=1	LENED_004700	1	5.30132e-06	121.24	YAEDLYVGYK(1)HYHHR	3	0.16507	10	0.583	0.951	0.412	1.073	1.452	1.58
Glycosyl hydrolase family 3 C-terminal domain	0.0505144	A0A1Q3EN54	333	3.954	Up	0.0004841	K	Beta-glucosidase OS=Lentinula edodes OX=5353 GN=LENED_010692 PE=3 SV=1	LENED_010692	1	4.1861e-05	122.55	IK(1)SIAVIGPNAK	2	-0.75719	6	0.417	0.504	0.321	1.695	1.542	1.674
Glycosyl hydrolase family 3 C-terminal domain	0.0505144	A0A1Q3EN54	689	2.475	Up	0.00196409	K	Beta-glucosidase OS=Lentinula edodes OX=5353 GN=LENED_010692 PE=3 SV=1	LENED_010692	1	2.11638e-09	115.57	LADVPSYPSYGSK(1)GQEHGR	3	-0.68637	4	0.717	0.542	0.511	1.674	1.333	1.373
Glycosyl hydrolase family 3 C-terminal domain	0.0505144	A0A1Q3E482	851	1.519	Up	0.0144223	K	Beta-glucosidase OS=Lentinula edodes OX=5353 GN=LENED_003590 PE=3 SV=1	LENED_003590	1	0.0182995	73.26	LNLK(1)DLR	2	1.0802	6	0.829	0.924	0.656	1.27	1.209	1.18
Histidine kinase-, DNA gyrase B-, and HSP90-like ATPase	0.0234911	A0A1Q3ERJ6	249	1.873	Up	0.0166024	K	DNA topoisomerase II OS=Lentinula edodes OX=5353 GN=LENED_012022 PE=4 SV=1	LENED_012022	1	0.000352301	131.41	IQVLGAK(1)NK	2	-0.94221	4	0.77	0.778	0.58	1.21	1.666	1.11
Histidine kinase-, DNA gyrase B-, and HSP90-like ATPase	0.0234911	A0A1Q3E4Z7	333	1.676	Up	0.0193397	K	Heat-shock protein 90 OS=Lentinula edodes OX=5353 GN=LENED_003972 PE=3 SV=1	LENED_003972	1	0.00563678	82.452	NNIK(1)LYVR	2	-0.95682	3	0.816	0.718	0.748	1.613	1.078	1.133
Histidine kinase-, DNA gyrase B-, and HSP90-like ATPase	0.0234911	A0A1Q3E4Z7	86	2.102	Up	0.0037581	K	Heat-shock protein 90 OS=Lentinula edodes OX=5353 GN=LENED_003972 PE=3 SV=1	LENED_003972	1	2.0922e-64	229.96	DTGIGMTK(1)ADMVNNLGTIAK	3	-0.64101	41	0.579	0.677	0.707	1.196	1.675	1.255
Histidine kinase-, DNA gyrase B-, and HSP90-like ATPase	0.0234911	A0A1Q3E4Z7	316	1.561	Up	0.0033557	K	Heat-shock protein 90 OS=Lentinula edodes OX=5353 GN=LENED_003972 PE=3 SV=1	LENED_003972	1	0.0109005	113.89	AILFVPK(1)R	2	0.054308	2	0.856	0.782	0.731	1.333	1.108	1.258
Histidine kinase-, DNA gyrase B-, and HSP90-like ATPase	0.0234911	A0A1Q3EDL1	470	2.488	Up	0.00042458	K	Heat shock protein Hsp90 OS=Lentinula edodes OX=5353 GN=LENED_007149 PE=3 SV=1	LENED_007149	1	2.18828e-16	167.32	MADLETEDSEK(1)FEK	2	-0.57648	19	0.588	0.661	0.508	1.554	1.459	1.359
Histidine kinase-, DNA gyrase B-, and HSP90-like ATPase	0.0234911	A0A1Q3EDL1	690	2.515	Up	0.0185429	K	Heat shock protein Hsp90 OS=Lentinula edodes OX=5353 GN=LENED_007149 PE=3 SV=1	LENED_007149	1	0.000420946	94.692	SPLIEGLLK(1)K	3	-0.62419	9	0.742	0.637	0.352	1.255	1.337	1.761
Histidine kinase-, DNA gyrase B-, and HSP90-like ATPase	0.0234911	A0A1Q3EDL1	446	2.41	Up	0.0022228	K	Heat shock protein Hsp90 OS=Lentinula edodes OX=5353 GN=LENED_007149 PE=3 SV=1	LENED_007149	1	0.0134004	69.812	QLK(1)SIILK	2	0.21341	8	0.717	0.571	0.513	1.677	1.288	1.375
Histidine kinase-, DNA gyrase B-, and HSP90-like ATPase	0.0234911	A0A1Q3EDL1	547	2.252	Up	0.0077835	K	Heat shock protein Hsp90 OS=Lentinula edodes OX=5353 GN=LENED_007149 PE=3 SV=1	LENED_007149	1	3.14654e-05	134.59	SVFVEK(1)LHAR	2	0.90947	17	0.727	0.612	0.555	1.397	1.777	1.091
Histidine kinase-, DNA gyrase B-, and HSP90-like ATPase	0.0234911	A0A1Q3EDL1	608	3.131	Up	3.6952e-05	K	Heat shock protein Hsp90 OS=Lentinula edodes OX=5353 GN=LENED_007149 PE=3 SV=1	LENED_007149	0.982655	0.000141218	93.478	EAAQK(0.983)YK(0.017)PLMEYLQK	3	1.0461	8	0.532	0.467	0.484	1.428	1.627	1.589
Histidine kinase-, DNA gyrase B-, and HSP90-like ATPase	0.0234911	A0A1Q3EDL1	175	2.539	Up	0.0193229	K	Heat shock protein Hsp90 OS=Lentinula edodes OX=5353 GN=LENED_007149 PE=3 SV=1	LENED_007149	1	1.41807e-10	154.28	VHVASVPAK(1)SEK	3	1.9224	11	0.702	0.682	0.353	1.257	1.837	1.316
Histidine kinase-, DNA gyrase B-, and HSP90-like ATPase	0.0234911	A0A1Q3EDL1	31	2.793	Up	0.0096213	K	Heat shock protein Hsp90 OS=Lentinula edodes OX=5353 GN=LENED_007149 PE=3 SV=1	LENED_007149	1	7.75797e-07	142.08	EK(1)FNYQSDVAR	2	-0.47745	5	0.651	0.617	0.365	1.921	1.364	1.276
Histidine kinase-, DNA gyrase B-, and HSP90-like ATPase	0.0234911	A0A1Q3EDL1	574	2.312	Up	0.0020016	K	Heat shock protein Hsp90 OS=Lentinula edodes OX=5353 GN=LENED_007149 PE=3 SV=1	LENED_007149	1	5.42684e-05	124.12	WK(1)NVPFQDIAK	2	-0.39743	7	0.661	0.667	0.509	1.208	1.512	1.528
Histidine kinase-, DNA gyrase B-, and HSP90-like ATPase	0.0234911	A0A1Q3EDL1	587	1.988	Up	0.021844	K	Heat shock protein Hsp90 OS=Lentinula edodes OX=5353 GN=LENED_007149 PE=3 SV=1	LENED_007149	1	1.10826e-18	160.55	VGLK(1)FGDEDTDEEEEKEQQK	3	0.63268	6	0.887	0.689	0.467	1.199	1.482	1.381
Ras family	0.0823682	A0A1Q3EJY8	151	1.778	Up	0.035924	K	Signal transducer OS=Lentinula edodes OX=5353 GN=LENED_009538 PE=4 SV=1	LENED_009538	1	0.000179851	103.4	EIGAK(1)YIECSAK	2	-1.0064	5	0.871	0.736	0.603	1.337	1.618	0.975
Ras family	0.0823682	A0A1Q3EHV0	887	1.715	Up	0.02542	K	Mitochondrial Rho GTPase 1 OS=Lentinula edodes OX=5353 GN=LENED_008741 PE=4 SV=1	LENED_008741	1	0.0108638	61.161	FTDK(1)YLAAR	2	3.345	5	0.855	0.782	0.622	1.531	1.33	1.014
Ras family	0.0823682	A0A1Q3EGF5	129	5.584	Up	0.0154	K	Gtp-binding protein ypt1 OS=Lentinula edodes OX=5353 GN=LENED_008182 PE=4 SV=1	LENED_008182	1	0.0130596	81.215	SDLTSK(1)K	2	-0.88045	2	0.18	0.617	0.146	2.246	1.368	1.652
Ras family	0.0823682	A0A1Q3E135	104	1.638	Up	0.004318	K	Catalase OS=Lentinula edodes OX=5353 GN=LENED_002517 PE=3 SV=1	LENED_002517	1	0.00536428	105.27	GFAIK(1)LR	2	0.14184	18	0.815	0.693	0.79	1.122	1.417	1.225
Ras family	0.0823682	A0A1Q3E135	212	1.568	Up	0.020361	K	Catalase OS=Lentinula edodes OX=5353 GN=LENED_002517 PE=3 SV=1	LENED_002517	1	1.84006e-23	199.82	ADGGFK(1)TLNNAK	2	-1.2122	34	0.88	0.872	0.617	1.213	1.337	1.165
Ras family	0.0823682	A0A1Q3E135	483	5.663	Up	0.00151508	K	Catalase OS=Lentinula edodes OX=5353 GN=LENED_002517 PE=3 SV=1	LENED_002517	1	0.000513173	85.973	AVGAPTVK(1)PLAFK	2	0.24488	5	0.308	0.418	0.203	2.004	1.462	1.795
Ras family	0.0823682	A0A1Q3EHD3	188	1.832	Up	0.0159417	K	GTP-binding protein RAB5 OS=Lentinula edodes OX=5353 GN=LENED_008527 PE=4 SV=1	LENED_008527	1	0.000153574	105.95	APTGPK(1)SVDLNK	2	-0.047199	6	0.783	0.8	0.583	1.553	1.352	1.064
Thiolase, N-terminal domain	0.166134	A0A1Q3EKD9	87	2.285	Up	0.0130805	K	Acetyl-acetyltransferase OS=Lentinula edodes OX=5353 GN=LENED_009654 PE=3 SV=1	LENED_009654	1	1.97767e-08	144.18	SDATTINK(1)VCASGMK	3	-0.81157	72	0.575	0.804	0.496	1.772	1.392	1.12
Thiolase, N-terminal domain	0.166134	A0A1Q3EKD9	219	2.439	Up	0.0024572	K	Acetyl-acetyltransferase OS=Lentinula edodes OX=5353 GN=LENED_009654 PE=3 SV=1	LENED_009654	1	0.000349385	139.28	GDTIVREDEEYK(1)R	3	0.69301	12	0.698	0.624	0.456	1.475	1.337	1.524
Thiolase, N-terminal domain	0.166134	A0A1Q3EKD9	183	1.617	Up	0.026143	K	Acetyl-acetyltransferase OS=Lentinula edodes OX=5353 GN=LENED_009654 PE=3 SV=1	LENED_009654	1	2.60587e-45	238.03	EAQDAHAIESYK(1)R	2	-0.78155	12	0.981	0.736	0.614	1.236	1.369	1.165
Thiolase, N-terminal domain	0.166134	A0A1Q3EKD9	329	1.852	Up	0.04868	K	Acetyl-acetyltransferase OS=Lentinula edodes OX=5353 GN=LENED_009654 PE=3 SV=1	LENED_009654	1	0.00531577	83.623	VLK(1)IDPAK	2	0.32385	6	1.037	0.605	0.518	1.506	1.41	1.085
Thiolase, N-terminal domain	0.166134	A0A1Q3E665	184	2.37	Up	0.00105575	K	Sterol carrier protein 2 OS=Lentinula edodes OX=5353 GN=LENED_004398 PE=3 SV=1	LENED_004398	1	2.77804e-06	132.31	NHK(1)HSVNNPYSQFR	3	0.47652	1	0.592	0.69	0.539	1.627	1.419	1.27
Domain of unknown function (DUF1785)	0.243214	A0A1Q3ET03	708	3.069	Up	0.0101797	K	Argonaute-like protein OS=Lentinula edodes OX=5353 GN=LENED_012466 PE=3 SV=1	LENED_012466	1	2.294e-07	171.46	LQCYQTK(1)NK	2	-0.017031	6	0.528	0.535	0.472	2.08	1.673	0.958
Domain of unknown function (DUF1785)	0.243214	A0A1Q3DZG5	373	4.002	Up	2.1835e-05	K	Argonaute-like protein OS=Lentinula edodes OX=5353 GN=LENED_001925 PE=3 SV=1	LENED_001925	1	0.0244417	110.81	K(1)YNITLR	2	0.69588	3	0.43	0.438	0.363	1.683	1.589	1.655
PHD-finger	0.0361638	A0A1Q3EKR7	813	1.814	Up	0.0127172	K	Histone acetyltransferase OS=Lentinula edodes OX=5353 GN=LENED_009793 PE=3 SV=1	LENED_009793	1	0.000125098	128.85	AGAEGEFGVVK(1)K	2	0.61757	6	0.669	0.769	0.735	1.405	1.533	1.004
PHD-finger	0.0361638	A0A1Q3DWK1	1209	2.047	Up	0.0042798	K	RCC2 like protein OS=Lentinula edodes OX=5353 GN=LENED_000834 PE=4 SV=1	LENED_000834	1	4.03483e-18	178.67	AFK(1)TFLQNQVESGK	2	0.33752	6	0.687	0.708	0.59	1.096	1.386	1.582
Domain of unknown function (DUF4009)	0.0948127	A0A1Q3DWA0	563	2.432	Up	0.0057845	K	AMP binding protein OS=Lentinula edodes OX=5353 GN=LENED_000662 PE=4 SV=1	LENED_000662	1	0.000849747	62.861	GGVVVVPVIPK(1)SASGK	2	-1.211	1	0.586	0.515		1.185	1.249	1.583
Domain of unknown function (DUF4009)	0.0948127	A0A1Q3EHT6	496	2.922	Up	0.0096048	K	Acyl-synthetase OS=Lentinula edodes OX=5353 GN=LENED_008663 PE=4 SV=1	LENED_008663	1	0.0371541	61.962	ENLSK(1)YK	2	-0.95226	1	0.577		0.384	1.29	1.636	1.286
Glutathione S-transferase, N-terminal domain	0.103859	A0A1Q3EQ88	136	1.66	Up	0.0162438	K	Glutathione transferase epsilon 1 OS=Lentinula edodes OX=5353 GN=LENED_011516 PE=4 SV=1	LENED_011516	1	4.79629e-08	147.96	K(1)YSVHPEAEPHK	4	-0.73756	12	0.956	0.711	0.618	1.23	1.234	1.33
Glutathione S-transferase, N-terminal domain	0.103859	A0A1Q3EQ88	228	1.621	Up	0.030159	K	Glutathione transferase epsilon 1 OS=Lentinula edodes OX=5353 GN=LENED_011516 PE=4 SV=1	LENED_011516	1	4.17604e-14	140.35	IAAALGAK(1)NK	2	0.41336	5	0.611	0.918	0.789	1.325	1.391	1.042
Glutathione S-transferase, N-terminal domain	0.103859	A0A1Q3EKC9	148	3.618	Up	0.0031968	K	Glutathione S-transferase C-terminal-like protein OS=Lentinula edodes OX=5353 GN=LENED_009644 PE=3 SV=1	LENED_009644	1	0.000584627	154.35	YYDETK(1)R	2	1.5448	6	0.517	0.519	0.298	1.825	1.331	1.671
Glutathione S-transferase, N-terminal domain	0.103859	A0A1Q3E046	69	2.221	Up	0.0045035	K	Glutathione S-transferase OS=Lentinula edodes OX=5353 GN=LENED_002147 PE=3 SV=1	LENED_002147	1	2.14668e-16	128.66	VPAIAYGGPK(1)TTGDQPSPSSTK	3	0.032339	6	0.688	0.577	0.612	1.243	1.171	1.754
Glutathione S-transferase, N-terminal domain	0.103859	A0A1Q3E046	59	2.131	Up	0.038916	K	Glutathione S-transferase OS=Lentinula edodes OX=5353 GN=LENED_002147 PE=3 SV=1	LENED_002147	1	0.000215423	85.473	INPASK(1)VPAIAYGGPK	3	-0.15506	13	0.664	0.828	0.432	1.073	1.19	1.837
Glutathione S-transferase, N-terminal domain	0.103859	A0A1Q3E046	53	2.026	Up	0.048303	K	Glutathione S-transferase OS=Lentinula edodes OX=5353 GN=LENED_002147 PE=3 SV=1	LENED_002147	0.999993	0.000925612	63.025	NKPEWYQPK(1)INPASK	3	1.3743	5	0.889	0.699	0.414	1.063	1.308	1.686
Glutathione S-transferase, N-terminal domain	0.103859	A0A1Q3E046	46	2.226	Up	0.0111554	K	Glutathione S-transferase OS=Lentinula edodes OX=5353 GN=LENED_002147 PE=3 SV=1	LENED_002147	1	0.00264429	78.264	NK(1)PEWYQPK	2	0.85912	5	0.697	0.583	0.594	1.359	1.016	1.797
Glutathione S-transferase, N-terminal domain	0.103859	A0A1Q3E046	44	2.113	Up	0.036045	K	Glutathione S-transferase OS=Lentinula edodes OX=5353 GN=LENED_002147 PE=3 SV=1	LENED_002147	0.999938	3.89852e-09	150.34	YEIDLK(1)NKPEWYQPK	2	0.32481	10	0.694	0.762	0.476	0.973	1.258	1.852
Glutathione S-transferase, N-terminal domain	0.103859	A0A1Q3DXZ4	293	1.62	Up	0.039576	K	Glutathione S-transferase OS=Lentinula edodes OX=5353 GN=LENED_001278 PE=4 SV=1	LENED_001278	1	8.3146e-13	113.31	DCTNFEHIK(1)THYYWSHPSINPTR	4	0.33704	2	0.832	0.85	0.673		1.106	1.437
Ubiquitin family	0.321295	A0A1Q3DZN1	107	3.198	Up	0.00054008	K	Ubiquitin-domain-containing protein OS=Lentinula edodes OX=5353 GN=LENED_002001 PE=4 SV=1	LENED_002001	1	0.000487626	117.31	YYK(1)VDSDGK	2	-1.2148	6	0.533	0.505	0.436	1.871	1.5	1.343
Ubiquitin family	0.321295	A0A1Q3E5S6	102	2.425	Up	0.0118241	K	Ubiquitin-60S ribosomal protein L40 fusion protein OS=Lentinula edodes OX=5353 GN=LENED_004256 PE=4 SV=1	LENED_004256	1	8.49137e-05	129.88	ELASK(1)YNCEK	2	0.2063	2	0.672		0.441	1.453	1.278	1.317
PWWP domain	0.0361638	A0A1Q3EKM8	152	3.274	Up	0.022284	K	Tudor PWWP MBT OS=Lentinula edodes OX=5353 GN=LENED_009772 PE=4 SV=1	LENED_009772	1	2.2134e-19	139.11	GDIDEEDELVDDGERPAGSK(1)K	3	0.42734	4		0.453	0.425	1.667	1.723	0.922
PWWP domain	0.0361638	A0A1Q3EKM8	209	1.963	Up	0.030338	K	Tudor PWWP MBT OS=Lentinula edodes OX=5353 GN=LENED_009772 PE=4 SV=1	LENED_009772	1	3.66724e-20	144.5	TTTSGK(1)EENPDDAELSKDPEATK	3	0.32229	6	0.826	0.641	0.617	1.616	1.543	0.931
PWWP domain	0.0361638	A0A1Q3EKM8	338	2.702	Up	0.0185205	K	Tudor PWWP MBT OS=Lentinula edodes OX=5353 GN=LENED_009772 PE=4 SV=1	LENED_009772	1	1.76225e-10	147.09	DSGFGSK(1)NSAANGIGSK	2	0.7725	5	0.509	0.574	0.597	2.194	1.388	0.957
PWWP domain	0.0361638	A0A1Q3EKM8	236	2.602	Up	0.033058	K	Tudor PWWP MBT OS=Lentinula edodes OX=5353 GN=LENED_009772 PE=4 SV=1	LENED_009772	1	0.00209893	82.831	LQK(1)VFLSSK	2	-0.27044	3	0.558	0.581	0.58	1.87	1.56	1.043
PWWP domain	0.0361638	A0A1Q3E9Q8	333	1.975	Up	0.045039	K	Bromodomain containing protein OS=Lentinula edodes OX=5353 GN=LENED_005633 PE=4 SV=1	LENED_005633	0.999728	4.65983e-44	191.4	EAALAAEADEDDEDEKNHSSK(1)GSK	4	-0.14567	7	0.721	0.57	0.782	1.694	1.525	0.875
Zinc finger, C3HC4 type (RING finger)	0.0361638	A0A1Q3DV76	194	2.968	Up	0.046482	K	Dna repair protein rad5 OS=Lentinula edodes OX=5353 GN=LENED_000310 PE=4 SV=1	LENED_000310	0.999998	0.0126173	76.282	GK(1)GKEKANEK	2	0.62423	2	0.329	0.673	0.664		1.98	1.316
Zinc finger, C3HC4 type (RING finger)	0.0361638	A0A1Q3ECB6	1455	1.826	Up	0.048336	K	Snf2 family helicase OS=Lentinula edodes OX=5353 GN=LENED_006668 PE=4 SV=1	LENED_006668	1	8.4781e-05	129.89	IQYNTSK(1)AER	2	0.46739	4	0.748	0.735	0.638	1.061	0.985	1.826
Beta-ketoacyl synthase, C-terminal domain	0.0361638	A0A1Q3EN90	1876	2.775	Up	0.0024178	K	Fatty acid synthase OS=Lentinula edodes OX=5353 GN=LENED_010754 PE=3 SV=1	LENED_010754	1	0.00105494	84.169	ISK(1)SFSDAALR	2	0.31802	6	0.511	0.637	0.489	1.724	1.653	1.166
Beta-ketoacyl synthase, C-terminal domain	0.0361638	A0A1Q3EN90	2235	4.808	Up	0.010324	K	Fatty acid synthase OS=Lentinula edodes OX=5353 GN=LENED_010754 PE=3 SV=1	LENED_010754	1	0.0121339	60.064	SIK(1)DLVGGK	2	0.62973	5	0.364	0.357	0.356	2.251	1.62	1.307
Beta-ketoacyl synthase, C-terminal domain	0.0361638	A0A1Q3EN90	3761	4.371	Up	0.00074386	K	Fatty acid synthase OS=Lentinula edodes OX=5353 GN=LENED_010754 PE=3 SV=1	LENED_010754	1	4.40565e-11	164.41	ARPDAK(1)SGSFAYTTK	2	-0.41631	9	0.4	0.441	0.32	1.948	1.83	1.297
Beta-ketoacyl synthase, C-terminal domain	0.0361638	A0A1Q3EN90	2823	3.715	Up	0.048742	K	Fatty acid synthase OS=Lentinula edodes OX=5353 GN=LENED_010754 PE=3 SV=1	LENED_010754	1	7.55818e-13	166.03	EIDGIDDK(1)SELAHR	2	-0.056855	8	0.221	0.754	0.354	2.772	1.139	1.026
Beta-ketoacyl synthase, C-terminal domain	0.0361638	A0A1Q3EN90	1728	2.795	Up	0.033122	K	Fatty acid synthase OS=Lentinula edodes OX=5353 GN=LENED_010754 PE=3 SV=1	LENED_010754	1	0.0134157	47.977	EK(1)TVHFGGIK	3	-0.2988	4	0.481	0.529		1.641	1.688	0.906
Beta-ketoacyl synthase, C-terminal domain	0.0361638	A0A1Q3EN90	3654	3.403	Up	0.00099703	K	Fatty acid synthase OS=Lentinula edodes OX=5353 GN=LENED_010754 PE=3 SV=1	LENED_010754	1	8.81196e-64	266.01	NADNVDDHFQK(1)R	3	0.55943	95	0.491	0.508	0.411	1.907	1.644	1.247
Beta-ketoacyl synthase, C-terminal domain	0.0361638	A0A1Q3EN90	2148	3.726	Up	0.0044587	K	Fatty acid synthase OS=Lentinula edodes OX=5353 GN=LENED_010754 PE=3 SV=1	LENED_010754	1	1.59843e-47	247.79	EILCHAK(1)HSK	3	1.3978	12	0.511	0.452	0.362	2.153	1.692	1.092
Beta-ketoacyl synthase, C-terminal domain	0.0361638	A0A1Q3EN90	3447	5.149	Up	0.0021837	K	Fatty acid synthase OS=Lentinula edodes OX=5353 GN=LENED_010754 PE=3 SV=1	LENED_010754	1	1.99383e-18	178.67	GIVAFTSTSTDK(1)AGR	3	0.45455	12	0.365	0.343	0.315	2.007	2.185	1.075
Beta-ketoacyl synthase, C-terminal domain	0.0361638	A0A1Q3EN90	405	3.073	Up	0.0049619	K	Fatty acid synthase OS=Lentinula edodes OX=5353 GN=LENED_010754 PE=3 SV=1	LENED_010754	1	5.09187e-26	195.38	APSGADQSK(1)IAFSQR	3	1.0561	9	0.495	0.555	0.478	2.06	1.563	1.073
Beta-ketoacyl synthase, C-terminal domain	0.0361638	A0A1Q3EN90	869	2.962	Up	0.012002	K	Fatty acid synthase OS=Lentinula edodes OX=5353 GN=LENED_010754 PE=3 SV=1	LENED_010754	1	0.000788403	87.184	EFDDTVFK(1)LPK	2	0.050367	4	0.421	0.537		1.517	1.669	1.07
Beta-ketoacyl synthase, C-terminal domain	0.0361638	A0A1Q3E1X9	1015	2.478	Up	0.0061968	K	Polyketide synthase OS=Lentinula edodes OX=5353 GN=LENED_002814 PE=4 SV=1	LENED_002814	1	6.98987e-08	145	VK(1)SLDESLSGDGK	2	-0.20294	2	0.614	0.612	0.551	1.57	1.793	1.041
ADP-ribosylation factor family	0.166134	A0A1Q3E989	11	2.188	Up	0.028284	K	CPS1 protein OS=Lentinula edodes OX=5353 GN=LENED_005555 PE=3 SV=1	LENED_005555	1	0.00241083	80.219	ALGK(1)IFGNK	2	0.16709	4	0.687	0.653	0.602	2.022	1.262	0.966
ADP-ribosylation factor family	0.166134	A0A1Q3ESL5	20	1.682	Up	0.0087003	K	Small monomeric GTPase OS=Lentinula edodes OX=5353 GN=LENED_012410 PE=4 SV=1	LENED_012410	1	0.0305617	58.699	WSK(1)DQDVR	2	-0.20383	2	0.876	0.739	0.664	1.406	1.325	1.103
Animal haem peroxidase	0.0948127	A0A1Q3E2I9	434	1.733	Up	0.024664	K	Heme peroxidase OS=Lentinula edodes OX=5353 GN=LENED_003065 PE=4 SV=1	LENED_003065	1	0.00114052	100.02	ILAQLDPDPSK(1)R	2	1.1106	6	0.756	0.641	0.84	1.641	1.172	1.063
Animal haem peroxidase	0.0948127	A0A1Q3E2I9	645	3.047	Up	0.013605	K	Heme peroxidase OS=Lentinula edodes OX=5353 GN=LENED_003065 PE=4 SV=1	LENED_003065	1	6.84776e-07	140.24	QK(1)IAQNYTFTRPVAAPIPK	3	-0.651	11	0.616	0.422	0.506	1.958	1.804	0.942
Animal haem peroxidase	0.0948127	A0A1Q3E2Q8	673	1.632	Up	0.035802	K	Heme peroxidase OS=Lentinula edodes OX=5353 GN=LENED_003048 PE=4 SV=1	LENED_003048	1	0.00249791	147.19	FIAHYEK(1)R	3	0.47072	12	0.874	0.802	0.634	1.251	1.291	1.229
Animal haem peroxidase	0.0948127	A0A1Q3E2Q8	276	3.001	Up	0.0013639	K	Heme peroxidase OS=Lentinula edodes OX=5353 GN=LENED_003048 PE=4 SV=1	LENED_003048	1	9.13024e-16	205.7	NHNYIAK(1)K	2	0.80759	6	0.541	0.386	0.608	1.644	1.489	1.473
Animal haem peroxidase	0.0948127	A0A1Q3E2Q8	71	7.932	Up	0.0120768	K	Heme peroxidase OS=Lentinula edodes OX=5353 GN=LENED_003048 PE=4 SV=1	LENED_003048	1	0.00257646	99.973	HK(1)EAIDDRK	3	0.22502	4	0.254		0.158	1.942	2.034	0.926
Animal haem peroxidase	0.0948127	A0A1Q3E2Q8	800	2.92	Up	0.00064437	K	Heme peroxidase OS=Lentinula edodes OX=5353 GN=LENED_003048 PE=4 SV=1	LENED_003048	1	0.00558366	101.28	LMVLK(1)ER	2	-0.63561	17	0.609	0.446	0.518	1.598	1.657	1.338
Animal haem peroxidase	0.0948127	A0A1Q3E2Q8	974	2.14	Up	0.00112066	K	Heme peroxidase OS=Lentinula edodes OX=5353 GN=LENED_003048 PE=4 SV=1	LENED_003048	1	2.04386e-08	146.2	RDQSGK(1)TYIISDGISR	3	0.59956	12	0.568	0.7	0.663	1.202	1.464	1.467
Animal haem peroxidase	0.0948127	A0A1Q3E2Q8	734	3.517	Up	0.0030186	K	Heme peroxidase OS=Lentinula edodes OX=5353 GN=LENED_003048 PE=4 SV=1	LENED_003048	1	2.05e-07	144.51	SNSFNLSGSK(1)TR	2	0.80616	10		0.46	0.361	1.635	1.472	1.224
Animal haem peroxidase	0.0948127	A0A1Q3E2Q8	277	2.593	Up	0.0097825	K	Heme peroxidase OS=Lentinula edodes OX=5353 GN=LENED_003048 PE=4 SV=1	LENED_003048	1	0.0145168	105.36	K(1)LFDINER	2	-0.46068	5	0.44	0.651	0.627	1.847	1.539	1.069
Animal haem peroxidase	0.0948127	A0A1Q3E2Q8	682	2.64	Up	0.0114449	K	Heme peroxidase OS=Lentinula edodes OX=5353 GN=LENED_003048 PE=4 SV=1	LENED_003048	1	8.46129e-06	125.5	DVVSGK(1)GFFSAPEDR	2	0.21544	3	0.47	0.628	0.584	1.107	2.082	1.251
Animal haem peroxidase	0.0948127	A0A1Q3E2Q8	1022	2.105	Up	0.002475	K	Heme peroxidase OS=Lentinula edodes OX=5353 GN=LENED_003048 PE=4 SV=1	LENED_003048	1	8.98313e-49	225.08	FK(1)DHDRPELNYAYLDENK	4	0.79915	12	0.723	0.592	0.651	1.223	1.643	1.273
Animal haem peroxidase	0.0948127	A0A1Q3E2Q8	724	4.118	Up	0.0183155	K	Heme peroxidase OS=Lentinula edodes OX=5353 GN=LENED_003048 PE=4 SV=1	LENED_003048	1	2.50899e-35	204.13	TQELIK(1)SNSFNLSGSK	2	0.6845	12	0.385	0.399	0.424	1.305	2.323	1.347
Animal haem peroxidase	0.0948127	A0A1Q3E2Q8	641	4.648	Up	0.0034843	K	Heme peroxidase OS=Lentinula edodes OX=5353 GN=LENED_003048 PE=4 SV=1	LENED_003048	1	1.0243e-05	130.1	DLNLSDQYDMK(1)R	2	-0.76648	3		0.391	0.252	1.591	1.305	1.587
Animal haem peroxidase	0.0948127	A0A1Q3E2Q8	851	3.108	Up	0.0195384	K	Heme peroxidase OS=Lentinula edodes OX=5353 GN=LENED_003048 PE=4 SV=1	LENED_003048	1	3.89216e-12	130.37	TTEHIIVQHLQK(1)LGYTSAR	3	-0.37373	3	0.288	0.643	0.554	1.102	2.065	1.448
Animal haem peroxidase	0.0948127	A0A1Q3E2Q8	666	3.916	Up	4.4208e-05	K	Heme peroxidase OS=Lentinula edodes OX=5353 GN=LENED_003048 PE=4 SV=1	LENED_003048	1	3.9411e-07	158.34	DPK(1)FIAHYEK	2	0.83979	11	0.418	0.441	0.398	1.633	1.834	1.456
Animal haem peroxidase	0.0948127	A0A1Q3E2Q8	1006	3.722	Up	0.000157767	K	Heme peroxidase OS=Lentinula edodes OX=5353 GN=LENED_003048 PE=4 SV=1	LENED_003048	1	3.30793e-07	159.79	GIFAIK(1)DIQR	2	1.0456	3	0.412	0.376	0.515	1.636	1.655	1.559
von Willebrand factor type A domain	0.166134	A0A1Q3EHV0	887	1.715	Up	0.02542	K	Mitochondrial Rho GTPase 1 OS=Lentinula edodes OX=5353 GN=LENED_008741 PE=4 SV=1	LENED_008741	1	0.0108638	61.161	FTDK(1)YLAAR	2	3.345	5	0.855	0.782	0.622	1.531	1.33	1.014
von Willebrand factor type A domain	0.166134	A0A1Q3E4X3	861	3.505	Up	0.026498	K	VIT-domain-containing protein OS=Lentinula edodes OX=5353 GN=LENED_003923 PE=4 SV=1	LENED_003923	1	0.0207356	62.463	DK(1)ADVWLK	2	0.061076	2	0.345		0.486	1.268	2.078	1.023
Ubiquitin-conjugating enzyme	0.321295	A0A1Q3EDM4	819	1.777	Up	0.004316	K	Ubiquitin conjugating OS=Lentinula edodes OX=5353 GN=LENED_007116 PE=4 SV=1	LENED_007116	1	0.0150409	75.213	YLLVK(1)SR	2	0.75833	3	0.719	0.837	0.641	1.392	1.365	1.146
Ubiquitin-conjugating enzyme	0.321295	A0A1Q3EQ03	189	1.758	Up	0.027798	K	Ubiquitin-conjugating enzyme e2-24 kDa OS=Lentinula edodes OX=5353 GN=LENED_011417 PE=3 SV=1	LENED_011417	1	0.0400642	53.756	NK(1)VIDVLR	2	-1.3373	5	0.964	0.554	0.687	1.334	1.136	1.407
Protein kinase domain	0.00951412	A0A1Q3ER54	263	1.591	Up	0.030485	K	Mitogen-activated protein kinase OS=Lentinula edodes OX=5353 GN=LENED_011865 PE=3 SV=1	LENED_011865	1	0.0028444	102.46	VPFSQK(1)LR	2	0.090202	6	0.847	0.579	0.907	1.196	1.167	1.348
Protein kinase domain	0.00951412	A0A1Q3ER54	48	1.914	Up	0.0181049	K	Mitogen-activated protein kinase OS=Lentinula edodes OX=5353 GN=LENED_011865 PE=3 SV=1	LENED_011865	1	0.000225588	122.34	DQLTGSSVAIK(1)K	2	0.63145	5		0.729	0.584	1.462	1.216	1.092
Protein kinase domain	0.00951412	A0A1Q3DW25	127	1.586	Up	0.0052388	K	Serine threonine-protein kinase OS=Lentinula edodes OX=5353 GN=LENED_000574 PE=4 SV=1	LENED_000574	0.999993	0.00034398	61.495	KYELNANQDGDK(1)HLNPK	3	-0.1482	2	0.777	0.748		1.324	1.167	1.136
Protein kinase domain	0.00951412	A0A1Q3DW25	116	2.109	Up	0.032624	K	Serine threonine-protein kinase OS=Lentinula edodes OX=5353 GN=LENED_000574 PE=4 SV=1	LENED_000574	1	9.93881e-06	136.3	K(1)YELNANQDGDK	2	0.82376	5	0.85	0.729	0.386	1.415	1.234	1.495
Protein kinase domain	0.00951412	A0A1Q3DW25	132	2.278	Up	0.023918	K	Serine threonine-protein kinase OS=Lentinula edodes OX=5353 GN=LENED_000574 PE=4 SV=1	LENED_000574	1	0.00589984	95.541	HLNPK(1)FK	2	1.6837	6	0.77	0.577	0.492	1.114	1.124	1.951
Protein kinase domain	0.00951412	A0A1Q3END3	12	1.588	Up	0.025344	K	Mitogen-activated protein kinase OS=Lentinula edodes OX=5353 GN=LENED_010783 PE=3 SV=1	LENED_010783	1	2.43598e-52	228.73	PDTTQTQTEAK(1)SASK	2	0.33772	6	1.002	0.641	0.707	1.188	1.301	1.242
Protein kinase domain	0.00951412	A0A1Q3ELB5	382	2.997	Up	0.0296	K	Kinase-like protein OS=Lentinula edodes OX=5353 GN=LENED_009997 PE=3 SV=1	LENED_009997	1	0.0228646	43.635	ELIK(1)HPFLK	3	-0.2019	2	0.826	0.565	0.377	1.719	1.813
Protein kinase domain	0.00951412	A0A1Q3EEF5	274	1.825	Up	0.010742	K	Map kinase OS=Lentinula edodes OX=5353 GN=LENED_007470 PE=3 SV=1	LENED_007470	1	0.0100254	83.614	SLPIK(1)PR	2	0.20139	6	0.77	0.834	0.559	1.385	1.397	1.165
Protein kinase domain	0.00951412	A0A1Q3EEF5	56	1.568	Up	0.044082	K	Map kinase OS=Lentinula edodes OX=5353 GN=LENED_007470 PE=3 SV=1	LENED_007470	1	0.0046268	140.14	ITNINTK(1)R	2	-1.4474	5	0.793	0.845	0.742	1.584	1.182	0.966
Protein kinase domain	0.00951412	A0A1Q3E2D2	131	1.522	Up	0.00183658	K	CK1 CK1 CK1-G protein kinase OS=Lentinula edodes OX=5353 GN=LENED_002780 PE=3 SV=1	LENED_002780	1	0.0015304	64.121	VQTIHEK(1)NLIYR	3	0.26478	2	0.854	0.718	0.831	1.265	1.18	1.212
Protein kinase domain	0.00951412	A0A1Q3ECP4	177	2.719	Up	0.0118049	K	Kinase-like protein OS=Lentinula edodes OX=5353 GN=LENED_006763 PE=3 SV=1	LENED_006763	1	0.0298764	70.816	NFPLPLAK(1)R	2	-1.4505	1	0.495	0.41	0.751	1.963	1.278	1.261
Protein kinase domain	0.00951412	A0A1Q3EEW7	246	1.697	Up	0.0149393	K	Non-specific serine/threonine protein kinase OS=Lentinula edodes OX=5353 GN=LENED_007572 PE=4 SV=1	LENED_007572	1	0.00693105	77.732	IYALK(1)TIR	2	0.43475	6	0.795	0.629	0.814	1.03	1.368	1.401
Protein kinase domain	0.00951412	A0A1Q3E386	718	1.607	Up	0.017702	K	Kinase-like protein OS=Lentinula edodes OX=5353 GN=LENED_003231 PE=4 SV=1	LENED_003231	1	0.00327828	91.318	LALK(1)NDPR	2	1.1728	6	0.918	0.652	0.768	1.209	1.431	1.116
Protein kinase domain	0.00951412	A0A1Q3E4N2	183	1.774	Up	0.038338	K	Rhodocoxin reductase OS=Lentinula edodes OX=5353 GN=LENED_003613 PE=4 SV=1	LENED_003613	1	0.000219997	99.5	ALITDASK(1)LQWK	2	-0.87851	4	0.712	0.888	0.59	1.284	1.312	1.288
Protein kinase domain	0.00951412	A0A1Q3E4N2	154	1.72	Up	0.0038622	K	Rhodocoxin reductase OS=Lentinula edodes OX=5353 GN=LENED_003613 PE=4 SV=1	LENED_003613	1	6.8641e-05	115.79	EHGYK(1)FPITVISK	3	-0.20799	14	0.815	0.801	0.617	1.251	1.268	1.321
Protein kinase domain	0.00951412	A0A1Q3E4N2	321	3.137	Up	0.0129226	K	Rhodocoxin reductase OS=Lentinula edodes OX=5353 GN=LENED_003613 PE=4 SV=1	LENED_003613	1	0.000463487	138.25	K(1)FHESQGVK	2	0.71947	11	0.694	0.452	0.362	2.208	1.295	1.227
Protein kinase domain	0.00951412	A0A1Q3E4N2	494	1.779	Up	0.008964	K	Rhodocoxin reductase OS=Lentinula edodes OX=5353 GN=LENED_003613 PE=4 SV=1	LENED_003613	1	0.00137631	79.427	FIAYYVK(1)QGK	2	0.76185	6	0.702	0.881	0.611	1.454	1.268	1.181
Protein kinase domain	0.00951412	A0A1Q3E4N2	335	2.636	Up	0.00694	K	Rhodocoxin reductase OS=Lentinula edodes OX=5353 GN=LENED_003613 PE=4 SV=1	LENED_003613	1	2.66712e-07	169.65	FHMQSK(1)VEK	3	-0.1157	21	0.67	0.635	0.383	1.67	1.278	1.502
Protein kinase domain	0.00951412	A0A1Q3E4N2	329	1.799	Up	0.047259	K	Rhodocoxin reductase OS=Lentinula edodes OX=5353 GN=LENED_003613 PE=4 SV=1	LENED_003613	1	2.79714e-13	166.23	FHESQGVK(1)FHMQSK	3	-0.15096	18	0.985	0.73	0.464	1.316	1.205	1.4
Protein kinase domain	0.00951412	A0A1Q3E4N2	175	2.521	Up	0.0059204	K	Rhodocoxin reductase OS=Lentinula edodes OX=5353 GN=LENED_003613 PE=4 SV=1	LENED_003613	1	0.00018142	105.65	LSK(1)ALITDASK	2	-0.41147	3	0.766	0.557	0.425	1.625	1.386	1.395
Protein kinase domain	0.00951412	A0A1Q3E4N2	195	2.333	Up	0.0155003	K	Rhodocoxin reductase OS=Lentinula edodes OX=5353 GN=LENED_003613 PE=4 SV=1	LENED_003613	1	0.0354613	56.659	IK(1)YGVNLR	2	-1.8102	1	0.63	0.725	0.465	1.002	1.644	1.6
Protein kinase domain	0.00951412	A0A1Q3EFA7	39	1.635	Up	0.049643	K	Pkinase-domain-containing protein OS=Lentinula edodes OX=5353 GN=LENED_007752 PE=3 SV=1	LENED_007752	1	0.00621964	69.716	YYACK(1)VINK	2	0.43335	2	0.836	0.911	0.575	1.401	1.393	1.003
Protein kinase domain	0.00951412	A0A1Q3EFA7	270	1.567	Up	0.033024	K	Pkinase-domain-containing protein OS=Lentinula edodes OX=5353 GN=LENED_007752 PE=3 SV=1	LENED_007752	1	0.000551855	114.99	AFNAK(1)GLWR	2	-0.080593	5	0.926	0.834	0.602	1.266	1.088	1.347
Septin	0.243214	A0A1Q3DYT0	942	3.963	Up	0.0046179	K	GTP binding protein OS=Lentinula edodes OX=5353 GN=LENED_001394 PE=3 SV=1	LENED_001394	1	0.00659588	60.641	ASTVPGK(1)STR	2	2.993	2	0.437	0.461	0.335	1.034	2.109	1.743
Septin	0.243214	A0A1Q3DYT0	1580	1.671	Up	0.00067844	K	GTP binding protein OS=Lentinula edodes OX=5353 GN=LENED_001394 PE=3 SV=1	LENED_001394	1	0.00276763	104.44	EVLYEK(1)YR	2	1.2889	3	0.723		0.734	1.276	1.164	1.212
Septin	0.243214	A0A1Q3EFW3	380	1.996	Up	0.0103773	K	Cell division control GTP binding protein OS=Lentinula edodes OX=5353 GN=LENED_007969 PE=3 SV=1	LENED_007969	1	9.58789e-08	164.33	MVFQQK(1)VQEK	2	-0.94908	12	0.788	0.598	0.667	1.628	1.411	1.059
Beta-ketoacyl synthase, N-terminal domain	0.0361638	A0A1Q3EN90	1876	2.775	Up	0.0024178	K	Fatty acid synthase OS=Lentinula edodes OX=5353 GN=LENED_010754 PE=3 SV=1	LENED_010754	1	0.00105494	84.169	ISK(1)SFSDAALR	2	0.31802	6	0.511	0.637	0.489	1.724	1.653	1.166
Beta-ketoacyl synthase, N-terminal domain	0.0361638	A0A1Q3EN90	2235	4.808	Up	0.010324	K	Fatty acid synthase OS=Lentinula edodes OX=5353 GN=LENED_010754 PE=3 SV=1	LENED_010754	1	0.0121339	60.064	SIK(1)DLVGGK	2	0.62973	5	0.364	0.357	0.356	2.251	1.62	1.307
Beta-ketoacyl synthase, N-terminal domain	0.0361638	A0A1Q3EN90	3761	4.371	Up	0.00074386	K	Fatty acid synthase OS=Lentinula edodes OX=5353 GN=LENED_010754 PE=3 SV=1	LENED_010754	1	4.40565e-11	164.41	ARPDAK(1)SGSFAYTTK	2	-0.41631	9	0.4	0.441	0.32	1.948	1.83	1.297
Beta-ketoacyl synthase, N-terminal domain	0.0361638	A0A1Q3EN90	2823	3.715	Up	0.048742	K	Fatty acid synthase OS=Lentinula edodes OX=5353 GN=LENED_010754 PE=3 SV=1	LENED_010754	1	7.55818e-13	166.03	EIDGIDDK(1)SELAHR	2	-0.056855	8	0.221	0.754	0.354	2.772	1.139	1.026
Beta-ketoacyl synthase, N-terminal domain	0.0361638	A0A1Q3EN90	1728	2.795	Up	0.033122	K	Fatty acid synthase OS=Lentinula edodes OX=5353 GN=LENED_010754 PE=3 SV=1	LENED_010754	1	0.0134157	47.977	EK(1)TVHFGGIK	3	-0.2988	4	0.481	0.529		1.641	1.688	0.906
Beta-ketoacyl synthase, N-terminal domain	0.0361638	A0A1Q3EN90	3654	3.403	Up	0.00099703	K	Fatty acid synthase OS=Lentinula edodes OX=5353 GN=LENED_010754 PE=3 SV=1	LENED_010754	1	8.81196e-64	266.01	NADNVDDHFQK(1)R	3	0.55943	95	0.491	0.508	0.411	1.907	1.644	1.247
Beta-ketoacyl synthase, N-terminal domain	0.0361638	A0A1Q3EN90	2148	3.726	Up	0.0044587	K	Fatty acid synthase OS=Lentinula edodes OX=5353 GN=LENED_010754 PE=3 SV=1	LENED_010754	1	1.59843e-47	247.79	EILCHAK(1)HSK	3	1.3978	12	0.511	0.452	0.362	2.153	1.692	1.092
Beta-ketoacyl synthase, N-terminal domain	0.0361638	A0A1Q3EN90	3447	5.149	Up	0.0021837	K	Fatty acid synthase OS=Lentinula edodes OX=5353 GN=LENED_010754 PE=3 SV=1	LENED_010754	1	1.99383e-18	178.67	GIVAFTSTSTDK(1)AGR	3	0.45455	12	0.365	0.343	0.315	2.007	2.185	1.075
Beta-ketoacyl synthase, N-terminal domain	0.0361638	A0A1Q3EN90	405	3.073	Up	0.0049619	K	Fatty acid synthase OS=Lentinula edodes OX=5353 GN=LENED_010754 PE=3 SV=1	LENED_010754	1	5.09187e-26	195.38	APSGADQSK(1)IAFSQR	3	1.0561	9	0.495	0.555	0.478	2.06	1.563	1.073
Beta-ketoacyl synthase, N-terminal domain	0.0361638	A0A1Q3EN90	869	2.962	Up	0.012002	K	Fatty acid synthase OS=Lentinula edodes OX=5353 GN=LENED_010754 PE=3 SV=1	LENED_010754	1	0.000788403	87.184	EFDDTVFK(1)LPK	2	0.050367	4	0.421	0.537		1.517	1.669	1.07
Beta-ketoacyl synthase, N-terminal domain	0.0361638	A0A1Q3E1X9	1015	2.478	Up	0.0061968	K	Polyketide synthase OS=Lentinula edodes OX=5353 GN=LENED_002814 PE=4 SV=1	LENED_002814	1	6.98987e-08	145	VK(1)SLDESLSGDGK	2	-0.20294	2	0.614	0.612	0.551	1.57	1.793	1.041
Cytochrome P450	0.00781324	A0A1Q3DWB2	682	2.021	Up	0.042859	K	Cytochrome p450 OS=Lentinula edodes OX=5353 GN=LENED_000726 PE=4 SV=1	LENED_000726	1	0.000248999	92.039	HIEFK(1)LPEGSTYR	2	-0.093704	6	0.58	0.71		1.672	1.224	1.014
Cytochrome P450	0.00781324	A0A1Q3DUH2	98	8.049	Up	0.00046449	K	Cytochrome p450 OS=Lentinula edodes OX=5353 GN=LENED_000001 PE=4 SV=1	LENED_000001	1	0.00796651	57.532	SPAYRPIVK(1)R	3	0.58764	3		0.177	0.216	1.6	1.363	1.782
Cytochrome P450	0.00781324	A0A1Q3DUH2	114	4.652	Up	0.0030762	K	Cytochrome p450 OS=Lentinula edodes OX=5353 GN=LENED_000001 PE=4 SV=1	LENED_000001	1	9.06438e-05	98.592	GIVYAEGEEHK(1)HQR	3	-1.3083	3		0.362	0.285	1.845	1.245	1.425
Cytochrome P450	0.00781324	A0A1Q3EK58	238	5.077	Up	0.00028381	K	O-methylsterigmatocystin oxidoreductase OS=Lentinula edodes OX=5353 GN=LENED_009569 PE=3 SV=1	LENED_009569	1	0.0019298	67.334	FHQLAAK(1)WAK	3	-0.36463	3	0.35	0.354	0.318	1.556	2.199	1.434
Cytochrome P450	0.00781324	A0A1Q3EHH2	214	7.435	Up	0.0081563	K	Cytochrome P450 OS=Lentinula edodes OX=5353 GN=LENED_008569 PE=3 SV=1	LENED_008569	1	0.00103139	65.295	HIPTWFPGASFK(1)R	3	-0.54368	3	0.156	0.271		1.134	2.173	1.455
Cytochrome P450	0.00781324	A0A1Q3E457	191	1.958	Up	0.020841	K	Cytochrome P450 OS=Lentinula edodes OX=5353 GN=LENED_003677 PE=3 SV=1	LENED_003677	1	0.000140467	83.758	GLNTSALK(1)GYQPLLTNR	2	-0.20849	1	0.529	0.73	0.782	1.01	1.587	1.4
Cytochrome P450	0.00781324	A0A1Q3E457	284	3.141	Up	0.023616	K	Cytochrome P450 OS=Lentinula edodes OX=5353 GN=LENED_003677 PE=3 SV=1	LENED_003677	1	0.0049706	85.522	LFYEYLPVSK(1)K	2	-1.5296	2	0.493	0.709	0.414		2.078	1.306
Cytochrome P450	0.00781324	A0A1Q3E457	473	3.593	Up	0.00059789	K	Cytochrome P450 OS=Lentinula edodes OX=5353 GN=LENED_003677 PE=3 SV=1	LENED_003677	1	0.00734522	76.221	GNDK(1)ADFR	2	-0.76704	4	0.416	0.542	0.378	1.725	1.374	1.701
Cytochrome P450	0.00781324	A0A1Q3E0Z2	81	2.173	Up	0.0189958	K	Cytochrome P450 monooxygenase OS=Lentinula edodes OX=5353 GN=LENED_002474 PE=3 SV=1	LENED_002474	1	0.000673532	71.879	SEVVHALHEK(1)YGR	3	-0.34781	5	0.84	0.651	0.533		1.509	1.423
Cytochrome P450	0.00781324	A0A1Q3EKY2	111	2.6	Up	0.00109889	K	Cytochrome p450 OS=Lentinula edodes OX=5353 GN=LENED_009878 PE=3 SV=1	LENED_009878	1	5.41901e-07	108.18	LTSGK(1)GLAWADGETHVR	3	-0.30519	3	0.583	0.48	0.644	1.699	1.415	1.325
Cytochrome P450	0.00781324	A0A1Q3E2I9	434	1.733	Up	0.024664	K	Heme peroxidase OS=Lentinula edodes OX=5353 GN=LENED_003065 PE=4 SV=1	LENED_003065	1	0.00114052	100.02	ILAQLDPDPSK(1)R	2	1.1106	6	0.756	0.641	0.84	1.641	1.172	1.063
Cytochrome P450	0.00781324	A0A1Q3E2I9	645	3.047	Up	0.013605	K	Heme peroxidase OS=Lentinula edodes OX=5353 GN=LENED_003065 PE=4 SV=1	LENED_003065	1	6.84776e-07	140.24	QK(1)IAQNYTFTRPVAAPIPK	3	-0.651	11	0.616	0.422	0.506	1.958	1.804	0.942
Cytochrome P450	0.00781324	A0A1Q3DYG5	55	15.949	Up	2.1066e-05	K	Cytochrome P450 OS=Lentinula edodes OX=5353 GN=LENED_001549 PE=3 SV=1	LENED_001549	1	0.000997985	81.099	K(1)YGDIIHFR	3	0.17905	5	0.145	0.108	0.118	2.239	2.005	1.673
Cytochrome P450	0.00781324	A0A1Q3DVV4	267	5.127	Up	0.0065993	K	Cytochrome p450 OS=Lentinula edodes OX=5353 GN=LENED_000523 PE=3 SV=1	LENED_000523	1	0.0293983	48.284	LLAK(1)IPLLSR	2	1.2798	3	0.317	0.286		1.372	2.115	1.15
Cytochrome P450	0.00781324	A0A1Q3ES63	98	3.286	Up	0.0090836	K	Cytochrome p450 OS=Lentinula edodes OX=5353 GN=LENED_012261 PE=4 SV=1	LENED_012261	1	0.00909746	56.043	ISK(1)VWTVHK	3	0.15593	2	0.54	0.412	0.503	1.677	2.123	0.981
Cytochrome P450	0.00781324	A0A1Q3E2Q8	673	1.632	Up	0.035802	K	Heme peroxidase OS=Lentinula edodes OX=5353 GN=LENED_003048 PE=4 SV=1	LENED_003048	1	0.00249791	147.19	FIAHYEK(1)R	3	0.47072	12	0.874	0.802	0.634	1.251	1.291	1.229
Cytochrome P450	0.00781324	A0A1Q3E2Q8	276	3.001	Up	0.0013639	K	Heme peroxidase OS=Lentinula edodes OX=5353 GN=LENED_003048 PE=4 SV=1	LENED_003048	1	9.13024e-16	205.7	NHNYIAK(1)K	2	0.80759	6	0.541	0.386	0.608	1.644	1.489	1.473
Cytochrome P450	0.00781324	A0A1Q3E2Q8	71	7.932	Up	0.0120768	K	Heme peroxidase OS=Lentinula edodes OX=5353 GN=LENED_003048 PE=4 SV=1	LENED_003048	1	0.00257646	99.973	HK(1)EAIDDRK	3	0.22502	4	0.254		0.158	1.942	2.034	0.926
Cytochrome P450	0.00781324	A0A1Q3E2Q8	800	2.92	Up	0.00064437	K	Heme peroxidase OS=Lentinula edodes OX=5353 GN=LENED_003048 PE=4 SV=1	LENED_003048	1	0.00558366	101.28	LMVLK(1)ER	2	-0.63561	17	0.609	0.446	0.518	1.598	1.657	1.338
Cytochrome P450	0.00781324	A0A1Q3E2Q8	974	2.14	Up	0.00112066	K	Heme peroxidase OS=Lentinula edodes OX=5353 GN=LENED_003048 PE=4 SV=1	LENED_003048	1	2.04386e-08	146.2	RDQSGK(1)TYIISDGISR	3	0.59956	12	0.568	0.7	0.663	1.202	1.464	1.467
Cytochrome P450	0.00781324	A0A1Q3E2Q8	734	3.517	Up	0.0030186	K	Heme peroxidase OS=Lentinula edodes OX=5353 GN=LENED_003048 PE=4 SV=1	LENED_003048	1	2.05e-07	144.51	SNSFNLSGSK(1)TR	2	0.80616	10		0.46	0.361	1.635	1.472	1.224
Cytochrome P450	0.00781324	A0A1Q3E2Q8	277	2.593	Up	0.0097825	K	Heme peroxidase OS=Lentinula edodes OX=5353 GN=LENED_003048 PE=4 SV=1	LENED_003048	1	0.0145168	105.36	K(1)LFDINER	2	-0.46068	5	0.44	0.651	0.627	1.847	1.539	1.069
Cytochrome P450	0.00781324	A0A1Q3E2Q8	682	2.64	Up	0.0114449	K	Heme peroxidase OS=Lentinula edodes OX=5353 GN=LENED_003048 PE=4 SV=1	LENED_003048	1	8.46129e-06	125.5	DVVSGK(1)GFFSAPEDR	2	0.21544	3	0.47	0.628	0.584	1.107	2.082	1.251
Cytochrome P450	0.00781324	A0A1Q3E2Q8	1022	2.105	Up	0.002475	K	Heme peroxidase OS=Lentinula edodes OX=5353 GN=LENED_003048 PE=4 SV=1	LENED_003048	1	8.98313e-49	225.08	FK(1)DHDRPELNYAYLDENK	4	0.79915	12	0.723	0.592	0.651	1.223	1.643	1.273
Cytochrome P450	0.00781324	A0A1Q3E2Q8	724	4.118	Up	0.0183155	K	Heme peroxidase OS=Lentinula edodes OX=5353 GN=LENED_003048 PE=4 SV=1	LENED_003048	1	2.50899e-35	204.13	TQELIK(1)SNSFNLSGSK	2	0.6845	12	0.385	0.399	0.424	1.305	2.323	1.347
Cytochrome P450	0.00781324	A0A1Q3E2Q8	641	4.648	Up	0.0034843	K	Heme peroxidase OS=Lentinula edodes OX=5353 GN=LENED_003048 PE=4 SV=1	LENED_003048	1	1.0243e-05	130.1	DLNLSDQYDMK(1)R	2	-0.76648	3		0.391	0.252	1.591	1.305	1.587
Cytochrome P450	0.00781324	A0A1Q3E2Q8	851	3.108	Up	0.0195384	K	Heme peroxidase OS=Lentinula edodes OX=5353 GN=LENED_003048 PE=4 SV=1	LENED_003048	1	3.89216e-12	130.37	TTEHIIVQHLQK(1)LGYTSAR	3	-0.37373	3	0.288	0.643	0.554	1.102	2.065	1.448
Cytochrome P450	0.00781324	A0A1Q3E2Q8	666	3.916	Up	4.4208e-05	K	Heme peroxidase OS=Lentinula edodes OX=5353 GN=LENED_003048 PE=4 SV=1	LENED_003048	1	3.9411e-07	158.34	DPK(1)FIAHYEK	2	0.83979	11	0.418	0.441	0.398	1.633	1.834	1.456
Cytochrome P450	0.00781324	A0A1Q3E2Q8	1006	3.722	Up	0.000157767	K	Heme peroxidase OS=Lentinula edodes OX=5353 GN=LENED_003048 PE=4 SV=1	LENED_003048	1	3.30793e-07	159.79	GIFAIK(1)DIQR	2	1.0456	3	0.412	0.376	0.515	1.636	1.655	1.559
Thioredoxin	0.23653	A0A1Q3E4Q9	337	3.678	Up	0.0088204	K	Protein disulfide isomerase OS=Lentinula edodes OX=5353 GN=LENED_003787 PE=3 SV=1	LENED_003787	1	0.00250485	125.25	IK(1)SNILR	2	1.2837	6	0.619	0.372	0.35	2.053	1.819	1.06
Thioredoxin	0.23653	A0A1Q3E4Q9	89	1.793	Up	0.0154037	K	Protein disulfide isomerase OS=Lentinula edodes OX=5353 GN=LENED_003787 PE=3 SV=1	LENED_003787	1	4.11806e-06	142.1	K(1)YGVTGFPTLK	2	0.50754	6	0.858	0.706	0.601	1.114	1.21	1.557
Thioredoxin	0.23653	A0A1Q3E4Q9	322	3.141	Up	0.0022847	K	Protein disulfide isomerase OS=Lentinula edodes OX=5353 GN=LENED_003787 PE=3 SV=1	LENED_003787	1	0.0367461	89.55	LASILK(1)K	2	0.30261	2	0.584	0.495	0.42	1.71	1.815	1.183
Thioredoxin	0.23653	A0A1Q3EDT5	104	1.665	Up	0.048241	K	Protein disulfide-isomerase OS=Lentinula edodes OX=5353 GN=LENED_007225 PE=3 SV=1	LENED_007225	1	1.30927e-08	150.22	VYK(1)NGTPSDYQGPR	2	0.45575	6	0.873	0.876	0.527	1.322	1.065	1.403
Thioredoxin	0.23653	A0A1Q3EDT5	320	2.598	Up	0.021241	K	Protein disulfide-isomerase OS=Lentinula edodes OX=5353 GN=LENED_007225 PE=3 SV=1	LENED_007225	1	4.80423e-06	141.1	QLK(1)YPLDQSK	2	0.59579	6	0.677	0.605	0.421	1.498	1.426	1.501
Thioredoxin	0.23653	A0A1Q3EDT5	444	2.304	Up	0.0094596	K	Protein disulfide-isomerase OS=Lentinula edodes OX=5353 GN=LENED_007225 PE=3 SV=1	LENED_007225	1	0.0286933	67.032	FK(1)PAGSR	2	-0.21808	6	0.725	0.638	0.488	1.675	1.076	1.514
Thioredoxin	0.23653	A0A1Q3EDT5	335	2.512	Up	0.0032239	K	Protein disulfide-isomerase OS=Lentinula edodes OX=5353 GN=LENED_007225 PE=3 SV=1	LENED_007225	1	3.77862e-05	123.95	EVSTESVK(1)DWTK	2	1.999	3	0.672	0.565	0.522	1.573	1.707	1.138
Thioredoxin	0.23653	A0A1Q3EDT5	442	2.325	Up	0.0086192	K	Protein disulfide-isomerase OS=Lentinula edodes OX=5353 GN=LENED_007225 PE=3 SV=1	LENED_007225	1	0.00039507	102.52	VAGFPTLK(1)FK	2	0.88678	17	0.658	0.659	0.506	1.028	1.577	1.633
Thioredoxin	0.23653	A0A1Q3EMX5	32	2.386	Up	0.021044	K	Protein disulfide isomerase OS=Lentinula edodes OX=5353 GN=LENED_010592 PE=4 SV=1	LENED_010592	1	0.00563678	82.452	MLDPK(1)GFR	2	-0.039318	8	0.693	0.74	0.362	1.241	1.349	1.693
Thioredoxin	0.23653	A0A1Q3EMX5	184	2.778	Up	0.030455	K	Protein disulfide isomerase OS=Lentinula edodes OX=5353 GN=LENED_010592 PE=4 SV=1	LENED_010592	1	5.35663e-05	113.22	FAGK(1)IELASHR	3	1.0604	6	0.725	0.473	0.398	1.244	0.972	2.217
Ribosomal protein L7Ae/L30e/S12e/Gadd45 family	0.0505144	A0A1Q3E394	97	2.039	Up	0.0038413	K	Ribosomal protein l4 OS=Lentinula edodes OX=5353 GN=LENED_003242 PE=4 SV=1	LENED_003242	1	0.0384139	57.164	LFNK(1)YRPETK	2	0.32233	1	0.621	0.652		1.472	1.194	1.227
Ribosomal protein L7Ae/L30e/S12e/Gadd45 family	0.0505144	A0A1Q3EQN0	25	2.583	Up	0.031178	K	DNA polymerase OS=Lentinula edodes OX=5353 GN=LENED_011676 PE=3 SV=1	LENED_011676	1	0.0175667	57.532	LGLVVK(1)SGK	2	-0.35937	3	0.777	0.645	0.297	1.753	1.225	1.463
Ribosomal protein L7Ae/L30e/S12e/Gadd45 family	0.0505144	A0A1Q3EQN0	11	3.398	Up	0.028561	K	DNA polymerase OS=Lentinula edodes OX=5353 GN=LENED_011676 PE=3 SV=1	LENED_011676	1	3.19307e-07	148.28	AAK(1)NTESITAR	2	0.91799	4	0.519	0.674	0.2	1.738	1.17	1.826
Ribosomal protein L7Ae/L30e/S12e/Gadd45 family	0.0505144	A0A1Q3EQN0	34	3.966	Up	0.041264	K	DNA polymerase OS=Lentinula edodes OX=5353 GN=LENED_011676 PE=3 SV=1	LENED_011676	1	0.00406924	68.355	YTLGYK(1)SALK	2	-0.0093816	6	0.476	0.552	0.209	1.514	1.619	1.773
Ribosomal protein L7Ae/L30e/S12e/Gadd45 family	0.0505144	A0A1Q3EQN0	28	2.362	Up	0.034781	K	DNA polymerase OS=Lentinula edodes OX=5353 GN=LENED_011676 PE=3 SV=1	LENED_011676	1	0.000970185	98.048	SGK(1)YTLGYK	2	0.56281	6	0.704	0.792	0.331	1.712	1.205	1.398
Ribosomal protein L7Ae/L30e/S12e/Gadd45 family	0.0505144	A0A1Q3EQN0	89	2.154	Up	0.028301	K	DNA polymerase OS=Lentinula edodes OX=5353 GN=LENED_011676 PE=3 SV=1	LENED_011676	1	9.28511e-07	89.663	TQVHHFGGTNVALGTAAGK(1)LFR	4	-0.63796	1	0.597	0.873	0.544		1.324	1.568
Ribosomal protein L7Ae/L30e/S12e/Gadd45 family	0.0505144	A0A1Q3EEZ4	49	3.838	Up	0.0110393	K	40S ribosomal protein S12 OS=Lentinula edodes OX=5353 GN=LENED_007650 PE=3 SV=1	LENED_007650	1	0.0262042	45.68	LVYHHLK(1)K	3	-0.17524	3	0.54	0.509	0.224	1.871	1.233	1.782
EF hand	0.0948127	A0A1Q3ENT3	108	1.555	Up	0.0150165	K	Nucleotide-binding domain-containing protein OS=Lentinula edodes OX=5353 GN=LENED_010954 PE=4 SV=1	LENED_010954	1	0.000460936	99.855	GGPK(1)NLPIAR	2	0.11923	4	0.825	0.741	0.819	1.321	1.384	1.004
EF hand	0.0948127	A0A1Q3EHV0	887	1.715	Up	0.02542	K	Mitochondrial Rho GTPase 1 OS=Lentinula edodes OX=5353 GN=LENED_008741 PE=4 SV=1	LENED_008741	1	0.0108638	61.161	FTDK(1)YLAAR	2	3.345	5	0.855	0.782	0.622	1.531	1.33	1.014

## Sheet: Down
Table S8 The protein domain enrichment analysis
Domain Description	Mapping	Background	All Mapping	All Backgroud	Fold enrichment	Fisher's exact test p value	-log10(P value)	Related Protein
Proteasome subunit A N-terminal signature	5	7	240	1160	3.45	0.00531622	2.27	A0A1Q3DW13 A0A1Q3E7S8 A0A1Q3DWS6 A0A1Q3EKG4 A0A1Q3EF26
Citrate synthase	3	3	240	1160	4.83	0.00876872	2.06	A0A1Q3ETW5 A0A1Q3EMJ2 A0A1Q3E9V9
CoA-ligase	3	3	240	1160	4.83	0.00876872	2.06	A0A1Q3EFY2 A0A1Q3EBW9 A0A1Q3E9V9
PCI domain	5	8	240	1160	3.02	0.0117981	1.93	A0A1Q3E1B2 A0A1Q3EHE9 A0A1Q3EAW9 A0A1Q3ECC2 A0A1Q3EPI7
NADH:flavin oxidoreductase / NADH oxidase family	5	8	240	1160	3.02	0.0117981	1.93	A0A1Q3EK23 A0A1Q3E881 A0A1Q3EIZ1 A0A1Q3E813 A0A1Q3EMY1
Acyl-CoA dehydrogenase, N-terminal domain	4	6	240	1160	3.22	0.0188882	1.72	A0A1Q3EIC3 A0A1Q3E043 A0A1Q3EDF7 A0A1Q3DYF7
Acyl-CoA dehydrogenase, C-terminal domain	4	6	240	1160	3.22	0.0188882	1.72	A0A1Q3EIC3 A0A1Q3E043 A0A1Q3EDF7 A0A1Q3DYF7
Acyl-CoA dehydrogenase, middle domain	4	6	240	1160	3.22	0.0188882	1.72	A0A1Q3EIC3 A0A1Q3E043 A0A1Q3EDF7 A0A1Q3DYF7
Cytochrome b5-like Heme/Steroid binding domain	6	12	240	1160	2.42	0.0221969	1.65	A0A1Q3EIC3 A0A1Q3EHF8 A0A1Q3ESQ8 A0A1Q3EDF7 A0A1Q3EQV2 A0A1Q3EEB4
CBS domain	3	4	240	1160	3.62	0.0296863	1.53	A0A1Q3E2Z3 A0A1Q3EQB0 A0A1Q3EG31
Proteasome subunit	6	13	240	1160	2.23	0.0342354	1.47	A0A1Q3DW13 A0A1Q3DVY1 A0A1Q3E7S8 A0A1Q3DWS6 A0A1Q3EKG4 A0A1Q3EF26
ATP-grasp domain	2	2	240	1160	4.83	0.0426646	1.37	A0A1Q3EBW9 A0A1Q3E9V9
Nuclear transport factor 2 (NTF2) domain	2	2	240	1160	4.83	0.0426646	1.37	A0A1Q3E5M7 A0A1Q3ENE7
lactate/malate dehydrogenase, alpha/beta C-terminal domain	2	2	240	1160	4.83	0.0426646	1.37	A0A1Q3ER32 A0A1Q3E3B6
NAD synthase	2	2	240	1160	4.83	0.0426646	1.37	A0A1Q3ELR3 A0A1Q3EL83
RNA polymerase Rpb3/Rpb11 dimerisation domain	2	2	240	1160	4.83	0.0426646	1.37	A0A1Q3DY90 A0A1Q3E8J6

## Sheet: Down Domain2Protein
Table S8 The protein domain enrichment analysis
Domain Description	Fisher's exact test p value	Protein accession	Position	Ratio	Regulated Type	P value	Amino acid	Protein description	Gene name	Localization probability	PEP	Score	Modified sequence	Charge	Mass error [ppm]	MS/MS Count	day30_1	day30_2	day30_3	day60_1	day60_2	day60_3
CoA binding domain	0.110456	A0A1Q3EFY2	960	0.645	Down	0.025781	K	Succinate--CoA ligase [ADP-forming] subunit alpha, mitochondrial OS=Lentinula edodes OX=5353 GN=LENED_007968 PE=3 SV=1	LENED_007968	1	3.60422e-05	96.673	VLVQGFTGK(1)TGTFHAK	2	-0.17035	3	1.309	1.044	1.269	0.784	0.782	0.77
CoA binding domain	0.110456	A0A1Q3EFY2	967	0.566	Down	0.0098358	K	Succinate--CoA ligase [ADP-forming] subunit alpha, mitochondrial OS=Lentinula edodes OX=5353 GN=LENED_007968 PE=3 SV=1	LENED_007968	1	0.000142012	88.319	TGTFHAK(1)EALAYGTK	3	0.13561	3	1.501	1.001	1.298	0.721	0.691	0.739
CoA binding domain	0.110456	A0A1Q3E9V9	765	0.448	Down	0.046402	K	Atp-citrate synthase OS=Lentinula edodes OX=5353 GN=LENED_005754 PE=4 SV=1	LENED_005754	1	0.00273177	105.36	YEK(1)DPECK	2	-0.44724	3	2.116	1.026	1	0.69	0.513	0.653
CoA binding domain	0.110456	A0A1Q3E9V9	834	0.451	Down	0.021355	K	Atp-citrate synthase OS=Lentinula edodes OX=5353 GN=LENED_005754 PE=4 SV=1	LENED_005754	1	9.55153e-31	158.78	TEVQFGHAGSLAGSDVETAEAK(1)NR	3	-2.0567	2	1.107	1.017	1.583		0.547	0.567
CoA binding domain	0.110456	A0A1Q3E9V9	186	0.639	Down	0.0195578	K	Atp-citrate synthase OS=Lentinula edodes OX=5353 GN=LENED_005754 PE=4 SV=1	LENED_005754	1	0.000362066	69.188	LLIPVPTAAAPQTFPGK(1)K	3	-0.15	8	1.328	1.17	1.124	0.616	0.807	0.891
D-isomer specific 2-hydroxyacid dehydrogenase, catalytic domain	0.276748	A0A1Q3E0L1	203	0.134	Down	0.000124051	K	Formate dehydrogenase OS=Lentinula edodes OX=5353 GN=LENED_002235 PE=3 SV=1	LENED_002235	1	0.0134615	77.058	EQAIK(1)AR	2	0.9853	4	2.114	1.392	1.657	0.226	0.207	0.258
D-isomer specific 2-hydroxyacid dehydrogenase, catalytic domain	0.276748	A0A1Q3E0L1	32	0.156	Down	0.00161999	K	Formate dehydrogenase OS=Lentinula edodes OX=5353 GN=LENED_002235 PE=3 SV=1	LENED_002235	1	2.22446e-13	184.24	LGIDK(1)WLASR	2	-0.12799	7	2.321	1.219	1.546	0.196	0.264	0.334
D-isomer specific 2-hydroxyacid dehydrogenase, catalytic domain	0.276748	A0A1Q3E0L1	286	0.064	Down	0.00045801	K	Formate dehydrogenase OS=Lentinula edodes OX=5353 GN=LENED_002235 PE=3 SV=1	LENED_002235	1	2.44149e-12	132.79	GYAGDVWNVQPAPK(1)DHPWR	3	-1.1662	2	2.109	1.355	1.988	0.078	0.104	0.168
D-isomer specific 2-hydroxyacid dehydrogenase, catalytic domain	0.276748	A0A1Q3E0L1	241	0.061	Down	0.0048237	K	Formate dehydrogenase OS=Lentinula edodes OX=5353 GN=LENED_002235 PE=3 SV=1	LENED_002235	0.996398	3.2086e-05	101.05	LLSK(0.996)FK(0.004)PGAWLVNTAR	3	-1.3567	5	1.8	1.275	2.349	0.034	0.148	0.15
D-isomer specific 2-hydroxyacid dehydrogenase, catalytic domain	0.276748	A0A1Q3E0L1	323	0.027	Down	0.0058396	K	Formate dehydrogenase OS=Lentinula edodes OX=5353 GN=LENED_002235 PE=3 SV=1	LENED_002235	1	5.1623e-07	130.01	YAAGTK(1)SILENYFEGR	2	0.29141	9	0.674	1.533	3.237	0.015	0.058	0.075
D-isomer specific 2-hydroxyacid dehydrogenase, catalytic domain	0.276748	A0A1Q3E0L1	184	0.041	Down	0.003965	K	Formate dehydrogenase OS=Lentinula edodes OX=5353 GN=LENED_002235 PE=3 SV=1	LENED_002235	1	3.07874e-05	98.281	LVPFDCK(1)EHLYYDYAK	2	-1.0928	9	1.451	1.624	2.408	0.02	0.079	0.126
D-isomer specific 2-hydroxyacid dehydrogenase, catalytic domain	0.276748	A0A1Q3ENQ0	181	0.322	Down	0.0409	K	2-hydroxyacid dehydrogenase OS=Lentinula edodes OX=5353 GN=LENED_010923 PE=4 SV=1	LENED_010923	1	0.000402016	75.018	GFQPGGK(1)YEGTVAVFR	2	-0.42585	2	1.148	1.597	1.636	0.182	0.528	0.699
Peptidase M16 inactive domain	0.191226	A0A1Q3ERT0	315	0.547	Down	0.0132197	K	Ubiquinol-cytochrome c reductase complex core protein 2 OS=Lentinula edodes OX=5353 GN=LENED_012118 PE=4 SV=1	LENED_012118	1	1.80705e-17	172.6	AGVAHGLK(1)NFAFK	2	-0.25875	12	1.366	0.966	1.497	0.647	0.714	0.732
Peptidase M16 inactive domain	0.191226	A0A1Q3E4J7	67	0.479	Down	0.022844	K	Mitochondrial processing peptidase beta subunit OS=Lentinula edodes OX=5353 GN=LENED_003583 PE=3 SV=1	LENED_003583	1	3.15335e-07	97.271	AETDK(1)TNGTAHFLEHMAFK	4	-0.82192	9	1.244	1.241	1.49	0.408	0.801	0.697
Peptidase M16 inactive domain	0.191226	A0A1Q3E4J7	116	0.505	Down	0.0076588	K	Mitochondrial processing peptidase beta subunit OS=Lentinula edodes OX=5353 GN=LENED_003583 PE=3 SV=1	LENED_003583	1	0.000296819	92.039	EQTVYYAK(1)SFSK	2	0.079135	7	1.615	1.052	1.287	0.605	0.73	0.66
Peptidase M16 inactive domain	0.191226	A0A1Q3E4J7	230	0.436	Down	0.047916	K	Mitochondrial processing peptidase beta subunit OS=Lentinula edodes OX=5353 GN=LENED_003583 PE=3 SV=1	LENED_003583	1	1.98331e-12	130.02	LAEK(1)HFSSLPVSANPLALGR	3	0.36537	13	1.311	1.556	1.217	0.29	0.702	0.788
Peptidase M16 inactive domain	0.191226	A0A1Q3E4J7	187	0.575	Down	0.0098969	K	Mitochondrial processing peptidase beta subunit OS=Lentinula edodes OX=5353 GN=LENED_003583 PE=3 SV=1	LENED_003583	1	1.5144e-05	125.97	TILGPK(1)NNILSIQR	2	0.50325	12	1.39	0.987	1.394	0.746	0.69	0.734
Acyl-CoA dehydrogenase, middle domain	0.0188882	A0A1Q3EIC3	300	0.237	Down	0.0042032	K	Acyl-dehydrogenase OS=Lentinula edodes OX=5353 GN=LENED_008922 PE=4 SV=1	LENED_008922	1	0.0179575	65.246	LGPGK(1)HLR	2	0.32281	2	2.235	1.229	1.342	0.501	0.34	0.297
Acyl-CoA dehydrogenase, middle domain	0.0188882	A0A1Q3E043	327	0.443	Down	0.033038	K	Glutaryl-dehydrogenase OS=Lentinula edodes OX=5353 GN=LENED_002088 PE=3 SV=1	LENED_002088	1	0.00271358	69.864	PIASFQLIQK(1)K	2	1.1081	1	1.521	0.989	1.265		0.666	0.449
Acyl-CoA dehydrogenase, middle domain	0.0188882	A0A1Q3E043	364	0.417	Down	0.002562	K	Glutaryl-dehydrogenase OS=Lentinula edodes OX=5353 GN=LENED_002088 PE=3 SV=1	LENED_002088	1	2.9145e-05	95.205	LKDQGLLAPEMVSLVK(1)K	3	-0.8731	6	1.678	1.147	1.365	0.559	0.661	0.527
Acyl-CoA dehydrogenase, middle domain	0.0188882	A0A1Q3EDF7	174	0.258	Down	0.0061366	K	Acyl--peroxisomal OS=Lentinula edodes OX=5353 GN=LENED_007073 PE=3 SV=1	LENED_007073	1	0.000146504	111.61	LGPGK(1)HLQGR	3	0.084938	6	1.611		1.557	0.365	0.451
Acyl-CoA dehydrogenase, middle domain	0.0188882	A0A1Q3EDF7	428	0.312	Down	0.0027199	K	Acyl--peroxisomal OS=Lentinula edodes OX=5353 GN=LENED_007073 PE=3 SV=1	LENED_007073	1	0.000781354	106.68	GITK(1)TGMGR	2	-2.2971	9	1.709	1.048	1.723	0.42	0.47	0.506
Acyl-CoA dehydrogenase, middle domain	0.0188882	A0A1Q3EDF7	16	0.366	Down	0.035878	K	Acyl--peroxisomal OS=Lentinula edodes OX=5353 GN=LENED_007073 PE=3 SV=1	LENED_007073	1	0.00058544	145.16	EEVAK(1)HNK	2	-0.7756	4	1.647	1.184	1.078		0.334	0.621
Acyl-CoA dehydrogenase, middle domain	0.0188882	A0A1Q3DYF7	385	0.574	Down	0.0110416	K	Acyl-oxidase OS=Lentinula edodes OX=5353 GN=LENED_001431 PE=3 SV=1	LENED_001431	1	0.0431695	45.598	ETGVEK(1)FWR	2	-1.9002	1	1.255	1.018	1.484	0.643	0.755	0.76
FAD binding domain	0.361621	A0A1Q3EQC0	255	0.283	Down	0.0116395	K	FAD-binding domain-containing protein OS=Lentinula edodes OX=5353 GN=LENED_011551 PE=4 SV=1	LENED_011551	1	0.000999015	74.789	AYK(1)YDISVPLSTFK	2	-0.47513	6	1.161	1.5	1.838	0.27	0.343	0.662
FAD binding domain	0.361621	A0A1Q3EPR6	250	0.15	Down	0.00176301	K	Fad binding domain-containing protein OS=Lentinula edodes OX=5353 GN=LENED_011327 PE=4 SV=1	LENED_011327	1	6.11144e-06	137.01	AVHTGTEDEK(1)R	2	1.3342	6	1.698	1.257	1.48	0.181	0.263
FAD binding domain	0.361621	A0A1Q3EPR6	236	0.167	Down	0.0074238	K	Fad binding domain-containing protein OS=Lentinula edodes OX=5353 GN=LENED_011327 PE=4 SV=1	LENED_011327	1	0.00273341	72.434	FGIVTK(1)YVVK	2	0.011247	3	1.449	1.406	2.083	0.125	0.29	0.412
Transketolase, pyrimidine binding domain	0.191226	A0A1Q3EIX7	191	0.417	Down	0.0063402	K	Pyruvate dehydrogenase E1 component subunit beta OS=Lentinula edodes OX=5353 GN=LENED_009117 PE=4 SV=1	LENED_009117	1	0.00117108	67.326	VVSPWSAEDCK(1)GLLK	2	-0.73776	6	1.435	0.999	1.723	0.548	0.602	0.582
Transketolase, pyrimidine binding domain	0.191226	A0A1Q3EIX7	75	0.516	Down	0.0025386	K	Pyruvate dehydrogenase E1 component subunit beta OS=Lentinula edodes OX=5353 GN=LENED_009117 PE=4 SV=1	LENED_009117	1	0.0011724	93.096	YNGAYK(1)VTK	2	0.26686	7	1.504	1.35		0.68	0.733	0.794
Transketolase, pyrimidine binding domain	0.191226	A0A1Q3EIX7	195	0.325	Down	0.0047012	K	Pyruvate dehydrogenase E1 component subunit beta OS=Lentinula edodes OX=5353 GN=LENED_009117 PE=4 SV=1	LENED_009117	1	0.00268914	106.36	GLLK(1)SAIR	2	1.471	6	1.643	0.992	1.798	0.431	0.505	0.504
Transketolase, pyrimidine binding domain	0.191226	A0A1Q3EG57	243	0.542	Down	0.044923	K	2-oxoglutarate dehydrogenase complex E1 component mitochondrial OS=Lentinula edodes OX=5353 GN=LENED_008074 PE=4 SV=1	LENED_008074	1	6.17462e-05	102.64	VEIPKPWNYTVDEK(1)R	3	0.24012	5	1.473	0.993	1.362	0.485	0.678	0.913
Transketolase, pyrimidine binding domain	0.191226	A0A1Q3EG57	550	0.5	Down	0.048362	K	2-oxoglutarate dehydrogenase complex E1 component mitochondrial OS=Lentinula edodes OX=5353 GN=LENED_008074 PE=4 SV=1	LENED_008074	1	0.00250688	100.88	K(1)WVWGMLEK	2	-0.85093	3	1.304	1.111	1.213		0.432	0.778
Aminotransferase class I and II	0.279773	A0A1Q3DZJ9	307	0.267	Down	0.046138	K	PLP-dependent transferase OS=Lentinula edodes OX=5353 GN=LENED_001942 PE=4 SV=1	LENED_001942	1	0.000762458	65.231	VK(1)FPDDYAFPQSVLGR	2	0.52412	4	0.759	1.785	1.964	0.192	0.306	0.705
Aminotransferase class I and II	0.279773	A0A1Q3EDN6	317	0.258	Down	0.014376	K	PLP-dependent transferase OS=Lentinula edodes OX=5353 GN=LENED_007127 PE=4 SV=1	LENED_007127	1	9.52608e-05	100.11	LDTFSK(1)TVCPGSR	2	-0.8656	4	1.448	0.938	1.734	0.303		0.407
Aminotransferase class I and II	0.279773	A0A1Q3EKX5	139	0.459	Down	0.040758	K	Glycoside hydrolase family 27 protein OS=Lentinula edodes OX=5353 GN=LENED_009869 PE=4 SV=1	LENED_009869	1	1.25576e-06	132.95	K(1)HGINVSGEGQEGWR	3	0.69112	4	1.782	1.213		0.526	0.704	0.833
Taurine catabolism dioxygenase TauD, TfdA family	0.21792	A0A1Q3DYN4	265	0.358	Down	0.018103	K	TauD domain-containing protein(predicted) OS=Lentinula edodes OX=5353 GN=LENED_001343 PE=4 SV=1	LENED_001343	1	6.16462e-06	134.88	K(1)HPVTGEEALYVNR	2	-0.13519	11	1.449	1.713	1.176	0.679	0.295	0.581
Taurine catabolism dioxygenase TauD, TfdA family	0.21792	A0A1Q3DYN4	340	0.406	Down	0.001221	K	TauD domain-containing protein(predicted) OS=Lentinula edodes OX=5353 GN=LENED_001343 PE=4 SV=1	LENED_001343	1	3.2891e-07	131.86	VTAHSAIVDYGDSK(1)QR	3	-0.24487	4	1.693	1.253	1.271	0.529	0.624	0.56
Taurine catabolism dioxygenase TauD, TfdA family	0.21792	A0A1Q3DZX4	190	0.192	Down	0.0146	K	Alpha-ketoglutarate-dependent taurine dioxygenase OS=Lentinula edodes OX=5353 GN=LENED_001931 PE=4 SV=1	LENED_001931	1	3.61391e-05	124.51	SNPDSGPK(1)HIER	2	-0.06999	5	1.362	0.805	2.662	0.309	0.231	0.387
Taurine catabolism dioxygenase TauD, TfdA family	0.21792	A0A1Q3DXR0	100	0.211	Down	0.007925	K	Gamma-butyrobetaine hydroxylase OS=Lentinula edodes OX=5353 GN=LENED_001289 PE=4 SV=1	LENED_001289	1	6.21245e-05	88.311	DSCHSPECK(1)HPETTQK	4	-0.087033	2	1.826	1.481	0.972		0.293	0.309
CBS domain	0.0296863	A0A1Q3E2Z3	235	0.589	Down	0.0017048	K	Inosine-5'-monophosphate dehydrogenase OS=Lentinula edodes OX=5353 GN=LENED_003073 PE=3 SV=1	LENED_003073	1	1.18192e-17	171.11	SDLLK(1)NQSYPLASK	2	0.39908	8	1.346	1.132	1.256	0.675	0.725	0.801
CBS domain	0.0296863	A0A1Q3EQB0	276	0.577	Down	0.0122415	K	SAGA-associated factor 11 OS=Lentinula edodes OX=5353 GN=LENED_011431 PE=3 SV=1	LENED_011431	1	1.66819e-05	76.015	VMTPHPDTAPPTLSVHEALK(1)K	4	1.3451	6	1.393	1	1.382	0.816	0.673	0.689
CBS domain	0.0296863	A0A1Q3EG31	268	0.635	Down	0.020557	K	CBS-domain-containing protein OS=Lentinula edodes OX=5353 GN=LENED_008022 PE=4 SV=1	LENED_008022	1	0.000125098	128.85	LVVVEGEEEEK(1)K	2	-0.0082521	2		1.334	1.17	0.698	0.886	0.8
Fungal cellulose binding domain	0.279773	A0A1Q3DY90	333	0.343	Down	0.0194552	K	Glycoside hydrolase family 5 protein OS=Lentinula edodes OX=5353 GN=LENED_001450 PE=3 SV=1	LENED_001450	1	0.000368226	122.94	NYVK(1)TFVSR	2	-1.2196	8	1.238	0.922	2.169	0.463	0.432	0.591
Fungal cellulose binding domain	0.279773	A0A1Q3EJ89	120	0.467	Down	0.0170211	K	Glucanase OS=Lentinula edodes OX=5353 GN=LENED_009211 PE=3 SV=1	LENED_009211	1	1.3102e-28	201.48	FVTQSAQK(1)NVGSR	2	-0.23189	6	1.236	1.029	1.737	0.638	0.498	0.733
Fungal cellulose binding domain	0.279773	A0A1Q3EJ89	182	0.426	Down	0.023638	K	Glucanase OS=Lentinula edodes OX=5353 GN=LENED_009211 PE=3 SV=1	LENED_009211	1	1.02214e-26	149.12	FPTNK(1)AGANFGTGYCDSQCPHDIK	3	-0.12149	9	1.321	0.883	1.912	0.599	0.541	0.614
Fungal cellulose binding domain	0.279773	A0A1Q3E923	266	0.247	Down	0.0025376	K	Beta-xylanase OS=Lentinula edodes OX=5353 GN=LENED_005416 PE=3 SV=1	LENED_005416	1	1.76262e-10	109.1	ATAMMNLVSDLK(1)SR	2	0.7411	15	1.226	1.436	1.983	0.277	0.455	0.415
FMN-dependent dehydrogenase	0.191226	A0A1Q3ESQ8	44	0.627	Down	0.047165	K	Cytochrome b2 OS=Lentinula edodes OX=5353 GN=LENED_012505 PE=3 SV=1	LENED_012505	1	0.000394829	76.073	HPGGPSIILK(1)YAGR	3	-0.19067	4	1.115	1.359	1.147	0.586	0.679	1.006
FMN-dependent dehydrogenase	0.191226	A0A1Q3EP66	173	0.349	Down	0.021895	K	Fmn dependent OS=Lentinula edodes OX=5353 GN=LENED_011091 PE=3 SV=1	LENED_011091	1	1.2583e-27	221.6	HEEVTFSLLK(1)R	3	-1.042	8	1.056	1.139	2.094	0.347	0.494	0.656
FMN-dependent dehydrogenase	0.191226	A0A1Q3EP66	39	0.177	Down	0.024039	K	Fmn dependent OS=Lentinula edodes OX=5353 GN=LENED_011091 PE=3 SV=1	LENED_011091	1	4.69958e-12	153.22	GPEPLGTVVFEEIEK(1)K	2	-0.99177	6	1.041	1.686	2.129	0.09	0.297	0.471
Citrate synthase	0.00876872	A0A1Q3ETW5	453	0.531	Down	0.013524	K	Citrate synthase OS=Lentinula edodes OX=5353 GN=LENED_012826 PE=3 SV=1	LENED_012826	1	7.74442e-11	176.25	PK(1)SYSTAAIEK	2	0.44881	12	1.356	0.982	1.532	0.76	0.61	0.685
Citrate synthase	0.00876872	A0A1Q3ETW5	67	0.623	Down	0.04024	K	Citrate synthase OS=Lentinula edodes OX=5353 GN=LENED_012826 PE=3 SV=1	LENED_012826	1	3.11396e-05	107.74	SFGEVK(1)VDQLYGGMR	2	-1.0349	9	1.253	1.029	1.356	0.607	0.69	0.971
Citrate synthase	0.00876872	A0A1Q3ETW5	462	0.242	Down	0.021164	K	Citrate synthase OS=Lentinula edodes OX=5353 GN=LENED_012826 PE=3 SV=1	LENED_012826	1	0.000144861	102.52	SYSTAAIEK(1)IFANK	2	0.4546	9	1.108	1.316	2.202	0.172	0.408	0.541
Citrate synthase	0.00876872	A0A1Q3EMJ2	398	0.243	Down	0.03524	K	Citrate synthase OS=Lentinula edodes OX=5353 GN=LENED_010473 PE=3 SV=1	LENED_010473	1	0.00933125	51.593	PK(1)SYSLEAIEQLAK	2	-0.76825	2	1.335	1.31	1.989	0.12	0.348	0.66
Citrate synthase	0.00876872	A0A1Q3EMJ2	280	0.644	Down	0.045597	K	Citrate synthase OS=Lentinula edodes OX=5353 GN=LENED_010473 PE=3 SV=1	LENED_010473	1	0.0037443	89.355	EYLWK(1)TLK	2	-1.245	6	1.147	1.053	1.398	0.584	0.887	0.847
Citrate synthase	0.00876872	A0A1Q3E9V9	765	0.448	Down	0.046402	K	Atp-citrate synthase OS=Lentinula edodes OX=5353 GN=LENED_005754 PE=4 SV=1	LENED_005754	1	0.00273177	105.36	YEK(1)DPECK	2	-0.44724	3	2.116	1.026	1	0.69	0.513	0.653
Citrate synthase	0.00876872	A0A1Q3E9V9	834	0.451	Down	0.021355	K	Atp-citrate synthase OS=Lentinula edodes OX=5353 GN=LENED_005754 PE=4 SV=1	LENED_005754	1	9.55153e-31	158.78	TEVQFGHAGSLAGSDVETAEAK(1)NR	3	-2.0567	2	1.107	1.017	1.583		0.547	0.567
Citrate synthase	0.00876872	A0A1Q3E9V9	186	0.639	Down	0.0195578	K	Atp-citrate synthase OS=Lentinula edodes OX=5353 GN=LENED_005754 PE=4 SV=1	LENED_005754	1	0.000362066	69.188	LLIPVPTAAAPQTFPGK(1)K	3	-0.15	8	1.328	1.17	1.124	0.616	0.807	0.891
Nuclear transport factor 2 (NTF2) domain	0.0426646	A0A1Q3E5M7	60	0.611	Down	0.0106225	K	Nuclear transport factor 2 OS=Lentinula edodes OX=5353 GN=LENED_004207 PE=4 SV=1	LENED_004207	1	0.000133341	98.902	LTSLPFSK(1)VQHK	2	-0.042893	12	1.482	1.044	1.18	0.725	0.799	0.739
Nuclear transport factor 2 (NTF2) domain	0.0426646	A0A1Q3ENE7	50	0.584	Down	0.032477	K	RAN protein binding protein OS=Lentinula edodes OX=5353 GN=LENED_010784 PE=4 SV=1	LENED_010784	1	0.000786004	139.28	LHCFYNK(1)R	3	-0.22563	14	1.528	1.104	1.153	0.773	0.879	0.557
D-isomer specific 2-hydroxyacid dehydrogenase, NAD binding domain	0.276748	A0A1Q3E0L1	203	0.134	Down	0.000124051	K	Formate dehydrogenase OS=Lentinula edodes OX=5353 GN=LENED_002235 PE=3 SV=1	LENED_002235	1	0.0134615	77.058	EQAIK(1)AR	2	0.9853	4	2.114	1.392	1.657	0.226	0.207	0.258
D-isomer specific 2-hydroxyacid dehydrogenase, NAD binding domain	0.276748	A0A1Q3E0L1	32	0.156	Down	0.00161999	K	Formate dehydrogenase OS=Lentinula edodes OX=5353 GN=LENED_002235 PE=3 SV=1	LENED_002235	1	2.22446e-13	184.24	LGIDK(1)WLASR	2	-0.12799	7	2.321	1.219	1.546	0.196	0.264	0.334
D-isomer specific 2-hydroxyacid dehydrogenase, NAD binding domain	0.276748	A0A1Q3E0L1	286	0.064	Down	0.00045801	K	Formate dehydrogenase OS=Lentinula edodes OX=5353 GN=LENED_002235 PE=3 SV=1	LENED_002235	1	2.44149e-12	132.79	GYAGDVWNVQPAPK(1)DHPWR	3	-1.1662	2	2.109	1.355	1.988	0.078	0.104	0.168
D-isomer specific 2-hydroxyacid dehydrogenase, NAD binding domain	0.276748	A0A1Q3E0L1	241	0.061	Down	0.0048237	K	Formate dehydrogenase OS=Lentinula edodes OX=5353 GN=LENED_002235 PE=3 SV=1	LENED_002235	0.996398	3.2086e-05	101.05	LLSK(0.996)FK(0.004)PGAWLVNTAR	3	-1.3567	5	1.8	1.275	2.349	0.034	0.148	0.15
D-isomer specific 2-hydroxyacid dehydrogenase, NAD binding domain	0.276748	A0A1Q3E0L1	323	0.027	Down	0.0058396	K	Formate dehydrogenase OS=Lentinula edodes OX=5353 GN=LENED_002235 PE=3 SV=1	LENED_002235	1	5.1623e-07	130.01	YAAGTK(1)SILENYFEGR	2	0.29141	9	0.674	1.533	3.237	0.015	0.058	0.075
D-isomer specific 2-hydroxyacid dehydrogenase, NAD binding domain	0.276748	A0A1Q3E0L1	184	0.041	Down	0.003965	K	Formate dehydrogenase OS=Lentinula edodes OX=5353 GN=LENED_002235 PE=3 SV=1	LENED_002235	1	3.07874e-05	98.281	LVPFDCK(1)EHLYYDYAK	2	-1.0928	9	1.451	1.624	2.408	0.02	0.079	0.126
D-isomer specific 2-hydroxyacid dehydrogenase, NAD binding domain	0.276748	A0A1Q3ENQ0	181	0.322	Down	0.0409	K	2-hydroxyacid dehydrogenase OS=Lentinula edodes OX=5353 GN=LENED_010923 PE=4 SV=1	LENED_010923	1	0.000402016	75.018	GFQPGGK(1)YEGTVAVFR	2	-0.42585	2	1.148	1.597	1.636	0.182	0.528	0.699
Cytochrome b5-like Heme/Steroid binding domain	0.0221969	A0A1Q3EIC3	300	0.237	Down	0.0042032	K	Acyl-dehydrogenase OS=Lentinula edodes OX=5353 GN=LENED_008922 PE=4 SV=1	LENED_008922	1	0.0179575	65.246	LGPGK(1)HLR	2	0.32281	2	2.235	1.229	1.342	0.501	0.34	0.297
Cytochrome b5-like Heme/Steroid binding domain	0.0221969	A0A1Q3EHF8	336	0.276	Down	0.029358	K	Ceramide very long chain fatty acid hydroxylase OS=Lentinula edodes OX=5353 GN=LENED_008596 PE=3 SV=1	LENED_008596	1	0.00100988	80.755	K(1)YHLAHHYK	3	-0.73198	4	2.048	0.743	1.851	0.497	0.495	0.289
Cytochrome b5-like Heme/Steroid binding domain	0.0221969	A0A1Q3ESQ8	44	0.627	Down	0.047165	K	Cytochrome b2 OS=Lentinula edodes OX=5353 GN=LENED_012505 PE=3 SV=1	LENED_012505	1	0.000394829	76.073	HPGGPSIILK(1)YAGR	3	-0.19067	4	1.115	1.359	1.147	0.586	0.679	1.006
Cytochrome b5-like Heme/Steroid binding domain	0.0221969	A0A1Q3EDF7	174	0.258	Down	0.0061366	K	Acyl--peroxisomal OS=Lentinula edodes OX=5353 GN=LENED_007073 PE=3 SV=1	LENED_007073	1	0.000146504	111.61	LGPGK(1)HLQGR	3	0.084938	6	1.611		1.557	0.365	0.451
Cytochrome b5-like Heme/Steroid binding domain	0.0221969	A0A1Q3EDF7	428	0.312	Down	0.0027199	K	Acyl--peroxisomal OS=Lentinula edodes OX=5353 GN=LENED_007073 PE=3 SV=1	LENED_007073	1	0.000781354	106.68	GITK(1)TGMGR	2	-2.2971	9	1.709	1.048	1.723	0.42	0.47	0.506
Cytochrome b5-like Heme/Steroid binding domain	0.0221969	A0A1Q3EDF7	16	0.366	Down	0.035878	K	Acyl--peroxisomal OS=Lentinula edodes OX=5353 GN=LENED_007073 PE=3 SV=1	LENED_007073	1	0.00058544	145.16	EEVAK(1)HNK	2	-0.7756	4	1.647	1.184	1.078		0.334	0.621
Cytochrome b5-like Heme/Steroid binding domain	0.0221969	A0A1Q3EQV2	74	0.587	Down	0.048142	K	Cytochrome b5 OS=Lentinula edodes OX=5353 GN=LENED_011742 PE=3 SV=1	LENED_011742	1	1.39161e-10	121.21	SDVYGAGK(1)SYNIFAGTDGSK	3	-0.50015	2	0.979	1.426	1.07		0.618	0.743
Cytochrome b5-like Heme/Steroid binding domain	0.0221969	A0A1Q3EEB4	302	0.551	Down	0.0145614	K	Fumarate reductase OS=Lentinula edodes OX=5353 GN=LENED_007413 PE=4 SV=1	LENED_007413	1	3.48144e-05	134.25	MWENGK(1)FPIR	2	-2.963	15	1.51	1.003	1.321	0.613	0.797	0.704
Cytochrome b5-like Heme/Steroid binding domain	0.0221969	A0A1Q3EEB4	206	0.397	Down	0.0051582	K	Fumarate reductase OS=Lentinula edodes OX=5353 GN=LENED_007413 PE=4 SV=1	LENED_007413	1	1.49011e-16	124.4	K(1)HRPEYYNLPTTNGDHCTGDGHK	4	0.075732	21	1.9	1.195	1.169	0.552	0.602	0.54
Cytochrome b5-like Heme/Steroid binding domain	0.0221969	A0A1Q3EEB4	322	0.517	Down	0.0073983	K	Fumarate reductase OS=Lentinula edodes OX=5353 GN=LENED_007413 PE=4 SV=1	LENED_007413	1	1.9141e-11	165.58	DIEWHCK(1)HYVGR	2	1.512	20	1.588	1.098	1.248	0.706	0.743	0.586
CoA-ligase	0.00876872	A0A1Q3EFY2	960	0.645	Down	0.025781	K	Succinate--CoA ligase [ADP-forming] subunit alpha, mitochondrial OS=Lentinula edodes OX=5353 GN=LENED_007968 PE=3 SV=1	LENED_007968	1	3.60422e-05	96.673	VLVQGFTGK(1)TGTFHAK	2	-0.17035	3	1.309	1.044	1.269	0.784	0.782	0.77
CoA-ligase	0.00876872	A0A1Q3EFY2	967	0.566	Down	0.0098358	K	Succinate--CoA ligase [ADP-forming] subunit alpha, mitochondrial OS=Lentinula edodes OX=5353 GN=LENED_007968 PE=3 SV=1	LENED_007968	1	0.000142012	88.319	TGTFHAK(1)EALAYGTK	3	0.13561	3	1.501	1.001	1.298	0.721	0.691	0.739
CoA-ligase	0.00876872	A0A1Q3EBW9	371	0.366	Down	0.033137	K	Succinate--CoA ligase [ADP-forming] subunit beta, mitochondrial OS=Lentinula edodes OX=5353 GN=LENED_006504 PE=3 SV=1	LENED_006504	1	8.78119e-05	118.23	ELELK(1)IPLVVR	2	-3.3007	1	0.945	1.404	1.88	0.311	0.489	0.748
CoA-ligase	0.00876872	A0A1Q3E9V9	765	0.448	Down	0.046402	K	Atp-citrate synthase OS=Lentinula edodes OX=5353 GN=LENED_005754 PE=4 SV=1	LENED_005754	1	0.00273177	105.36	YEK(1)DPECK	2	-0.44724	3	2.116	1.026	1	0.69	0.513	0.653
CoA-ligase	0.00876872	A0A1Q3E9V9	834	0.451	Down	0.021355	K	Atp-citrate synthase OS=Lentinula edodes OX=5353 GN=LENED_005754 PE=4 SV=1	LENED_005754	1	9.55153e-31	158.78	TEVQFGHAGSLAGSDVETAEAK(1)NR	3	-2.0567	2	1.107	1.017	1.583		0.547	0.567
CoA-ligase	0.00876872	A0A1Q3E9V9	186	0.639	Down	0.0195578	K	Atp-citrate synthase OS=Lentinula edodes OX=5353 GN=LENED_005754 PE=4 SV=1	LENED_005754	1	0.000362066	69.188	LLIPVPTAAAPQTFPGK(1)K	3	-0.15	8	1.328	1.17	1.124	0.616	0.807	0.891
Pyridine nucleotide-disulphide oxidoreductase	0.110238	A0A1Q3EL64	328	0.02	Down	0.00162214	K	Cyclohexanone monooxygenase OS=Lentinula edodes OX=5353 GN=LENED_009969 PE=4 SV=1	LENED_009969	1	0.00039023	100.98	SPHPFGVK(1)R	2	-1.4688	3	1.442	1.251	2.017		0.044	0.019
Pyridine nucleotide-disulphide oxidoreductase	0.110238	A0A1Q3EPW5	6	0.611	Down	0.033862	K	Thioredoxin reductase OS=Lentinula edodes OX=5353 GN=LENED_011387 PE=3 SV=1	LENED_011387	1	0.0037443	89.355	APVPK(1)STK	2	0.86903	6	1.404	1.26	1.02	0.635	0.667	0.95
Pyridine nucleotide-disulphide oxidoreductase	0.110238	A0A1Q3EPW5	89	0.512	Down	0.0160012	K	Thioredoxin reductase OS=Lentinula edodes OX=5353 GN=LENED_011387 PE=3 SV=1	LENED_011387	1	3.6381e-05	124.43	FGTK(1)IITETVSK	2	0.32219	6	1.11	1.68	1.112	0.561	0.761	0.676
Pyridine nucleotide-disulphide oxidoreductase	0.110238	A0A1Q3EMH9	69	0.515	Down	0.0072188	K	Dihydrolipoyl dehydrogenase OS=Lentinula edodes OX=5353 GN=LENED_010444 PE=3 SV=1	LENED_010444	1	0.0259346	109.01	TACIEK(1)R	2	-1.569	6	1.463	1.284	1.191	0.8	0.695	0.533
Pyridine nucleotide-disulphide oxidoreductase	0.110238	A0A1Q3EGM2	552	0.458	Down	0.021041	K	NADPH-dependent glutamate synthase OS=Lentinula edodes OX=5353 GN=LENED_008219 PE=4 SV=1	LENED_008219	1	0.000184265	102.97	NLK(1)SAYLTWPSR	2	0.16951	2	1.711	1.409	0.956	0.486	0.69	0.692
Pyridine nucleotide-disulphide oxidoreductase	0.110238	A0A1Q3EGM2	1018	0.569	Down	0.0104635	K	NADPH-dependent glutamate synthase OS=Lentinula edodes OX=5353 GN=LENED_008219 PE=4 SV=1	LENED_008219	1	2.46287e-18	156.58	AK(1)ADHILISGHDGGTGASR	3	-0.46992	11	1.57	1.108	1.125	0.741	0.661	0.761
Pyridine nucleotide-disulphide oxidoreductase	0.110238	A0A1Q3DZJ5	31	0.552	Down	0.0057397	K	Amid-like nadh OS=Lentinula edodes OX=5353 GN=LENED_001874 PE=4 SV=1	LENED_001874	1	0.00133536	66.538	VYK(1)THNVVLIEK	3	0.12926	1	1.414	1.085	1.327	0.619	0.804	0.69
Oxidoreductase NAD-binding domain	0.361621	A0A1Q3EQI7	333	0.127	Down	1.78763e-05	K	NADH-cytochrome b5 reductase OS=Lentinula edodes OX=5353 GN=LENED_011513 PE=3 SV=1	LENED_011513	1	0.0180486	118.5	K(1)HLDELK	2	1.6625	6	1.803	1.492	1.867	0.203	0.237	0.213
Oxidoreductase NAD-binding domain	0.361621	A0A1Q3EQI7	339	0.076	Down	0.00039772	K	NADH-cytochrome b5 reductase OS=Lentinula edodes OX=5353 GN=LENED_011513 PE=3 SV=1	LENED_011513	1	1.36949e-14	183.99	HLDELK(1)YPAPR	2	-1.7421	19	1.559	1.224	2.547	0.147	0.114	0.146
Oxidoreductase NAD-binding domain	0.361621	A0A1Q3EQI7	210	0.119	Down	0.00050408	K	NADH-cytochrome b5 reductase OS=Lentinula edodes OX=5353 GN=LENED_011513 PE=3 SV=1	LENED_011513	1	2.65366e-08	157.38	GPK(1)GAFIYNNK	2	0.17338	8	1.874	1.195	2.119	0.227	0.164	0.228
Oxidoreductase NAD-binding domain	0.361621	A0A1Q3EQI7	199	0.075	Down	0.000156729	K	NADH-cytochrome b5 reductase OS=Lentinula edodes OX=5353 GN=LENED_011513 PE=3 SV=1	LENED_011513	1	4.35836e-07	157.38	HFSLLK(1)IGDR	3	-0.69006	8	1.571	1.338	2.437	0.144	0.13	0.126
Oxidoreductase NAD-binding domain	0.361621	A0A1Q3EQI7	122	0.036	Down	0.0023767	K	NADH-cytochrome b5 reductase OS=Lentinula edodes OX=5353 GN=LENED_011513 PE=3 SV=1	LENED_011513	1	8.93498e-28	183.36	EFPLVLK(1)TQVSPNTAVYR	2	-0.62286	6	0.971	1.312	2.321		0.05	0.061
Oxidoreductase NAD-binding domain	0.361621	A0A1Q3EQI7	188	0.079	Down	0.00044322	K	NADH-cytochrome b5 reductase OS=Lentinula edodes OX=5353 GN=LENED_011513 PE=3 SV=1	LENED_011513	1	0.000321474	137.95	TYEK(1)GNISR	2	0.63534	3	1.708	1.245	2.395	0.175	0.14	0.106
Oxidoreductase NAD-binding domain	0.361621	A0A1Q3ET78	483	0.236	Down	0.00056372	K	Endoglucanase OS=Lentinula edodes OX=5353 GN=LENED_012699 PE=3 SV=1	LENED_012699	1	2.96674e-05	160.75	THSVLK(1)YAK	2	0.88248	10	1.801	1.214	1.724	0.325	0.381	0.414
Oxidoreductase NAD-binding domain	0.361621	A0A1Q3ET78	931	0.288	Down	0.0053792	K	Endoglucanase OS=Lentinula edodes OX=5353 GN=LENED_012699 PE=3 SV=1	LENED_012699	1	0.000121786	94.09	AFLQHK(1)ALLQSQGK	3	1.6327	3	1.347	1.045	2.129	0.386	0.492	0.423
Oxidoreductase NAD-binding domain	0.361621	A0A1Q3ET78	753	0.29	Down	0.00197761	K	Endoglucanase OS=Lentinula edodes OX=5353 GN=LENED_012699 PE=3 SV=1	LENED_012699	1	4.63662e-06	106.38	LITIPVPGSEDK(1)HHTR	4	0.47723	7	1.78	1.324	1.447	0.346	0.401	0.574
Acyl-CoA dehydrogenase, N-terminal domain	0.0188882	A0A1Q3EIC3	300	0.237	Down	0.0042032	K	Acyl-dehydrogenase OS=Lentinula edodes OX=5353 GN=LENED_008922 PE=4 SV=1	LENED_008922	1	0.0179575	65.246	LGPGK(1)HLR	2	0.32281	2	2.235	1.229	1.342	0.501	0.34	0.297
Acyl-CoA dehydrogenase, N-terminal domain	0.0188882	A0A1Q3E043	327	0.443	Down	0.033038	K	Glutaryl-dehydrogenase OS=Lentinula edodes OX=5353 GN=LENED_002088 PE=3 SV=1	LENED_002088	1	0.00271358	69.864	PIASFQLIQK(1)K	2	1.1081	1	1.521	0.989	1.265		0.666	0.449
Acyl-CoA dehydrogenase, N-terminal domain	0.0188882	A0A1Q3E043	364	0.417	Down	0.002562	K	Glutaryl-dehydrogenase OS=Lentinula edodes OX=5353 GN=LENED_002088 PE=3 SV=1	LENED_002088	1	2.9145e-05	95.205	LKDQGLLAPEMVSLVK(1)K	3	-0.8731	6	1.678	1.147	1.365	0.559	0.661	0.527
Acyl-CoA dehydrogenase, N-terminal domain	0.0188882	A0A1Q3EDF7	174	0.258	Down	0.0061366	K	Acyl--peroxisomal OS=Lentinula edodes OX=5353 GN=LENED_007073 PE=3 SV=1	LENED_007073	1	0.000146504	111.61	LGPGK(1)HLQGR	3	0.084938	6	1.611		1.557	0.365	0.451
Acyl-CoA dehydrogenase, N-terminal domain	0.0188882	A0A1Q3EDF7	428	0.312	Down	0.0027199	K	Acyl--peroxisomal OS=Lentinula edodes OX=5353 GN=LENED_007073 PE=3 SV=1	LENED_007073	1	0.000781354	106.68	GITK(1)TGMGR	2	-2.2971	9	1.709	1.048	1.723	0.42	0.47	0.506
Acyl-CoA dehydrogenase, N-terminal domain	0.0188882	A0A1Q3EDF7	16	0.366	Down	0.035878	K	Acyl--peroxisomal OS=Lentinula edodes OX=5353 GN=LENED_007073 PE=3 SV=1	LENED_007073	1	0.00058544	145.16	EEVAK(1)HNK	2	-0.7756	4	1.647	1.184	1.078		0.334	0.621
Acyl-CoA dehydrogenase, N-terminal domain	0.0188882	A0A1Q3DYF7	385	0.574	Down	0.0110416	K	Acyl-oxidase OS=Lentinula edodes OX=5353 GN=LENED_001431 PE=3 SV=1	LENED_001431	1	0.0431695	45.598	ETGVEK(1)FWR	2	-1.9002	1	1.255	1.018	1.484	0.643	0.755	0.76
Carbamoyl-phosphate synthase L chain, ATP binding domain	0.191226	A0A1Q3ENS8	520	0.541	Down	0.023315	K	Carbamoyl-phosphate synthase OS=Lentinula edodes OX=5353 GN=LENED_010929 PE=4 SV=1	LENED_010929	1	5.93669e-06	108.96	KNYTIDQLHDLTK(1)IDK	3	-2.3172	3	1.236	1.361	0.975		0.592	0.697
Carbamoyl-phosphate synthase L chain, ATP binding domain	0.191226	A0A1Q3DXL8	31	0.307	Down	0.0189598	K	Acetyl-carboxylase OS=Lentinula edodes OX=5353 GN=LENED_001220 PE=4 SV=1	LENED_001220	1	0.00131189	51.688	ASPSSVYDFVK(1)ANGGHTIITK	3	-0.35026	2	1.379		1.662	0.403	0.53
lactate/malate dehydrogenase, alpha/beta C-terminal domain	0.0426646	A0A1Q3ER32	327	0.553	Down	0.035925	K	Malate dehydrogenase OS=Lentinula edodes OX=5353 GN=LENED_011840 PE=3 SV=1	LENED_011840	1	0.000364806	121.02	LLEACLPELK(1)K	2	0.077796	14	1.754	1.027	1.074	0.658	0.798	0.677
lactate/malate dehydrogenase, alpha/beta C-terminal domain	0.0426646	A0A1Q3E3B6	221	0.588	Down	0.0085023	K	Malate dehydrogenase OS=Lentinula edodes OX=5353 GN=LENED_003196 PE=3 SV=1	LENED_003196	1	0.00806234	57.583	IQFGGDEVVK(1)AK	2	2.5877	6	1.028	1.389	1.311	0.816	0.703	0.673
Acyl-CoA dehydrogenase, C-terminal domain	0.0188882	A0A1Q3EIC3	300	0.237	Down	0.0042032	K	Acyl-dehydrogenase OS=Lentinula edodes OX=5353 GN=LENED_008922 PE=4 SV=1	LENED_008922	1	0.0179575	65.246	LGPGK(1)HLR	2	0.32281	2	2.235	1.229	1.342	0.501	0.34	0.297
Acyl-CoA dehydrogenase, C-terminal domain	0.0188882	A0A1Q3E043	327	0.443	Down	0.033038	K	Glutaryl-dehydrogenase OS=Lentinula edodes OX=5353 GN=LENED_002088 PE=3 SV=1	LENED_002088	1	0.00271358	69.864	PIASFQLIQK(1)K	2	1.1081	1	1.521	0.989	1.265		0.666	0.449
Acyl-CoA dehydrogenase, C-terminal domain	0.0188882	A0A1Q3E043	364	0.417	Down	0.002562	K	Glutaryl-dehydrogenase OS=Lentinula edodes OX=5353 GN=LENED_002088 PE=3 SV=1	LENED_002088	1	2.9145e-05	95.205	LKDQGLLAPEMVSLVK(1)K	3	-0.8731	6	1.678	1.147	1.365	0.559	0.661	0.527
Acyl-CoA dehydrogenase, C-terminal domain	0.0188882	A0A1Q3EDF7	174	0.258	Down	0.0061366	K	Acyl--peroxisomal OS=Lentinula edodes OX=5353 GN=LENED_007073 PE=3 SV=1	LENED_007073	1	0.000146504	111.61	LGPGK(1)HLQGR	3	0.084938	6	1.611		1.557	0.365	0.451
Acyl-CoA dehydrogenase, C-terminal domain	0.0188882	A0A1Q3EDF7	428	0.312	Down	0.0027199	K	Acyl--peroxisomal OS=Lentinula edodes OX=5353 GN=LENED_007073 PE=3 SV=1	LENED_007073	1	0.000781354	106.68	GITK(1)TGMGR	2	-2.2971	9	1.709	1.048	1.723	0.42	0.47	0.506
Acyl-CoA dehydrogenase, C-terminal domain	0.0188882	A0A1Q3EDF7	16	0.366	Down	0.035878	K	Acyl--peroxisomal OS=Lentinula edodes OX=5353 GN=LENED_007073 PE=3 SV=1	LENED_007073	1	0.00058544	145.16	EEVAK(1)HNK	2	-0.7756	4	1.647	1.184	1.078		0.334	0.621
Acyl-CoA dehydrogenase, C-terminal domain	0.0188882	A0A1Q3DYF7	385	0.574	Down	0.0110416	K	Acyl-oxidase OS=Lentinula edodes OX=5353 GN=LENED_001431 PE=3 SV=1	LENED_001431	1	0.0431695	45.598	ETGVEK(1)FWR	2	-1.9002	1	1.255	1.018	1.484	0.643	0.755	0.76
NAD synthase	0.0426646	A0A1Q3ELR3	139	0.654	Down	0.0047771	K	Glutamine-dependent NAD(+) synthetase OS=Lentinula edodes OX=5353 GN=LENED_010180 PE=3 SV=1	LENED_010180	1	0.000948215	82.287	YFTPWTK(1)HR	3	-1.2881	3	1.23	1.117	1.25	0.869	0.691	0.794
NAD synthase	0.0426646	A0A1Q3EL83	227	0.575	Down	0.0030844	K	Gmp synthase OS=Lentinula edodes OX=5353 GN=LENED_009970 PE=3 SV=1	LENED_009970	1	0.00302604	97.798	EICGPK(1)GR	2	1.0078	6	1.31	1.349	1.123	0.725	0.807	0.643
RNA polymerase Rpb3/Rpb11 dimerisation domain	0.0426646	A0A1Q3DY90	333	0.343	Down	0.0194552	K	Glycoside hydrolase family 5 protein OS=Lentinula edodes OX=5353 GN=LENED_001450 PE=3 SV=1	LENED_001450	1	0.000368226	122.94	NYVK(1)TFVSR	2	-1.2196	8	1.238	0.922	2.169	0.463	0.432	0.591
RNA polymerase Rpb3/Rpb11 dimerisation domain	0.0426646	A0A1Q3E8J6	56	0.505	Down	0.0147563	K	DNA-directed RNA polymerase II subunit RPB11 OS=Lentinula edodes OX=5353 GN=LENED_005274 PE=4 SV=1	LENED_005274	1	0.00330113	70.808	IPNAATIK(1)ILK	2	0.32432	3	1.649	1	1.316	0.703	0.727	0.574
BTB/POZ domain	0.361621	A0A1Q3ESP3	191	0.191	Down	0.00119928	K	BTB domain-containing protein(predicted) OS=Lentinula edodes OX=5353 GN=LENED_012366 PE=4 SV=1	LENED_012366	1	0.00206065	64.121	IVAYHK(1)FELDR	3	0.52539	3	1.627	1.212	2.052	0.278	0.396	0.259
BTB/POZ domain	0.361621	A0A1Q3EJE9	138	0.641	Down	0.0175237	K	BTB domain-containing protein(predicted) OS=Lentinula edodes OX=5353 GN=LENED_009221 PE=4 SV=1	LENED_009221	1	0.000477932	90.697	LATK(1)WDMSTAR	2	1.6543	4	1.346	1.262	1.04	0.878	0.8	0.66
PCI domain	0.0117981	A0A1Q3E1B2	263	0.403	Down	0.0134157	K	Pci domain-containing protein OS=Lentinula edodes OX=5353 GN=LENED_002595 PE=4 SV=1	LENED_002595	1	3.16649e-07	114.21	SWEASHAGVLEK(1)YDLGR	3	-0.086596	6	1.164	1.526	1.47	0.364	0.578	0.735
PCI domain	0.0117981	A0A1Q3EHE9	162	0.362	Down	0.0106449	K	PCI-domain-containing protein OS=Lentinula edodes OX=5353 GN=LENED_008514 PE=4 SV=1	LENED_008514	1	0.0359922	62.659	TNLK(1)LAK	2	-1.1024	1	1.496	1.088	1.715	0.497	0.366	0.693
PCI domain	0.0117981	A0A1Q3EAW9	59	0.552	Down	0.049605	K	26s proteasome non-atpase regulatory subunit 12 OS=Lentinula edodes OX=5353 GN=LENED_006172 PE=4 SV=1	LENED_006172	1	0.000256229	78.69	YHEDLYSK(1)STSAEEK	3	0.45612	2	1.611	0.95	1.303	0.835	0.777	0.52
PCI domain	0.0117981	A0A1Q3EAW9	180	0.639	Down	0.0131043	K	26s proteasome non-atpase regulatory subunit 12 OS=Lentinula edodes OX=5353 GN=LENED_006172 PE=4 SV=1	LENED_006172	1	4.33937e-28	186.98	YYHK(1)VWETPSIKDDVNDK	3	1.8479	14	1.296	1.285	1.046	0.658	0.807	0.853
PCI domain	0.0117981	A0A1Q3EAW9	93	0.626	Down	0.033417	K	26s proteasome non-atpase regulatory subunit 12 OS=Lentinula edodes OX=5353 GN=LENED_006172 PE=4 SV=1	LENED_006172	1	0.000503542	79.283	REK(1)TEFILEQMR	2	-1.2469	4	1.353	1.205	1.097	0.569	0.89	0.83
PCI domain	0.0117981	A0A1Q3EAW9	321	0.499	Down	0.026119	K	26s proteasome non-atpase regulatory subunit 12 OS=Lentinula edodes OX=5353 GN=LENED_006172 PE=4 SV=1	LENED_006172	1	2.06053e-05	135.55	LVVGK(1)TIWAR	2	-0.081621	4	1.198	1.285	1.44	0.42	0.824	0.715
PCI domain	0.0117981	A0A1Q3EAW9	132	0.607	Down	0.046896	K	26s proteasome non-atpase regulatory subunit 12 OS=Lentinula edodes OX=5353 GN=LENED_006172 PE=4 SV=1	LENED_006172	1	0.00101708	74.587	DSLAGGDAEWVK(1)AR	2	0.49238	5	1.215	1.573	0.925	0.843	0.754	0.657
PCI domain	0.0117981	A0A1Q3EAW9	270	0.395	Down	0.0033783	K	26s proteasome non-atpase regulatory subunit 12 OS=Lentinula edodes OX=5353 GN=LENED_006172 PE=4 SV=1	LENED_006172	1	0.00258195	96.171	ATPVFSIEK(1)R	2	-1.4654	3	1.546	1.076	1.608	0.499	0.638	0.535
PCI domain	0.0117981	A0A1Q3ECC2	84	0.347	Down	0.0364	K	Proteasome regulatory particle subunit OS=Lentinula edodes OX=5353 GN=LENED_006672 PE=4 SV=1	LENED_006672	1	0.000252534	91.62	FVTDFESK(1)MNQLR	2	-1.6735	1	0.803	1.572	1.506		0.438	0.46
PCI domain	0.0117981	A0A1Q3EPI7	268	0.113	Down	0.0176374	K	PCI-domain-containing protein OS=Lentinula edodes OX=5353 GN=LENED_011225 PE=4 SV=1	LENED_011225	1	1.22423e-06	120.63	NLYECHYDK(1)FFHALAR	3	-1.3515	9	1.246	1.367	2.516	0.048	0.239	0.292
ATP-grasp domain	0.0426646	A0A1Q3EBW9	371	0.366	Down	0.033137	K	Succinate--CoA ligase [ADP-forming] subunit beta, mitochondrial OS=Lentinula edodes OX=5353 GN=LENED_006504 PE=3 SV=1	LENED_006504	1	8.78119e-05	118.23	ELELK(1)IPLVVR	2	-3.3007	1	0.945	1.404	1.88	0.311	0.489	0.748
ATP-grasp domain	0.0426646	A0A1Q3E9V9	765	0.448	Down	0.046402	K	Atp-citrate synthase OS=Lentinula edodes OX=5353 GN=LENED_005754 PE=4 SV=1	LENED_005754	1	0.00273177	105.36	YEK(1)DPECK	2	-0.44724	3	2.116	1.026	1	0.69	0.513	0.653
ATP-grasp domain	0.0426646	A0A1Q3E9V9	834	0.451	Down	0.021355	K	Atp-citrate synthase OS=Lentinula edodes OX=5353 GN=LENED_005754 PE=4 SV=1	LENED_005754	1	9.55153e-31	158.78	TEVQFGHAGSLAGSDVETAEAK(1)NR	3	-2.0567	2	1.107	1.017	1.583		0.547	0.567
ATP-grasp domain	0.0426646	A0A1Q3E9V9	186	0.639	Down	0.0195578	K	Atp-citrate synthase OS=Lentinula edodes OX=5353 GN=LENED_005754 PE=4 SV=1	LENED_005754	1	0.000362066	69.188	LLIPVPTAAAPQTFPGK(1)K	3	-0.15	8	1.328	1.17	1.124	0.616	0.807	0.891
Proteasome subunit A N-terminal signature	0.00531622	A0A1Q3DW13	57	0.651	Down	0.012379	K	Proteasome subunit alpha type OS=Lentinula edodes OX=5353 GN=LENED_000587 PE=3 SV=1	LENED_000587	1	3.00243e-05	109.83	LVHSK(1)LLIPDANRR	4	0.2004	10	1.097	1.154	1.331	0.664	0.79	0.878
Proteasome subunit A N-terminal signature	0.00531622	A0A1Q3E7S8	52	0.658	Down	0.0163385	K	Proteasome subunit alpha type OS=Lentinula edodes OX=5353 GN=LENED_004988 PE=3 SV=1	LENED_004988	1	0.00091331	104.17	TDEGVVLGVEK(1)R	2	0.93027	5	1.048	1.088	1.434	0.74	0.812	0.796
Proteasome subunit A N-terminal signature	0.00531622	A0A1Q3DWS6	32	0.549	Down	0.015764	K	Proteasome endopeptidase complex OS=Lentinula edodes OX=5353 GN=LENED_000919 PE=3 SV=1	LENED_000919	1	5.5471e-05	106.26	ILNHSFQLEDFK(1)R	3	1.5287	3	1.32	0.971	1.539	0.732	0.741	0.63
Proteasome subunit A N-terminal signature	0.00531622	A0A1Q3EKG4	53	0.517	Down	0.00027907	K	Proteasome endopeptidase complex OS=Lentinula edodes OX=5353 GN=LENED_009667 PE=3 SV=1	LENED_009667	1	0.0138668	73.266	ASNGIVIATEK(1)K	2	0.14284	5	1.205	1.287	1.202	0.65	0.622
Proteasome subunit A N-terminal signature	0.00531622	A0A1Q3EF26	49	0.488	Down	0.0069618	K	Proteasome subunit alpha type OS=Lentinula edodes OX=5353 GN=LENED_007690 PE=3 SV=1	LENED_007690	1	0.00608068	110.14	GKDVVVLGVEK(1)K	2	0.063061	5	1.071	1.359	1.509	0.599	0.556	0.767
NADH(P)-binding	0.191226	A0A1Q3ET89	84	0.545	Down	0.0108161	K	Nadh dehydrogenase OS=Lentinula edodes OX=5353 GN=LENED_012670 PE=4 SV=1	LENED_012670	1	7.57909e-07	129.05	QGTQVIVPYRDEDEK(1)R	3	0.41724	2	1.166	1.058	1.594	0.633	0.74	0.706
NADH(P)-binding	0.191226	A0A1Q3EIE4	197	0.502	Down	0.0121978	K	Oxidoreductase HTATIP2 OS=Lentinula edodes OX=5353 GN=LENED_008942 PE=4 SV=1	LENED_008942	1	0.0484818	41.689	VGTLAK(1)SMVK	2	0.30843	1	1.621	1.349	0.992	0.614	0.632	0.742
Proteasome subunit	0.0342354	A0A1Q3DW13	57	0.651	Down	0.012379	K	Proteasome subunit alpha type OS=Lentinula edodes OX=5353 GN=LENED_000587 PE=3 SV=1	LENED_000587	1	3.00243e-05	109.83	LVHSK(1)LLIPDANRR	4	0.2004	10	1.097	1.154	1.331	0.664	0.79	0.878
Proteasome subunit	0.0342354	A0A1Q3DVY1	199	0.625	Down	0.0099411	K	Proteasome subunit beta OS=Lentinula edodes OX=5353 GN=LENED_000589 PE=3 SV=1	LENED_000589	1	0.0282705	54.343	K(1)FIPGDELPR	2	1.0311	1	1.409	1.103	1.168	0.817	0.82	0.664
Proteasome subunit	0.0342354	A0A1Q3E7S8	52	0.658	Down	0.0163385	K	Proteasome subunit alpha type OS=Lentinula edodes OX=5353 GN=LENED_004988 PE=3 SV=1	LENED_004988	1	0.00091331	104.17	TDEGVVLGVEK(1)R	2	0.93027	5	1.048	1.088	1.434	0.74	0.812	0.796
Proteasome subunit	0.0342354	A0A1Q3DWS6	32	0.549	Down	0.015764	K	Proteasome endopeptidase complex OS=Lentinula edodes OX=5353 GN=LENED_000919 PE=3 SV=1	LENED_000919	1	5.5471e-05	106.26	ILNHSFQLEDFK(1)R	3	1.5287	3	1.32	0.971	1.539	0.732	0.741	0.63
Proteasome subunit	0.0342354	A0A1Q3EKG4	53	0.517	Down	0.00027907	K	Proteasome endopeptidase complex OS=Lentinula edodes OX=5353 GN=LENED_009667 PE=3 SV=1	LENED_009667	1	0.0138668	73.266	ASNGIVIATEK(1)K	2	0.14284	5	1.205	1.287	1.202	0.65	0.622
Proteasome subunit	0.0342354	A0A1Q3EF26	49	0.488	Down	0.0069618	K	Proteasome subunit alpha type OS=Lentinula edodes OX=5353 GN=LENED_007690 PE=3 SV=1	LENED_007690	1	0.00608068	110.14	GKDVVVLGVEK(1)K	2	0.063061	5	1.071	1.359	1.509	0.599	0.556	0.767
Biotin-requiring enzyme	0.361621	A0A1Q3ELA7	263	0.53	Down	0.0035232	K	Acetyltransferase component of pyruvate dehydrogenase complex OS=Lentinula edodes OX=5353 GN=LENED_010002 PE=3 SV=1	LENED_010002	1	0.000136844	125.3	EVFNK(1)TLSEK	2	0.46526	7	1.488	1.065	1.328	0.671	0.663	0.722
Biotin-requiring enzyme	0.361621	A0A1Q3DXL8	31	0.307	Down	0.0189598	K	Acetyl-carboxylase OS=Lentinula edodes OX=5353 GN=LENED_001220 PE=4 SV=1	LENED_001220	1	0.00131189	51.688	ASPSSVYDFVK(1)ANGGHTIITK	3	-0.35026	2	1.379		1.662	0.403	0.53
Pyridoxal-dependent decarboxylase conserved domain	0.276748	A0A1Q3EPI9	1030	0.566	Down	0.047902	K	Pyridoxal-dependent decarboxylase domain protein OS=Lentinula edodes OX=5353 GN=LENED_011241 PE=4 SV=1	LENED_011241	1	0.00671607	78.516	ECK(1)VSVYR	2	-1.3048	6	1.175	1.362	1.241	0.471	0.984	0.684
Pyridoxal-dependent decarboxylase conserved domain	0.276748	A0A1Q3EPI9	733	0.314	Down	0.027976	K	Pyridoxal-dependent decarboxylase domain protein OS=Lentinula edodes OX=5353 GN=LENED_011241 PE=4 SV=1	LENED_011241	1	0.000166297	118.23	MDLVEYDK(1)AR	2	0.7149	13	1.859	0.784	1.86	0.618	0.439	0.358
Pyridoxal-dependent decarboxylase conserved domain	0.276748	A0A1Q3EPI9	877	0.522	Down	0.028624	K	Pyridoxal-dependent decarboxylase domain protein OS=Lentinula edodes OX=5353 GN=LENED_011241 PE=4 SV=1	LENED_011241	1	1.66666e-09	138.42	TNFIVRPLNMLPAEIK(1)GNR	3	0.37305	18	1.444	1.04	1.401	0.469	0.795	0.763
Pyridoxal-dependent decarboxylase conserved domain	0.276748	A0A1Q3EPI9	723	0.286	Down	0.0117834	K	Pyridoxal-dependent decarboxylase domain protein OS=Lentinula edodes OX=5353 GN=LENED_011241 PE=4 SV=1	LENED_011241	1	0.000131958	148.52	LSSELAK(1)NR	2	-1.4164	6	1.266	1.002	2.244	0.331	0.53	0.431
Pyridoxal-dependent decarboxylase conserved domain	0.276748	A0A1Q3EPI9	498	0.284	Down	0.048776	K	Pyridoxal-dependent decarboxylase domain protein OS=Lentinula edodes OX=5353 GN=LENED_011241 PE=4 SV=1	LENED_011241	1	1.40615e-06	150.1	NLK(1)FYPLSLR	2	2.4272	25	1.284	0.869	2.358	0.192	0.629	0.461
Pyridoxal-dependent decarboxylase conserved domain	0.276748	A0A1Q3EPI9	1311	0.325	Down	0.0067392	K	Pyridoxal-dependent decarboxylase domain protein OS=Lentinula edodes OX=5353 GN=LENED_011241 PE=4 SV=1	LENED_011241	1	7.05894e-11	160.84	GHK(1)YMQMIDDFK	2	0.39794	44	1.429	1.198	1.779	0.316	0.559	0.559
Pyridoxal-dependent decarboxylase conserved domain	0.276748	A0A1Q3EPI9	1134	0.434	Down	0.0125024	K	Pyridoxal-dependent decarboxylase domain protein OS=Lentinula edodes OX=5353 GN=LENED_011241 PE=4 SV=1	LENED_011241	1	0.000706558	88.495	GQQPPIVK(1)GK	2	-0.29549	4	1.259	1.077	1.75	0.45	0.668	0.655
Pyridoxal-dependent decarboxylase conserved domain	0.276748	A0A1Q3EPI9	529	0.291	Down	0.020265	K	Pyridoxal-dependent decarboxylase domain protein OS=Lentinula edodes OX=5353 GN=LENED_011241 PE=4 SV=1	LENED_011241	1	1.46938e-10	153.81	VDTCTHESK(1)FLK	3	-1.3612	12	2.034	0.829	1.731	0.564	0.448	0.326
Pyridoxal-dependent decarboxylase conserved domain	0.276748	A0A1Q3EEK4	172	0.521	Down	0.0077621	K	Tyrosine decarboxylase OS=Lentinula edodes OX=5353 GN=LENED_007438 PE=3 SV=1	LENED_007438	1	0.00158273	63.473	AAHPDTK(1)LEDMR	3	-1.9054	3	1.403	1.181	1.311	0.526	0.804	0.698
Pyridoxal-dependent decarboxylase conserved domain	0.276748	A0A1Q3EEK4	375	0.59	Down	0.0139575	K	Tyrosine decarboxylase OS=Lentinula edodes OX=5353 GN=LENED_007438 PE=3 SV=1	LENED_007438	1	8.02366e-05	103.08	GYGVEGFQK(1)HIR	2	-0.70676	10	1.385	1.09	1.251	0.611	0.702	0.884
NADH:flavin oxidoreductase / NADH oxidase family	0.0117981	A0A1Q3EK23	74	0.146	Down	0.045802	K	NADH:flavin oxidoreductase NADH oxidase OS=Lentinula edodes OX=5353 GN=LENED_009547 PE=4 SV=1	LENED_009547	1	3.91815e-19	163.79	AGGK(1)THLPGIWSQDQIDAWR	3	0.39747	4	0.79	2.411	1.77	0.045	0.319	0.364
NADH:flavin oxidoreductase / NADH oxidase family	0.0117981	A0A1Q3EK23	302	0.239	Down	0.0068585	K	NADH:flavin oxidoreductase NADH oxidase OS=Lentinula edodes OX=5353 GN=LENED_009547 PE=4 SV=1	LENED_009547	1	0.000146418	78.244	QIWHPK(1)PLISAGGYTR	3	0.56249	3	1.625	1.543	1.553	0.299	0.451	0.379
NADH:flavin oxidoreductase / NADH oxidase family	0.0117981	A0A1Q3E881	18	0.19	Down	0.028499	K	Nadh:flavin oxidoreductase nadh oxidase OS=Lentinula edodes OX=5353 GN=LENED_005191 PE=4 SV=1	LENED_005191	1	0.00019173	83.633	LFKPIEVGNLSLK(1)HR	4	-0.33229	3	1.805	1.066	1.433	0.138		0.406
NADH:flavin oxidoreductase / NADH oxidase family	0.0117981	A0A1Q3EIZ1	262	0.442	Down	0.0159846	K	NADH:flavin oxidoreductase 2 OS=Lentinula edodes OX=5353 GN=LENED_009071 PE=4 SV=1	LENED_009071	1	0.000510459	92.538	DAWSK(1)PLFVR	2	-3.6479	4	1.608	1.151	1.329	0.513	0.455	0.838
NADH:flavin oxidoreductase / NADH oxidase family	0.0117981	A0A1Q3E813	33	0.447	Down	0.0042988	K	NADH-dependent flavin oxidoreductase OS=Lentinula edodes OX=5353 GN=LENED_005109 PE=4 SV=1	LENED_005109	1	0.000120855	126.71	AK(1)TLLFTPLK	2	0.089082	11	1.529	1.458	1.101	0.57	0.534	0.723
NADH:flavin oxidoreductase / NADH oxidase family	0.0117981	A0A1Q3E813	41	0.368	Down	0.022316	K	NADH-dependent flavin oxidoreductase OS=Lentinula edodes OX=5353 GN=LENED_005109 PE=4 SV=1	LENED_005109	1	0.000290754	114.4	TLLFTPLK(1)IR	2	-0.63613	12	1.977	1.231	1.121	0.338	0.546	0.71
NADH:flavin oxidoreductase / NADH oxidase family	0.0117981	A0A1Q3EMY1	119	0.127	Down	0.0048361	K	FMN-linked oxidoreductase OS=Lentinula edodes OX=5353 GN=LENED_010622 PE=4 SV=1	LENED_010622	1	5.33566e-08	118.31	ITPEDNGIWDDAHIK(1)GFR	3	-0.27796	5	1.103	1.17	2.109		0.188	0.184
Enoyl-CoA hydratase/isomerase family	0.110456	A0A1Q3ERZ0	203	0.363	Down	0.024336	K	Enoyl-hydratase OS=Lentinula edodes OX=5353 GN=LENED_012096 PE=4 SV=1	LENED_012096	1	4.80257e-10	92.41	VAQSIVANSPDAVQCTK(1)HALLLSQK	3	-0.26561	4	1.076	1.175	1.607		0.352	0.581
Enoyl-CoA hydratase/isomerase family	0.110456	A0A1Q3E4F2	206	0.431	Down	0.0145961	K	Enoyl-hydratase isomerase OS=Lentinula edodes OX=5353 GN=LENED_003608 PE=3 SV=1	LENED_003608	1	0.000879897	79.659	SK(1)FGNDPLK	2	1.6083	4	1.288	0.999	1.822	0.697	0.501	0.575

## Sheet: all
Table S8 The protein domain enrichment analysis
Domain Description	Mapping	Background	All Mapping	All Backgroud	Fold enrichment	Fisher's exact test p value	-log10(P value)	Related Protein
Core histone H2A/H2B/H3/H4	7	7	453	1160	2.56	0.00134626	2.87	A0A1Q3EC57 A0A1Q3END7 A0A1Q3ESZ7 A0A1Q3ESW3 A0A1Q3ED83 A0A1Q3EA19 A0A1Q3EDG0
NADH:flavin oxidoreductase / NADH oxidase family	6	8	453	1160	1.92	0.0436316	1.36	A0A1Q3E6T4 A0A1Q3EK23 A0A1Q3E881 A0A1Q3EIZ1 A0A1Q3E813 A0A1Q3EMY1

## Sheet: all Domain2Protein
Table S8 The protein domain enrichment analysis
Domain Description	Fisher's exact test p value	Protein accession	Position	Ratio	Regulated Type	P value	Amino acid	Protein description	Gene name	Localization probability	PEP	Score	Modified sequence	Charge	Mass error [ppm]	MS/MS Count	day30_1	day30_2	day30_3	day60_1	day60_2	day60_3
Thiolase, C-terminal domain	0.0593148	A0A1Q3EKD9	87	2.285	Up	0.0130805	K	Acetyl-acetyltransferase OS=Lentinula edodes OX=5353 GN=LENED_009654 PE=3 SV=1	LENED_009654	1	1.97767e-08	144.18	SDATTINK(1)VCASGMK	3	-0.81157	72	0.575	0.804	0.496	1.772	1.392	1.12
Thiolase, C-terminal domain	0.0593148	A0A1Q3EKD9	219	2.439	Up	0.0024572	K	Acetyl-acetyltransferase OS=Lentinula edodes OX=5353 GN=LENED_009654 PE=3 SV=1	LENED_009654	1	0.000349385	139.28	GDTIVREDEEYK(1)R	3	0.69301	12	0.698	0.624	0.456	1.475	1.337	1.524
Thiolase, C-terminal domain	0.0593148	A0A1Q3EKD9	183	1.617	Up	0.026143	K	Acetyl-acetyltransferase OS=Lentinula edodes OX=5353 GN=LENED_009654 PE=3 SV=1	LENED_009654	1	2.60587e-45	238.03	EAQDAHAIESYK(1)R	2	-0.78155	12	0.981	0.736	0.614	1.236	1.369	1.165
Thiolase, C-terminal domain	0.0593148	A0A1Q3EKD9	329	1.852	Up	0.04868	K	Acetyl-acetyltransferase OS=Lentinula edodes OX=5353 GN=LENED_009654 PE=3 SV=1	LENED_009654	1	0.00531577	83.623	VLK(1)IDPAK	2	0.32385	6	1.037	0.605	0.518	1.506	1.41	1.085
Thiolase, C-terminal domain	0.0593148	A0A1Q3E665	184	2.37	Up	0.00105575	K	Sterol carrier protein 2 OS=Lentinula edodes OX=5353 GN=LENED_004398 PE=3 SV=1	LENED_004398	1	2.77804e-06	132.31	NHK(1)HSVNNPYSQFR	3	0.47652	1	0.592	0.69	0.539	1.627	1.419	1.27
Thiolase, C-terminal domain	0.0593148	A0A1Q3E2C3	309	0.646	Down	0.03552	K	Acetyl-acetyl transferase OS=Lentinula edodes OX=5353 GN=LENED_002828 PE=3 SV=1	LENED_002828	1	9.7516e-05	85.837	IMGVGPAYAIPHVLK(1)K	3	0.059501	9	1.268	0.936	1.415	0.834	0.811	0.694
Thiolase, C-terminal domain	0.0593148	A0A1Q3E2C3	380	0.644	Down	0.044943	K	Acetyl-acetyl transferase OS=Lentinula edodes OX=5353 GN=LENED_002828 PE=3 SV=1	LENED_002828	1	9.3906e-06	124.25	QIATGLNIAK(1)HDNEK	3	-1.1595	12	1.437	0.968	1.22	0.636	0.884	0.815
2OG-Fe(II) oxygenase superfamily	0.0845669	A0A1Q3EN80	191	0.417	Down	0.00168439	K	Clavaminate synthase-like protein OS=Lentinula edodes OX=5353 GN=LENED_010743 PE=3 SV=1	LENED_010743	1	0.00179762	116.88	IIK(1)YPVQR	2	-0.39875	5	1.681	1.351	1.154	0.547	0.575	0.622
2OG-Fe(II) oxygenase superfamily	0.0845669	A0A1Q3EN80	57	0.457	Down	0.0078351	K	Clavaminate synthase-like protein OS=Lentinula edodes OX=5353 GN=LENED_010743 PE=3 SV=1	LENED_010743	1	0.00268202	80.688	LK(1)HDYVPR	3	0.66323	6	1.64	1.124	1.296	0.545	0.543	0.767
2OG-Fe(II) oxygenase superfamily	0.0845669	A0A1Q3EN80	26	0.344	Down	0.026817	K	Clavaminate synthase-like protein OS=Lentinula edodes OX=5353 GN=LENED_010743 PE=3 SV=1	LENED_010743	1	0.002952	99.7	LK(1)FISQLR	2	0.5697	6	1.096	0.94	2.292	0.48	0.587	0.423
2OG-Fe(II) oxygenase superfamily	0.0845669	A0A1Q3DX71	207	1.58	Up	0.0033647	K	Clavaminate synthase-like protein OS=Lentinula edodes OX=5353 GN=LENED_000991 PE=3 SV=1	LENED_000991	1	0.00544851	103.74	TK(1)NVWLK	2	0.63512	4	0.836	0.722	0.782	1.12	1.205	1.373
2OG-Fe(II) oxygenase superfamily	0.0845669	A0A1Q3DX71	241	1.504	Up	0.01064	K	Clavaminate synthase-like protein OS=Lentinula edodes OX=5353 GN=LENED_000991 PE=3 SV=1	LENED_000991	1	0.0165145	66.692	DGTWK(1)WIK	2	0.019269	4	0.817	0.902	0.692	1.146	1.153	1.328
2OG-Fe(II) oxygenase superfamily	0.0845669	A0A1Q3DX71	97	1.568	Up	0.031236	K	Clavaminate synthase-like protein OS=Lentinula edodes OX=5353 GN=LENED_000991 PE=3 SV=1	LENED_000991	1	3.70189e-05	110.44	YVAPTK(1)QTGSYQGYK	2	0.034674	4	0.666	0.851	0.825	1.265	0.977	1.43
2OG-Fe(II) oxygenase superfamily	0.0845669	A0A1Q3EFC4	272	0.032	Down	0.00028038	K	2og-fe oxygenase OS=Lentinula edodes OX=5353 GN=LENED_007739 PE=3 SV=1	LENED_007739	1	0.000248999	92.039	VVPPPGSQSK(1)HDR	3	0.55105	10	1.595	1.286	2.655	0.04	0.062	0.076
2OG-Fe(II) oxygenase superfamily	0.0845669	A0A1Q3EGP0	407	0.488	Down	0.013277	K	2og-fe oxygenase OS=Lentinula edodes OX=5353 GN=LENED_008259 PE=3 SV=1	LENED_008259	1	0.00905965	64.485	APK(1)NLPIGR	2	-0.14216	2	1.663	1.266		0.75	0.62	0.773
2OG-Fe(II) oxygenase superfamily	0.0845669	A0A1Q3DUQ2	162	3.801	Up	0.033379	K	Clavaminate synthase-like protein OS=Lentinula edodes OX=5353 GN=LENED_000088 PE=3 SV=1	LENED_000088	1	3.28309e-08	155	SPAVYEGYK(1)PR	2	0.032196	3	0.336	0.665	0.28	1.592	1.681	1.596
2OG-Fe(II) oxygenase superfamily	0.0845669	A0A1Q3DUQ2	250	1.957	Up	0.02402	K	Clavaminate synthase-like protein OS=Lentinula edodes OX=5353 GN=LENED_000088 PE=3 SV=1	LENED_000088	1	0.00663904	84.699	FMK(1)YYPR	2	1.2127	9	0.672	0.48	0.889	1.149	1.314	1.532
2OG-Fe(II) oxygenase superfamily	0.0845669	A0A1Q3DWZ7	195	1.594	Up	0.025285	K	Clavaminate synthase-like protein OS=Lentinula edodes OX=5353 GN=LENED_000988 PE=4 SV=1	LENED_000988	1	0.0180811	76.035	YMK(1)YFPR	2	-0.28604	5	0.823	0.812	0.688	0.97	1.297	1.437
2OG-Fe(II) oxygenase superfamily	0.0845669	A0A1Q3E693	135	0.213	Down	0.0184583	K	Clavaminate synthase-like protein OS=Lentinula edodes OX=5353 GN=LENED_004333 PE=4 SV=1	LENED_004333	1	2.80876e-05	116.51	IHQYPVK(1)SEDHLR	3	-1.1217	7	1.553	0.919	1.746		0.216	0.382
2OG-Fe(II) oxygenase superfamily	0.0845669	A0A1Q3EPX3	79	1.684	Up	0.044496	K	Clavaminate synthase-like protein OS=Lentinula edodes OX=5353 GN=LENED_011385 PE=3 SV=1	LENED_011385	1	0.0111971	65.933	FFK(1)LPISSK	2	-0.14516	4	0.801		0.707	1.389		1.15
Peptidase M16 inactive domain	0.16805	A0A1Q3ERT0	315	0.547	Down	0.0132197	K	Ubiquinol-cytochrome c reductase complex core protein 2 OS=Lentinula edodes OX=5353 GN=LENED_012118 PE=4 SV=1	LENED_012118	1	1.80705e-17	172.6	AGVAHGLK(1)NFAFK	2	-0.25875	12	1.366	0.966	1.497	0.647	0.714	0.732
Peptidase M16 inactive domain	0.16805	A0A1Q3E4J7	67	0.479	Down	0.022844	K	Mitochondrial processing peptidase beta subunit OS=Lentinula edodes OX=5353 GN=LENED_003583 PE=3 SV=1	LENED_003583	1	3.15335e-07	97.271	AETDK(1)TNGTAHFLEHMAFK	4	-0.82192	9	1.244	1.241	1.49	0.408	0.801	0.697
Peptidase M16 inactive domain	0.16805	A0A1Q3E4J7	116	0.505	Down	0.0076588	K	Mitochondrial processing peptidase beta subunit OS=Lentinula edodes OX=5353 GN=LENED_003583 PE=3 SV=1	LENED_003583	1	0.000296819	92.039	EQTVYYAK(1)SFSK	2	0.079135	7	1.615	1.052	1.287	0.605	0.73	0.66
Peptidase M16 inactive domain	0.16805	A0A1Q3E4J7	230	0.436	Down	0.047916	K	Mitochondrial processing peptidase beta subunit OS=Lentinula edodes OX=5353 GN=LENED_003583 PE=3 SV=1	LENED_003583	1	1.98331e-12	130.02	LAEK(1)HFSSLPVSANPLALGR	3	0.36537	13	1.311	1.556	1.217	0.29	0.702	0.788
Peptidase M16 inactive domain	0.16805	A0A1Q3E4J7	187	0.575	Down	0.0098969	K	Mitochondrial processing peptidase beta subunit OS=Lentinula edodes OX=5353 GN=LENED_003583 PE=3 SV=1	LENED_003583	1	1.5144e-05	125.97	TILGPK(1)NNILSIQR	2	0.50325	12	1.39	0.987	1.394	0.746	0.69	0.734
Peptidase M16 inactive domain	0.16805	A0A1Q3ELD3	335	1.551	Up	0.041659	K	Zinc metalloprotease OS=Lentinula edodes OX=5353 GN=LENED_010024 PE=4 SV=1	LENED_010024	1	0.0178894	118.69	LAAQVK(1)R	2	0.072192	3	0.854	0.808	0.723	1.547	0.973	1.18
Flavodoxin	0.338265	A0A1Q3DWB2	682	2.021	Up	0.042859	K	Cytochrome p450 OS=Lentinula edodes OX=5353 GN=LENED_000726 PE=4 SV=1	LENED_000726	1	0.000248999	92.039	HIEFK(1)LPEGSTYR	2	-0.093704	6	0.58	0.71		1.672	1.224	1.014
Flavodoxin	0.338265	A0A1Q3EQP9	938	0.172	Down	0.00022437	K	Sulfite reductase subunit beta OS=Lentinula edodes OX=5353 GN=LENED_011691 PE=3 SV=1	LENED_011691	1	0.00202372	129.55	VK(1)YTIDR	2	-0.016594	6	1.987	1.766	1.26	0.291	0.274	0.296
Flavodoxin	0.338265	A0A1Q3EQP9	1006	0.205	Down	0.0020593	K	Sulfite reductase subunit beta OS=Lentinula edodes OX=5353 GN=LENED_011691 PE=3 SV=1	LENED_011691	0.99927	2.56155e-05	117.2	IQDETGK(0.001)EFK(0.999)SGLR	3	-0.1631	3	1.633	1.343	1.337	0.347	0.243
Flavodoxin	0.338265	A0A1Q3EQP9	146	0.135	Down	8.2055e-05	K	Sulfite reductase subunit beta OS=Lentinula edodes OX=5353 GN=LENED_011691 PE=3 SV=1	LENED_011691	1	2.51025e-05	92.093	VASQGPHIPK(1)HELSYTK	3	0.38043	6	2.089	1.5	1.572	0.203	0.254	0.238
Flavodoxin	0.338265	A0A1Q3EQP9	260	0.11	Down	0.00050121	K	Sulfite reductase subunit beta OS=Lentinula edodes OX=5353 GN=LENED_011691 PE=3 SV=1	LENED_011691	1	6.10742e-06	133.98	VLALK(1)SHFPSVSR	2	0.43735	4	1.552	1.235	2.4	0.16	0.208	0.201
Elongation factor G C-terminus	0.338265	A0A1Q3ECC6	371	2.425	Up	0.029404	K	p-loop containing nucleoside triphosphate hydrolase protein OS=Lentinula edodes OX=5353 GN=LENED_006680 PE=4 SV=1	LENED_006680	1	0.033563	68.312	AARDRK(1)R	2	3.0712	1	0.452	0.644		1.174	1.093	1.719
Elongation factor G C-terminus	0.338265	A0A1Q3DV62	243	0.38	Down	0.0167199	K	Elongation factor EF-2 OS=Lentinula edodes OX=5353 GN=LENED_000301 PE=4 SV=1	LENED_000301	1	0.000185563	99.941	MMAK(1)LWGDNFFNPK	2	-1.2716	6	1.023	1.356	1.832	0.363	0.605	0.632
Elongation factor G C-terminus	0.338265	A0A1Q3DV62	152	1.554	Up	0.03746	K	Elongation factor EF-2 OS=Lentinula edodes OX=5353 GN=LENED_000301 PE=4 SV=1	LENED_000301	1	0.00261414	78.516	IK(1)PVVIINK	2	-1.3181	4	0.981	0.724	0.741	1.26		1.274
Core histone H2A/H2B/H3/H4	0.00134626	A0A1Q3EC57	24	3.915	Up	0.0067958	K	Histone H3 OS=Lentinula edodes OX=5353 GN=LENED_006546 PE=3 SV=1	LENED_006546	1	0.000197773	151.97	QLAVK(1)SAR	2	-0.2653	14	0.538	0.452	0.285	2.222	1.603	1.167
Core histone H2A/H2B/H3/H4	0.00134626	A0A1Q3EC57	19	3.796	Up	0.0107762	K	Histone H3 OS=Lentinula edodes OX=5353 GN=LENED_006546 PE=3 SV=1	LENED_006546	1	0.0123053	112.13	K(1)QLAVK(1)SAR	2	0.49117	6	0.573	0.465	0.27	2.28	1.524	1.161
Core histone H2A/H2B/H3/H4	0.00134626	A0A1Q3END7	6	2.54	Up	1.094e-06	K	Histone H2A OS=Lentinula edodes OX=5353 GN=LENED_010804 PE=3 SV=1	LENED_010804	1	1.80157e-115	291.02	SGK(1)GK(1)SGK(1)SSGGK(1)AGGESTGK	2	0.42275	117	0.593	0.581	0.555	1.479	1.483	1.429
Core histone H2A/H2B/H3/H4	0.00134626	A0A1Q3END7	22	2.589	Up	0.00028185	K	Histone H2A OS=Lentinula edodes OX=5353 GN=LENED_010804 PE=3 SV=1	LENED_010804	1	3.69824e-24	210.44	SSGGK(1)AGGESTGK(1)SQSR	3	0.079347	26	0.66	0.51	0.536	1.487	1.43	1.499
Core histone H2A/H2B/H3/H4	0.00134626	A0A1Q3END7	4	2.869	Up	0.000181143	K	Histone H2A OS=Lentinula edodes OX=5353 GN=LENED_010804 PE=3 SV=1	LENED_010804	1	2.57628e-44	198.6	SGK(1)GK(1)SGK(1)SSGGK(1)AGGESTGK	2	0.42275	80	0.559	0.563	0.469	1.582	1.613	1.369
Core histone H2A/H2B/H3/H4	0.00134626	A0A1Q3END7	9	2.54	Up	1.094e-06	K	Histone H2A OS=Lentinula edodes OX=5353 GN=LENED_010804 PE=3 SV=1	LENED_010804	1	1.80157e-115	291.02	SGK(1)SSGGK(1)AGGESTGK(1)SQSR	2	0.43312	132	0.593	0.581	0.555	1.479	1.483	1.429
Core histone H2A/H2B/H3/H4	0.00134626	A0A1Q3END7	14	2.558	Up	9.8177e-07	K	Histone H2A OS=Lentinula edodes OX=5353 GN=LENED_010804 PE=3 SV=1	LENED_010804	1	1.80157e-115	291.02	SSGGK(1)AGGESTGK(1)SQSR	3	0.079347	131	0.588	0.58	0.551	1.478	1.485	1.435
Core histone H2A/H2B/H3/H4	0.00134626	A0A1Q3ESZ7	365	2.582	Up	0.040084	K	Histone H2B OS=Lentinula edodes OX=5353 GN=LENED_012555 PE=3 SV=1	LENED_012555	1	0.00183727	82.489	K(1)ETYSSYIYK	2	2.3554	2	0.486	0.576		1.032	1.944	1.137
Core histone H2A/H2B/H3/H4	0.00134626	A0A1Q3ESZ7	333	4.094	Up	0.0029607	K	Histone H2B OS=Lentinula edodes OX=5353 GN=LENED_012555 PE=3 SV=1	LENED_012555	1	2.24069e-31	194.77	APASTAGK(1)APAK(1)TEGSK(1)AAK(1)K	3	-1.1131	44	0.402	0.55	0.266	1.836	1.728	1.422
Core histone H2A/H2B/H3/H4	0.00134626	A0A1Q3ESZ7	342	2.025	Up	0.0042574	K	Histone H2B OS=Lentinula edodes OX=5353 GN=LENED_012555 PE=3 SV=1	LENED_012555	1	7.43955e-92	258.5	TEGSK(1)AAK(1)K(1)TASK(1)SK	2	-0.48506	88	0.65	0.78	0.596	1.562	1.395	1.146
Core histone H2A/H2B/H3/H4	0.00134626	A0A1Q3ESZ7	346	2.036	Up	0.0041003	K	Histone H2B OS=Lentinula edodes OX=5353 GN=LENED_012555 PE=3 SV=1	LENED_012555	1	7.43955e-92	258.5	TEGSK(1)AAK(1)K(1)TASK(1)SK	2	-0.48506	102	0.648	0.776	0.594	1.568	1.392	1.149
Core histone H2A/H2B/H3/H4	0.00134626	A0A1Q3ESZ7	451	2.964	Up	0.0011801	K	Histone H2B OS=Lentinula edodes OX=5353 GN=LENED_012555 PE=3 SV=1	LENED_012555	1	0.00599817	62.466	SVTK(1)FSAGAK	2	0.48239	6	0.552	0.56	0.449	1.711	1.692	1.224
Core histone H2A/H2B/H3/H4	0.00134626	A0A1Q3ESZ7	341	3.328	Up	0.026098	K	Histone H2B OS=Lentinula edodes OX=5353 GN=LENED_012555 PE=3 SV=1	LENED_012555	1	7.43955e-92	258.5	TEGSK(1)AAK(1)K(1)TASK(1)SK	2	-0.48506	78	0.499	0.615	0.31	1.634	1.607	1.498
Core histone H2A/H2B/H3/H4	0.00134626	A0A1Q3ESZ7	447	2.95	Up	0.0073977	K	Histone H2B OS=Lentinula edodes OX=5353 GN=LENED_012555 PE=3 SV=1	LENED_012555	1	1.00294e-23	205.87	HAISEGTK(1)SVTK	2	0.0050463	5	0.481	0.713	0.372	1.802	1.589	1.228
Core histone H2A/H2B/H3/H4	0.00134626	A0A1Q3ESZ7	416	2.695	Up	0.0129444	K	Histone H2B OS=Lentinula edodes OX=5353 GN=LENED_012555 PE=3 SV=1	LENED_012555	1	0.0557765	82.716	LATYSK(1)K	2	0.28775	1	0.514	0.762	0.398	1.73	1.669	1.112
Core histone H2A/H2B/H3/H4	0.00134626	A0A1Q3ESZ7	338	4.157	Up	0.0025556	K	Histone H2B OS=Lentinula edodes OX=5353 GN=LENED_012555 PE=3 SV=1	LENED_012555	1	1.17068e-50	218.28	TEGSK(1)AAK(1)K(1)TASK(1)SK	2	-0.48506	53	0.404	0.536	0.262	1.825	1.701	1.471
Core histone H2A/H2B/H3/H4	0.00134626	A0A1Q3ESZ7	329	4.241	Up	0.00025512	K	Histone H2B OS=Lentinula edodes OX=5353 GN=LENED_012555 PE=3 SV=1	LENED_012555	1	2.24069e-31	191.22	APASTAGK(1)APAK(1)TEGSK(1)AAK(1)K	3	-1.1131	33	0.407	0.439	0.336	1.621	1.945	1.447
Core histone H2A/H2B/H3/H4	0.00134626	A0A1Q3ESW3	11	2.478	Up	0.0080841	K	Histone H2B OS=Lentinula edodes OX=5353 GN=LENED_012552 PE=3 SV=1	LENED_012552	1	9.8337e-45	204.53	PVSTASK(1)APASTAGK(1)APAK(1)TEGSK(1)AAK	4	1.196	62	0.632	0.617	0.532	1.839	1.545	1.029
Core histone H2A/H2B/H3/H4	0.00134626	A0A1Q3ESW3	4	3.036	Up	0.0069356	K	Histone H2B OS=Lentinula edodes OX=5353 GN=LENED_012552 PE=3 SV=1	LENED_012552	1	3.36869e-09	82.169	APK(1)PVSTASK(1)APASTAGK(1)APAK	3	0.77684	2	0.511	0.43		1.709	1.44	1.137
Core histone H2A/H2B/H3/H4	0.00134626	A0A1Q3ESW3	32	2.3	Up	0.0055761	K	Histone H2B OS=Lentinula edodes OX=5353 GN=LENED_012552 PE=3 SV=1	LENED_012552	1	1.0004e-77	243.18	TEGSK(1)AAK(1)K(1)TASK(1)SQPSSSGVDGEK	3	0.38116	63	0.684	0.619	0.568	1.771	1.441	1.091
Core histone H2A/H2B/H3/H4	0.00134626	A0A1Q3ESW3	28	4.157	Up	0.0025556	K	Histone H2B OS=Lentinula edodes OX=5353 GN=LENED_012552 PE=3 SV=1	LENED_012552	1	2.90906e-36	194.77	TEGSK(1)AAK(1)K(1)TASK(1)SQPSSSGVDGEK	3	0.38116	59	0.404	0.536	0.262	1.825	1.701	1.471
Core histone H2A/H2B/H3/H4	0.00134626	A0A1Q3ESW3	36	2.387	Up	0.0064555	K	Histone H2B OS=Lentinula edodes OX=5353 GN=LENED_012552 PE=3 SV=1	LENED_012552	1	1.0004e-77	243.18	TEGSK(1)AAK(1)K(1)TASK(1)SQPSSSGVDGEK	3	0.38116	84	0.69	0.624	0.511	1.786	1.464	1.106
Core histone H2A/H2B/H3/H4	0.00134626	A0A1Q3ESW3	19	4.241	Up	0.00025512	K	Histone H2B OS=Lentinula edodes OX=5353 GN=LENED_012552 PE=3 SV=1	LENED_012552	1	9.8337e-45	204.53	PVSTASK(1)APASTAGK(1)APAK(1)TEGSK(1)AAK	4	1.196	96	0.407	0.439	0.336	1.621	1.945	1.447
Core histone H2A/H2B/H3/H4	0.00134626	A0A1Q3ESW3	23	4.094	Up	0.0029607	K	Histone H2B OS=Lentinula edodes OX=5353 GN=LENED_012552 PE=3 SV=1	LENED_012552	1	2.24069e-31	194.77	PVSTASK(1)APASTAGK(1)APAK(1)TEGSK(1)AAK	4	1.196	71	0.402	0.55	0.266	1.836	1.728	1.422
Core histone H2A/H2B/H3/H4	0.00134626	A0A1Q3ESW3	31	2.591	Up	0.0038429	K	Histone H2B OS=Lentinula edodes OX=5353 GN=LENED_012552 PE=3 SV=1	LENED_012552	1	1.0004e-77	243.18	TEGSK(1)AAK(1)K(1)TASK(1)SQPSSSGVDGEK	3	0.38116	58	0.68	0.566	0.477	1.73	1.572	1.162
Core histone H2A/H2B/H3/H4	0.00134626	A0A1Q3ED83	11	3.266	Up	0.00192452	K	Histone H2B OS=Lentinula edodes OX=5353 GN=LENED_007014 PE=3 SV=1	LENED_007014	1	1.94595e-51	193.11	PASTAGK(1)APASTAGK(1)APAK(1)TEGSK(1)AAK	3	0.75771	36	0.527	0.519	0.411	1.972	1.572	1.214
Core histone H2A/H2B/H3/H4	0.00134626	A0A1Q3ED83	32	3.4	Up	0.0032238	K	Histone H2B OS=Lentinula edodes OX=5353 GN=LENED_007014 PE=3 SV=1	LENED_007014	1	5.94858e-56	214.67	TEGSK(1)AAK(1)K(1)TSAK(1)SSAGAADGEK	4	-0.10218	83	0.482	0.592	0.335	1.912	1.543	1.335
Core histone H2A/H2B/H3/H4	0.00134626	A0A1Q3ED83	28	4.157	Up	0.0025556	K	Histone H2B OS=Lentinula edodes OX=5353 GN=LENED_007014 PE=3 SV=1	LENED_007014	1	5.94858e-56	214.67	TEGSK(1)AAK(1)K(1)TSAK(1)SSAGAADGEK	4	-0.10218	73	0.404	0.536	0.262	1.825	1.701	1.471
Core histone H2A/H2B/H3/H4	0.00134626	A0A1Q3ED83	36	3.452	Up	0.002781	K	Histone H2B OS=Lentinula edodes OX=5353 GN=LENED_007014 PE=3 SV=1	LENED_007014	1	2.54451e-62	256.89	TSAK(1)SSAGAADGEK	2	-0.67823	103	0.483	0.575	0.335	1.921	1.55	1.338
Core histone H2A/H2B/H3/H4	0.00134626	A0A1Q3ED83	19	4.241	Up	0.00025512	K	Histone H2B OS=Lentinula edodes OX=5353 GN=LENED_007014 PE=3 SV=1	LENED_007014	1	1.94595e-51	193.11	PASTAGK(1)APASTAGK(1)APAK(1)TEGSK(1)AAK	3	0.75771	72	0.407	0.439	0.336	1.621	1.945	1.447
Core histone H2A/H2B/H3/H4	0.00134626	A0A1Q3ED83	23	4.094	Up	0.0029607	K	Histone H2B OS=Lentinula edodes OX=5353 GN=LENED_007014 PE=3 SV=1	LENED_007014	1	1.94595e-51	194.77	PASTAGK(1)APASTAGK(1)APAK(1)TEGSK(1)AAK	3	0.75771	66	0.402	0.55	0.266	1.836	1.728	1.422
Core histone H2A/H2B/H3/H4	0.00134626	A0A1Q3ED83	31	3.575	Up	0.0026384	K	Histone H2B OS=Lentinula edodes OX=5353 GN=LENED_007014 PE=3 SV=1	LENED_007014	1	5.94858e-56	214.67	TEGSK(1)AAK(1)K(1)TSAK(1)SSAGAADGEK	4	-0.10218	82	0.513	0.508	0.339	2.038	1.537	1.287
Core histone H2A/H2B/H3/H4	0.00134626	A0A1Q3EA19	77	4.07	Up	0.0052824	K	Histone H3 OS=Lentinula edodes OX=5353 GN=LENED_005841 PE=3 SV=1	LENED_005841	1	0.000339119	150.61	K(1)QLATK(1)AARK(1)TAATATGGVK	3	0.55777	17	0.459	0.522	0.249	2	1.705	1.301
Core histone H2A/H2B/H3/H4	0.00134626	A0A1Q3EA19	116	1.882	Up	0.0055189	K	Histone H3 OS=Lentinula edodes OX=5353 GN=LENED_005841 PE=3 SV=1	LENED_005841	1	1.64681e-19	210.93	YQK(1)STELLIR	2	3.6079	95	0.868	0.633	0.622	1.439	1.333	1.224
Core histone H2A/H2B/H3/H4	0.00134626	A0A1Q3EA19	73	3.524	Up	0.0037046	K	Histone H3 OS=Lentinula edodes OX=5353 GN=LENED_005841 PE=3 SV=1	LENED_005841	1	0.00422986	140.45	STGGK(1)APR	2	-1.8839	13	0.493	0.577	0.299	1.806	1.631	1.388
Core histone H2A/H2B/H3/H4	0.00134626	A0A1Q3EA19	68	3.524	Up	0.0037016	K	Histone H3 OS=Lentinula edodes OX=5353 GN=LENED_005841 PE=3 SV=1	LENED_005841	1	0.00422986	140.45	K(1)STGGK(1)APR	2	-0.09256	11	0.493	0.577	0.299	1.806	1.63	1.389
Core histone H2A/H2B/H3/H4	0.00134626	A0A1Q3EA19	86	7.934	Up	0.00136202	K	Histone H3 OS=Lentinula edodes OX=5353 GN=LENED_005841 PE=3 SV=1	LENED_005841	1	0.000758605	96.745	K(1)TAATATGGVK(0.863)K(0.137)PHR	3	0.30569	8		0.225	0.177	1.934	1.282	1.568
Core histone H2A/H2B/H3/H4	0.00134626	A0A1Q3EA19	96	3.421	Up	0.0057585	K	Histone H3 OS=Lentinula edodes OX=5353 GN=LENED_005841 PE=3 SV=1	LENED_005841	0.862933	0.000758605	94.487	K(1)TAATATGGVK(0.863)K(0.137)PHR	3	0.30569	4		0.472	0.37	1.658	1.524	1.139
Core histone H2A/H2B/H3/H4	0.00134626	A0A1Q3EA19	82	4.117	Up	0.0049564	K	Histone H3 OS=Lentinula edodes OX=5353 GN=LENED_005841 PE=3 SV=1	LENED_005841	1	0.000339119	150.61	QLATK(1)AAR	2	1.7926	22	0.455	0.515	0.249	2.001	1.719	1.299
Core histone H2A/H2B/H3/H4	0.00134626	A0A1Q3EDG0	22	2.982	Up	0.025505	K	Histone H2A OS=Lentinula edodes OX=5353 GN=LENED_007015 PE=3 SV=1	LENED_007015	1	0.00115093	99.044	TGGK(1)ASGDGSSK(1)SQSR	2	-0.12705	1	0.601	0.342		1.081	1.683	1.454
Core histone H2A/H2B/H3/H4	0.00134626	A0A1Q3EDG0	4	2.869	Up	0.00054385	K	Histone H2A OS=Lentinula edodes OX=5353 GN=LENED_007015 PE=3 SV=1	LENED_007015	1	3.75863e-82	236.19	SGK(1)GGK(1)SGK(1)TGGK(1)ASGDGSSK	3	1.5308	80	0.605	0.551	0.435	1.616	1.534	1.415
Core histone H2A/H2B/H3/H4	0.00134626	A0A1Q3EDG0	7	2.607	Up	0.0108556	K	Histone H2A OS=Lentinula edodes OX=5353 GN=LENED_007015 PE=3 SV=1	LENED_007015	1	3.75863e-82	236.19	SGK(1)GGK(1)SGK(1)TGGK(1)ASGDGSSK	3	1.5308	110	0.745	0.585	0.366	1.495	1.28	1.646
Core histone H2A/H2B/H3/H4	0.00134626	A0A1Q3EDG0	10	2.607	Up	0.0108556	K	Histone H2A OS=Lentinula edodes OX=5353 GN=LENED_007015 PE=3 SV=1	LENED_007015	1	3.75863e-82	236.19	SGK(1)TGGK(1)ASGDGSSKSQSR	3	-1.0898	123	0.745	0.585	0.366	1.495	1.28	1.646
Core histone H2A/H2B/H3/H4	0.00134626	A0A1Q3EDG0	14	2.429	Up	0.0166442	K	Histone H2A OS=Lentinula edodes OX=5353 GN=LENED_007015 PE=3 SV=1	LENED_007015	1	3.75863e-82	236.19	TGGK(1)ASGDGSSK(1)SQSR	2	-0.12705	99	0.792	0.607	0.381	1.458	1.207	1.659
Endoplasmic Reticulum-Golgi Intermediate Compartment (ERGIC)	0.152298	A0A1Q3EGC3	37	1.833	Up	0.035542	K	DUF1692-domain-containing protein OS=Lentinula edodes OX=5353 GN=LENED_008123 PE=4 SV=1	LENED_008123	1	0.00221569	111.95	LPSTYK(1)AR	2	-0.76806	6	0.93	0.614	0.629	1.48	1.519	0.985
Endoplasmic Reticulum-Golgi Intermediate Compartment (ERGIC)	0.152298	A0A1Q3DYR2	17	2.375	Up	0.0140769	K	Endoplasmic reticulum-derived transport vesicle ERV46 OS=Lentinula edodes OX=5353 GN=LENED_001628 PE=4 SV=1	LENED_001628	1	0.000333956	89.507	GVDAFGK(1)TTDDVK	2	-1.396	1	0.605	0.683	0.544	1.601	1.785	0.965
Taurine catabolism dioxygenase TauD, TfdA family	0.15853	A0A1Q3DYN4	265	0.358	Down	0.018103	K	TauD domain-containing protein(predicted) OS=Lentinula edodes OX=5353 GN=LENED_001343 PE=4 SV=1	LENED_001343	1	6.16462e-06	134.88	K(1)HPVTGEEALYVNR	2	-0.13519	11	1.449	1.713	1.176	0.679	0.295	0.581
Taurine catabolism dioxygenase TauD, TfdA family	0.15853	A0A1Q3DYN4	340	0.406	Down	0.001221	K	TauD domain-containing protein(predicted) OS=Lentinula edodes OX=5353 GN=LENED_001343 PE=4 SV=1	LENED_001343	1	3.2891e-07	131.86	VTAHSAIVDYGDSK(1)QR	3	-0.24487	4	1.693	1.253	1.271	0.529	0.624	0.56
Taurine catabolism dioxygenase TauD, TfdA family	0.15853	A0A1Q3DZX4	190	0.192	Down	0.0146	K	Alpha-ketoglutarate-dependent taurine dioxygenase OS=Lentinula edodes OX=5353 GN=LENED_001931 PE=4 SV=1	LENED_001931	1	3.61391e-05	124.51	SNPDSGPK(1)HIER	2	-0.06999	5	1.362	0.805	2.662	0.309	0.231	0.387
Taurine catabolism dioxygenase TauD, TfdA family	0.15853	A0A1Q3ESJ3	129	9.694	Up	0.00052011	K	Clavaminate synthase-like protein OS=Lentinula edodes OX=5353 GN=LENED_012375 PE=4 SV=1	LENED_012375	1	0.000152882	133.23	HLTHK(1)TFHK	3	-1.1367	4	0.191	0.167	0.231	1.871	2.554	1.285
Taurine catabolism dioxygenase TauD, TfdA family	0.15853	A0A1Q3E958	217	1.853	Up	0.021781	K	Clavaminate synthase-like protein OS=Lentinula edodes OX=5353 GN=LENED_005506 PE=4 SV=1	LENED_005506	1	0.00403512	88.294	DLK(1)SLAVR	2	1.1105	1		0.594	0.745	1.46	1.104	1.157
Taurine catabolism dioxygenase TauD, TfdA family	0.15853	A0A1Q3DXR0	100	0.211	Down	0.007925	K	Gamma-butyrobetaine hydroxylase OS=Lentinula edodes OX=5353 GN=LENED_001289 PE=4 SV=1	LENED_001289	1	6.21245e-05	88.311	DSCHSPECK(1)HPETTQK	4	-0.087033	2	1.826	1.481	0.972		0.293	0.309
Probable molybdopterin binding domain	0.152298	A0A1Q3EGT5	755	1.518	Up	0.043182	K	Molybdenum cofactor biosynthesis protein OS=Lentinula edodes OX=5353 GN=LENED_008366 PE=4 SV=1	LENED_008366	1	0.000471772	98.254	LK(1)AYSTGGQR	2	2.0489	5	0.745	0.955	0.715	1.5	1.09	1.075
Probable molybdopterin binding domain	0.152298	A0A1Q3EGT5	647	1.705	Up	0.0044156	K	Molybdenum cofactor biosynthesis protein OS=Lentinula edodes OX=5353 GN=LENED_008366 PE=4 SV=1	LENED_008366	1	0.000816433	92.051	LGGEVK(1)FGR	2	0.79892	12	0.831	0.775	0.649	1.421	1.247	1.176
Probable molybdopterin binding domain	0.152298	A0A1Q3ET27	329	4.368	Up	0.0061375	K	Molybdopterin binding protein OS=Lentinula edodes OX=5353 GN=LENED_012611 PE=4 SV=1	LENED_012611	1	0.0300074	46.844	IVSDEEVK(1)ILK	2	0.68121	1	0.435	0.374		1.922	1.612
Pyridine nucleotide-disulphide oxidoreductase, dimerisation domain	0.152298	A0A1Q3EMH9	69	0.515	Down	0.0072188	K	Dihydrolipoyl dehydrogenase OS=Lentinula edodes OX=5353 GN=LENED_010444 PE=3 SV=1	LENED_010444	1	0.0259346	109.01	TACIEK(1)R	2	-1.569	6	1.463	1.284	1.191	0.8	0.695	0.533
Pyridine nucleotide-disulphide oxidoreductase, dimerisation domain	0.152298	A0A1Q3E661	473	1.656	Up	0.025602	K	Glutathione reductase OS=Lentinula edodes OX=5353 GN=LENED_004169 PE=3 SV=1	LENED_004169	1	1.85415e-08	149.22	TPK(1)SVEVTLADGQK	2	-0.16955	6	0.926	0.582	0.771	1.184	1.167	1.422
Citrate synthase	0.0593148	A0A1Q3ETW5	453	0.531	Down	0.013524	K	Citrate synthase OS=Lentinula edodes OX=5353 GN=LENED_012826 PE=3 SV=1	LENED_012826	1	7.74442e-11	176.25	PK(1)SYSTAAIEK	2	0.44881	12	1.356	0.982	1.532	0.76	0.61	0.685
Citrate synthase	0.0593148	A0A1Q3ETW5	67	0.623	Down	0.04024	K	Citrate synthase OS=Lentinula edodes OX=5353 GN=LENED_012826 PE=3 SV=1	LENED_012826	1	3.11396e-05	107.74	SFGEVK(1)VDQLYGGMR	2	-1.0349	9	1.253	1.029	1.356	0.607	0.69	0.971
Citrate synthase	0.0593148	A0A1Q3ETW5	462	0.242	Down	0.021164	K	Citrate synthase OS=Lentinula edodes OX=5353 GN=LENED_012826 PE=3 SV=1	LENED_012826	1	0.000144861	102.52	SYSTAAIEK(1)IFANK	2	0.4546	9	1.108	1.316	2.202	0.172	0.408	0.541
Citrate synthase	0.0593148	A0A1Q3EMJ2	398	0.243	Down	0.03524	K	Citrate synthase OS=Lentinula edodes OX=5353 GN=LENED_010473 PE=3 SV=1	LENED_010473	1	0.00933125	51.593	PK(1)SYSLEAIEQLAK	2	-0.76825	2	1.335	1.31	1.989	0.12	0.348	0.66
Citrate synthase	0.0593148	A0A1Q3EMJ2	280	0.644	Down	0.045597	K	Citrate synthase OS=Lentinula edodes OX=5353 GN=LENED_010473 PE=3 SV=1	LENED_010473	1	0.0037443	89.355	EYLWK(1)TLK	2	-1.245	6	1.147	1.053	1.398	0.584	0.887	0.847
Citrate synthase	0.0593148	A0A1Q3E9V9	765	0.448	Down	0.046402	K	Atp-citrate synthase OS=Lentinula edodes OX=5353 GN=LENED_005754 PE=4 SV=1	LENED_005754	1	0.00273177	105.36	YEK(1)DPECK	2	-0.44724	3	2.116	1.026	1	0.69	0.513	0.653
Citrate synthase	0.0593148	A0A1Q3E9V9	834	0.451	Down	0.021355	K	Atp-citrate synthase OS=Lentinula edodes OX=5353 GN=LENED_005754 PE=4 SV=1	LENED_005754	1	9.55153e-31	158.78	TEVQFGHAGSLAGSDVETAEAK(1)NR	3	-2.0567	2	1.107	1.017	1.583		0.547	0.567
Citrate synthase	0.0593148	A0A1Q3E9V9	186	0.639	Down	0.0195578	K	Atp-citrate synthase OS=Lentinula edodes OX=5353 GN=LENED_005754 PE=4 SV=1	LENED_005754	1	0.000362066	69.188	LLIPVPTAAAPQTFPGK(1)K	3	-0.15	8	1.328	1.17	1.124	0.616	0.807	0.891
Acyl transferase domain	0.152298	A0A1Q3EN90	1876	2.775	Up	0.0024178	K	Fatty acid synthase OS=Lentinula edodes OX=5353 GN=LENED_010754 PE=3 SV=1	LENED_010754	1	0.00105494	84.169	ISK(1)SFSDAALR	2	0.31802	6	0.511	0.637	0.489	1.724	1.653	1.166
Acyl transferase domain	0.152298	A0A1Q3EN90	2235	4.808	Up	0.010324	K	Fatty acid synthase OS=Lentinula edodes OX=5353 GN=LENED_010754 PE=3 SV=1	LENED_010754	1	0.0121339	60.064	SIK(1)DLVGGK	2	0.62973	5	0.364	0.357	0.356	2.251	1.62	1.307
Acyl transferase domain	0.152298	A0A1Q3EN90	3761	4.371	Up	0.00074386	K	Fatty acid synthase OS=Lentinula edodes OX=5353 GN=LENED_010754 PE=3 SV=1	LENED_010754	1	4.40565e-11	164.41	ARPDAK(1)SGSFAYTTK	2	-0.41631	9	0.4	0.441	0.32	1.948	1.83	1.297
Acyl transferase domain	0.152298	A0A1Q3EN90	2823	3.715	Up	0.048742	K	Fatty acid synthase OS=Lentinula edodes OX=5353 GN=LENED_010754 PE=3 SV=1	LENED_010754	1	7.55818e-13	166.03	EIDGIDDK(1)SELAHR	2	-0.056855	8	0.221	0.754	0.354	2.772	1.139	1.026
Acyl transferase domain	0.152298	A0A1Q3EN90	1728	2.795	Up	0.033122	K	Fatty acid synthase OS=Lentinula edodes OX=5353 GN=LENED_010754 PE=3 SV=1	LENED_010754	1	0.0134157	47.977	EK(1)TVHFGGIK	3	-0.2988	4	0.481	0.529		1.641	1.688	0.906
Acyl transferase domain	0.152298	A0A1Q3EN90	3654	3.403	Up	0.00099703	K	Fatty acid synthase OS=Lentinula edodes OX=5353 GN=LENED_010754 PE=3 SV=1	LENED_010754	1	8.81196e-64	266.01	NADNVDDHFQK(1)R	3	0.55943	95	0.491	0.508	0.411	1.907	1.644	1.247
Acyl transferase domain	0.152298	A0A1Q3EN90	2148	3.726	Up	0.0044587	K	Fatty acid synthase OS=Lentinula edodes OX=5353 GN=LENED_010754 PE=3 SV=1	LENED_010754	1	1.59843e-47	247.79	EILCHAK(1)HSK	3	1.3978	12	0.511	0.452	0.362	2.153	1.692	1.092
Acyl transferase domain	0.152298	A0A1Q3EN90	3447	5.149	Up	0.0021837	K	Fatty acid synthase OS=Lentinula edodes OX=5353 GN=LENED_010754 PE=3 SV=1	LENED_010754	1	1.99383e-18	178.67	GIVAFTSTSTDK(1)AGR	3	0.45455	12	0.365	0.343	0.315	2.007	2.185	1.075
Acyl transferase domain	0.152298	A0A1Q3EN90	405	3.073	Up	0.0049619	K	Fatty acid synthase OS=Lentinula edodes OX=5353 GN=LENED_010754 PE=3 SV=1	LENED_010754	1	5.09187e-26	195.38	APSGADQSK(1)IAFSQR	3	1.0561	9	0.495	0.555	0.478	2.06	1.563	1.073
Acyl transferase domain	0.152298	A0A1Q3EN90	869	2.962	Up	0.012002	K	Fatty acid synthase OS=Lentinula edodes OX=5353 GN=LENED_010754 PE=3 SV=1	LENED_010754	1	0.000788403	87.184	EFDDTVFK(1)LPK	2	0.050367	4	0.421	0.537		1.517	1.669	1.07
Acyl transferase domain	0.152298	A0A1Q3E1X9	1015	2.478	Up	0.0061968	K	Polyketide synthase OS=Lentinula edodes OX=5353 GN=LENED_002814 PE=4 SV=1	LENED_002814	1	6.98987e-08	145	VK(1)SLDESLSGDGK	2	-0.20294	2	0.614	0.612	0.551	1.57	1.793	1.041
PAZ domain	0.152298	A0A1Q3ET03	708	3.069	Up	0.0101797	K	Argonaute-like protein OS=Lentinula edodes OX=5353 GN=LENED_012466 PE=3 SV=1	LENED_012466	1	2.294e-07	171.46	LQCYQTK(1)NK	2	-0.017031	6	0.528	0.535	0.472	2.08	1.673	0.958
PAZ domain	0.152298	A0A1Q3DZG5	373	4.002	Up	2.1835e-05	K	Argonaute-like protein OS=Lentinula edodes OX=5353 GN=LENED_001925 PE=3 SV=1	LENED_001925	1	0.0244417	110.81	K(1)YNITLR	2	0.69588	3	0.43	0.438	0.363	1.683	1.589	1.655
CoA-ligase	0.0593148	A0A1Q3EFY2	960	0.645	Down	0.025781	K	Succinate--CoA ligase [ADP-forming] subunit alpha, mitochondrial OS=Lentinula edodes OX=5353 GN=LENED_007968 PE=3 SV=1	LENED_007968	1	3.60422e-05	96.673	VLVQGFTGK(1)TGTFHAK	2	-0.17035	3	1.309	1.044	1.269	0.784	0.782	0.77
CoA-ligase	0.0593148	A0A1Q3EFY2	967	0.566	Down	0.0098358	K	Succinate--CoA ligase [ADP-forming] subunit alpha, mitochondrial OS=Lentinula edodes OX=5353 GN=LENED_007968 PE=3 SV=1	LENED_007968	1	0.000142012	88.319	TGTFHAK(1)EALAYGTK	3	0.13561	3	1.501	1.001	1.298	0.721	0.691	0.739
CoA-ligase	0.0593148	A0A1Q3EBW9	371	0.366	Down	0.033137	K	Succinate--CoA ligase [ADP-forming] subunit beta, mitochondrial OS=Lentinula edodes OX=5353 GN=LENED_006504 PE=3 SV=1	LENED_006504	1	8.78119e-05	118.23	ELELK(1)IPLVVR	2	-3.3007	1	0.945	1.404	1.88	0.311	0.489	0.748
CoA-ligase	0.0593148	A0A1Q3E9V9	765	0.448	Down	0.046402	K	Atp-citrate synthase OS=Lentinula edodes OX=5353 GN=LENED_005754 PE=4 SV=1	LENED_005754	1	0.00273177	105.36	YEK(1)DPECK	2	-0.44724	3	2.116	1.026	1	0.69	0.513	0.653
CoA-ligase	0.0593148	A0A1Q3E9V9	834	0.451	Down	0.021355	K	Atp-citrate synthase OS=Lentinula edodes OX=5353 GN=LENED_005754 PE=4 SV=1	LENED_005754	1	9.55153e-31	158.78	TEVQFGHAGSLAGSDVETAEAK(1)NR	3	-2.0567	2	1.107	1.017	1.583		0.547	0.567
CoA-ligase	0.0593148	A0A1Q3E9V9	186	0.639	Down	0.0195578	K	Atp-citrate synthase OS=Lentinula edodes OX=5353 GN=LENED_005754 PE=4 SV=1	LENED_005754	1	0.000362066	69.188	LLIPVPTAAAPQTFPGK(1)K	3	-0.15	8	1.328	1.17	1.124	0.616	0.807	0.891
Glycosyl hydrolase family 3 C-terminal domain	0.300865	A0A1Q3E6Z8	354	2.959	Up	0.038022	K	Beta-glucosidase OS=Lentinula edodes OX=5353 GN=LENED_004700 PE=3 SV=1	LENED_004700	1	0.0305794	46.524	IAIVGGNAK(1)AR	2	0.08425	2	0.741	0.62	0.329	1.575		1.759
Glycosyl hydrolase family 3 C-terminal domain	0.300865	A0A1Q3E6Z8	344	2.694	Up	0.0036832	K	Beta-glucosidase OS=Lentinula edodes OX=5353 GN=LENED_004700 PE=3 SV=1	LENED_004700	0.999547	9.72227e-05	82.865	NEGSLLPLKPEEQGLK(1)K	3	0.025375	2	0.605	0.601	0.44	1.471	1.17	1.794
Glycosyl hydrolase family 3 C-terminal domain	0.300865	A0A1Q3E6Z8	711	2.109	Up	0.042402	K	Beta-glucosidase OS=Lentinula edodes OX=5353 GN=LENED_004700 PE=3 SV=1	LENED_004700	1	5.30132e-06	121.24	YAEDLYVGYK(1)HYHHR	3	0.16507	10	0.583	0.951	0.412	1.073	1.452	1.58
Glycosyl hydrolase family 3 C-terminal domain	0.300865	A0A1Q3EN54	333	3.954	Up	0.0004841	K	Beta-glucosidase OS=Lentinula edodes OX=5353 GN=LENED_010692 PE=3 SV=1	LENED_010692	1	4.1861e-05	122.55	IK(1)SIAVIGPNAK	2	-0.75719	6	0.417	0.504	0.321	1.695	1.542	1.674
Glycosyl hydrolase family 3 C-terminal domain	0.300865	A0A1Q3EN54	689	2.475	Up	0.00196409	K	Beta-glucosidase OS=Lentinula edodes OX=5353 GN=LENED_010692 PE=3 SV=1	LENED_010692	1	2.11638e-09	115.57	LADVPSYPSYGSK(1)GQEHGR	3	-0.68637	4	0.717	0.542	0.511	1.674	1.333	1.373
Glycosyl hydrolase family 3 C-terminal domain	0.300865	A0A1Q3E482	851	1.519	Up	0.0144223	K	Beta-glucosidase OS=Lentinula edodes OX=5353 GN=LENED_003590 PE=3 SV=1	LENED_003590	1	0.0182995	73.26	LNLK(1)DLR	2	1.0802	6	0.829	0.924	0.656	1.27	1.209	1.18
Pyridine nucleotide-disulphide oxidoreductase	0.0845669	A0A1Q3EL64	328	0.02	Down	0.00162214	K	Cyclohexanone monooxygenase OS=Lentinula edodes OX=5353 GN=LENED_009969 PE=4 SV=1	LENED_009969	1	0.00039023	100.98	SPHPFGVK(1)R	2	-1.4688	3	1.442	1.251	2.017		0.044	0.019
Pyridine nucleotide-disulphide oxidoreductase	0.0845669	A0A1Q3EGM2	552	0.458	Down	0.021041	K	NADPH-dependent glutamate synthase OS=Lentinula edodes OX=5353 GN=LENED_008219 PE=4 SV=1	LENED_008219	1	0.000184265	102.97	NLK(1)SAYLTWPSR	2	0.16951	2	1.711	1.409	0.956	0.486	0.69	0.692
Pyridine nucleotide-disulphide oxidoreductase	0.0845669	A0A1Q3EGM2	1018	0.569	Down	0.0104635	K	NADPH-dependent glutamate synthase OS=Lentinula edodes OX=5353 GN=LENED_008219 PE=4 SV=1	LENED_008219	1	2.46287e-18	156.58	AK(1)ADHILISGHDGGTGASR	3	-0.46992	11	1.57	1.108	1.125	0.741	0.661	0.761
Pyridine nucleotide-disulphide oxidoreductase	0.0845669	A0A1Q3ENT3	108	1.555	Up	0.0150165	K	Nucleotide-binding domain-containing protein OS=Lentinula edodes OX=5353 GN=LENED_010954 PE=4 SV=1	LENED_010954	1	0.000460936	99.855	GGPK(1)NLPIAR	2	0.11923	4	0.825	0.741	0.819	1.321	1.384	1.004
Pyridine nucleotide-disulphide oxidoreductase	0.0845669	A0A1Q3EMH9	69	0.515	Down	0.0072188	K	Dihydrolipoyl dehydrogenase OS=Lentinula edodes OX=5353 GN=LENED_010444 PE=3 SV=1	LENED_010444	1	0.0259346	109.01	TACIEK(1)R	2	-1.569	6	1.463	1.284	1.191	0.8	0.695	0.533
Pyridine nucleotide-disulphide oxidoreductase	0.0845669	A0A1Q3EPW5	6	0.611	Down	0.033862	K	Thioredoxin reductase OS=Lentinula edodes OX=5353 GN=LENED_011387 PE=3 SV=1	LENED_011387	1	0.0037443	89.355	APVPK(1)STK	2	0.86903	6	1.404	1.26	1.02	0.635	0.667	0.95
Pyridine nucleotide-disulphide oxidoreductase	0.0845669	A0A1Q3EPW5	89	0.512	Down	0.0160012	K	Thioredoxin reductase OS=Lentinula edodes OX=5353 GN=LENED_011387 PE=3 SV=1	LENED_011387	1	3.6381e-05	124.43	FGTK(1)IITETVSK	2	0.32219	6	1.11	1.68	1.112	0.561	0.761	0.676
Pyridine nucleotide-disulphide oxidoreductase	0.0845669	A0A1Q3DZJ5	31	0.552	Down	0.0057397	K	Amid-like nadh OS=Lentinula edodes OX=5353 GN=LENED_001874 PE=4 SV=1	LENED_001874	1	0.00133536	66.538	VYK(1)THNVVLIEK	3	0.12926	1	1.414	1.085	1.327	0.619	0.804	0.69
Pyridine nucleotide-disulphide oxidoreductase	0.0845669	A0A1Q3E4N2	183	1.774	Up	0.038338	K	Rhodocoxin reductase OS=Lentinula edodes OX=5353 GN=LENED_003613 PE=4 SV=1	LENED_003613	1	0.000219997	99.5	ALITDASK(1)LQWK	2	-0.87851	4	0.712	0.888	0.59	1.284	1.312	1.288
Pyridine nucleotide-disulphide oxidoreductase	0.0845669	A0A1Q3E4N2	154	1.72	Up	0.0038622	K	Rhodocoxin reductase OS=Lentinula edodes OX=5353 GN=LENED_003613 PE=4 SV=1	LENED_003613	1	6.8641e-05	115.79	EHGYK(1)FPITVISK	3	-0.20799	14	0.815	0.801	0.617	1.251	1.268	1.321
Pyridine nucleotide-disulphide oxidoreductase	0.0845669	A0A1Q3E4N2	321	3.137	Up	0.0129226	K	Rhodocoxin reductase OS=Lentinula edodes OX=5353 GN=LENED_003613 PE=4 SV=1	LENED_003613	1	0.000463487	138.25	K(1)FHESQGVK	2	0.71947	11	0.694	0.452	0.362	2.208	1.295	1.227
Pyridine nucleotide-disulphide oxidoreductase	0.0845669	A0A1Q3E4N2	494	1.779	Up	0.008964	K	Rhodocoxin reductase OS=Lentinula edodes OX=5353 GN=LENED_003613 PE=4 SV=1	LENED_003613	1	0.00137631	79.427	FIAYYVK(1)QGK	2	0.76185	6	0.702	0.881	0.611	1.454	1.268	1.181
Pyridine nucleotide-disulphide oxidoreductase	0.0845669	A0A1Q3E4N2	335	2.636	Up	0.00694	K	Rhodocoxin reductase OS=Lentinula edodes OX=5353 GN=LENED_003613 PE=4 SV=1	LENED_003613	1	2.66712e-07	169.65	FHMQSK(1)VEK	3	-0.1157	21	0.67	0.635	0.383	1.67	1.278	1.502
Pyridine nucleotide-disulphide oxidoreductase	0.0845669	A0A1Q3E4N2	329	1.799	Up	0.047259	K	Rhodocoxin reductase OS=Lentinula edodes OX=5353 GN=LENED_003613 PE=4 SV=1	LENED_003613	1	2.79714e-13	166.23	FHESQGVK(1)FHMQSK	3	-0.15096	18	0.985	0.73	0.464	1.316	1.205	1.4
Pyridine nucleotide-disulphide oxidoreductase	0.0845669	A0A1Q3E4N2	175	2.521	Up	0.0059204	K	Rhodocoxin reductase OS=Lentinula edodes OX=5353 GN=LENED_003613 PE=4 SV=1	LENED_003613	1	0.00018142	105.65	LSK(1)ALITDASK	2	-0.41147	3	0.766	0.557	0.425	1.625	1.386	1.395
Pyridine nucleotide-disulphide oxidoreductase	0.0845669	A0A1Q3E4N2	195	2.333	Up	0.0155003	K	Rhodocoxin reductase OS=Lentinula edodes OX=5353 GN=LENED_003613 PE=4 SV=1	LENED_003613	1	0.0354613	56.659	IK(1)YGVNLR	2	-1.8102	1	0.63	0.725	0.465	1.002	1.644	1.6
Pyridine nucleotide-disulphide oxidoreductase	0.0845669	A0A1Q3E661	473	1.656	Up	0.025602	K	Glutathione reductase OS=Lentinula edodes OX=5353 GN=LENED_004169 PE=3 SV=1	LENED_004169	1	1.85415e-08	149.22	TPK(1)SVEVTLADGQK	2	-0.16955	6	0.926	0.582	0.771	1.184	1.167	1.422
Thiolase, N-terminal domain	0.16805	A0A1Q3EKD9	87	2.285	Up	0.0130805	K	Acetyl-acetyltransferase OS=Lentinula edodes OX=5353 GN=LENED_009654 PE=3 SV=1	LENED_009654	1	1.97767e-08	144.18	SDATTINK(1)VCASGMK	3	-0.81157	72	0.575	0.804	0.496	1.772	1.392	1.12
Thiolase, N-terminal domain	0.16805	A0A1Q3EKD9	219	2.439	Up	0.0024572	K	Acetyl-acetyltransferase OS=Lentinula edodes OX=5353 GN=LENED_009654 PE=3 SV=1	LENED_009654	1	0.000349385	139.28	GDTIVREDEEYK(1)R	3	0.69301	12	0.698	0.624	0.456	1.475	1.337	1.524
Thiolase, N-terminal domain	0.16805	A0A1Q3EKD9	183	1.617	Up	0.026143	K	Acetyl-acetyltransferase OS=Lentinula edodes OX=5353 GN=LENED_009654 PE=3 SV=1	LENED_009654	1	2.60587e-45	238.03	EAQDAHAIESYK(1)R	2	-0.78155	12	0.981	0.736	0.614	1.236	1.369	1.165
Thiolase, N-terminal domain	0.16805	A0A1Q3EKD9	329	1.852	Up	0.04868	K	Acetyl-acetyltransferase OS=Lentinula edodes OX=5353 GN=LENED_009654 PE=3 SV=1	LENED_009654	1	0.00531577	83.623	VLK(1)IDPAK	2	0.32385	6	1.037	0.605	0.518	1.506	1.41	1.085
Thiolase, N-terminal domain	0.16805	A0A1Q3E665	184	2.37	Up	0.00105575	K	Sterol carrier protein 2 OS=Lentinula edodes OX=5353 GN=LENED_004398 PE=3 SV=1	LENED_004398	1	2.77804e-06	132.31	NHK(1)HSVNNPYSQFR	3	0.47652	1	0.592	0.69	0.539	1.627	1.419	1.27
Thiolase, N-terminal domain	0.16805	A0A1Q3E2C3	309	0.646	Down	0.03552	K	Acetyl-acetyl transferase OS=Lentinula edodes OX=5353 GN=LENED_002828 PE=3 SV=1	LENED_002828	1	9.7516e-05	85.837	IMGVGPAYAIPHVLK(1)K	3	0.059501	9	1.268	0.936	1.415	0.834	0.811	0.694
Thiolase, N-terminal domain	0.16805	A0A1Q3E2C3	380	0.644	Down	0.044943	K	Acetyl-acetyl transferase OS=Lentinula edodes OX=5353 GN=LENED_002828 PE=3 SV=1	LENED_002828	1	9.3906e-06	124.25	QIATGLNIAK(1)HDNEK	3	-1.1595	12	1.437	0.968	1.22	0.636	0.884	0.815
PHD-finger	0.152298	A0A1Q3EKR7	813	1.814	Up	0.0127172	K	Histone acetyltransferase OS=Lentinula edodes OX=5353 GN=LENED_009793 PE=3 SV=1	LENED_009793	1	0.000125098	128.85	AGAEGEFGVVK(1)K	2	0.61757	6	0.669	0.769	0.735	1.405	1.533	1.004
PHD-finger	0.152298	A0A1Q3DWK1	1209	2.047	Up	0.0042798	K	RCC2 like protein OS=Lentinula edodes OX=5353 GN=LENED_000834 PE=4 SV=1	LENED_000834	1	4.03483e-18	178.67	AFK(1)TFLQNQVESGK	2	0.33752	6	0.687	0.708	0.59	1.096	1.386	1.582
Domain of unknown function (DUF4009)	0.338265	A0A1Q3DWA0	563	2.432	Up	0.0057845	K	AMP binding protein OS=Lentinula edodes OX=5353 GN=LENED_000662 PE=4 SV=1	LENED_000662	1	0.000849747	62.861	GGVVVVPVIPK(1)SASGK	2	-1.211	1	0.586	0.515		1.185	1.249	1.583
Domain of unknown function (DUF4009)	0.338265	A0A1Q3EHT6	496	2.922	Up	0.0096048	K	Acyl-synthetase OS=Lentinula edodes OX=5353 GN=LENED_008663 PE=4 SV=1	LENED_008663	1	0.0371541	61.962	ENLSK(1)YK	2	-0.95226	1	0.577		0.384	1.29	1.636	1.286
lactate/malate dehydrogenase, alpha/beta C-terminal domain	0.152298	A0A1Q3ER32	327	0.553	Down	0.035925	K	Malate dehydrogenase OS=Lentinula edodes OX=5353 GN=LENED_011840 PE=3 SV=1	LENED_011840	1	0.000364806	121.02	LLEACLPELK(1)K	2	0.077796	14	1.754	1.027	1.074	0.658	0.798	0.677
lactate/malate dehydrogenase, alpha/beta C-terminal domain	0.152298	A0A1Q3E3B6	221	0.588	Down	0.0085023	K	Malate dehydrogenase OS=Lentinula edodes OX=5353 GN=LENED_003196 PE=3 SV=1	LENED_003196	1	0.00806234	57.583	IQFGGDEVVK(1)AK	2	2.5877	6	1.028	1.389	1.311	0.816	0.703	0.673
Acyl-CoA dehydrogenase, C-terminal domain	0.16575	A0A1Q3EIC3	300	0.237	Down	0.0042032	K	Acyl-dehydrogenase OS=Lentinula edodes OX=5353 GN=LENED_008922 PE=4 SV=1	LENED_008922	1	0.0179575	65.246	LGPGK(1)HLR	2	0.32281	2	2.235	1.229	1.342	0.501	0.34	0.297
Acyl-CoA dehydrogenase, C-terminal domain	0.16575	A0A1Q3E043	327	0.443	Down	0.033038	K	Glutaryl-dehydrogenase OS=Lentinula edodes OX=5353 GN=LENED_002088 PE=3 SV=1	LENED_002088	1	0.00271358	69.864	PIASFQLIQK(1)K	2	1.1081	1	1.521	0.989	1.265		0.666	0.449
Acyl-CoA dehydrogenase, C-terminal domain	0.16575	A0A1Q3E043	364	0.417	Down	0.002562	K	Glutaryl-dehydrogenase OS=Lentinula edodes OX=5353 GN=LENED_002088 PE=3 SV=1	LENED_002088	1	2.9145e-05	95.205	LKDQGLLAPEMVSLVK(1)K	3	-0.8731	6	1.678	1.147	1.365	0.559	0.661	0.527
Acyl-CoA dehydrogenase, C-terminal domain	0.16575	A0A1Q3EDF7	174	0.258	Down	0.0061366	K	Acyl--peroxisomal OS=Lentinula edodes OX=5353 GN=LENED_007073 PE=3 SV=1	LENED_007073	1	0.000146504	111.61	LGPGK(1)HLQGR	3	0.084938	6	1.611		1.557	0.365	0.451
Acyl-CoA dehydrogenase, C-terminal domain	0.16575	A0A1Q3EDF7	428	0.312	Down	0.0027199	K	Acyl--peroxisomal OS=Lentinula edodes OX=5353 GN=LENED_007073 PE=3 SV=1	LENED_007073	1	0.000781354	106.68	GITK(1)TGMGR	2	-2.2971	9	1.709	1.048	1.723	0.42	0.47	0.506
Acyl-CoA dehydrogenase, C-terminal domain	0.16575	A0A1Q3EDF7	16	0.366	Down	0.035878	K	Acyl--peroxisomal OS=Lentinula edodes OX=5353 GN=LENED_007073 PE=3 SV=1	LENED_007073	1	0.00058544	145.16	EEVAK(1)HNK	2	-0.7756	4	1.647	1.184	1.078		0.334	0.621
Acyl-CoA dehydrogenase, C-terminal domain	0.16575	A0A1Q3DYF7	385	0.574	Down	0.0110416	K	Acyl-oxidase OS=Lentinula edodes OX=5353 GN=LENED_001431 PE=3 SV=1	LENED_001431	1	0.0431695	45.598	ETGVEK(1)FWR	2	-1.9002	1	1.255	1.018	1.484	0.643	0.755	0.76
PWWP domain	0.152298	A0A1Q3EKM8	152	3.274	Up	0.022284	K	Tudor PWWP MBT OS=Lentinula edodes OX=5353 GN=LENED_009772 PE=4 SV=1	LENED_009772	1	2.2134e-19	139.11	GDIDEEDELVDDGERPAGSK(1)K	3	0.42734	4		0.453	0.425	1.667	1.723	0.922
PWWP domain	0.152298	A0A1Q3EKM8	209	1.963	Up	0.030338	K	Tudor PWWP MBT OS=Lentinula edodes OX=5353 GN=LENED_009772 PE=4 SV=1	LENED_009772	1	3.66724e-20	144.5	TTTSGK(1)EENPDDAELSKDPEATK	3	0.32229	6	0.826	0.641	0.617	1.616	1.543	0.931
PWWP domain	0.152298	A0A1Q3EKM8	338	2.702	Up	0.0185205	K	Tudor PWWP MBT OS=Lentinula edodes OX=5353 GN=LENED_009772 PE=4 SV=1	LENED_009772	1	1.76225e-10	147.09	DSGFGSK(1)NSAANGIGSK	2	0.7725	5	0.509	0.574	0.597	2.194	1.388	0.957
PWWP domain	0.152298	A0A1Q3EKM8	236	2.602	Up	0.033058	K	Tudor PWWP MBT OS=Lentinula edodes OX=5353 GN=LENED_009772 PE=4 SV=1	LENED_009772	1	0.00209893	82.831	LQK(1)VFLSSK	2	-0.27044	3	0.558	0.581	0.58	1.87	1.56	1.043
PWWP domain	0.152298	A0A1Q3E9Q8	333	1.975	Up	0.045039	K	Bromodomain containing protein OS=Lentinula edodes OX=5353 GN=LENED_005633 PE=4 SV=1	LENED_005633	0.999728	4.65983e-44	191.4	EAALAAEADEDDEDEKNHSSK(1)GSK	4	-0.14567	7	0.721	0.57	0.782	1.694	1.525	0.875
Zinc finger, C3HC4 type (RING finger)	0.152298	A0A1Q3DV76	194	2.968	Up	0.046482	K	Dna repair protein rad5 OS=Lentinula edodes OX=5353 GN=LENED_000310 PE=4 SV=1	LENED_000310	0.999998	0.0126173	76.282	GK(1)GKEKANEK	2	0.62423	2	0.329	0.673	0.664		1.98	1.316
Zinc finger, C3HC4 type (RING finger)	0.152298	A0A1Q3ECB6	1455	1.826	Up	0.048336	K	Snf2 family helicase OS=Lentinula edodes OX=5353 GN=LENED_006668 PE=4 SV=1	LENED_006668	1	8.4781e-05	129.89	IQYNTSK(1)AER	2	0.46739	4	0.748	0.735	0.638	1.061	0.985	1.826
Animal haem peroxidase	0.338265	A0A1Q3E2I9	434	1.733	Up	0.024664	K	Heme peroxidase OS=Lentinula edodes OX=5353 GN=LENED_003065 PE=4 SV=1	LENED_003065	1	0.00114052	100.02	ILAQLDPDPSK(1)R	2	1.1106	6	0.756	0.641	0.84	1.641	1.172	1.063
Animal haem peroxidase	0.338265	A0A1Q3E2I9	645	3.047	Up	0.013605	K	Heme peroxidase OS=Lentinula edodes OX=5353 GN=LENED_003065 PE=4 SV=1	LENED_003065	1	6.84776e-07	140.24	QK(1)IAQNYTFTRPVAAPIPK	3	-0.651	11	0.616	0.422	0.506	1.958	1.804	0.942
Animal haem peroxidase	0.338265	A0A1Q3E2Q8	90	0.123	Down	0.0163196	K	Heme peroxidase OS=Lentinula edodes OX=5353 GN=LENED_003048 PE=4 SV=1	LENED_003048	1	4.21779e-06	87.654	LALEHGLSLLSK(1)LPPGDFAQK	3	-0.68445	6		1.244	2.061		0.221	0.185
Animal haem peroxidase	0.338265	A0A1Q3E2Q8	673	1.632	Up	0.035802	K	Heme peroxidase OS=Lentinula edodes OX=5353 GN=LENED_003048 PE=4 SV=1	LENED_003048	1	0.00249791	147.19	FIAHYEK(1)R	3	0.47072	12	0.874	0.802	0.634	1.251	1.291	1.229
Animal haem peroxidase	0.338265	A0A1Q3E2Q8	276	3.001	Up	0.0013639	K	Heme peroxidase OS=Lentinula edodes OX=5353 GN=LENED_003048 PE=4 SV=1	LENED_003048	1	9.13024e-16	205.7	NHNYIAK(1)K	2	0.80759	6	0.541	0.386	0.608	1.644	1.489	1.473
Animal haem peroxidase	0.338265	A0A1Q3E2Q8	71	7.932	Up	0.0120768	K	Heme peroxidase OS=Lentinula edodes OX=5353 GN=LENED_003048 PE=4 SV=1	LENED_003048	1	0.00257646	99.973	HK(1)EAIDDRK	3	0.22502	4	0.254		0.158	1.942	2.034	0.926
Animal haem peroxidase	0.338265	A0A1Q3E2Q8	800	2.92	Up	0.00064437	K	Heme peroxidase OS=Lentinula edodes OX=5353 GN=LENED_003048 PE=4 SV=1	LENED_003048	1	0.00558366	101.28	LMVLK(1)ER	2	-0.63561	17	0.609	0.446	0.518	1.598	1.657	1.338
Animal haem peroxidase	0.338265	A0A1Q3E2Q8	974	2.14	Up	0.00112066	K	Heme peroxidase OS=Lentinula edodes OX=5353 GN=LENED_003048 PE=4 SV=1	LENED_003048	1	2.04386e-08	146.2	RDQSGK(1)TYIISDGISR	3	0.59956	12	0.568	0.7	0.663	1.202	1.464	1.467
Animal haem peroxidase	0.338265	A0A1Q3E2Q8	734	3.517	Up	0.0030186	K	Heme peroxidase OS=Lentinula edodes OX=5353 GN=LENED_003048 PE=4 SV=1	LENED_003048	1	2.05e-07	144.51	SNSFNLSGSK(1)TR	2	0.80616	10		0.46	0.361	1.635	1.472	1.224
Animal haem peroxidase	0.338265	A0A1Q3E2Q8	277	2.593	Up	0.0097825	K	Heme peroxidase OS=Lentinula edodes OX=5353 GN=LENED_003048 PE=4 SV=1	LENED_003048	1	0.0145168	105.36	K(1)LFDINER	2	-0.46068	5	0.44	0.651	0.627	1.847	1.539	1.069
Animal haem peroxidase	0.338265	A0A1Q3E2Q8	682	2.64	Up	0.0114449	K	Heme peroxidase OS=Lentinula edodes OX=5353 GN=LENED_003048 PE=4 SV=1	LENED_003048	1	8.46129e-06	125.5	DVVSGK(1)GFFSAPEDR	2	0.21544	3	0.47	0.628	0.584	1.107	2.082	1.251
Animal haem peroxidase	0.338265	A0A1Q3E2Q8	1022	2.105	Up	0.002475	K	Heme peroxidase OS=Lentinula edodes OX=5353 GN=LENED_003048 PE=4 SV=1	LENED_003048	1	8.98313e-49	225.08	FK(1)DHDRPELNYAYLDENK	4	0.79915	12	0.723	0.592	0.651	1.223	1.643	1.273
Animal haem peroxidase	0.338265	A0A1Q3E2Q8	724	4.118	Up	0.0183155	K	Heme peroxidase OS=Lentinula edodes OX=5353 GN=LENED_003048 PE=4 SV=1	LENED_003048	1	2.50899e-35	204.13	TQELIK(1)SNSFNLSGSK	2	0.6845	12	0.385	0.399	0.424	1.305	2.323	1.347
Animal haem peroxidase	0.338265	A0A1Q3E2Q8	641	4.648	Up	0.0034843	K	Heme peroxidase OS=Lentinula edodes OX=5353 GN=LENED_003048 PE=4 SV=1	LENED_003048	1	1.0243e-05	130.1	DLNLSDQYDMK(1)R	2	-0.76648	3		0.391	0.252	1.591	1.305	1.587
Animal haem peroxidase	0.338265	A0A1Q3E2Q8	851	3.108	Up	0.0195384	K	Heme peroxidase OS=Lentinula edodes OX=5353 GN=LENED_003048 PE=4 SV=1	LENED_003048	1	3.89216e-12	130.37	TTEHIIVQHLQK(1)LGYTSAR	3	-0.37373	3	0.288	0.643	0.554	1.102	2.065	1.448
Animal haem peroxidase	0.338265	A0A1Q3E2Q8	666	3.916	Up	4.4208e-05	K	Heme peroxidase OS=Lentinula edodes OX=5353 GN=LENED_003048 PE=4 SV=1	LENED_003048	1	3.9411e-07	158.34	DPK(1)FIAHYEK	2	0.83979	11	0.418	0.441	0.398	1.633	1.834	1.456
Animal haem peroxidase	0.338265	A0A1Q3E2Q8	1006	3.722	Up	0.000157767	K	Heme peroxidase OS=Lentinula edodes OX=5353 GN=LENED_003048 PE=4 SV=1	LENED_003048	1	3.30793e-07	159.79	GIFAIK(1)DIQR	2	1.0456	3	0.412	0.376	0.515	1.636	1.655	1.559
Pyridoxal-dependent decarboxylase conserved domain	0.300865	A0A1Q3EPI9	1030	0.566	Down	0.047902	K	Pyridoxal-dependent decarboxylase domain protein OS=Lentinula edodes OX=5353 GN=LENED_011241 PE=4 SV=1	LENED_011241	1	0.00671607	78.516	ECK(1)VSVYR	2	-1.3048	6	1.175	1.362	1.241	0.471	0.984	0.684
Pyridoxal-dependent decarboxylase conserved domain	0.300865	A0A1Q3EPI9	733	0.314	Down	0.027976	K	Pyridoxal-dependent decarboxylase domain protein OS=Lentinula edodes OX=5353 GN=LENED_011241 PE=4 SV=1	LENED_011241	1	0.000166297	118.23	MDLVEYDK(1)AR	2	0.7149	13	1.859	0.784	1.86	0.618	0.439	0.358
Pyridoxal-dependent decarboxylase conserved domain	0.300865	A0A1Q3EPI9	877	0.522	Down	0.028624	K	Pyridoxal-dependent decarboxylase domain protein OS=Lentinula edodes OX=5353 GN=LENED_011241 PE=4 SV=1	LENED_011241	1	1.66666e-09	138.42	TNFIVRPLNMLPAEIK(1)GNR	3	0.37305	18	1.444	1.04	1.401	0.469	0.795	0.763
Pyridoxal-dependent decarboxylase conserved domain	0.300865	A0A1Q3EPI9	723	0.286	Down	0.0117834	K	Pyridoxal-dependent decarboxylase domain protein OS=Lentinula edodes OX=5353 GN=LENED_011241 PE=4 SV=1	LENED_011241	1	0.000131958	148.52	LSSELAK(1)NR	2	-1.4164	6	1.266	1.002	2.244	0.331	0.53	0.431
Pyridoxal-dependent decarboxylase conserved domain	0.300865	A0A1Q3EPI9	498	0.284	Down	0.048776	K	Pyridoxal-dependent decarboxylase domain protein OS=Lentinula edodes OX=5353 GN=LENED_011241 PE=4 SV=1	LENED_011241	1	1.40615e-06	150.1	NLK(1)FYPLSLR	2	2.4272	25	1.284	0.869	2.358	0.192	0.629	0.461
Pyridoxal-dependent decarboxylase conserved domain	0.300865	A0A1Q3EPI9	1311	0.325	Down	0.0067392	K	Pyridoxal-dependent decarboxylase domain protein OS=Lentinula edodes OX=5353 GN=LENED_011241 PE=4 SV=1	LENED_011241	1	7.05894e-11	160.84	GHK(1)YMQMIDDFK	2	0.39794	44	1.429	1.198	1.779	0.316	0.559	0.559
Pyridoxal-dependent decarboxylase conserved domain	0.300865	A0A1Q3EPI9	1134	0.434	Down	0.0125024	K	Pyridoxal-dependent decarboxylase domain protein OS=Lentinula edodes OX=5353 GN=LENED_011241 PE=4 SV=1	LENED_011241	1	0.000706558	88.495	GQQPPIVK(1)GK	2	-0.29549	4	1.259	1.077	1.75	0.45	0.668	0.655
Pyridoxal-dependent decarboxylase conserved domain	0.300865	A0A1Q3EPI9	529	0.291	Down	0.020265	K	Pyridoxal-dependent decarboxylase domain protein OS=Lentinula edodes OX=5353 GN=LENED_011241 PE=4 SV=1	LENED_011241	1	1.46938e-10	153.81	VDTCTHESK(1)FLK	3	-1.3612	12	2.034	0.829	1.731	0.564	0.448	0.326
Pyridoxal-dependent decarboxylase conserved domain	0.300865	A0A1Q3EEK4	172	0.521	Down	0.0077621	K	Tyrosine decarboxylase OS=Lentinula edodes OX=5353 GN=LENED_007438 PE=3 SV=1	LENED_007438	1	0.00158273	63.473	AAHPDTK(1)LEDMR	3	-1.9054	3	1.403	1.181	1.311	0.526	0.804	0.698
Pyridoxal-dependent decarboxylase conserved domain	0.300865	A0A1Q3EEK4	375	0.59	Down	0.0139575	K	Tyrosine decarboxylase OS=Lentinula edodes OX=5353 GN=LENED_007438 PE=3 SV=1	LENED_007438	1	8.02366e-05	103.08	GYGVEGFQK(1)HIR	2	-0.70676	10	1.385	1.09	1.251	0.611	0.702	0.884
Pyridoxal-dependent decarboxylase conserved domain	0.300865	A0A1Q3EJS7	49	4.668	Up	0.0077833	K	Glutamate decarboxylase OS=Lentinula edodes OX=5353 GN=LENED_009408 PE=3 SV=1	LENED_009408	1	0.000567168	84.753	YGTQPLPK(1)YHFSSK	2	-0.91009	5	0.346	0.493	0.228	1.385	1.179	2.417
Pyridoxal-dependent decarboxylase conserved domain	0.300865	A0A1Q3EJS7	19	7.961	Up	0.0102976	K	Glutamate decarboxylase OS=Lentinula edodes OX=5353 GN=LENED_009408 PE=3 SV=1	LENED_009408	1	0.00834416	87.258	LVQDSHDK(1)K	2	-1.3879	2	0.315	0.151	0.325	1.634		2.564
Pyridoxal-dependent decarboxylase conserved domain	0.300865	A0A1Q3EJS7	5	5.757	Up	0.00106202	K	Glutamate decarboxylase OS=Lentinula edodes OX=5353 GN=LENED_009408 PE=3 SV=1	LENED_009408	1	0.00014645	117.79	ALSK(1)HINADR	2	0.30049	10	0.274	0.409	0.231	1.415	2.152	1.695
Peptidase family M1	0.338265	A0A1Q3EMN6	845	0.389	Down	0.0150789	K	Aminopeptidase OS=Lentinula edodes OX=5353 GN=LENED_010529 PE=3 SV=1	LENED_010529	1	8.31566e-36	206.19	QVTHFFQDHYEELYK(1)R	4	-1.1337	8	1.309	1.131	1.761	0.367	0.54	0.726
Peptidase family M1	0.338265	A0A1Q3EMN6	164	0.336	Down	0.0042449	K	Aminopeptidase OS=Lentinula edodes OX=5353 GN=LENED_010529 PE=3 SV=1	LENED_010529	1	0.000874608	76.759	TAFPCWDEPALK(1)AK	2	-0.71015	5	1.816	1.046	1.552	0.423	0.505	0.557
Peptidase family M1	0.338265	A0A1Q3EMN6	462	0.563	Down	0.031196	K	Aminopeptidase OS=Lentinula edodes OX=5353 GN=LENED_010529 PE=3 SV=1	LENED_010529	1	0.000122821	104.41	MLSAYVGEDK(1)FLK	2	-2.0951	9	1.572	1.34	0.906	0.696	0.677	0.777
Peptidase family M1	0.338265	A0A1Q3E695	608	2.424	Up	0.043996	K	Leukotriene-a4 partial OS=Lentinula edodes OX=5353 GN=LENED_004428 PE=4 SV=1	LENED_004428	1	0.0233893	45.28	VNK(1)DLAVNAFQK	2	-0.75383	1	0.551	0.647		1.699		1.205
Ribosomal protein L7Ae/L30e/S12e/Gadd45 family	0.0795067	A0A1Q3E394	97	2.039	Up	0.0038413	K	Ribosomal protein l4 OS=Lentinula edodes OX=5353 GN=LENED_003242 PE=4 SV=1	LENED_003242	1	0.0384139	57.164	LFNK(1)YRPETK	2	0.32233	1	0.621	0.652		1.472	1.194	1.227
Ribosomal protein L7Ae/L30e/S12e/Gadd45 family	0.0795067	A0A1Q3EQN0	25	2.583	Up	0.031178	K	DNA polymerase OS=Lentinula edodes OX=5353 GN=LENED_011676 PE=3 SV=1	LENED_011676	1	0.0175667	57.532	LGLVVK(1)SGK	2	-0.35937	3	0.777	0.645	0.297	1.753	1.225	1.463
Ribosomal protein L7Ae/L30e/S12e/Gadd45 family	0.0795067	A0A1Q3EQN0	11	3.398	Up	0.028561	K	DNA polymerase OS=Lentinula edodes OX=5353 GN=LENED_011676 PE=3 SV=1	LENED_011676	1	3.19307e-07	148.28	AAK(1)NTESITAR	2	0.91799	4	0.519	0.674	0.2	1.738	1.17	1.826
Ribosomal protein L7Ae/L30e/S12e/Gadd45 family	0.0795067	A0A1Q3EQN0	34	3.966	Up	0.041264	K	DNA polymerase OS=Lentinula edodes OX=5353 GN=LENED_011676 PE=3 SV=1	LENED_011676	1	0.00406924	68.355	YTLGYK(1)SALK	2	-0.0093816	6	0.476	0.552	0.209	1.514	1.619	1.773
Ribosomal protein L7Ae/L30e/S12e/Gadd45 family	0.0795067	A0A1Q3EQN0	28	2.362	Up	0.034781	K	DNA polymerase OS=Lentinula edodes OX=5353 GN=LENED_011676 PE=3 SV=1	LENED_011676	1	0.000970185	98.048	SGK(1)YTLGYK	2	0.56281	6	0.704	0.792	0.331	1.712	1.205	1.398
Ribosomal protein L7Ae/L30e/S12e/Gadd45 family	0.0795067	A0A1Q3EQN0	89	2.154	Up	0.028301	K	DNA polymerase OS=Lentinula edodes OX=5353 GN=LENED_011676 PE=3 SV=1	LENED_011676	1	9.28511e-07	89.663	TQVHHFGGTNVALGTAAGK(1)LFR	4	-0.63796	1	0.597	0.873	0.544		1.324	1.568
Ribosomal protein L7Ae/L30e/S12e/Gadd45 family	0.0795067	A0A1Q3E2C8	84	0.364	Down	0.030721	K	SnRNP subunit OS=Lentinula edodes OX=5353 GN=LENED_002974 PE=4 SV=1	LENED_002974	1	0.00320644	51.03	NVPYVFLPSK(1)AALGR	3	-1.0421	3	1.388	1.676	1.231	0.25	0.66	0.653
Ribosomal protein L7Ae/L30e/S12e/Gadd45 family	0.0795067	A0A1Q3EEZ4	49	3.838	Up	0.0110393	K	40S ribosomal protein S12 OS=Lentinula edodes OX=5353 GN=LENED_007650 PE=3 SV=1	LENED_007650	1	0.0262042	45.68	LVYHHLK(1)K	3	-0.17524	3	0.54	0.509	0.224	1.871	1.233	1.782
FAD binding domain	0.338265	A0A1Q3DWB2	682	2.021	Up	0.042859	K	Cytochrome p450 OS=Lentinula edodes OX=5353 GN=LENED_000726 PE=4 SV=1	LENED_000726	1	0.000248999	92.039	HIEFK(1)LPEGSTYR	2	-0.093704	6	0.58	0.71		1.672	1.224	1.014
FAD binding domain	0.338265	A0A1Q3ET78	483	0.236	Down	0.00056372	K	Endoglucanase OS=Lentinula edodes OX=5353 GN=LENED_012699 PE=3 SV=1	LENED_012699	1	2.96674e-05	160.75	THSVLK(1)YAK	2	0.88248	10	1.801	1.214	1.724	0.325	0.381	0.414
FAD binding domain	0.338265	A0A1Q3ET78	931	0.288	Down	0.0053792	K	Endoglucanase OS=Lentinula edodes OX=5353 GN=LENED_012699 PE=3 SV=1	LENED_012699	1	0.000121786	94.09	AFLQHK(1)ALLQSQGK	3	1.6327	3	1.347	1.045	2.129	0.386	0.492	0.423
FAD binding domain	0.338265	A0A1Q3ET78	753	0.29	Down	0.00197761	K	Endoglucanase OS=Lentinula edodes OX=5353 GN=LENED_012699 PE=3 SV=1	LENED_012699	1	4.63662e-06	106.38	LITIPVPGSEDK(1)HHTR	4	0.47723	7	1.78	1.324	1.447	0.346	0.401	0.574
CoA binding domain	0.338265	A0A1Q3EFY2	960	0.645	Down	0.025781	K	Succinate--CoA ligase [ADP-forming] subunit alpha, mitochondrial OS=Lentinula edodes OX=5353 GN=LENED_007968 PE=3 SV=1	LENED_007968	1	3.60422e-05	96.673	VLVQGFTGK(1)TGTFHAK	2	-0.17035	3	1.309	1.044	1.269	0.784	0.782	0.77
CoA binding domain	0.338265	A0A1Q3EFY2	967	0.566	Down	0.0098358	K	Succinate--CoA ligase [ADP-forming] subunit alpha, mitochondrial OS=Lentinula edodes OX=5353 GN=LENED_007968 PE=3 SV=1	LENED_007968	1	0.000142012	88.319	TGTFHAK(1)EALAYGTK	3	0.13561	3	1.501	1.001	1.298	0.721	0.691	0.739
CoA binding domain	0.338265	A0A1Q3E9V9	765	0.448	Down	0.046402	K	Atp-citrate synthase OS=Lentinula edodes OX=5353 GN=LENED_005754 PE=4 SV=1	LENED_005754	1	0.00273177	105.36	YEK(1)DPECK	2	-0.44724	3	2.116	1.026	1	0.69	0.513	0.653
CoA binding domain	0.338265	A0A1Q3E9V9	834	0.451	Down	0.021355	K	Atp-citrate synthase OS=Lentinula edodes OX=5353 GN=LENED_005754 PE=4 SV=1	LENED_005754	1	9.55153e-31	158.78	TEVQFGHAGSLAGSDVETAEAK(1)NR	3	-2.0567	2	1.107	1.017	1.583		0.547	0.567
CoA binding domain	0.338265	A0A1Q3E9V9	186	0.639	Down	0.0195578	K	Atp-citrate synthase OS=Lentinula edodes OX=5353 GN=LENED_005754 PE=4 SV=1	LENED_005754	1	0.000362066	69.188	LLIPVPTAAAPQTFPGK(1)K	3	-0.15	8	1.328	1.17	1.124	0.616	0.807	0.891
AAA domain	0.338265	A0A1Q3E6L9	163	3.224	Up	0.034077	K	Uracil phosphoribosyltransferase OS=Lentinula edodes OX=5353 GN=LENED_004559 PE=4 SV=1	LENED_004559	1	1.89189e-27	218.18	K(1)WQQAECDQLR	3	-0.19616	8	0.383	0.345	0.722	1.538	1.64	1.497
AAA domain	0.338265	A0A1Q3E6L9	230	8.659	Up	0.0027992	K	Uracil phosphoribosyltransferase OS=Lentinula edodes OX=5353 GN=LENED_004559 PE=4 SV=1	LENED_004559	1	0.000164414	107.09	LK(1)TTLVMDGDR	2	-0.92614	4	0.302	0.167	0.271		2.277	1.995
AAA domain	0.338265	A0A1Q3DXK0	1362	0.556	Down	0.0027768	K	Rna-directed rna polymerase OS=Lentinula edodes OX=5353 GN=LENED_001134 PE=3 SV=1	LENED_001134	1	0.00328799	91.069	GIK(1)TNIAR	2	-0.058979	5		1.263	1.389	0.76	0.677	0.773
PA14 domain	0.0593148	A0A1Q3E6Z8	354	2.959	Up	0.038022	K	Beta-glucosidase OS=Lentinula edodes OX=5353 GN=LENED_004700 PE=3 SV=1	LENED_004700	1	0.0305794	46.524	IAIVGGNAK(1)AR	2	0.08425	2	0.741	0.62	0.329	1.575		1.759
PA14 domain	0.0593148	A0A1Q3E6Z8	344	2.694	Up	0.0036832	K	Beta-glucosidase OS=Lentinula edodes OX=5353 GN=LENED_004700 PE=3 SV=1	LENED_004700	0.999547	9.72227e-05	82.865	NEGSLLPLKPEEQGLK(1)K	3	0.025375	2	0.605	0.601	0.44	1.471	1.17	1.794
PA14 domain	0.0593148	A0A1Q3E6Z8	711	2.109	Up	0.042402	K	Beta-glucosidase OS=Lentinula edodes OX=5353 GN=LENED_004700 PE=3 SV=1	LENED_004700	1	5.30132e-06	121.24	YAEDLYVGYK(1)HYHHR	3	0.16507	10	0.583	0.951	0.412	1.073	1.452	1.58
PA14 domain	0.0593148	A0A1Q3EN54	333	3.954	Up	0.0004841	K	Beta-glucosidase OS=Lentinula edodes OX=5353 GN=LENED_010692 PE=3 SV=1	LENED_010692	1	4.1861e-05	122.55	IK(1)SIAVIGPNAK	2	-0.75719	6	0.417	0.504	0.321	1.695	1.542	1.674
PA14 domain	0.0593148	A0A1Q3EN54	689	2.475	Up	0.00196409	K	Beta-glucosidase OS=Lentinula edodes OX=5353 GN=LENED_010692 PE=3 SV=1	LENED_010692	1	2.11638e-09	115.57	LADVPSYPSYGSK(1)GQEHGR	3	-0.68637	4	0.717	0.542	0.511	1.674	1.333	1.373
PA14 domain	0.0593148	A0A1Q3E482	851	1.519	Up	0.0144223	K	Beta-glucosidase OS=Lentinula edodes OX=5353 GN=LENED_003590 PE=3 SV=1	LENED_003590	1	0.0182995	73.26	LNLK(1)DLR	2	1.0802	6	0.829	0.924	0.656	1.27	1.209	1.18
Acyl-CoA dehydrogenase, middle domain	0.16575	A0A1Q3EIC3	300	0.237	Down	0.0042032	K	Acyl-dehydrogenase OS=Lentinula edodes OX=5353 GN=LENED_008922 PE=4 SV=1	LENED_008922	1	0.0179575	65.246	LGPGK(1)HLR	2	0.32281	2	2.235	1.229	1.342	0.501	0.34	0.297
Acyl-CoA dehydrogenase, middle domain	0.16575	A0A1Q3E043	327	0.443	Down	0.033038	K	Glutaryl-dehydrogenase OS=Lentinula edodes OX=5353 GN=LENED_002088 PE=3 SV=1	LENED_002088	1	0.00271358	69.864	PIASFQLIQK(1)K	2	1.1081	1	1.521	0.989	1.265		0.666	0.449
Acyl-CoA dehydrogenase, middle domain	0.16575	A0A1Q3E043	364	0.417	Down	0.002562	K	Glutaryl-dehydrogenase OS=Lentinula edodes OX=5353 GN=LENED_002088 PE=3 SV=1	LENED_002088	1	2.9145e-05	95.205	LKDQGLLAPEMVSLVK(1)K	3	-0.8731	6	1.678	1.147	1.365	0.559	0.661	0.527
Acyl-CoA dehydrogenase, middle domain	0.16575	A0A1Q3EDF7	174	0.258	Down	0.0061366	K	Acyl--peroxisomal OS=Lentinula edodes OX=5353 GN=LENED_007073 PE=3 SV=1	LENED_007073	1	0.000146504	111.61	LGPGK(1)HLQGR	3	0.084938	6	1.611		1.557	0.365	0.451
Acyl-CoA dehydrogenase, middle domain	0.16575	A0A1Q3EDF7	428	0.312	Down	0.0027199	K	Acyl--peroxisomal OS=Lentinula edodes OX=5353 GN=LENED_007073 PE=3 SV=1	LENED_007073	1	0.000781354	106.68	GITK(1)TGMGR	2	-2.2971	9	1.709	1.048	1.723	0.42	0.47	0.506
Acyl-CoA dehydrogenase, middle domain	0.16575	A0A1Q3EDF7	16	0.366	Down	0.035878	K	Acyl--peroxisomal OS=Lentinula edodes OX=5353 GN=LENED_007073 PE=3 SV=1	LENED_007073	1	0.00058544	145.16	EEVAK(1)HNK	2	-0.7756	4	1.647	1.184	1.078		0.334	0.621
Acyl-CoA dehydrogenase, middle domain	0.16575	A0A1Q3DYF7	385	0.574	Down	0.0110416	K	Acyl-oxidase OS=Lentinula edodes OX=5353 GN=LENED_001431 PE=3 SV=1	LENED_001431	1	0.0431695	45.598	ETGVEK(1)FWR	2	-1.9002	1	1.255	1.018	1.484	0.643	0.755	0.76
NAD binding domain of 6-phosphogluconate dehydrogenase	0.338265	A0A1Q3DYZ8	334	1.765	Up	0.031404	K	3-hydroxyisobutyrate dehydrogenase OS=Lentinula edodes OX=5353 GN=LENED_001577 PE=3 SV=1	LENED_001577	1	0.000750824	107.79	FLQK(1)TAEER	2	0.51401	1	0.687	0.845		1.337	1.367
NAD binding domain of 6-phosphogluconate dehydrogenase	0.338265	A0A1Q3EQ38	379	0.043	Down	0.045799	K	6-phosphogluconate dehydrogenase, decarboxylating OS=Lentinula edodes OX=5353 GN=LENED_011465 PE=3 SV=1	LENED_011465	1	1.30386e-07	134.88	LESLLFDDFFNK(1)AVHK	3	0.26855	7	0.199	1.645	3.463	0.024	0.048	0.158
NAD binding domain of 6-phosphogluconate dehydrogenase	0.338265	A0A1Q3EQ38	284	1.822	Up	0.021376	K	6-phosphogluconate dehydrogenase, decarboxylating OS=Lentinula edodes OX=5353 GN=LENED_011465 PE=3 SV=1	LENED_011465	1	0.000263771	116.13	ASK(1)VIAGPQK	2	1.5333	6	0.855	0.671	0.652	1.676	1.235	1.057
CBS domain	0.16805	A0A1Q3E2Z3	235	0.589	Down	0.0017048	K	Inosine-5'-monophosphate dehydrogenase OS=Lentinula edodes OX=5353 GN=LENED_003073 PE=3 SV=1	LENED_003073	1	1.18192e-17	171.11	SDLLK(1)NQSYPLASK	2	0.39908	8	1.346	1.132	1.256	0.675	0.725	0.801
CBS domain	0.16805	A0A1Q3EQB0	276	0.577	Down	0.0122415	K	SAGA-associated factor 11 OS=Lentinula edodes OX=5353 GN=LENED_011431 PE=3 SV=1	LENED_011431	1	1.66819e-05	76.015	VMTPHPDTAPPTLSVHEALK(1)K	4	1.3451	6	1.393	1	1.382	0.816	0.673	0.689
CBS domain	0.16805	A0A1Q3EG31	268	0.635	Down	0.020557	K	CBS-domain-containing protein OS=Lentinula edodes OX=5353 GN=LENED_008022 PE=4 SV=1	LENED_008022	1	0.000125098	128.85	LVVVEGEEEEK(1)K	2	-0.0082521	2		1.334	1.17	0.698	0.886	0.8
Nuclear transport factor 2 (NTF2) domain	0.152298	A0A1Q3E5M7	60	0.611	Down	0.0106225	K	Nuclear transport factor 2 OS=Lentinula edodes OX=5353 GN=LENED_004207 PE=4 SV=1	LENED_004207	1	0.000133341	98.902	LTSLPFSK(1)VQHK	2	-0.042893	12	1.482	1.044	1.18	0.725	0.799	0.739
Nuclear transport factor 2 (NTF2) domain	0.152298	A0A1Q3ENE7	50	0.584	Down	0.032477	K	RAN protein binding protein OS=Lentinula edodes OX=5353 GN=LENED_010784 PE=4 SV=1	LENED_010784	1	0.000786004	139.28	LHCFYNK(1)R	3	-0.22563	14	1.528	1.104	1.153	0.773	0.879	0.557
Nuclear transport factor 2 (NTF2) domain	0.152298	A0A1Q3ENE7	300	1.605	Up	0.024018	K	RAN protein binding protein OS=Lentinula edodes OX=5353 GN=LENED_010784 PE=4 SV=1	LENED_010784	1	0.000256654	89.356	K(1)WGNAVAHDSR	3	-0.59969	5	0.972	0.694	0.663	1.092	1.342	1.305
Aminotransferase class-V	0.300865	A0A1Q3EMG2	73	2.397	Up	0.0029955	K	Kynureninase OS=Lentinula edodes OX=5353 GN=BNA5 PE=3 SV=1	BNA5	1	0.00085532	72.29	GVIGHFDHPQK(1)R	4	0.19295	12	0.692	0.528	0.594	1.575	1.623	1.151
Aminotransferase class-V	0.300865	A0A1Q3DXZ3	414	0.517	Down	0.0046755	K	PLP-dependent transferase OS=Lentinula edodes OX=5353 GN=LENED_001382 PE=4 SV=1	LENED_001382	1	1.5143e-61	241.87	EWIGGESAIHK(1)YCNNLAR	2	0.4591	44	1.43	1.17	1.296	0.563	0.653	0.799
Aminotransferase class-V	0.300865	A0A1Q3EF77	182	2.513	Up	0.023065	K	PLP-dependent transferase OS=Lentinula edodes OX=5353 GN=LENED_007753 PE=4 SV=1	LENED_007753	1	1.89811e-23	174.44	HITNVK(1)ANAPQGQK	3	-0.10502	8	0.709	0.668	0.49		1.879	1.249
Aminotransferase class-V	0.300865	A0A1Q3EF77	213	2.022	Up	0.03096	K	PLP-dependent transferase OS=Lentinula edodes OX=5353 GN=LENED_007753 PE=4 SV=1	LENED_007753	1	0.037824	61.561	EMVK(1)ICK	2	-0.29985	8	0.695	0.71	0.633	1.41	1.804	0.907
Aminotransferase class-V	0.300865	A0A1Q3EF77	266	2.531	Up	0.0176019	K	PLP-dependent transferase OS=Lentinula edodes OX=5353 GN=LENED_007753 PE=4 SV=1	LENED_007753	1	5.9742e-05	117.2	RGAAFLWMPK(1)ESQK	3	-0.3533	23	0.712	0.563	0.461	1.419	1.511	1.463
Histidine kinase-, DNA gyrase B-, and HSP90-like ATPase	0.16805	A0A1Q3ERJ6	249	1.873	Up	0.0166024	K	DNA topoisomerase II OS=Lentinula edodes OX=5353 GN=LENED_012022 PE=4 SV=1	LENED_012022	1	0.000352301	131.41	IQVLGAK(1)NK	2	-0.94221	4	0.77	0.778	0.58	1.21	1.666	1.11
Histidine kinase-, DNA gyrase B-, and HSP90-like ATPase	0.16805	A0A1Q3E4Z7	333	1.676	Up	0.0193397	K	Heat-shock protein 90 OS=Lentinula edodes OX=5353 GN=LENED_003972 PE=3 SV=1	LENED_003972	1	0.00563678	82.452	NNIK(1)LYVR	2	-0.95682	3	0.816	0.718	0.748	1.613	1.078	1.133
Histidine kinase-, DNA gyrase B-, and HSP90-like ATPase	0.16805	A0A1Q3E4Z7	86	2.102	Up	0.0037581	K	Heat-shock protein 90 OS=Lentinula edodes OX=5353 GN=LENED_003972 PE=3 SV=1	LENED_003972	1	2.0922e-64	229.96	DTGIGMTK(1)ADMVNNLGTIAK	3	-0.64101	41	0.579	0.677	0.707	1.196	1.675	1.255
Histidine kinase-, DNA gyrase B-, and HSP90-like ATPase	0.16805	A0A1Q3E4Z7	44	0.336	Down	0.020836	K	Heat-shock protein 90 OS=Lentinula edodes OX=5353 GN=LENED_003972 PE=3 SV=1	LENED_003972	1	6.13965e-05	112.02	ELISNASDALDK(1)IR	2	-2.4063	5	0.894	1.723	1.715	0.318	0.54	0.597
Histidine kinase-, DNA gyrase B-, and HSP90-like ATPase	0.16805	A0A1Q3E4Z7	316	1.561	Up	0.0033557	K	Heat-shock protein 90 OS=Lentinula edodes OX=5353 GN=LENED_003972 PE=3 SV=1	LENED_003972	1	0.0109005	113.89	AILFVPK(1)R	2	0.054308	2	0.856	0.782	0.731	1.333	1.108	1.258
Histidine kinase-, DNA gyrase B-, and HSP90-like ATPase	0.16805	A0A1Q3EDL1	470	2.488	Up	0.00042458	K	Heat shock protein Hsp90 OS=Lentinula edodes OX=5353 GN=LENED_007149 PE=3 SV=1	LENED_007149	1	2.18828e-16	167.32	MADLETEDSEK(1)FEK	2	-0.57648	19	0.588	0.661	0.508	1.554	1.459	1.359
Histidine kinase-, DNA gyrase B-, and HSP90-like ATPase	0.16805	A0A1Q3EDL1	690	2.515	Up	0.0185429	K	Heat shock protein Hsp90 OS=Lentinula edodes OX=5353 GN=LENED_007149 PE=3 SV=1	LENED_007149	1	0.000420946	94.692	SPLIEGLLK(1)K	3	-0.62419	9	0.742	0.637	0.352	1.255	1.337	1.761
Histidine kinase-, DNA gyrase B-, and HSP90-like ATPase	0.16805	A0A1Q3EDL1	446	2.41	Up	0.0022228	K	Heat shock protein Hsp90 OS=Lentinula edodes OX=5353 GN=LENED_007149 PE=3 SV=1	LENED_007149	1	0.0134004	69.812	QLK(1)SIILK	2	0.21341	8	0.717	0.571	0.513	1.677	1.288	1.375
Histidine kinase-, DNA gyrase B-, and HSP90-like ATPase	0.16805	A0A1Q3EDL1	547	2.252	Up	0.0077835	K	Heat shock protein Hsp90 OS=Lentinula edodes OX=5353 GN=LENED_007149 PE=3 SV=1	LENED_007149	1	3.14654e-05	134.59	SVFVEK(1)LHAR	2	0.90947	17	0.727	0.612	0.555	1.397	1.777	1.091
Histidine kinase-, DNA gyrase B-, and HSP90-like ATPase	0.16805	A0A1Q3EDL1	608	3.131	Up	3.6952e-05	K	Heat shock protein Hsp90 OS=Lentinula edodes OX=5353 GN=LENED_007149 PE=3 SV=1	LENED_007149	0.982655	0.000141218	93.478	EAAQK(0.983)YK(0.017)PLMEYLQK	3	1.0461	8	0.532	0.467	0.484	1.428	1.627	1.589
Histidine kinase-, DNA gyrase B-, and HSP90-like ATPase	0.16805	A0A1Q3EDL1	175	2.539	Up	0.0193229	K	Heat shock protein Hsp90 OS=Lentinula edodes OX=5353 GN=LENED_007149 PE=3 SV=1	LENED_007149	1	1.41807e-10	154.28	VHVASVPAK(1)SEK	3	1.9224	11	0.702	0.682	0.353	1.257	1.837	1.316
Histidine kinase-, DNA gyrase B-, and HSP90-like ATPase	0.16805	A0A1Q3EDL1	31	2.793	Up	0.0096213	K	Heat shock protein Hsp90 OS=Lentinula edodes OX=5353 GN=LENED_007149 PE=3 SV=1	LENED_007149	1	7.75797e-07	142.08	EK(1)FNYQSDVAR	2	-0.47745	5	0.651	0.617	0.365	1.921	1.364	1.276
Histidine kinase-, DNA gyrase B-, and HSP90-like ATPase	0.16805	A0A1Q3EDL1	574	2.312	Up	0.0020016	K	Heat shock protein Hsp90 OS=Lentinula edodes OX=5353 GN=LENED_007149 PE=3 SV=1	LENED_007149	1	5.42684e-05	124.12	WK(1)NVPFQDIAK	2	-0.39743	7	0.661	0.667	0.509	1.208	1.512	1.528
Histidine kinase-, DNA gyrase B-, and HSP90-like ATPase	0.16805	A0A1Q3EDL1	587	1.988	Up	0.021844	K	Heat shock protein Hsp90 OS=Lentinula edodes OX=5353 GN=LENED_007149 PE=3 SV=1	LENED_007149	1	1.10826e-18	160.55	VGLK(1)FGDEDTDEEEEKEQQK	3	0.63268	6	0.887	0.689	0.467	1.199	1.482	1.381
Acyl-CoA dehydrogenase, N-terminal domain	0.16575	A0A1Q3EIC3	300	0.237	Down	0.0042032	K	Acyl-dehydrogenase OS=Lentinula edodes OX=5353 GN=LENED_008922 PE=4 SV=1	LENED_008922	1	0.0179575	65.246	LGPGK(1)HLR	2	0.32281	2	2.235	1.229	1.342	0.501	0.34	0.297
Acyl-CoA dehydrogenase, N-terminal domain	0.16575	A0A1Q3E043	327	0.443	Down	0.033038	K	Glutaryl-dehydrogenase OS=Lentinula edodes OX=5353 GN=LENED_002088 PE=3 SV=1	LENED_002088	1	0.00271358	69.864	PIASFQLIQK(1)K	2	1.1081	1	1.521	0.989	1.265		0.666	0.449
Acyl-CoA dehydrogenase, N-terminal domain	0.16575	A0A1Q3E043	364	0.417	Down	0.002562	K	Glutaryl-dehydrogenase OS=Lentinula edodes OX=5353 GN=LENED_002088 PE=3 SV=1	LENED_002088	1	2.9145e-05	95.205	LKDQGLLAPEMVSLVK(1)K	3	-0.8731	6	1.678	1.147	1.365	0.559	0.661	0.527
Acyl-CoA dehydrogenase, N-terminal domain	0.16575	A0A1Q3EDF7	174	0.258	Down	0.0061366	K	Acyl--peroxisomal OS=Lentinula edodes OX=5353 GN=LENED_007073 PE=3 SV=1	LENED_007073	1	0.000146504	111.61	LGPGK(1)HLQGR	3	0.084938	6	1.611		1.557	0.365	0.451
Acyl-CoA dehydrogenase, N-terminal domain	0.16575	A0A1Q3EDF7	428	0.312	Down	0.0027199	K	Acyl--peroxisomal OS=Lentinula edodes OX=5353 GN=LENED_007073 PE=3 SV=1	LENED_007073	1	0.000781354	106.68	GITK(1)TGMGR	2	-2.2971	9	1.709	1.048	1.723	0.42	0.47	0.506
Acyl-CoA dehydrogenase, N-terminal domain	0.16575	A0A1Q3EDF7	16	0.366	Down	0.035878	K	Acyl--peroxisomal OS=Lentinula edodes OX=5353 GN=LENED_007073 PE=3 SV=1	LENED_007073	1	0.00058544	145.16	EEVAK(1)HNK	2	-0.7756	4	1.647	1.184	1.078		0.334	0.621
Acyl-CoA dehydrogenase, N-terminal domain	0.16575	A0A1Q3DYF7	385	0.574	Down	0.0110416	K	Acyl-oxidase OS=Lentinula edodes OX=5353 GN=LENED_001431 PE=3 SV=1	LENED_001431	1	0.0431695	45.598	ETGVEK(1)FWR	2	-1.9002	1	1.255	1.018	1.484	0.643	0.755	0.76
Glutamine amidotransferase class-I	0.338265	A0A1Q3ESW1	197	5.763	Up	6.0968e-05	K	Multifunctional tryptophan biosynthesis protein OS=Lentinula edodes OX=5353 GN=LENED_012514 PE=3 SV=1	LENED_012514	1	0.00186167	84.817	SK(1)VPSILNK	2	0.21712	3	0.328	0.325	0.266	2.029	1.613	1.654
Glutamine amidotransferase class-I	0.338265	A0A1Q3ESW1	469	3.349	Up	0.002661	K	Multifunctional tryptophan biosynthesis protein OS=Lentinula edodes OX=5353 GN=LENED_012514 PE=3 SV=1	LENED_012514	1	0.000290982	92.606	SEAPLVK(1)ICGVR	2	-0.30437	8	0.582	0.478	0.369	1.981	1.517	1.288
Glutamine amidotransferase class-I	0.338265	A0A1Q3EL83	227	0.575	Down	0.0030844	K	Gmp synthase OS=Lentinula edodes OX=5353 GN=LENED_009970 PE=3 SV=1	LENED_009970	1	0.00302604	97.798	EICGPK(1)GR	2	1.0078	6	1.31	1.349	1.123	0.725	0.807	0.643
Peptidase dimerisation domain	0.338265	A0A1Q3EQW6	342	1.716	Up	0.0145429	K	Glutamate carboxypeptidase OS=Lentinula edodes OX=5353 GN=LENED_011763 PE=4 SV=1	LENED_011763	1	0.00248705	108.74	VSGK(1)FSIR	2	-0.98068	5	0.884	0.776	0.591	1.37	1.356	1.136
Peptidase dimerisation domain	0.338265	A0A1Q3EQU4	316	0.664	Down	0.028237	K	Peptidase M20 domain-containing protein 2 OS=Lentinula edodes OX=5353 GN=LENED_011741 PE=3 SV=1	LENED_011741	1	8.26026e-07	124.29	LTDIHQNK(1)ALGEEVAR	3	0.16642	6	1.156	1.093	1.337	0.934	0.805	0.643
NAD synthase	0.152298	A0A1Q3ELR3	139	0.654	Down	0.0047771	K	Glutamine-dependent NAD(+) synthetase OS=Lentinula edodes OX=5353 GN=LENED_010180 PE=3 SV=1	LENED_010180	1	0.000948215	82.287	YFTPWTK(1)HR	3	-1.2881	3	1.23	1.117	1.25	0.869	0.691	0.794
NAD synthase	0.152298	A0A1Q3EL83	227	0.575	Down	0.0030844	K	Gmp synthase OS=Lentinula edodes OX=5353 GN=LENED_009970 PE=3 SV=1	LENED_009970	1	0.00302604	97.798	EICGPK(1)GR	2	1.0078	6	1.31	1.349	1.123	0.725	0.807	0.643
Beta-ketoacyl synthase, C-terminal domain	0.152298	A0A1Q3EN90	1876	2.775	Up	0.0024178	K	Fatty acid synthase OS=Lentinula edodes OX=5353 GN=LENED_010754 PE=3 SV=1	LENED_010754	1	0.00105494	84.169	ISK(1)SFSDAALR	2	0.31802	6	0.511	0.637	0.489	1.724	1.653	1.166
Beta-ketoacyl synthase, C-terminal domain	0.152298	A0A1Q3EN90	2235	4.808	Up	0.010324	K	Fatty acid synthase OS=Lentinula edodes OX=5353 GN=LENED_010754 PE=3 SV=1	LENED_010754	1	0.0121339	60.064	SIK(1)DLVGGK	2	0.62973	5	0.364	0.357	0.356	2.251	1.62	1.307
Beta-ketoacyl synthase, C-terminal domain	0.152298	A0A1Q3EN90	3761	4.371	Up	0.00074386	K	Fatty acid synthase OS=Lentinula edodes OX=5353 GN=LENED_010754 PE=3 SV=1	LENED_010754	1	4.40565e-11	164.41	ARPDAK(1)SGSFAYTTK	2	-0.41631	9	0.4	0.441	0.32	1.948	1.83	1.297
Beta-ketoacyl synthase, C-terminal domain	0.152298	A0A1Q3EN90	2823	3.715	Up	0.048742	K	Fatty acid synthase OS=Lentinula edodes OX=5353 GN=LENED_010754 PE=3 SV=1	LENED_010754	1	7.55818e-13	166.03	EIDGIDDK(1)SELAHR	2	-0.056855	8	0.221	0.754	0.354	2.772	1.139	1.026
Beta-ketoacyl synthase, C-terminal domain	0.152298	A0A1Q3EN90	1728	2.795	Up	0.033122	K	Fatty acid synthase OS=Lentinula edodes OX=5353 GN=LENED_010754 PE=3 SV=1	LENED_010754	1	0.0134157	47.977	EK(1)TVHFGGIK	3	-0.2988	4	0.481	0.529		1.641	1.688	0.906
Beta-ketoacyl synthase, C-terminal domain	0.152298	A0A1Q3EN90	3654	3.403	Up	0.00099703	K	Fatty acid synthase OS=Lentinula edodes OX=5353 GN=LENED_010754 PE=3 SV=1	LENED_010754	1	8.81196e-64	266.01	NADNVDDHFQK(1)R	3	0.55943	95	0.491	0.508	0.411	1.907	1.644	1.247
Beta-ketoacyl synthase, C-terminal domain	0.152298	A0A1Q3EN90	2148	3.726	Up	0.0044587	K	Fatty acid synthase OS=Lentinula edodes OX=5353 GN=LENED_010754 PE=3 SV=1	LENED_010754	1	1.59843e-47	247.79	EILCHAK(1)HSK	3	1.3978	12	0.511	0.452	0.362	2.153	1.692	1.092
Beta-ketoacyl synthase, C-terminal domain	0.152298	A0A1Q3EN90	3447	5.149	Up	0.0021837	K	Fatty acid synthase OS=Lentinula edodes OX=5353 GN=LENED_010754 PE=3 SV=1	LENED_010754	1	1.99383e-18	178.67	GIVAFTSTSTDK(1)AGR	3	0.45455	12	0.365	0.343	0.315	2.007	2.185	1.075
Beta-ketoacyl synthase, C-terminal domain	0.152298	A0A1Q3EN90	405	3.073	Up	0.0049619	K	Fatty acid synthase OS=Lentinula edodes OX=5353 GN=LENED_010754 PE=3 SV=1	LENED_010754	1	5.09187e-26	195.38	APSGADQSK(1)IAFSQR	3	1.0561	9	0.495	0.555	0.478	2.06	1.563	1.073
Beta-ketoacyl synthase, C-terminal domain	0.152298	A0A1Q3EN90	869	2.962	Up	0.012002	K	Fatty acid synthase OS=Lentinula edodes OX=5353 GN=LENED_010754 PE=3 SV=1	LENED_010754	1	0.000788403	87.184	EFDDTVFK(1)LPK	2	0.050367	4	0.421	0.537		1.517	1.669	1.07
Beta-ketoacyl synthase, C-terminal domain	0.152298	A0A1Q3E1X9	1015	2.478	Up	0.0061968	K	Polyketide synthase OS=Lentinula edodes OX=5353 GN=LENED_002814 PE=4 SV=1	LENED_002814	1	6.98987e-08	145	VK(1)SLDESLSGDGK	2	-0.20294	2	0.614	0.612	0.551	1.57	1.793	1.041
RNA polymerase Rpb3/Rpb11 dimerisation domain	0.152298	A0A1Q3DY90	333	0.343	Down	0.0194552	K	Glycoside hydrolase family 5 protein OS=Lentinula edodes OX=5353 GN=LENED_001450 PE=3 SV=1	LENED_001450	1	0.000368226	122.94	NYVK(1)TFVSR	2	-1.2196	8	1.238	0.922	2.169	0.463	0.432	0.591
RNA polymerase Rpb3/Rpb11 dimerisation domain	0.152298	A0A1Q3E8J6	56	0.505	Down	0.0147563	K	DNA-directed RNA polymerase II subunit RPB11 OS=Lentinula edodes OX=5353 GN=LENED_005274 PE=4 SV=1	LENED_005274	1	0.00330113	70.808	IPNAATIK(1)ILK	2	0.32432	3	1.649	1	1.316	0.703	0.727	0.574
PCI domain	0.15853	A0A1Q3E1B2	263	0.403	Down	0.0134157	K	Pci domain-containing protein OS=Lentinula edodes OX=5353 GN=LENED_002595 PE=4 SV=1	LENED_002595	1	3.16649e-07	114.21	SWEASHAGVLEK(1)YDLGR	3	-0.086596	6	1.164	1.526	1.47	0.364	0.578	0.735
PCI domain	0.15853	A0A1Q3EHE9	162	0.362	Down	0.0106449	K	PCI-domain-containing protein OS=Lentinula edodes OX=5353 GN=LENED_008514 PE=4 SV=1	LENED_008514	1	0.0359922	62.659	TNLK(1)LAK	2	-1.1024	1	1.496	1.088	1.715	0.497	0.366	0.693
PCI domain	0.15853	A0A1Q3EAW9	59	0.552	Down	0.049605	K	26s proteasome non-atpase regulatory subunit 12 OS=Lentinula edodes OX=5353 GN=LENED_006172 PE=4 SV=1	LENED_006172	1	0.000256229	78.69	YHEDLYSK(1)STSAEEK	3	0.45612	2	1.611	0.95	1.303	0.835	0.777	0.52
PCI domain	0.15853	A0A1Q3EAW9	180	0.639	Down	0.0131043	K	26s proteasome non-atpase regulatory subunit 12 OS=Lentinula edodes OX=5353 GN=LENED_006172 PE=4 SV=1	LENED_006172	1	4.33937e-28	186.98	YYHK(1)VWETPSIKDDVNDK	3	1.8479	14	1.296	1.285	1.046	0.658	0.807	0.853
PCI domain	0.15853	A0A1Q3EAW9	93	0.626	Down	0.033417	K	26s proteasome non-atpase regulatory subunit 12 OS=Lentinula edodes OX=5353 GN=LENED_006172 PE=4 SV=1	LENED_006172	1	0.000503542	79.283	REK(1)TEFILEQMR	2	-1.2469	4	1.353	1.205	1.097	0.569	0.89	0.83
PCI domain	0.15853	A0A1Q3EAW9	321	0.499	Down	0.026119	K	26s proteasome non-atpase regulatory subunit 12 OS=Lentinula edodes OX=5353 GN=LENED_006172 PE=4 SV=1	LENED_006172	1	2.06053e-05	135.55	LVVGK(1)TIWAR	2	-0.081621	4	1.198	1.285	1.44	0.42	0.824	0.715
PCI domain	0.15853	A0A1Q3EAW9	132	0.607	Down	0.046896	K	26s proteasome non-atpase regulatory subunit 12 OS=Lentinula edodes OX=5353 GN=LENED_006172 PE=4 SV=1	LENED_006172	1	0.00101708	74.587	DSLAGGDAEWVK(1)AR	2	0.49238	5	1.215	1.573	0.925	0.843	0.754	0.657
PCI domain	0.15853	A0A1Q3EAW9	270	0.395	Down	0.0033783	K	26s proteasome non-atpase regulatory subunit 12 OS=Lentinula edodes OX=5353 GN=LENED_006172 PE=4 SV=1	LENED_006172	1	0.00258195	96.171	ATPVFSIEK(1)R	2	-1.4654	3	1.546	1.076	1.608	0.499	0.638	0.535
PCI domain	0.15853	A0A1Q3ECC2	84	0.347	Down	0.0364	K	Proteasome regulatory particle subunit OS=Lentinula edodes OX=5353 GN=LENED_006672 PE=4 SV=1	LENED_006672	1	0.000252534	91.62	FVTDFESK(1)MNQLR	2	-1.6735	1	0.803	1.572	1.506		0.438	0.46
PCI domain	0.15853	A0A1Q3EPI7	268	0.113	Down	0.0176374	K	PCI-domain-containing protein OS=Lentinula edodes OX=5353 GN=LENED_011225 PE=4 SV=1	LENED_011225	1	1.22423e-06	120.63	NLYECHYDK(1)FFHALAR	3	-1.3515	9	1.246	1.367	2.516	0.048	0.239	0.292
ATP-grasp domain	0.152298	A0A1Q3EBW9	371	0.366	Down	0.033137	K	Succinate--CoA ligase [ADP-forming] subunit beta, mitochondrial OS=Lentinula edodes OX=5353 GN=LENED_006504 PE=3 SV=1	LENED_006504	1	8.78119e-05	118.23	ELELK(1)IPLVVR	2	-3.3007	1	0.945	1.404	1.88	0.311	0.489	0.748
ATP-grasp domain	0.152298	A0A1Q3E9V9	765	0.448	Down	0.046402	K	Atp-citrate synthase OS=Lentinula edodes OX=5353 GN=LENED_005754 PE=4 SV=1	LENED_005754	1	0.00273177	105.36	YEK(1)DPECK	2	-0.44724	3	2.116	1.026	1	0.69	0.513	0.653
ATP-grasp domain	0.152298	A0A1Q3E9V9	834	0.451	Down	0.021355	K	Atp-citrate synthase OS=Lentinula edodes OX=5353 GN=LENED_005754 PE=4 SV=1	LENED_005754	1	9.55153e-31	158.78	TEVQFGHAGSLAGSDVETAEAK(1)NR	3	-2.0567	2	1.107	1.017	1.583		0.547	0.567
ATP-grasp domain	0.152298	A0A1Q3E9V9	186	0.639	Down	0.0195578	K	Atp-citrate synthase OS=Lentinula edodes OX=5353 GN=LENED_005754 PE=4 SV=1	LENED_005754	1	0.000362066	69.188	LLIPVPTAAAPQTFPGK(1)K	3	-0.15	8	1.328	1.17	1.124	0.616	0.807	0.891
Proteasome subunit A N-terminal signature	0.0867186	A0A1Q3DW13	57	0.651	Down	0.012379	K	Proteasome subunit alpha type OS=Lentinula edodes OX=5353 GN=LENED_000587 PE=3 SV=1	LENED_000587	1	3.00243e-05	109.83	LVHSK(1)LLIPDANRR	4	0.2004	10	1.097	1.154	1.331	0.664	0.79	0.878
Proteasome subunit A N-terminal signature	0.0867186	A0A1Q3E7S8	52	0.658	Down	0.0163385	K	Proteasome subunit alpha type OS=Lentinula edodes OX=5353 GN=LENED_004988 PE=3 SV=1	LENED_004988	1	0.00091331	104.17	TDEGVVLGVEK(1)R	2	0.93027	5	1.048	1.088	1.434	0.74	0.812	0.796
Proteasome subunit A N-terminal signature	0.0867186	A0A1Q3DWS6	32	0.549	Down	0.015764	K	Proteasome endopeptidase complex OS=Lentinula edodes OX=5353 GN=LENED_000919 PE=3 SV=1	LENED_000919	1	5.5471e-05	106.26	ILNHSFQLEDFK(1)R	3	1.5287	3	1.32	0.971	1.539	0.732	0.741	0.63
Proteasome subunit A N-terminal signature	0.0867186	A0A1Q3EKG4	53	0.517	Down	0.00027907	K	Proteasome endopeptidase complex OS=Lentinula edodes OX=5353 GN=LENED_009667 PE=3 SV=1	LENED_009667	1	0.0138668	73.266	ASNGIVIATEK(1)K	2	0.14284	5	1.205	1.287	1.202	0.65	0.622
Proteasome subunit A N-terminal signature	0.0867186	A0A1Q3EF26	49	0.488	Down	0.0069618	K	Proteasome subunit alpha type OS=Lentinula edodes OX=5353 GN=LENED_007690 PE=3 SV=1	LENED_007690	1	0.00608068	110.14	GKDVVVLGVEK(1)K	2	0.063061	5	1.071	1.359	1.509	0.599	0.556	0.767
Septin	0.300865	A0A1Q3ESE3	162	0.437	Down	0.047002	K	GTP binding protein OS=Lentinula edodes OX=5353 GN=LENED_012322 PE=3 SV=1	LENED_012322	1	7.82776e-11	176.18	YIK(1)DQHSAYLR	2	-0.17484	7	2.001	1.132	1.032	0.442	0.867	0.513
Septin	0.300865	A0A1Q3DYT0	942	3.963	Up	0.0046179	K	GTP binding protein OS=Lentinula edodes OX=5353 GN=LENED_001394 PE=3 SV=1	LENED_001394	1	0.00659588	60.641	ASTVPGK(1)STR	2	2.993	2	0.437	0.461	0.335	1.034	2.109	1.743
Septin	0.300865	A0A1Q3DYT0	1580	1.671	Up	0.00067844	K	GTP binding protein OS=Lentinula edodes OX=5353 GN=LENED_001394 PE=3 SV=1	LENED_001394	1	0.00276763	104.44	EVLYEK(1)YR	2	1.2889	3	0.723		0.734	1.276	1.164	1.212
Septin	0.300865	A0A1Q3EFW3	380	1.996	Up	0.0103773	K	Cell division control GTP binding protein OS=Lentinula edodes OX=5353 GN=LENED_007969 PE=3 SV=1	LENED_007969	1	9.58789e-08	164.33	MVFQQK(1)VQEK	2	-0.94908	12	0.788	0.598	0.667	1.628	1.411	1.059
NADH:flavin oxidoreductase / NADH oxidase family	0.0436316	A0A1Q3E6T4	224	1.733	Up	0.025956	K	FMN-linked oxidoreductase OS=Lentinula edodes OX=5353 GN=LENED_004623 PE=4 SV=1	LENED_004623	1	0.0171069	73.975	VIK(1)VFGK	2	-0.24219	6	0.782	0.619	0.838	1.432	1.461	0.987
NADH:flavin oxidoreductase / NADH oxidase family	0.0436316	A0A1Q3EK23	74	0.146	Down	0.045802	K	NADH:flavin oxidoreductase NADH oxidase OS=Lentinula edodes OX=5353 GN=LENED_009547 PE=4 SV=1	LENED_009547	1	3.91815e-19	163.79	AGGK(1)THLPGIWSQDQIDAWR	3	0.39747	4	0.79	2.411	1.77	0.045	0.319	0.364
NADH:flavin oxidoreductase / NADH oxidase family	0.0436316	A0A1Q3EK23	302	0.239	Down	0.0068585	K	NADH:flavin oxidoreductase NADH oxidase OS=Lentinula edodes OX=5353 GN=LENED_009547 PE=4 SV=1	LENED_009547	1	0.000146418	78.244	QIWHPK(1)PLISAGGYTR	3	0.56249	3	1.625	1.543	1.553	0.299	0.451	0.379
NADH:flavin oxidoreductase / NADH oxidase family	0.0436316	A0A1Q3E881	18	0.19	Down	0.028499	K	Nadh:flavin oxidoreductase nadh oxidase OS=Lentinula edodes OX=5353 GN=LENED_005191 PE=4 SV=1	LENED_005191	1	0.00019173	83.633	LFKPIEVGNLSLK(1)HR	4	-0.33229	3	1.805	1.066	1.433	0.138		0.406
NADH:flavin oxidoreductase / NADH oxidase family	0.0436316	A0A1Q3EIZ1	262	0.442	Down	0.0159846	K	NADH:flavin oxidoreductase 2 OS=Lentinula edodes OX=5353 GN=LENED_009071 PE=4 SV=1	LENED_009071	1	0.000510459	92.538	DAWSK(1)PLFVR	2	-3.6479	4	1.608	1.151	1.329	0.513	0.455	0.838
NADH:flavin oxidoreductase / NADH oxidase family	0.0436316	A0A1Q3E813	33	0.447	Down	0.0042988	K	NADH-dependent flavin oxidoreductase OS=Lentinula edodes OX=5353 GN=LENED_005109 PE=4 SV=1	LENED_005109	1	0.000120855	126.71	AK(1)TLLFTPLK	2	0.089082	11	1.529	1.458	1.101	0.57	0.534	0.723
NADH:flavin oxidoreductase / NADH oxidase family	0.0436316	A0A1Q3E813	41	0.368	Down	0.022316	K	NADH-dependent flavin oxidoreductase OS=Lentinula edodes OX=5353 GN=LENED_005109 PE=4 SV=1	LENED_005109	1	0.000290754	114.4	TLLFTPLK(1)IR	2	-0.63613	12	1.977	1.231	1.121	0.338	0.546	0.71
NADH:flavin oxidoreductase / NADH oxidase family	0.0436316	A0A1Q3EMY1	119	0.127	Down	0.0048361	K	FMN-linked oxidoreductase OS=Lentinula edodes OX=5353 GN=LENED_010622 PE=4 SV=1	LENED_010622	1	5.33566e-08	118.31	ITPEDNGIWDDAHIK(1)GFR	3	-0.27796	5	1.103	1.17	2.109		0.188	0.184
Beta-ketoacyl synthase, N-terminal domain	0.152298	A0A1Q3EN90	1876	2.775	Up	0.0024178	K	Fatty acid synthase OS=Lentinula edodes OX=5353 GN=LENED_010754 PE=3 SV=1	LENED_010754	1	0.00105494	84.169	ISK(1)SFSDAALR	2	0.31802	6	0.511	0.637	0.489	1.724	1.653	1.166
Beta-ketoacyl synthase, N-terminal domain	0.152298	A0A1Q3EN90	2235	4.808	Up	0.010324	K	Fatty acid synthase OS=Lentinula edodes OX=5353 GN=LENED_010754 PE=3 SV=1	LENED_010754	1	0.0121339	60.064	SIK(1)DLVGGK	2	0.62973	5	0.364	0.357	0.356	2.251	1.62	1.307
Beta-ketoacyl synthase, N-terminal domain	0.152298	A0A1Q3EN90	3761	4.371	Up	0.00074386	K	Fatty acid synthase OS=Lentinula edodes OX=5353 GN=LENED_010754 PE=3 SV=1	LENED_010754	1	4.40565e-11	164.41	ARPDAK(1)SGSFAYTTK	2	-0.41631	9	0.4	0.441	0.32	1.948	1.83	1.297
Beta-ketoacyl synthase, N-terminal domain	0.152298	A0A1Q3EN90	2823	3.715	Up	0.048742	K	Fatty acid synthase OS=Lentinula edodes OX=5353 GN=LENED_010754 PE=3 SV=1	LENED_010754	1	7.55818e-13	166.03	EIDGIDDK(1)SELAHR	2	-0.056855	8	0.221	0.754	0.354	2.772	1.139	1.026
Beta-ketoacyl synthase, N-terminal domain	0.152298	A0A1Q3EN90	1728	2.795	Up	0.033122	K	Fatty acid synthase OS=Lentinula edodes OX=5353 GN=LENED_010754 PE=3 SV=1	LENED_010754	1	0.0134157	47.977	EK(1)TVHFGGIK	3	-0.2988	4	0.481	0.529		1.641	1.688	0.906
Beta-ketoacyl synthase, N-terminal domain	0.152298	A0A1Q3EN90	3654	3.403	Up	0.00099703	K	Fatty acid synthase OS=Lentinula edodes OX=5353 GN=LENED_010754 PE=3 SV=1	LENED_010754	1	8.81196e-64	266.01	NADNVDDHFQK(1)R	3	0.55943	95	0.491	0.508	0.411	1.907	1.644	1.247
Beta-ketoacyl synthase, N-terminal domain	0.152298	A0A1Q3EN90	2148	3.726	Up	0.0044587	K	Fatty acid synthase OS=Lentinula edodes OX=5353 GN=LENED_010754 PE=3 SV=1	LENED_010754	1	1.59843e-47	247.79	EILCHAK(1)HSK	3	1.3978	12	0.511	0.452	0.362	2.153	1.692	1.092
Beta-ketoacyl synthase, N-terminal domain	0.152298	A0A1Q3EN90	3447	5.149	Up	0.0021837	K	Fatty acid synthase OS=Lentinula edodes OX=5353 GN=LENED_010754 PE=3 SV=1	LENED_010754	1	1.99383e-18	178.67	GIVAFTSTSTDK(1)AGR	3	0.45455	12	0.365	0.343	0.315	2.007	2.185	1.075
Beta-ketoacyl synthase, N-terminal domain	0.152298	A0A1Q3EN90	405	3.073	Up	0.0049619	K	Fatty acid synthase OS=Lentinula edodes OX=5353 GN=LENED_010754 PE=3 SV=1	LENED_010754	1	5.09187e-26	195.38	APSGADQSK(1)IAFSQR	3	1.0561	9	0.495	0.555	0.478	2.06	1.563	1.073
Beta-ketoacyl synthase, N-terminal domain	0.152298	A0A1Q3EN90	869	2.962	Up	0.012002	K	Fatty acid synthase OS=Lentinula edodes OX=5353 GN=LENED_010754 PE=3 SV=1	LENED_010754	1	0.000788403	87.184	EFDDTVFK(1)LPK	2	0.050367	4	0.421	0.537		1.517	1.669	1.07
Beta-ketoacyl synthase, N-terminal domain	0.152298	A0A1Q3E1X9	1015	2.478	Up	0.0061968	K	Polyketide synthase OS=Lentinula edodes OX=5353 GN=LENED_002814 PE=4 SV=1	LENED_002814	1	6.98987e-08	145	VK(1)SLDESLSGDGK	2	-0.20294	2	0.614	0.612	0.551	1.57	1.793	1.041
Enoyl-CoA hydratase/isomerase family	0.338265	A0A1Q3ERZ0	203	0.363	Down	0.024336	K	Enoyl-hydratase OS=Lentinula edodes OX=5353 GN=LENED_012096 PE=4 SV=1	LENED_012096	1	4.80257e-10	92.41	VAQSIVANSPDAVQCTK(1)HALLLSQK	3	-0.26561	4	1.076	1.175	1.607		0.352	0.581
Enoyl-CoA hydratase/isomerase family	0.338265	A0A1Q3E4F2	206	0.431	Down	0.0145961	K	Enoyl-hydratase isomerase OS=Lentinula edodes OX=5353 GN=LENED_003608 PE=3 SV=1	LENED_003608	1	0.000879897	79.659	SK(1)FGNDPLK	2	1.6083	4	1.288	0.999	1.822	0.697	0.501	0.575
Rieske [2Fe-2S] domain	0.152298	A0A1Q3E864	81	0.611	Down	0.029684	K	Cytochrome b-c1 complex subunit Rieske, mitochondrial OS=Lentinula edodes OX=5353 GN=LENED_005128 PE=4 SV=1	LENED_005128	1	0.00212174	57.434	TYTTAPAPK(1)LFQQR	2	-1.679	4	1.291	1.196		0.7		0.819
Rieske [2Fe-2S] domain	0.152298	A0A1Q3E4N2	183	1.774	Up	0.038338	K	Rhodocoxin reductase OS=Lentinula edodes OX=5353 GN=LENED_003613 PE=4 SV=1	LENED_003613	1	0.000219997	99.5	ALITDASK(1)LQWK	2	-0.87851	4	0.712	0.888	0.59	1.284	1.312	1.288
Rieske [2Fe-2S] domain	0.152298	A0A1Q3E4N2	154	1.72	Up	0.0038622	K	Rhodocoxin reductase OS=Lentinula edodes OX=5353 GN=LENED_003613 PE=4 SV=1	LENED_003613	1	6.8641e-05	115.79	EHGYK(1)FPITVISK	3	-0.20799	14	0.815	0.801	0.617	1.251	1.268	1.321
Rieske [2Fe-2S] domain	0.152298	A0A1Q3E4N2	321	3.137	Up	0.0129226	K	Rhodocoxin reductase OS=Lentinula edodes OX=5353 GN=LENED_003613 PE=4 SV=1	LENED_003613	1	0.000463487	138.25	K(1)FHESQGVK	2	0.71947	11	0.694	0.452	0.362	2.208	1.295	1.227
Rieske [2Fe-2S] domain	0.152298	A0A1Q3E4N2	494	1.779	Up	0.008964	K	Rhodocoxin reductase OS=Lentinula edodes OX=5353 GN=LENED_003613 PE=4 SV=1	LENED_003613	1	0.00137631	79.427	FIAYYVK(1)QGK	2	0.76185	6	0.702	0.881	0.611	1.454	1.268	1.181
Rieske [2Fe-2S] domain	0.152298	A0A1Q3E4N2	335	2.636	Up	0.00694	K	Rhodocoxin reductase OS=Lentinula edodes OX=5353 GN=LENED_003613 PE=4 SV=1	LENED_003613	1	2.66712e-07	169.65	FHMQSK(1)VEK	3	-0.1157	21	0.67	0.635	0.383	1.67	1.278	1.502
Rieske [2Fe-2S] domain	0.152298	A0A1Q3E4N2	329	1.799	Up	0.047259	K	Rhodocoxin reductase OS=Lentinula edodes OX=5353 GN=LENED_003613 PE=4 SV=1	LENED_003613	1	2.79714e-13	166.23	FHESQGVK(1)FHMQSK	3	-0.15096	18	0.985	0.73	0.464	1.316	1.205	1.4
Rieske [2Fe-2S] domain	0.152298	A0A1Q3E4N2	175	2.521	Up	0.0059204	K	Rhodocoxin reductase OS=Lentinula edodes OX=5353 GN=LENED_003613 PE=4 SV=1	LENED_003613	1	0.00018142	105.65	LSK(1)ALITDASK	2	-0.41147	3	0.766	0.557	0.425	1.625	1.386	1.395
Rieske [2Fe-2S] domain	0.152298	A0A1Q3E4N2	195	2.333	Up	0.0155003	K	Rhodocoxin reductase OS=Lentinula edodes OX=5353 GN=LENED_003613 PE=4 SV=1	LENED_003613	1	0.0354613	56.659	IK(1)YGVNLR	2	-1.8102	1	0.63	0.725	0.465	1.002	1.644	1.6
EF hand	0.338265	A0A1Q3ENT3	108	1.555	Up	0.0150165	K	Nucleotide-binding domain-containing protein OS=Lentinula edodes OX=5353 GN=LENED_010954 PE=4 SV=1	LENED_010954	1	0.000460936	99.855	GGPK(1)NLPIAR	2	0.11923	4	0.825	0.741	0.819	1.321	1.384	1.004
EF hand	0.338265	A0A1Q3EHV0	887	1.715	Up	0.02542	K	Mitochondrial Rho GTPase 1 OS=Lentinula edodes OX=5353 GN=LENED_008741 PE=4 SV=1	LENED_008741	1	0.0108638	61.161	FTDK(1)YLAAR	2	3.345	5	0.855	0.782	0.622	1.531	1.33	1.014
