# Supplementary material for: Potential Role of Lysine Acetylation and Autophagy in Brown Film Formation and Postripening of Lentinula edodes Mycelium
Source: Microbiol Spectr. 2023 Jun 22;11(4):e02823-22. doi: 10.1128/spectrum.02823-22 (PMC10434168; doi:10.1128/spectrum.02823-22)
Supplement: Supplemental file 9 — Tables S9 and S11. Download spectrum.02823-22-s0007.xls, XLS file, 0.04 MB [file spectrum.02823-22-s0007.xls]

## Sheet: ICDHm 
Table S9 the activity of isocitrate dehydrogenase mitochondrial (ICDHm), citrate synthase (CS) and proteasome
the activity of isocitrate dehydrogenase mitochondrial (ICDHm)
	W（g）	A1	A2	ΔA	activity（nmol/min/g）
TSA-1	0.104	0.2384	0.4307	0.1923	1201.88
TSA-2	0.1112	0.2625	0.4772	0.2147	1254.99
TSA-3	0.1137	0.2968	0.5	0.2032	1161.65
CK-1	0.1007	0.3441	0.4225	0.0784	506.058
CK-2	0.1126	0.3181	0.4069	0.0888	512.611
CK-3	0.1063	0.3488	0.428	0.0792	484.29
30d-1	0.1436	0.7678	1.2826	0.5148	2330.22
30d-2	0.1165	0.3807	0.7314	0.3507	1956.69
30d-3	0.1246	0.3321	0.7236	0.3915	2042.34
60d-1	0.1277	0.5119	0.7329	0.221	1124.9
60d-2	0.1389	0.5012	0.7266	0.2254	1054.79
60d-3	0.1016	0.7003	0.8455	0.1452	928.937
					activity=650*ΔA/W

## Sheet: CS 
Table S9 the activity of isocitrate dehydrogenase mitochondrial (ICDHm), citrate synthase (CS) and proteasome
the activity o citrate synthase (CS)
	W（g）	A1	A2	ΔA	activity（nmol/min/g）
TSA-1	0.1095	0.1002	0.066	0.0342	14.8356
TSA-2	0.1028	0.0983	0.0654	0.0329	15.2018
TSA-3	0.1087	0.1008	0.0683	0.0325	14.2019
CK-1	0.1065	0.1018	0.0719	0.0299	13.3356
CK-2	0.1084	0.1031	0.0734	0.0297	13.0142
CK-3	0.1099	0.1015	0.0713	0.0302	13.0527
30d-1	0.1034	0.3674	0.2473	0.1201	55.1717
30d-2	0.1368	0.459	0.2973	0.1617	56.1458
30d-3	0.1039	0.6033	0.4829	0.1204	55.0433
60d-1	0.1046	0.5192	0.4077	0.1115	50.6334
60d-2	0.1208	0.5237	0.3892	0.1345	52.887
60d-3	0.1139	0.4292	0.3007	0.1285	53.5887
					activity=47.5*ΔA/W

## Sheet: proteasome activity   
Table S9 the activity of isocitrate dehydrogenase mitochondrial (ICDHm), citrate synthase (CS) and proteasome
the activity of proteasome RFU
30d-1	26440	26408	26343	26397
30d-2	35154	35040	36124	35439.3
30d-3	35012	35300	36545	35619
60d-1	43801	44523	46301	44875
60d-2	50936	51181	52554	51557
60d-3	48808	49127	50594	49509.7
30d-1+MG132	9983	10046	10172	10067
30d-2+MG132	11326	11389	11942	11552.3
30d-3+MG132	12818	12443	12862	12707.7
60d-1+MG132	10948	10937	11023	10969.3
60d-2+MG132	9581	9706	9969	9752
60d-3+MG132	8847	8821	8936	8868

## Sheet: ICDHm
Table S11 The activity of ICDHm, CS, proteasome and the L value of TSA, DMSO and CK treated group
	W（g）	A1	A2	ΔA测	activity（nmol/min/g）
TSA-1	0.104	0.2384	0.4307	0.1923	1201.88
TSA-2	0.1112	0.2625	0.4772	0.2147	1254.99
TSA-3	0.1137	0.2968	0.5	0.2032	1161.65
CK-1	0.1007	0.3441	0.4225	0.0784	506.058
CK-2	0.1126	0.3181	0.4069	0.0888	512.611
CK-3	0.1063	0.3488	0.428	0.0792	484.29
30d-1	0.1436	0.7678	1.2826	0.5148	2330.22
30d-2	0.1165	0.3807	0.7314	0.3507	1956.69
30d-3	0.1246	0.3321	0.7236	0.3915	2042.34
60d-1	0.1277	0.5119	0.7329	0.221	1124.9
60d-2	0.1389	0.5012	0.7266	0.2254	1054.79
60d-3	0.1016	0.7003	0.8455	0.1452	928.937
					activity=650*ΔA/W

## Sheet: CS
Table S11 The activity of ICDHm, CS, proteasome and the L value of TSA, DMSO and CK treated group
	W（g）	A1	A2	ΔA测	activity（nmol/min/g）
TSA-1	0.1095	0.1002	0.066	0.0342	14.8356
TSA-2	0.1028	0.0983	0.0654	0.0329	15.2018
TSA-3	0.1087	0.1008	0.0683	0.0325	14.2019
CK-1	0.1065	0.1018	0.0719	0.0299	13.3356
CK-2	0.1084	0.1031	0.0734	0.0297	13.0142
CK-3	0.1099	0.1015	0.0713	0.0302	13.0527
30d-1	0.1034	0.3674	0.2473	0.1201	55.1717
30d-2	0.1368	0.459	0.2973	0.1617	56.1458
30d-3	0.1039	0.6033	0.4829	0.1204	55.0433
60d-1	0.1046	0.5192	0.4077	0.1115	50.6334
60d-2	0.1208	0.5237	0.3892	0.1345	52.887
60d-3	0.1139	0.4292	0.3007	0.1285	53.5887				s
					activity=47.5*ΔA/W

## Sheet: proteasome activity 
Table S11 The activity of ICDHm, CS, proteasome and the L value of TSA, DMSO and CK treated group
30d-1	26440	26408	26343	26397
30d-2	35154	35040	36124	35439.3
30d-3	35012	35300	36545	35619
60d-1	43801	44523	46301	44875
60d-2	50936	51181	52554	51557
60d-3	48808	49127	50594	49509.7
30d-1+MG132	9983	10046	10172	10067
30d-2+MG132	11326	11389	11942	11552.3
30d-3+MG132	12818	12443	12862	12707.7
60d-1+MG132	10948	10937	11023	10969.3
60d-2+MG132	9581	9706	9969	9752
60d-3+MG132	8847	8821	8936	8868

## Sheet: L value
Table S11 The activity of ICDHm, CS, proteasome and the L value of TSA, DMSO and CK treated group
	TSA			DMSO			CK
0d	88.11	89.35	91.47	90.09	88.23	89.77	90.11	89.81	88.57
7d	83.578	85.542	86.059	81.3664	78.784	78.076	67.683	70.597	72.06
14d	81.427	83.86	83.624	68.223	68.903	68.582	66.594	63.232	68.485
21d	76.928	78.587	81.902	64.1	60.855	63.16	61.015	62.881	63.186
28d	74.295	73.893	76.773	63.761	60.12	63.032	61.817	60.717	60.472
30d	71.039	70.611	72.763	60.648	60.483	60.41	57.739	60.942	59.983
